# Supplementary material for: TFEB activation hallmarks antigenic experience of B lymphocytes and directs germinal center fate decisions
Source: Nat Commun. 2024 Aug 14;15:6971. doi: 10.1038/s41467-024-51166-3 (PMC11322606; doi:10.1038/s41467-024-51166-3)
Supplement: Supplementary file 4 — Supplementary Data 1 [file 41467_2024_51166_MOESM4_ESM.xlsx]

## Sheet: Exp.1 Fwd
Gene ID	Log2 ratio: 5min anti-IgG / 0min	Log2 ratio: 15min anti-IgG / 0min	Log2 ratio: 30min anti-IgG / 0min	Log2 ratio: 60min anti-IgG / 0min	Significance: 5min anti-IgG / 0min	Significance: 15min anti-IgG / 0min	Significance: 30min anti-IgG / 0min	Significance: 60min anti-IgG / 0min
AP2M1	1.43861	-0.273116	1.53779	-0.106265	+		+
TFEB	0.968865	1.8132	1.49518	1.57492	+	+	+	+
NFKB1	0.16633	0.840282	0.720716	0.729444		+	+	+
RAB8A	0.170694	0.269871	0.465609	0.175557
KMT2B	0.0177795	0.245617	0.435735	0.241352
HCFC2			0.416407	0.54201
CD36	0.190425	0.0923428	0.362778	0.155749
TAF5	0.087327	0.419539	0.35558	0.223917
CDK7			0.339023	-0.264547
TF3C2			0.338339	0.269751
CDC16	-0.0377842	0.0918014	0.333195	0.38648
CUL4A	0.43776	0.0690147	0.326537	0.140386
NEPRO	0.216982	-0.18079	0.309176	0.0255958
F208B	0.121811	-0.420241	0.282618	-0.456069
MET16	-0.0309288	0.142087	0.277271	0.176067
BZW1			0.274172	-0.220312
RUNX1			0.265437	-0.240844
EXOS8	0.183201	0.143655	0.254473	0.275841
VRK3	-0.0123444	0.081067	0.250477	0.0982848
KAPCB			0.245739	0.263515
NUP43	0.189666	0.0632269	0.232906	0.118493
RPAC1	0.205893	0.121679	0.229588	0.12618
TF2H3	0.0192037	0.00158601	0.220949	0.276199
SEH1	0.195222	0.0945064	0.217479	0.110497
RPA2	0.214747	0.127237	0.212756	0.0496307
GBB1	0.142217	0.0480967	0.211386	0.0436244
CHAP1	0.0409626	0.0920721	0.210389	-0.144202
DNLI1	0.263034	0.361095	0.207518	-0.127226
PO121	-0.260066	-0.291045	0.206393	0.0880058
RU1C	-0.0764476	0.0139266	0.205142	-0.0970234
FOXR1	-0.0883314	-0.219035	0.204141	0.210389
EXOS4	0.0901759	0.126576	0.203765	0.152378
RPP30	0.142871	0.114634	0.201132	0.081476
RAB35	-0.101103	-0.058473	0.199876	-0.00398733
CBX2	-0.0583528	-0.082637	0.196607	0.169412
ARP8	-0.106964	0.109294	0.196103	0.180021
RPP29	0.0097772	0.0226164	0.195474	0.0723116
MBD2	0.121281	-0.0352982	0.192573	-0.0133342
CTBP1	0.102457	-0.128756	0.192194	0.174534
RPA49	0.0380147	0.0803847	0.190299	0.102994
REEP4	0.090447	-0.291557	0.187641	-0.260497
NUP37	0.116365	0.0453032	0.18574	0.104605
RPA1	0.197488	0.115965	0.185359	0.135009
CDA7L	0.269392	-0.0611346	0.184598	0.0496307
CC137	0.0330882	-0.132341	0.184471	0.087327
TBL1X	-0.170719	-0.232108	0.18409	0.305329
APEX1	0.124063	0.1141	0.182947	0.311736
ARP6			0.180403	0.0859685
TBB5	0.0154976	0.00934718	0.179511	0.0779266
CENPV	0.143002	0.126048	0.178237	0.0888201
SLIP	-0.168771	-0.33061	0.178109	-0.41498
HMGN2	0.0194884	0.133432	0.177089	0.0433446
RPB4	0.0965318	-0.546878	0.177089	0.337997
PSPC1	0.0291349	0.122209	0.172487	0.200504
RCC1	0.129481	0.0723116	0.172103	0.0771063
NOP58	0.143916	0.140648	0.171463	0.0982848
RRP1B	0.152378	0.111432	0.171335	0.107956
TF2H4	0.0648829	0.262553	0.170951	0.201383
EXOS2	0.110898	0.15782	0.168642	0.256769
HNRPK	0.0610158	-0.0398887	0.166201	-0.000346329
HNRPK	0.0610158	-0.250715	0.166201	-0.293607
MCM2	0.0931545	0.0728604	0.164271	0.0988237
MCM6	0.0221902	0.0190613	0.164271	0.0482362
RFC2	0.157303	0.0606008	0.163885	0.0513026
TBL3	0.123931	0.136716	0.162081	0.197236
CENPO			0.160275	-0.0362596
ARP5	-0.0712848	0.140909	0.159242	-0.0107737
H2AX	0.113034	0.0473989	0.158983	0.0082
GNAI2	0.0762854	0.0522768	0.155102	0.0680517
DDB1	0.171847	0.0947765	0.154842	0.0174944
ORC5	0.102322	0.170438	0.153157	0.168899
NU107	-0.094911	-0.117725	0.14952	0.0761487
EXOS9	0.126048	0.15782	0.148609	0.0357646
SF3B5	0.111699	0.0692898	0.148479	-0.221892
DIEXF	0.0817487	0.119821	0.148348	-0.103999
RFC4	0.151859	0.126709	0.146394	-0.0127956
UTP4	0.165815	0.144046	0.145482	0.0769695
RPP40	0.229834	0.343123	0.144438	0.192952
EXOS7	0.160146	0.0992279	0.144046	0.0736831
ORC3	0.131194	0.191942	0.143263	0.147437
LMNB1	0.124196	0.120219	0.141956	0.1125
LAC1	0.202637	-0.322704	0.141564	-0.342342
BRPF1			0.140909	0.367483
WDR12	0.104739	0.134221	0.140779	0.0946415
RPAB1	0.122474	0.0263043	0.140648	0.0919367
RRP36	-0.10953	-0.171515	0.139731	-0.052087
MCM7	0.174406	0.182565	0.139077	0.0926134
ACL6A	-0.0460122	0.0107799	0.137372	0.16221
U2AF1	-0.0161618	0.0455827	0.136979	0.138028
EXOS6	0.0662615	0.159888	0.135404	0.0360461
RFA1	0.0554733	-0.105954	0.134615	-0.216468
CWC22	0.0628125	0.137241	0.131326	-0.0426499
DKC1	0.122209	0.124725	0.131326	0.121679
ORC2	0.114367	0.136979	0.130799	0.0546401
RIF1	0.0798389	0.0650208	0.130799	0.0381553
NOL11	0.113167	0.103397	0.130667	0.0892269
CUL4B	0.142479	-0.0388656	0.129481	-0.0532541
EXOS5	0.0982848	0.0447438	0.126444	0.125651
MBB1A	0.113967	0.119157	0.124063	0.0806577
PWP2	0.0965318	0.0734089	0.123931	0.073546
SRSF7	0.0213375	0.0247452	0.120883	0.0945064
WDR43	0.120086	0.0661237	0.120352	0.0542234
GBB2	0.0186342	-0.0637408	0.119954	0.00705191
RSMB	0.0749164	0.0528332	0.119688	0.110898
RU2A	0.0395595	0.0380147	0.118758	0.131853
NPA1P	0.115166	0.155361	0.118758	0.0892269
NU133	0.0997664	0.113434	0.117562	0.161307
CG050	0.0589399	0.106214	0.115699	0.0919367
MCM3	0.115566	-0.0754136	0.1153	0.119954
NSD1	0.216858	0.261952	0.115033	0.188148
NOL10	0.0211954	0.0712136	0.1149	0.0157831
F207A	0.252537	-0.152853	0.114767	-0.446993
NUP85	0.145351	0.121015	0.113967	0.103665
MCM4	-0.008392	0.0193461	0.113167	0.200881
H13	0.100843	0.111298	0.1121	0.1141
H12	0.141956	0.090447	0.111165	0.101784
SRS10	0.0199154	0.0282862	0.111031	0.0611541
MY18A	0.0994973	-0.00164561	0.110764	0.300299
SSRP1	0.147697	0.0560286	0.110363	0.0395595
THOC6	0.0946415	0.0701146	0.110363	0.118094
RBMX	0.0805212	-0.0267341	0.109294	-0.0548418
PB1	0.124725	-0.00155892	0.10916	0.0254541
MRT4	0.00906043	0.0532504	0.108625	0.0817487
DDX31	0.184344	0.173767	0.10809	0.138421
U5S1	0.122474	0.0978804	0.107688	0.090447
PCBP1	0.0380147	0.113567	0.107152	0.106348
ORC4	0.151209	0.174534	0.107018	0.0453032
RIOX1	-0.0228593	0.0935602	0.10608	-0.00236799
NSUN2	0.0489336	0.108625	0.105946	0.131589
RING2	-0.014281	0.00245056	0.103263	0.0330882
UTP15	0.114767	0.1038	0.102725	0.0844725
RPP38	0.190931	0.0723116	0.102591	-0.114957
CPSF7	-0.143134	0.0126402	0.101516	-0.157705
RUVB2	0.0524158	0.0788831	0.101247	0.105678
GRIN3	0.0848807	0.1133	0.10044	0.0930192
H15	0.131326	0.1141	0.100305	0.121281
TCF20	0.0972062	0.108357	0.0989585	0.123401
CHD5	0.0519985	0.180784	0.09815	0.284751
WDR3	0.10916	0.0806577	0.097476	0.0698396
GNAI3	0.129481	0.137504	0.0965318	0.00288247
H2AV	0.0216219	0.0144981	0.095722	-0.00597068
RPB2	0.102188	0.0308304	0.0954519	0.102322
TF3C5	-0.0473832	-0.0463697	0.0936954	0.00791302
RPF2	-0.0542725	-0.00610107	0.093425	0.0335111
RUXF	0.00776951	-0.0394439	0.0930192	0.037312
EXOS3	0.0736831	0.0596321	0.0926134	0.142609
RFC3	0.0839282	0.0996318	0.0919367	-0.0366443
APC5	0.00115371	-0.0233724	0.0915306	0.199248
BAZ1A	0.0323829	0.0257376	0.0911243	0.0241777
TF3C4	0.0913952	0.0571383	0.0911243	-0.0459675
FEN1	0.148609	0.00863037	0.0909888	-0.0147328
THOC3	0.0590784	0.129481	0.0905825	0.195348
ARID2	0.0567222	0.0247452	0.0893625	0.032242
H2A1H	0.0234683	0.0647449	0.0890913	0.0739573
SF3B3	0.0837921	0.095722	0.0890913	0.0836559
HS71L	0.0885487	0.116365	0.0881415	0.1644
TOP2B	0.135009	0.0265876	0.0880058	0.00201835
BRD7	0.124196	0.0985544	0.0877344	0.0395595
MYH14	-0.0843338	0.12499	0.0862402	0.343578
RFC5	0.152378	0.06226	0.0851526	-0.067334
BRX1	0.033793	0.0116388	0.0848807	-0.0155346
EHMT1	-0.00620245	0.123799	0.0846086	0.138421
LC7L3	-0.0764476	-0.0133197	0.0844725	0.0976109
LRWD1	0.102053	0.117163	0.0842003	0.0848807
ING5			0.0836559	-0.106684
ERC2	0.00834347	0.0747794	0.0835197	0.0140695
MRGBP	0.0226164	-0.0122717	0.0828389	0.111298
WDR89	0.108491	-0.204183	0.0825664	-0.0719064
CBX1	0.0184917	0.0298416	0.0820213	0.116897
UTP20	0.095722	0.137372	0.0820213	0.0635029
PWP1	-0.0564312	-0.0133634	0.0816123	-0.097965
SDS3	-0.0880094	-0.0145724	0.0813396	0.152118
PRP8	0.0780633	0.0897694	0.0812032	0.0828389
NOP56	0.088413	0.0797024	0.0812032	0.0457225
SRBD1	-0.107555	-0.0687406	0.081067	-0.0716334
PPIL4	0.0701146	0.14104	0.0801119	-0.0371327
PUF60	-0.0712241	0.0513026	0.0794293	0.109829
DDX51	0.0153548	0.0284277	0.0784732	-0.0235484
SF3B4	0.0140695	0.000721115	0.0779266	0.0159258
NUCL	0.0654344	0.0828389	0.0771063	0.0798389
TERA			0.0769695	-0.181886
ELYS	0.0517201	0.0238941	0.0764222	0.0315363
GLYR1	0.0147838	-0.0532841	0.0764222	-0.117005
UBP36	-0.0226102	-0.0500692	0.0762854	0.36087
RMXL1	0.0467006	0.0604624	0.0762854	0.0427844
U3IP2	0.0581087	0.0775164	0.0753272	-0.005652
PRP19	0.0550568	0.0813396	0.0749164	0.102994
NH2L1	0.0360461	0.0571383	0.0749164	0.0968015
PI3R4	-0.0399332	-0.00784072	0.0747794	0.0396999
HDAC1	0.0130691	0.026021	0.0745054	0.0287106
AATF	0.103531	0.0893625	0.0745054	0.0274371
MECP2	0.0447438	0.0194884	0.0739573	0.0842003
HM20A	-0.00791317	0.00791302	0.0738202	0.155102
GAR1	0.0224743	0.0170667	0.0736831	0.0396999
LSM8	0.122474	0.147828	0.073546	0.185486
ZBT7A	-0.326444	0.0794293	0.0728604	0.343919
SMD1	0.0291349	0.0313951	0.072586	0.0173518
H2AY	0.0646069	0.0877344	0.0724488	0.0426443
CCNK	-0.000721562	-0.111337	0.0709388	0.0340749
RUVB1	0.0553346	0.0625362	0.0706641	0.0866479
THOC1	0.0231843	0.0057592	0.0706641	-0.00414652
NSE3	0.24245	-0.0163661	0.0706641	0.158983
CPSF5	0.0519985	0.0167816	0.070252	0.103263
AAAS	-0.0393252	0.197236	0.0701146	-0.117365
LYAR	0.0382958	0.0938305	0.0699771	0.0743684
SYTC	0.0871912	0.0765591	0.0698396	0.095722
NOC2L	0.0340749	-0.00892897	0.0695647	0.0246034
EED	0.114367	0.139993	0.0691523	0.164143
CR021			0.0687396	0.231678
LBR	0.0745054	0.0663992	0.068602	0.0794293
RPA34	-0.0414171	0.117695	0.0684644	-0.0139896
SUV92	-0.0893747	0.0340749	0.0683268	-0.0531793
SRRM2	0.172872	-0.0284399	0.067914	0.0119249
ROAA	0.0159258	-0.0131741	0.067914	0.00920381
HMGA1	-0.142401	-0.0530446	0.067501	-0.0259847
RBM34	0.0513026	0.103934	0.067501	0.0574155
BHA15	0.116631	0.0652966	0.067501	0.0499095
SMCA5	0.0315363	0.038998	0.067088	0.0299829
SRSF1	0.0194884	0.0204844	0.0662615	0.0578315
RU17	0.0786098	0.0122111	0.0651587	0.10017
NU160	0.118626	0.0169242	0.0651587	0.0880058
BOP1	0.0257376	0.0126402	0.0650208	-0.0095243
MOCS3	0.0170667	0.0382958	0.064469	-0.0355349
WDR75	0.139208	0.0802483	0.0640551	0.0588013
WDR55	-0.0176945	0.392867	0.0640551	0.542902
RU2B	-0.0299268	0.00432164	0.0633648	0.0333701
ASH2L	-0.112833	-0.131029	0.0628125	0.248899
SP16H	0.0618453	-0.0130576	0.062398	-0.0605627
NFRKB	-0.0771019	0.14104	0.0621218	-0.103348
H2B1F	0.0427844	0.0430645	0.0615688	0.0472592
PHIP	0.0919367	0.0794293	0.0611541	0.0149266
PPIL1	-0.0416993	-0.0108028	0.0611541	-0.0369106
ERR1	-0.0459526	-0.290127	0.0610158	-0.146962
CBX8	-0.129466	-0.0771019	0.0606008	-0.100778
LSM2	0.166458	0.123269	0.0600474	0.135535
RRP15	-0.0223464	0.143785	0.0590784	0.0371714
RPB3	0.090718	-0.0911564	0.0588013	0.155361
ACTN4	0.0197731	0.0427844	0.0586628	0.0494913
ZNF48	0.177854	0.215244	0.0583859	0.0114957
VRK1	0.0048968	-0.0511151	0.0582473	-0.066926
MYH9	-0.0706331	-0.0785485	0.0582473	0.248292
PWP2A			0.0581087	-0.0588636
KDM1A	-0.426819	-0.33159	0.0581087	-0.045089
ROA3	0.0499095	0.0594937	0.0579701	0.032524
ROA3	0.0499095	0.028852	0.0579701	0.0251707
TRRAP	0.067914	0.095587	0.0575542	0.107956
RAN	0.0694271	0.0535284	0.0574155	0.00791302
DDX46	0.233152	0.316725	0.0567222	-0.0715728
CI114	-0.0471595	0.0302654	0.0561673	0.0851526
H14	0.0506061	0.0302654	0.0558898	0.134484
EZH2	0.176067	0.10541	0.0558898	-0.0157388
NEP1	-0.0108028	-0.0366887	0.0551957	0.0136409
ROA2	0.0387171	0.0261627	0.0545011	0.0209111
PRP4	0.0468402	-0.0059996	0.0543624	0.0844725
RRP7A	0.0274371	0.0257376	0.0540844	0.0153548
SF3A3	0.0385766	0.0204844	0.0531114	0.0399806
LSM4	-0.101567	-0.327692	0.0528332	-0.180692
RBBP7	-0.0312678	-0.103162	0.0526941	0.178237
SSF1	0.0503276	0.0772429	0.052555	0.0244615
IN80B			0.051024	0.088413
APC7			0.051024	0.214374
H4	0.0196308	0.0340749	0.0508847	0.0416635
ATRX	0.0209111	-0.00543473	0.0503276	-0.0495316
HNRPC	0.00374607	-0.283334	0.0501883	0.176578
HNRPC	0.00374607	-0.00164561	0.0501883	0.0157831
AQR	0.107956	0.0381553	0.0496307	0.0461418
INT2	-0.112256	-0.102032	0.0490731	-0.00598518
VIR	0.00201835	0.00475299	0.0487942	0.0673633
NHP2	-0.00267147	0.0621218	0.0486547	0.0521377
SFSWA	-0.116598	0.00317045	0.0483758	0.174662
NUPL2	-0.0561612	-0.0653853	0.0480967	0.0267293
UBF1	0.00230651	0.0200577	0.0478175	0.00504059
WDR18	-0.00739111	0.0647449	0.0476779	0.0817487
DDX21	0.015212	0.00719549	0.0476779	0.000721115
INT9	-0.0532093	0.0535284	0.0473989	-0.0197261
ACINU	0.0411028	0.0244615	0.0473989	0.0446039
DHX15	0.0556121	-0.00586922	0.0460021	0.00532815
AP2A2	-0.0157096	-0.239958	0.0451634	0.0908535
SPF45	-0.194889	-0.142624	0.0450235	0.0468402
HNRPL	0.0614305	-0.0197553	0.0450235	0.00834347
PDS5B	-0.041625	-0.0271603	0.0448837	0.0370308
PHF14	0.067914	0.0234683	0.0447438	0.268434
DDX18	0.0370308	0.0518593	0.044464	0.0404014
RUXG	0.185486	-0.074912	0.0441843	0.0553346
PRP4B	0.105946	-0.0396514	0.0440444	-0.0080293
RRP5	0.0514416	0.0729976	0.0439044	0.0311129
NAT10	0.0943712	0.0913952	0.0418037	0.0106367
SPF27	-0.00459512	0.0154976	0.0413831	-0.00405968
NCOA5	-0.0552315	0.0113525	0.041243	-0.0541826
IN80C	-0.14543	-0.0104395	0.0405417	0.189919
YETS4	-0.0400518	-0.0161181	0.0405417	0.0447438
CG026	-0.0916943	-0.123795	0.0402613	0.22848
DDX50	-0.0221119	-0.0269104	0.0402613	-0.0284841
PRP17	0.081476	-0.117787	0.0395595	-0.0434377
PP1A	-0.0243405	-0.0558762	0.0394191	0.00475299
U520	0.073546	0.0882773	0.0387171	0.0803847
NUP98	0.0920721	0.127237	0.0381553	0.0102069
FBRL	0.042084	0.0482362	0.0377336	0.0184917
SMC3	0.0415233	0.0557509	0.0377336	0.0409626
KMT2A	0.0103502	-0.0439285	0.0368901	-0.0387471
SF3A1	0.0306892	0.0274371	0.0359054	0.0977456
STRN3	0.168	0.0844725	0.0354831	0.137897
DDX47	-0.0177675	0.0184917	0.0353423	-0.00163115
NSUN5	-0.0885001	-0.230685	0.0350608	-0.13424
SMC1A	0.0526941	0.014641	0.0344974	0.0396999
MDC1	0.0758749	0.00115371	0.0342158	-0.00447927
TRM1L	-0.0130867	0.0213375	0.0340749	0.0119249
SMC1B	-0.067334	-0.0947107	0.033793	0.067914
SF3A2	0.0791561	0.0762854	0.0335111	0.0457225
SRSF3	0.057277	0.0382958	0.0333701	0.0206267
ENV1	0.227371	-0.0465932	0.0332292	-0.131187
DHX9	0.0326651	0.0614305	0.0326651	0.0415233
CH60	-0.374729	0.109427	0.0326651	0.194213
NEUA	0.0211954	0.0411028	0.032524	0.0295589
DX39A	0.0848807	0.0275787	0.032242	0.129876
H32	0.00647761	0.0298416	0.0315363	0.0308304
ILF2	0.0114957	0.0364681	0.0311129	-0.00131343
RBBP4	0.0339339	0.040121	0.0308304	0.0625362
UIMC1			0.0304067	-0.494455
TBA1B	-0.175094	-0.148225	0.0289935	-0.0208965
LAP2B	-0.0199016	0.139731	0.0284277	0.106616
SRSF4	-0.0313858	0.0586628	0.0284277	0.0997664
PP1G	-0.0989072	-0.152035	0.0280033	0.0154976
CCD12			0.0267293	-0.135174
ORC1	0.0966667	0.0546401	0.0267293	0.119024
SNR40	0.00877379	0.0110662	0.0246034	-0.00789873
ARC1B	0.0467006	-0.0335695	0.0246034	0.0489336
RL1D1	-0.00501486	-0.000909215	0.0236102	0.0147838
TF2H2	0.249021	0.277032	0.0236102	0.191815
RBM45	0.00273846	-0.234058	0.0229004	-0.207728
H2B1K	0.101784	0.0340749	0.0226164	0.208143
INT5	-0.166195	-0.127683	0.0224743	0.090718
LSM6	0.0112093	0.0807941	0.0221902	0.141171
HNRPU	0.0415233	0.0464211	0.0220482	0.0231843
CA131	-0.0787617	-0.087059	0.0216219	-0.0516234
SNUT2	0.0297002	0.0281448	0.0213375	-0.00382825
KRR1	-0.0364223	0.0209111	0.0210533	0.00331442
CTR1	0.332737	-0.0132031	0.0200577	-0.14535
RD23B	-0.00262814	0.172231	0.0187766	0.00590291
CROCC	0.0832474	0.0284277	0.0186342	0.0698396
NOP16	-0.106498	-0.0560412	0.0186342	-0.0416695
MTA2	0.0150693	0.00360232	0.0186342	0.0192037
PCID2	-0.0494569	0.0413831	0.0183493	-0.0891906
TADBP	0.0176369	-0.00652125	0.0182068	0.0139266
HNRPF	0.0333701	0.00733906	0.017922	-0.0385249
PP1B	0.0650208	-0.105489	0.0177795	0.0556121
NTH	0.220825	0.113834	0.0173518	0.128821
NUMA1	0.00647761	0.0316775	0.0172092	0.0060466
HNRPD	0.0422241	0.0219061	0.0170667	0.00762616
XPC	0.075738	0.100978	0.0167816	0.0250289
DDX17	-0.146994	-0.165273	0.016639	-0.00371246
H2A2A	0.0489336	0.0687396	0.016639	0.040121
PESC	-0.0028449	0.0227584	0.0163537	-0.0274103
MTF2	0.0251707	0.115033	0.0160683	-0.0150972
CBX5	-0.018498	-0.0336729	0.0160683	0.0180643
SP110	0.0890913	-0.0599761	0.0153548	-0.0726951
CEBPZ	0.0132121	0.00288247	0.0150693	-0.0541227
FL2D	0.10809	-0.0187757	0.0149266	-0.0270721
PRI2	0.490262	0.108491	0.0144981	-0.434461
IF4A3	-0.00460953	0.0190613	0.0143553	-0.00505827
PPIG	-0.0485465	0.075738	0.0140695	-0.0351061
EBP2	-0.0344706	0.0183493	0.0139266	-0.0437946
HNRDL	-0.0250742	-0.0659743	0.0129261	-0.0148348
INT7	-0.164965	-0.21558	0.0123541	-0.0952038
ATAD5	-0.0628665	-0.458109	0.0122111	-0.205796
RCL1	0.0628125	0.00920381	0.012068	-0.0175046
SMD2	0.0209111	-0.0257644	0.0119249	0.0130691
PP1R8	-0.066518	-0.0623392	0.0119249	0.062398
SNIP1	-0.0222585	-0.0310025	0.0114957	-0.000750383
DDX27	-0.000750383	-0.0423825	0.0114957	-0.0107011
PUM3	-0.00194893	0.0486547	0.010923	0.00949053
TRA2B	-0.0102215	0.0236102	0.0102069	-0.0227274
SAFB2	-0.0416547	-0.0907261	0.00992034	0.0082
SAFB1	-0.00118347	0.0277203	0.00949053	0.0193461
RBM39	-0.00656479	-0.00692712	0.00934718	0.00518438
SP3	-0.0434824	-0.272019	0.00891703	-0.27425
ROA3	0.00374607	0.0594937	0.00848693	0.032524
ROA3	0.00374607	0.028852	0.00848693	0.0251707
NOC4L	0.0416635	-0.0459973	0.00805652	-0.0686044
EHMT2	0.0615688	0.313246	0.00805652	0.239642
FCF1	-0.0617218	-0.171726	0.00748262	-0.0105558
NPM	-0.0395772	0.0395595	0.00690831	0.0284277
APC1	0.0743684	0.1153	0.0067647	0.133695
ANM1	-0.48338	-0.307859	0.00662125	-0.170199
ARP3	0.0352017	0.00288247	0.00647761	0.081885
ARP2	0.0688772	-0.026543	0.00633396	0.0629506
PLRG1	-0.0116898	0.0429245	0.00619029	0.0298416
PSMD4			0.00561564	-0.336501
RRP12	0.0432045	-0.0137857	0.00561564	-0.172376
FKBP3			0.00475299	-0.0218043
VATA	-0.0765998	-0.2388	0.00432164	-0.0589989
THOC5	0.0342158	0.0464211	0.00432164	0.0054719
HDAC2	-0.0174025	0.00863037	0.00388999	0.0870554
POGZ	0.0207689	0.0628125	0.00302647	0.0745054
PHF5A	-0.0358158	-0.0276456	0.00288247	0.101381
GRWD1	0.0265876	0.176067	0.00273846	0.103934
NPM3	0.0535284	-0.172148	0.00273846	-0.0929402
ITIH2	-0.00348108	-0.00387162	0.00245056	-0.0302804
HSP7C	0.0220482	0.0265876	0.00230651	0.0329472
ARPC3	0.0434844	-0.13174	0.00115371	0.0237522
PABP2	-0.018425	-0.0676969	0	0.0187766
RPC3	-0.0243111	0.118626	-0.000158663	0.213254
ZN143	-0.104589	-0.0835386	-0.000505029	0.1038
UTP18	0.033652	-0.0198723	-0.000981409	-0.0133488
SURF6	-0.0826217	0.0238941	-0.00300396	-0.0490538
APC4			-0.00303283	0.122076
SMU1	0.0082	0.0206267	-0.00310513	0.0207689
INT14	-0.03518	-0.151538	-0.00355341	0.135009
NLE1	0.0832474	0.154713	-0.00511617	-0.0183812
THOC2	0.0261627	0.00259443	-0.00543473	0.0540844
SMD3	-0.0225076	0.0200577	-0.00549265	-0.0173732
TOM40			-0.00555066	-0.390207
NOP2	0.00504059	0.00302647	-0.00607205	0.0126402
PSIP1	-0.0220827	0.0261627	-0.00618794	0.00762616
DX39B	-0.0630926	-0.000649381	-0.00646329	0.0321009
H2B3A	0.0180643	0.000576886	-0.00808732	0.173767
WIZ	-0.0774672	-0.119401	-0.00895804	-0.0430512
NAA40	0.0221902	-0.0608035	-0.00972764	-0.126108
NOLC1	-0.00109689	0.00129789	-0.00994548	0.00417777
HP1B3	-0.0339978	-0.0355792	-0.0101199	-0.0464591
CREB1	-0.191327	-0.197401	-0.0106866	-0.187346
RPB1	0.00532815	-0.0691037	-0.0108028	0.0408223
SNRPA	-0.097363	-0.143819	-0.0111518	-4.32543e-05
THOC7	-0.0642687	-0.0813543	-0.0115153	-0.0149951
EXOSX	-0.0696487	-0.0466975	-0.0116026	-0.0115589
NOL6	-0.00394396	0.0177795	-0.0119225	-0.0347957
RBM19	-0.0352539	-0.0769498	-0.0119662	-0.112038
SWP70	0.0947765	0.0237522	-0.0121407	0.0439044
KRI1	-0.00218015	-0.317553	-0.01249	-0.364942
PTBP2	-0.15674	-0.11249	-0.0133051	-0.112007
MPP10	0.0060466	-0.0102215	-0.0133488	-0.0604424
PPIE	-0.0455952	-0.0479647	-0.0138002	-0.0157242
RBM14	-0.0237537	-0.0600513	-0.0146307	-0.0279985
MAK16	0.0676387	0.0140695	-0.0147036	-0.0685287
TRA2A	-0.0378878	0.0237522	-0.0148785	0.0361869
FIP1	-0.0534339	-0.113614	-0.0152575	-0.022405
SRSF6	0.0203421	-0.0322117	-0.0152867	-0.00710107
NSE1	0.111298	0.0453032	-0.0156659	0.0231843
NGDN	0.0139266	-0.00300396	-0.0161181	-0.0972395
WDR61	-0.0716638	-0.188644	-0.0162931	0.144699
DHX33	0.0990932	0.0480967	-0.0164828	0.192952
BYST	-0.0245752	-0.00678214	-0.0165266	-0.0648118
ESS2			-0.0173732	-0.118304
STAG1	-0.0142227	0.0366088	-0.017899	0.081476
WDR1	0.123136	0.101516	-0.0180743	0.0433446
CHD4	-0.0067532	0.0224743	-0.0182204	0.00460933
CE024	-0.285917	-0.305467	-0.0183226	-0.0669864
HNRPM	0.054779	-0.0851141	-0.0183665	-0.0112244
RUXE	-0.00852261	-0.0570914	-0.0187318	-0.0278073
CTBL1	-0.0426797	0.0418037	-0.0190096	0.0374524
LAP2A			-0.0193897	-0.168334
SACS			-0.0194628	-0.00972764
DDX56	-0.0635599	0.0206267	-0.0199601	0.00848693
MINT			-0.0199747	0.00561564
UTP6	-0.00657921	-0.083019	-0.0202381	-0.105799
HMGN5	0.0113525	0.0281448	-0.0202673	-0.0200332
GNL3	-0.0328461	-0.0217165	-0.0213504	-0.0363188
TOP1	-0.038673	0.00273846	-0.0215847	-0.0148202
TP53B	-0.0545571	-0.00884192	-0.0216725	0.0750534
PTBP1	0.0278618	-0.00267147	-0.0217165	-0.0264843
ARPC2	-0.0566112	-0.0520422	-0.0219362	0.0734089
SMC6	0.0569996	-0.0294408	-0.0222731	0.024887
U2AF2	-0.0474129	-0.00929199	-0.0228593	0.0594937
MTA1	0.00230651	0.109829	-0.0231965	0.0339339
WDR46	0.0167816	0.0172092	-0.0234897	-0.0714819
NONO	0.00805652	0.016639	-0.0235044	0.0391384
CDK9	-0.0209697	0.0901759	-0.0235191	-0.00974219
IKZF3	-0.103984	-0.0752464	-0.0238124	-0.0126064
MYL6	-0.0387027	-0.0301772	-0.0241644	0.134089
RBBP6	-0.0286018	-0.0168769	-0.0248688	-0.0172273
PELP1	-0.09068	-0.00115464	-0.0250155	0.0298416
SRSF9	-0.106513	-0.0976717	-0.0253092	-0.0264696
RRS1	-0.046176	0.0295589	-0.0262786	-0.0681203
WBP11	-0.0135963	-0.0183373	-0.0268516	0.0398403
ELAV1	-0.00753606	-0.0466677	-0.0276602	0.00963388
CDC5L	-0.0573767	-0.0174462	-0.0287342	-0.0233724
CSTF2	-0.077924	-0.146483	-0.0292347	0.0519985
CTCF	-0.0356679	0.0254541	-0.0297942	0.0196308
NFYC	0.0531114	0.0794293	-0.0302067	-0.0931864
SUZ12	-0.0579773	0.00446549	-0.0303982	-0.029809
CPSF3	-0.0398294	-0.114707	-0.0308992	0.0807941
BCLF1	-0.11076	-0.0396069	-0.0311646	-0.0595551
ZMAT2	-0.0682111	-0.0408382	-0.0314152	0.0746424
TOIP1	-0.23817	0.348912	-0.0320641	-0.143676
ROA1	-0.0562962	-0.105008	-0.0321379	-0.112958
RAP1B	-0.103751	-0.0897125	-0.0321821	-0.302226
KI67	-0.0446128	-0.0827133	-0.0323002	-0.142067
UBP7	0.0805212	-0.012621	-0.0329495	-0.144887
IF6	-0.14741	0.00360232	-0.0334809	0.0427844
SRSF2	-0.0419666	0.0611541	-0.0335253	0.0258793
NOL8	-0.0296911	-0.0176799	-0.0336582	-0.0754744
PR38A	-0.0230205	-0.0607283	-0.0337024	-0.099448
RRP8	-0.00955338	0.0399806	-0.0341751	0.063641
PRPF3	0.00504059	-0.101676	-0.0352539	0.0137839
NIP7	0.093425	0.040682	-0.0355496	-0.0731504
PR38B	0.0184917	-0.0336434	-0.0359045	-0.133828
SAS10	-0.0213944	-0.105675	-0.0360525	-0.091556
MCM5	-0.0537333	-0.0212333	-0.036659	0.00949053
SMRC1	-0.185081	-0.164561	-0.0370883	-0.0320051
NOP10			-0.037636	-0.0270868
CELF2	-0.0175046	-0.0675759	-0.0376953	-0.110682
MYEF2	0.00360232	0.0182068	-0.0377398	-0.0548718
TAF9	-0.0802099	0.062398	-0.0385545	0.261471
ZN512	-0.0936943	-0.0276161	-0.0385693	-0.049651
PHF10	0.172359	0.281075	-0.0393993	0.248292
RRAS2	-0.0378434	-0.127258	-0.039948	-0.0325215
CAZA2	-0.0747601	0.0556121	-0.0408531	-0.0224783
YETS2			-0.0409124	0.0507454
RBM15	-0.0483226	-0.147681	-0.0409273	-0.0947877
ACTS	0.016639	-0.129355	-0.0412984	-0.0205892
RBM28	-0.0286312	-0.0554564	-0.0414171	-0.00197787
CDK2	0.100574	-0.115051	-0.0415507	0.0903115
ACTBL			-0.041922	-0.121706
SENP7	-0.0415953	0.155749	-0.041922	-0.275647
NOL9	-0.036304	0.0220482	-0.0425162	-0.0554113
PCBP2	-0.0900503	-0.0339683	-0.042546	-0.0757937
RBBP5	0.103397	-0.0396218	-0.0429918	-0.0454016
ZN687			-0.0431404	-0.266212
REXO4	-0.0583528	-0.0435121	-0.0438392	-0.0167309
AKAP9			-0.0439582	0.0760118
CTR9	-0.128267	-0.0843185	-0.0446872	0.0374524
UTP23	-0.2227	-0.146883	-0.0448509	-0.241424
PHF6	-0.0872428	-0.0519972	-0.0449253	-0.0664274
RNPS1	-0.0154471	0.0048968	-0.0449402	0.013355
RASF5	-0.137108	-0.0130721	-0.0459079	-0.013509
BUD13	0.0825664	0.179766	-0.0462356	0.227125
PO210	-0.000100957	0.032242	-0.0464591	0.148739
SFPQ	-0.0436757	-0.0540627	-0.0471894	-0.00352444
STAG2	-0.0443152	-0.0232697	-0.0477559	-0.067833
UT14A	-0.0231818	-0.0696942	-0.0483824	-0.0515936
CCD86	-0.076828	0.000576886	-0.0484271	-0.0668806
C8AP2	-0.223963	0.0581087	-0.0487852	0.0292761
ZN638	-0.0112826	0.00518438	-0.0495913	-0.0210137
T3JAM	0.243913	-0.293377	-0.0497257	-0.327747
SRRM1	-0.178143	-0.0181035	-0.0499348	0.0176369
YTDC1	-0.022156	0.0709388	-0.0503231	0.226015
DDX10	-0.0858642	-0.170751	-0.0504576	-0.131108
PININ	-0.0273367	-0.0400963	-0.0505771	0.0453032
RIOX2	-0.058473	0.0666747	-0.0506518	0.0315363
VATB2	-0.0286018	-0.255064	-0.0509806	-0.117881
FA76B	-0.2541	-0.226611	-0.0510404	-0.193849
DIDO1	-0.0705877	-0.021614	-0.0513095	0.0384361
Z280C	0.044464	-0.018498	-0.0514739	-0.0459377
MGAP	0.0255958	0.299245	-0.0515038	0.203389
RP1	-0.0298237	0.0837921	-0.0540028	-0.0413132
HNRH1	0.00403388	-0.0491285	-0.0542425	-0.0531045
DIM1	0.0142124	-0.0692551	-0.0542875	-0.105178
PNO1	-0.0481735	-0.188217	-0.0550067	-0.141255
WDR82	-0.174279	-0.269008	-0.0553814	-0.238425
LAS1L	-0.160669	-0.0499646	-0.0558162	0.0223323
RCOR1	-0.0637408	-0.187559	-0.0559662	0.0254541
U1SBP	-0.139776	0.105008	-0.0560562	-0.120718
RBM22	-0.041922	-0.0416695	-0.0560861	-0.0450741
CMS1	0.0533895	-0.0487405	-0.0561762	-0.0814764
CAPZB	-0.101737	-0.101412	-0.0566262	0.000144286
INO80	0.0164963	0.0492126	-0.0568213	-0.0987373
SMCE1	-0.216988	-0.153061	-0.0568513	0.016639
RAC1	0.177854	-0.0203111	-0.0573016	-0.0479796
NSD2	-0.0748208	-0.0455506	-0.057692	-0.0268957
RBM26	-0.166098	-0.0400518	-0.0585481	0.0292761
RBMX2	0.199751	0.241718	-0.0590139	-0.113864
SENP3	-0.0951422	-0.193255	-0.0590439	-0.0938483
SPT6H	0.0126402	-0.113785	-0.0596302	0.00834347
ZN148	-0.159315	0.299479	-0.0596904	-0.0698607
NOG1	-0.0504726	-0.104682	-0.0599009	-0.0988763
SARNP	-0.0646459	-0.0698304	-0.0599009	-0.0258379
SLTM	-0.0521468	-0.0156367	-0.0600814	-0.102063
MAP11	-0.0944334	-0.0934941	-0.0608035	-0.0863388
CDYL	-0.392232	-0.215446	-0.0622037	-0.012621
CAZA1	-0.0509358	-0.0531344	-0.0628515	0.0578315
I20L2	-0.0996336	-0.171661	-0.0630323	-0.198709
SPB1	-0.0435121	-0.0432148	-0.0631981	-0.0464591
PQBP1	-0.131787	-0.0465038	-0.0633639	0.028852
FBLL1	-0.0429174	0.0274371	-0.0637258	-0.0326985
BAZ1B	-0.0647062	-0.0589689	-0.0642386	-0.101227
SMRC2	-0.0832483	-0.0347366	-0.0642989	-0.0896664
CSTF3			-0.0647062	0.125122
NXF1	0.0277203	-0.0272779	-0.0652797	-0.069467
SP130	-0.172295	-0.119589	-0.0653552	0.482126
ZN592	-0.109857	-0.0464144	-0.0664878	-0.0166579
ZC3HE	0.0196308	-0.180561	-0.066654	-0.120984
NOC3L	0.0174944	-0.099139	-0.0674248	-0.0874115
CD11B	-0.39817	-0.0584129	-0.0696942	-7.21485e-05
SNF5	-0.186032	-0.165629	-0.0698455	-0.0596754
NOSIP	-0.0404524	-0.082637	-0.0699061	-0.0660195
ZC3HD	-0.0677574	-0.0447765	-0.0699212	-0.168285
RAD50	-0.162638	-0.0715425	-0.0702696	-0.0662612
PSA6	-0.0953116	0.0206267	-0.0709817	-0.0792341
ABT1	-0.0315627	-0.0631529	-0.0715728	-0.130523
SON	-0.0828662	-0.133195	-0.0716183	-0.0918019
ROA0	-0.0971161	-0.0383026	-0.0717851	-0.0447318
MCRS1	-0.159944	-0.273657	-0.0720732	-0.167005
ZN326	-0.0456399	-0.0272926	-0.0725586	-0.029647
SMC5	-0.0616765	0.0114957	-0.072589	-0.040393
RPRD2	0.064469	-0.188299	-0.0727103	0.0886844
KDM1B			-0.0727407	-0.223997
SYF1	0.00403388	-0.145972	-0.0729835	-0.147809
ZN292	-0.0473832	-0.195418	-0.0750944	-0.271966
MYO1G	-0.81863	-0.571815	-0.0751856	-0.0797219
DUS3L	-0.036156	0.142087	-0.0751856	-0.0315774
NIPBL	-0.175175	-0.189944	-0.075444	-0.0632132
HNRL2	-0.0536584	-0.104093	-0.0758697	-0.0670922
ZCH18	-0.0189365	-0.0407343	-0.0763716	0.132511
AROS	-0.255908	-0.323859	-0.0769041	-0.276887
RBM25	-0.155341	0.00230651	-0.0770715	-0.0572866
ZN771	0.0771063	0.11703	-0.0771476	-0.080637
AVIL	-0.0344411	-0.227202	-0.0778631	-0.240231
H11	-0.0786398	0.0840642	-0.0781219	0.101381
THOC4	-0.0172273	-0.0419963	-0.0786856	-0.12614
CCAR1	-0.0897739	-0.0842726	-0.0787922	-0.00229573
RALY	-0.10729	-0.0837985	-0.0789293	-0.129292
CELF1	-0.028587	-0.0922017	-0.0801337	-0.0913254
MFA1B	-0.122664	-0.123481	-0.0803625	-0.13367
IMP4	-0.136616	-0.0436459	-0.0808049	-0.0772997
SUMO2	-0.0426946	-0.0449402	-0.0812474	-0.213537
PRR12	0.184598	-0.214893	-0.0815374	0.134615
HACD3	-0.433136	-0.610279	-0.082026	-0.571343
DDX52	-0.0789446	-0.0522366	-0.08253	-0.0948802
CPSF1	-0.138251	-0.185704	-0.083447	0.0312541
INT10	-0.17314	-0.167361	-0.0834622	0.00129789
NOP9	-0.0516832	-0.045223	-0.0837221	-0.0235044
SPTN1	-0.13603	-0.119354	-0.08516	-0.0593897
TOP2A	-0.0702544	-0.131645	-0.0856192	-0.170637
ARGL1	-0.203303	0.0528332	-0.0859101	0.0306892
NMNA1	-0.210396	-0.347509	-0.0860172	-0.595293
DDX42	0.214249	-0.158172	-0.0872735	-0.151538
WDR76	-0.0781981	-0.0243992	-0.0876721	-0.0288813
TCOF	-0.0509956	0.0129261	-0.0879174	0.0367495
SUV91	-0.10698	-0.0995563	-0.0886229	-0.189384
INT11	-0.0250889	-0.0631981	-0.0886995	-0.160234
TDIF2	-0.116317	-0.110106	-0.0899582	-0.0899121
HCFC1	-0.191771	-0.0714819	-0.0900964	0.0398403
SCC4	-0.166616	-0.306698	-0.0905725	-0.0298237
SP30L	-0.345858	-0.159025	-0.0906186	0.000288558
CENPC	-0.0855579	-0.141271	-0.0921864	-0.195137
ACTB	-0.0269252	-0.0910027	-0.0933249	-0.0408086
CPSF2	0.0274371	-0.299614	-0.0940946	-0.101258
MGN2	-0.0555013	-0.0287195	-0.0944797	-0.111415
TF3C1	-0.0436161	-0.025691	-0.0945875	-0.119072
MAZ	-0.264998	-0.0695124	-0.0948802	-0.0292052
SIN3A	-0.120404	-0.0506219	-0.0959283	0.0416635
TEX10	-0.171775	-0.100144	-0.0964989	-0.0409866
HNRH2	0.0564447	0.0219061	-0.0967303	-0.0565962
CDC27	0.0775164	-0.0316806	-0.0968229	-0.0686195
SF3B1	-0.0989381	-0.0735754	-0.0968383	-0.0706786
AURKB	-0.136648	-0.295801	-0.097224	-0.31563
SPTB2	-0.143022	-0.0988763	-0.097224	-0.0786094
SPTB2	-0.143022	-0.816621	-0.097224	-0.335481
NOP14	-0.149457	-0.0556213	-0.0982584	-0.17687
MK67I	-0.126628	-0.0680598	-0.0984592	-0.0979805
RRP1	-0.131455	-0.106281	-0.0988763	-0.132704
PCNA	-0.0368219	-0.0804387	-0.0996645	-0.304398
CWC15	-0.193882	-0.192365	-0.0997881	-0.162686
ISY1	0.117828	0.0106367	-0.0999119	-0.145526
RAD21	-0.157898	-0.180659	-0.100113	-0.121471
KIN17	-0.0911256	0.095722	-0.100515	-0.0347514
PPWD1	0.00245056	0.289362	-0.100964	0.133827
ARPC4	-0.0718609	-0.112366	-0.101428	-0.0343672
TERF2	-0.141144	-0.0127664	-0.10197	0.0646069
ZNF22	-0.214157	-0.315881	-0.102419	-0.281404
MATR3	-0.0646911	-0.0569114	-0.102976	-0.0577821
MBD3	-0.0653703	-0.0563562	-0.103085	0.0289935
SMRD2	-0.127589	-0.209295	-0.103364	-0.0729835
PK1IP	-0.151346	-0.0671527	-0.105039	-0.0811863
INT1	-0.233329	-0.135142	-0.106001	-0.0213358
SATB2	-0.551797	-0.461303	-0.106405	-0.63886
PHC2	0.0687396	0.0315363	-0.106747	-0.0669108
BAZ2A	-0.166535	-0.262106	-0.107399	-0.219068
2AAA	-0.0183081	-0.0854814	-0.108596	0.066537
TWF2	-0.112849	0.0842003	-0.108612	0.0430645
SNW1	-0.084854	-0.086247	-0.109156	-0.142879
COR1C	-0.0963755	-0.0338354	-0.109888	-0.043988
DOCK8	0.0116388	-0.053359	-0.110558	-0.0174609
ILF3	-0.0778783	-0.054647	-0.111835	-0.0358306
BUD31	-0.188956	-0.17927	-0.111882	-0.206512
HAKAI	-0.179662	-0.298513	-0.113068	0.00374607
DDX5	-0.159041	-0.207178	-0.113489	-0.172669
PARN			-0.113583	-0.30843
CHERP	-0.0672887	-0.0563712	-0.113723	-0.0197846
ZN865	0.104739	-0.33805	-0.114644	0.0550568
PRP31	0.012068	-0.0771171	-0.115066	-0.0565512
WDR5	-0.115176	-0.200531	-0.115441	-0.121895
INT4	-0.232294	-0.212986	-0.115566	-0.00711559
PPHLN			-0.11677	-0.171547
TR150	-0.163543	-0.197286	-0.11749	-0.0888376
INT6			-0.118054	-0.187773
BUD23	-0.0472191	-0.368086	-0.118461	-0.192843
PAXB1			-0.119119	0.387142
LA	0.0129261	-0.108674	-0.1202	-0.0838445
ALKB5	-0.0789293	-0.53389	-0.1202	0.06226
RFC1	-0.0620831	-0.201095	-0.120326	-0.271026
SRRT	-0.0393549	-0.0967303	-0.120341	0.0437644
GPTC4	-0.0575719	-0.0645251	-0.120686	-0.0501887
CWC27	0.0192037	-0.204433	-0.120859	-0.109219
DAXX	-0.0621284	0.0706641	-0.121581	0.13947
PARP1	-0.0824689	-0.0510703	-0.121738	-0.0895743
CDK12	0.0545011	-0.0105267	-0.122413	-0.0147619
SPT5H	-0.0881627	-0.255477	-0.123528	-0.109281
PNKP	-0.104666	-0.135554	-0.123528	-0.165645
ZBT20	0.0409626	-0.442987	-0.125085	-0.267514
MTREX	-0.315828	-0.248108	-0.125258	-0.0622187
DCA13	-0.0815832	-0.102047	-0.125368	-0.167442
COIL	-0.184064	-0.261241	-0.126014	-0.188841
ZMYM4	-0.181771	-0.128046	-0.126392	-0.0124608
RPAB5	-0.0327133	0.203389	-0.128093	-0.0516084
XRN2	-0.101954	-0.209712	-0.128109	-0.157126
MEN1	-0.255667	-0.101149	-0.12833	-0.0824689
CRNL1	-0.0573617	-0.084961	-0.128913	-0.190322
SREK1			-0.129055	-0.00405968
MBD1	-0.0321379	-0.0463399	-0.12975	0.0863761
TCRG1	-0.0893747	-0.0105993	-0.129813	-0.0207209
SYMPK	-0.149729	-0.149217	-0.130523	0.0593554
LSM3	0.125651	0.0196308	-0.130887	-0.0475471
ERCC3	0.00345838	0.0395595	-0.131819	0.115166
ARP5L	-0.0945567	-0.170215	-0.133195	-0.012621
NVL	-0.106467	-0.114832	-0.133939	-0.0540178
SIN3B	-0.0772846	-0.202489	-0.134271	-0.142194
DYL1	-0.274425	-0.250869	-0.134952	-0.106933
CD2B2	-0.254616	-0.291663	-0.136252	-0.13261
UIF	-0.272803	-0.442438	-0.136347	-0.36911
ZCRB1	-0.188907	-0.258857	-0.136728	-0.00981482
IMB1	-0.0715425	-0.165758	-0.137092	-0.167944
BRWD1			-0.138616	-0.641829
SNUT1	-0.120608	-0.144154	-0.139109	-0.0691189
CTSL2	-0.143596	-0.0752616	-0.13922	-0.113567
RFX1	-0.133448	-0.111742	-0.139649	-0.0136109
TIF1B	-0.115644	-0.165095	-0.139872	-0.0503082
PR40A	-0.216501	-0.11785	-0.140666	-0.045491
EIF3I	-0.242004	-0.359361	-0.140905	-0.381291
FRG1	-0.217742	-0.163914	-0.140953	-0.143676
RBM8A	-0.063168	-0.091556	-0.142146	-0.0866146
PSMD6			-0.142178	0.122076
CPSF4	-0.207394	-0.069891	-0.142704	0.0846086
GNAS2	-0.126092	-0.140523	-0.143867	-0.203469
SMCA4	-0.268869	-0.213922	-0.144808	-0.0820108
HNRPC	-0.580979	-0.283334	-0.144855	0.176578
HNRPC	-0.580979	-0.00164561	-0.144855	0.0157831
TIAR	-0.0754744	-0.288963	-0.145063	0.34551
REQU	-0.379564	-0.229924	-0.145206	-0.0647213
CBX3	-0.00772461	-0.00442139	-0.145701	-0.223963
CAF1B	-0.0636353	-0.0143538	-0.147873	-0.102403
DMAP1	-0.207994	-0.169728	-0.148129	-0.124629
DEK	-0.135079	-0.100855	-0.148737	-0.145972
ARI1A	-0.371777	-0.255081	-0.148785	-0.059525
ARI1A	-0.371777		-0.148785	-0.235909
RALA			-0.149537	-0.102155
SFR19	-0.0251771	-0.053344	-0.150577	-0.28186
MRE11	-0.27542	-0.158478	-0.150737	0.0374524
PINX1	-0.275944	-0.0425608	-0.150801	-0.0684682
CHD1	-0.0573617	-0.0428729	-0.151346	-0.308948
TOPB1	0.0363276	-0.0580374	-0.152628	-0.0942795
SAP30	-0.240248	-0.101304	-0.153126	-0.10293
KNOP1	0.0203421	-0.0531494	-0.153703	-0.197749
DNLI3	-0.157271	-0.103023	-0.154024	-0.234109
S30BP	-0.103829	-0.0401409	-0.15502	-0.00911769
ATPB	-0.561579	-0.122476	-0.156016	0.0163537
MNT	0.0364681	-0.548396	-0.156531	-0.457257
SMHD1	-0.212868	-0.259755	-0.156949	-0.207178
RRP44	-0.282684	-0.0549617	-0.156965	-0.121596
DDX24	-0.137061	-0.0947723	-0.158091	-0.13329
AP2B1	-0.219337	-0.318596	-0.158542	-0.141637
SMRD1	-0.317283	-0.181755	-0.158703	-0.172994
BUB3	-0.118147	-0.0458037	-0.158945	-0.116301
MTA3	-0.282316	0.130931	-0.159138	0.115832
IMA4	-0.157335	-0.140873	-0.16154	-0.219186
SPF30	-0.156788	-0.222768	-0.161653	-0.184867
ZC11A	-0.119244	-0.136664	-0.162331	-0.0678027
FUS	-0.148657	-0.121173	-0.163268	-0.131361
CD20	-0.146755	0.0703893	-0.16448	-0.0274838
RPB7	-0.14299	-0.0999737	-0.164545	-0.0730897
CALX	-0.0486062	-0.0804387	-0.165742	-0.221438
DNM3A	-0.137965	-0.0649628	-0.166697	-0.0756416
SCAF8	-0.205796	-0.169761	-0.167021	0.00417777
RBP2	-0.106576	-0.171255	-0.167944	-0.134968
HA2D	-0.21687	-0.0300741	-0.168901	-0.278059
PTBP3	0.0339339	0.0760118	-0.16942	-0.0193019
TRIPC	-0.126801	-0.0522815	-0.170183	-0.0630323
CDC73	-0.0651891	-0.189582	-0.171482	-0.0616013
ATF7			-0.173401	-0.19342
RAGP1	-0.111493	-0.0837833	-0.17555	-0.0411796
SP1	0.211386	0.123269	-0.175664	0.0858326
CHTOP	-0.00591274	-0.112537	-0.176022	-0.113005
RBM3	-0.286058	-0.336555	-0.176528	-0.185081
INT13			-0.177898	-0.0127374
SAP18	-0.1786	-0.284019	-0.178192	-0.22852
CS047	-0.193717	-0.204715	-0.178453	-0.223626
NUP50	-0.0586532	-0.292334	-0.178763	-0.218112
CX056			-0.180038	-0.225936
HACD2	-0.380127	-0.249685	-0.180675	-0.187986
ESF1	-0.167426	-0.105877	-0.181019	-0.159412
BANP			-0.182279	-0.0214089
TPR	-0.0306782	0.0589399	-0.183015	-0.0641631
P66B	-0.202057	-0.327837	-0.183294	-0.228098
EF1A1	-0.332208	-0.0690281	-0.184097	-0.0689524
PPIH	-0.378888	-0.221068	-0.184359	-0.0431999
P66A	-0.128125	-0.185015	-0.185048	-0.176544
EP400	-0.217558	-0.201062	-0.185113	-0.157866
PSD11			-0.18968	-0.262659
TASOR			-0.189795	-0.00102469
RBM7	-0.729627	-0.641626	-0.191145	-0.230262
SUH	-0.06252	-0.418157	-0.191178	-0.559452
ZN830	-0.139125	-0.0893901	-0.192645	-0.0797219
FUBP1	-0.0653401	0.0258793	-0.192711	0.0196308
IKZF1	-0.111882	-0.0934941	-0.19276	-0.0957278
SR140	-0.357548	-0.258339	-0.193866	-0.196591
EAF6			-0.193998	-0.180299
FANCI	-0.123795	0.215368	-0.194196	0.00345838
DAZP1	-0.151538	-0.0849304	-0.194295	-0.141812
SF3B6	-0.236588	-0.28365	-0.194542	-0.244377
COF1	-0.0133051	-0.0661404	-0.194592	-0.0573466
RED	-0.242806	-0.244002	-0.195633	-0.215362
DHX36	-0.259047	-0.230025	-0.195913	-0.178257
ZMAT3	-0.214726	-0.123402	-0.196128	0.0669503
MSI2H			-0.196541	-0.256994
MACF1			-0.196591	-0.500504
DDX49	-0.278951	-0.265241	-0.197716	-0.256907
CARF	-0.109312	-0.156772	-0.19803	-0.0729531
SRSF5	-0.185425	-0.127951	-0.198527	-0.202804
NEIL1	-0.193107	-0.0777413	-0.198725	-0.10642
ATPA	-0.568473	-0.196674	-0.19904	-0.0720581
PRP6	-0.222195	-0.216099	-0.20156	-0.194955
MOR2A	-0.514223	-0.325756	-0.201775	-0.282386
RBM42	-0.214491	-0.180512	-0.202738	-0.209195
DDX54	-0.17524	-0.25915	-0.203087	-0.218867
KAT8	-0.409106	-0.271096	-0.203137	-0.116598
DDX41	-0.330792	-0.0345593	-0.203469	-0.180168
SGF29	0.100574	0.0156403	-0.203934	-0.183916
1433G	-0.391815	-0.133495	-0.204965	-0.158011
API5	-0.143564	-0.132341	-0.205547	-0.16096
VATE1	-0.380935	-0.475916	-0.205547	-0.211548
PAF1	-0.0690735	-0.126533	-0.206013	0.0246034
VA0D1	-0.174117	-0.145925	-0.206112	0.394295
EIF3F	-0.3138	-0.44385	-0.206812	-0.194427
TBP	-0.265501	-0.275472	-0.207078	-0.309127
FUBP2	-0.143118	-0.13443	-0.207261	-0.171482
IWS1	-0.200846	-0.388658	-0.209095	-0.127148
HS90B	-0.151538	-0.0828203	-0.209245	-0.0956816
ERH	-0.075216	-0.151458	-0.209411	-0.122146
1433E	-0.184834	-0.0988609	-0.209612	-0.228858
KHDR1	-0.170345	-0.125085	-0.212417	-0.184621
STRN	-0.290356	-0.333571	-0.212986	0.0840642
PHOCN	-0.316456	-0.258736	-0.213353	-0.114707
ZCHC8			-0.214307	0.00518438
ZCH10			-0.216619	-0.249616
ZN207	-0.225768	0.0461418	-0.217541	-0.0397552
SF01	-0.168479	-0.174393	-0.217944	-0.171498
HNRPQ	-0.113583	-0.255443	-0.218279	-0.201858
TERF1	-0.310236	-0.0970543	-0.219119	-0.122413
CDC23	0.00446549	0.0339339	-0.222448	0.118493
PCGF1			-0.226358	-0.447721
SGO1			-0.227726	-1.09548
PODO	-0.00736207	-0.0197846	-0.229687	-0.223407
IF2A	-0.304541	-0.18996	-0.229771	-0.137505
CECR2	-0.132183	-0.179351	-0.230008	-0.0612249
TYY1	-0.172067	-0.13603	-0.23011	-0.164577
WDR74	-0.252759	-0.245335	-0.230465	-0.284247
SNP23	-0.374281	-0.411176	-0.231938	-0.259858
STRBP	-0.123748	-0.199902	-0.232786	-0.249702
NCBP1	-0.219807	-0.193239	-0.23382	-0.0865227
PDS5A	-0.184605	-0.222397	-0.234279	-0.185294
SMC4	-0.27418	-0.244993	-0.234822	-0.0363483
INT3	-0.365871	-0.0574817	-0.235824	-0.08111
PSA7			-0.237456	-0.366541
CN093			-0.237728	-0.111586
TINF2			-0.238527	-0.379132
BRD4	-0.546393	-0.274634	-0.242977	0.0861043
PP2AA	-0.053359	-0.180136	-0.245865	-0.144281
INCE	-0.338524	-0.43452	-0.251316	-0.439324
CCAR2	-0.251539	-0.0481437	-0.251504	-0.03484
COR1A	-0.257183	-0.182884	-0.252948	-0.0636504
RFTN1	-0.223054	-0.345051	-0.25398	-0.319244
SELB	-0.0199016	-0.0629118	-0.254238	-0.225886
TE2IP	-0.187937	-0.129513	-0.254375	-0.0610894
MAX			-0.255563	-0.400511
TOX4	-0.224216	-0.400301	-0.255649	-0.230347
WDR33	-0.0460271	-0.373851	-0.256425	-0.280931
MYO5A	-0.0562662	-0.141637	-0.256838	-0.132119
DNJC8	-0.10656	-0.169128	-0.256925	-0.394752
TCEA1			-0.257166	-0.213738
NCLN	-0.461422	-0.271113	-0.25827	-0.315576
XRCC1	-0.298407	-0.445991	-0.261362	-0.362214
ZFR	-0.196475	-0.196327	-0.261777	-0.269547
VDAC1	-0.252037	-0.357123	-0.262106	-0.285161
IF4A1	-0.388129	-0.270921	-0.263508	-0.0368811
CNDD3	-0.0206331	0.115433	-0.263508	-0.101289
BRCC3			-0.263889	-0.21974
MBNL1	-0.166373	-0.155518	-0.26668	-0.213069
EIF3B	-0.500708	-0.409776	-0.26953	0.0669503
CSK2B	-0.204682	-0.36628	-0.2712	-0.255322
KAP2			-0.271252	-0.280089
RP25L	-0.114769	-0.199736	-0.271583	-0.186935
SRFB1	-0.247543	-0.220328	-0.27275	-0.228165
DDX55	-0.250217	-0.128756	-0.273256	-0.272611
IKBD	-0.0381989	-0.129434	-0.273413	0.0446039
ICAM2			-0.27343	-0.359897
DHX8	-0.339108	0.0769695	-0.273884	-0.25008
IMA3			-0.27659	-0.215529
RBM4	-0.117146	-0.119385	-0.278951	-0.327928
SMC2	-0.0806675	-0.195649	-0.280668	-0.206562
PHF2	-0.415615	-0.17958	-0.281246	-0.183507
EIF3G	-0.47293	-0.315379	-0.281737	-0.102295
THYN1	0.0067647	0.0163537	-0.283158	-0.274791
INT8	-0.183458	-0.00926291	-0.284072	-0.218128
BIP	-0.195682	-0.408187	-0.284353	-0.341921
PDIP3	-0.349015	-0.300093	-0.287483	-0.250131
NCBP2	-0.214491	-0.446227	-0.289298	-0.169745
PAX5	-0.294456	-0.311739	-0.290004	-0.195913
RS27A	-0.263854	-0.318092	-0.290462	-0.346096
TAF1			-0.291433	-0.0190972
PKRI1	-0.166244	-0.0198577	-0.29267	-0.300786
TEFM			-0.29635	-0.408263
CHD7	-0.958869	-0.610962	-0.299365	-0.0600664
INT12	-0.362751	-0.32173	-0.299596	-0.0159721
ADNP	-0.293288	-0.342945	-0.299702	-0.267722
TWF1			-0.302119	0.158596
PRD16	-0.376246	-0.10684	-0.303276	-0.094911
CAF1A	-0.169939	0.00748262	-0.305949	-0.189565
HNRPK	-0.105753	-0.0398887	-0.307484	-0.000346329
HNRPK	-0.105753	-0.250715	-0.307484	-0.293607
FYN	-0.230821		-0.309073	-0.191458
FYN	-0.230821	-0.232633	-0.309073	-0.223323
MIC19	-0.424262	-0.513111	-0.30961	-0.440146
PARP2	-0.0839361	-0.212551	-0.310343	-0.411982
TSR1	-0.130508	-0.183867	-0.311793	-0.238885
ZN593	-0.386242	-0.324112	-0.311811	-0.233464
KDM2A	-0.463867	-0.55074	-0.313065	-0.354059
VDAC2	-0.325865	-0.39838	-0.31811	-0.275035
TRM2A			-0.318182	-0.151939
KIFC1	-0.233888	-0.303917	-0.321459	-0.424823
MORC3	-0.280527	-0.181428	-0.322181	-0.196707
PGAM5	-0.277919	-0.478206	-0.32265	-0.301373
CHD2			-0.323606	-0.539268
NFKB2	-0.493033	-0.337248	-0.323895	-0.404401
NSE2	-0.166859	-0.289263	-0.32413	-0.212885
IMP3	-0.25515	-0.314876	-0.324852	-0.131266
NEDD8	-0.182884	-0.188973	-0.32516	-0.293518
ZN740	-0.167604	-0.223323	-0.325413	-0.333589
RPR1B	-0.040126	-0.154458	-0.330429	0.0309717
FIZ1	-0.464425	-0.149665	-0.330665	-0.446423
SSXT	-0.523691	-0.211531	-0.33179	-0.0314447
HDGR2	-0.354483	-0.177816	-0.332008	-0.090081
RL7L	-0.401368	-0.38777	-0.332262	-0.393766
EDC4	-0.309485	-0.690381	-0.33308	-0.579469
KDM5A	-0.753361	-0.333698	-0.336373	-0.580008
HB2D	-0.554888	-0.275245	-0.338287	-0.296137
GPKOW	0.0506061	-0.109701	-0.341775	-0.363419
CMC1			-0.342086	-0.141908
CMC2	-0.24267	-0.534433	-0.343732	-0.375384
ABCF1	-0.389224	-0.40154	-0.344392	-0.273047
LARP7	-0.333189	-0.337357	-0.344428	-0.272071
STAU2			-0.347876	-0.508937
BRD3			-0.349107	-0.625378
NOG2	-0.256287	-0.28553	-0.349217	-0.30793
IF2G	-0.326299	-0.211615	-0.352474	-0.207928
CASZ1	-0.51546	-0.0102361	-0.353303	-0.210964
FACD2	-0.439539	-0.41756	-0.357271	-0.300591
LRCH1			-0.357992	-0.0273514
SPIN1	-0.279091	-0.267236	-0.358084	-0.407325
KI20B	-0.382081	-0.53845	-0.358676	-0.585172
KIF2C			-0.359324	-0.29736
HELZ2	-0.261604	-0.288294	-0.35949	-0.284001
ZSC21	-0.249393	-0.195153	-0.36238	-0.124645
PDIA3	-0.390321	-0.361101	-0.3655	-0.598566
1433Z	-0.216317	0.0413831	-0.367341	-0.332498
MYO1C	-0.247748	-0.279144	-0.368123	-0.295571
RBM10	-0.0240617	-0.05116	-0.368384	-0.113146
VPS72	-0.488249	-0.403046	-0.369632	-0.321207
RN213			-0.371516	-0.416231
EIF3C	-0.419874	-0.806619	-0.371926	-0.567853
CSK21	-0.208844	-0.332171	-0.37501	-0.399445
MLEC	-0.50982	-0.686615	-0.375328	-0.300217
F111A	-0.393122	-0.243694	-0.37559	-0.332662
LRC59	-0.40112	-0.409604	-0.377332	-0.302404
UBP10			-0.377763	-0.291204
ARC1A	0.0524158	0.185993	-0.379864	0.254473
RPF1	-0.362844	-0.412577	-0.387015	-0.407899
EIF3H			-0.387525	-0.268678
HELLS	-0.174068	-0.296651	-0.387827	-0.375684
SDA1	-0.300928	-0.576798	-0.389451	-0.372393
IFIX			-0.389527	-0.485923
1433B			-0.391588	-0.258598
CUX1	-0.383906	-0.449355	-0.391607	-0.118899
C1QBP	-0.28488	-0.226932	-0.393558	-0.209628
PP1RA	-0.285126	-0.421554	-0.393577	-0.218917
KAT7	-0.417695	-0.432669	-0.393956	-0.418871
MYO1D	-0.418138	-0.601628	-0.394638	-0.484691
RPA43	-0.182246	-0.292546	-0.394942	-0.40379
UHRF1	-0.4197	-0.506619	-0.396441	-0.521349
TMA16	-0.234788	-0.225936	-0.397942	-0.302226
RRBP1	-0.252793	-0.686615	-0.398551	-0.523235
BD1L1			-0.398722	-0.330483
ZFP28			-0.399978	0.0210533
LARP1	-0.687916	-0.705664	-0.401197	-0.0770563
RTRAF	-0.420318	-0.460846	-0.402264	-0.321586
IF1AX	-0.260169	-0.161492	-0.408206	0.53436
EIF3A	-0.419719	-0.214759	-0.410831	-0.171011
ARI4A	-0.486772	-0.544393	-0.411387	-0.312509
RPAC2			-0.411464	-0.418716
ATAD3	-0.211582	-0.539918	-0.412962	-0.253773
ATAD2	-0.433253	-0.508568	-0.413192	-0.516883
YAF2			-0.414191	-0.200681
CDCA2	-0.561175	-0.853788	-0.415114	-1.09305
NOL7	-0.464166	-0.391645	-0.41598	-0.401139
EIF3L	-0.512884	-0.350522	-0.422636	-0.23897
YBOX1	-0.338852	-0.477884	-0.425695	-0.393634
CK098	-0.244941	-0.271635	-0.427169	-0.313746
LYN	-0.449671	-0.420955	-0.427246	-0.380183
UTP11	-0.335117	-0.429867	-0.429051	-0.424165
RTCB	-0.381198	-0.358047	-0.429654	-0.285337
OST48	-0.454803	-0.535917	-0.432279	-0.406101
SRPK1	-0.511197	-0.622732	-0.434071	-0.346738
ZC3H8	-0.0566862	-0.34964	-0.434773	-0.150978
RSSA	-0.344135	-0.421979	-0.44283	-0.301675
MPCP	-0.770117	-0.399787	-0.445991	-0.216233
DHB12	-0.499483	-0.207178	-0.447072	-0.270295
SYFB	-0.294756	-0.264894	-0.451919	-0.260584
TM214	-0.209445	-0.375085	-0.452116	-0.428566
AIFM1			-0.458505	0.385597
CDCA5	-0.50132	-0.604148	-0.460171	-0.540547
SYFA	-0.549831	-0.297112	-0.461621	-0.2541
EIF3D	-0.527408	-0.585929	-0.462117	-0.249016
RS2	-0.31982	-0.58044	-0.463887	-0.370975
GEMI5	-0.0343376	-0.640591	-0.471289	-0.472529
PABP1	-0.394714	-0.487075	-0.471749	-0.348243
IF2P	-0.55131	-0.279687	-0.47345	-0.3311
EIF3M	-0.26557	-0.462754	-0.476398	0.0321009
ZN319			-0.477944	-0.723301
RPN1	-0.401425	-0.497547	-0.478808	-0.385865
LYRIC	-0.535332	-0.744632	-0.480237	-0.622732
PURB	-0.415788	-0.39954	-0.481183	-0.355165
MTCH2			-0.482412	-0.285706
ARI1A		-0.255081	-0.482694	-0.059525
ARI1A			-0.482694	-0.235909
NDUBA	-0.656081	-0.534893	-0.48457	-0.454486
CSK22	-0.339272	-0.394051	-0.485317	-0.372487
NOMO1	-0.620113	-0.58814	-0.48918	-0.25123
DNMT1	-0.39244	-0.599506	-0.491734	-0.482311
PA2G4	-0.509861	-0.345015	-0.493906	-0.199819
FYN			-0.493967	-0.191458
FYN		-0.232633	-0.493967	-0.223323
QCR2	-0.573789	-0.548079	-0.49482	-0.280983
GTF2I	-0.542816	-0.616968	-0.497751	-0.453044
SND1	-0.388469	-0.594334	-0.498974	-0.444302
MOES	-0.341683	-0.376433	-0.500626	-0.421593
RPN2	-0.387468	-0.476559	-0.501913	-0.37049
RAE1L	-0.184818	-0.177082	-0.502158	-0.336355
KC1D	-0.405432	-0.550951	-0.502832	-0.438835
SP2			-0.503937	-0.19669
FXR1	-0.663397	-0.730368	-0.50623	-0.241492
VDAC3	-0.365964	-0.459378	-0.508219	-0.417232
EIF3E	-0.326154	-0.268278	-0.509142	-0.224486
LS14A	-0.268904	-0.246224	-0.509512	-0.384527
STT3A	-0.471369	-0.552177	-0.509882	-0.445067
RACK1	-0.416057	-0.510026	-0.510231	-0.373159
FMR1	-0.357862	-0.350449	-0.510539	-0.43082
SLU7	-0.393065	-0.154522	-0.512925	-0.421921
PHB2	-0.574283	-0.599899	-0.515377	-0.41448
PHB	-0.547868	-0.588964	-0.517978	-0.486408
CCNL1	-0.389848	-0.0403486	-0.51837	-0.366002
PHF8	-0.835342	-1.03068	-0.519404	-0.272803
STML2	-0.543509	-0.448883	-0.521308	-0.341683
G3BP1	-0.436002	-0.587186	-0.526847	-0.409662
PRC1	-0.259565	-0.154586	-0.528761	-0.808968
DDX6	-0.356864	-0.538744	-0.529135	-0.561877
MED1			-0.529822	-0.110542
RL10	-0.515563	-0.632383	-0.530656	-0.37062
SETD2	-0.394164	-0.0861092	-0.532449	-0.365035
S61A1	-0.495614	-0.559664	-0.534976	-0.553892
RS3	-0.422095	-0.540862	-0.535499	-0.398361
TPX2	-0.547067	-0.765057	-0.536315	-0.738313
KIF2A	-0.514841	-0.872921	-0.536398	-0.155904
ZN281			-0.538136	-0.389943
TBL2	-0.374542	-0.577552	-0.540023	-0.425656
VAPA	-0.512678	-0.416808	-0.540359	-0.377613
RS26	-0.314625	-0.551416	-0.542248	-0.416539
G3BP2	-0.550402	-0.699911	-0.546751	-0.48657
NCBP3	-0.378138	-0.213738	-0.547215	-0.224182
PYM1			-0.547278	-0.351792
KC1A	-0.455891	-0.560154	-0.550697	-0.519756
BOREA	-0.552029	-0.558835	-0.55296	-0.752048
CKAP5	-0.182	-0.659267	-0.553214	-0.352363
EF1D	-0.553469	-0.575852	-0.55546	-0.450341
RS29	-0.381874	-0.589659	-0.561814	-0.45419
RLA0	-0.521183	-0.558325	-0.563732	-0.419411
SYMC	-0.514594	-0.841094	-0.564905	-0.654694
FA98B			-0.5664	-0.303757
DHX30	-0.518804	-0.563071	-0.567832	-0.253275
ACAD9			-0.56995	-0.0311056
IF2B	-0.503752	-0.38368	-0.570572	-0.363308
CY1	-0.60553	-0.459933	-0.572737	-0.370545
NDUV1			-0.574777	-0.184998
KIF22	-0.537969	-0.66621	-0.576583	-0.821687
EF1G	-0.50982	-0.602087	-0.577315	-0.466377
LACTB	-0.496773	-0.576691	-0.57809	-0.390056
ADT2	-0.583657	-0.572694	-0.578392	-0.392724
FA98A	-0.306591	-0.398322	-0.579857	-0.328199
AZIN2	-0.609464	-0.525413	-0.582339	-0.399121
PHF23	-0.320955	-0.393084	-0.588487	-0.260791
MPP8			-0.588552	-0.128141
YBOX3	-0.466257	-0.598086	-0.589225	-0.390756
EMC3			-0.593507	-0.83748
NDUS2			-0.594683	-0.527076
BRD2	-0.265206	-0.679342	-0.596209	-0.605727
DDX1	-0.504694	-0.443065	-0.597933	-0.390888
QCR1	-0.575594	-0.578499	-0.602635	-0.468132
ECHB	-0.62872	-0.535081	-0.605859	-0.464007
GRP75	-0.655285	-0.428954	-0.61626	-0.463927
PAIRB	-0.485055	-0.621977	-0.616592	-0.413884
EMC7	-0.126738	-0.698834	-0.618894	-0.646767
COX2			-0.619825	-0.42194
RGAP1	-0.665569	-0.895663	-0.620867	-0.820642
SYDC	-0.390566	-0.582058	-0.621333	-0.471129
RENT1	-0.451623	-0.576347	-0.621799	-0.464564
EIF2A	-0.486509	-0.576024	-0.622465	-0.490558
PURA	-0.527824	-0.426354	-0.622665	-0.340112
NFIC			-0.624021	0.122076
AIMP2	-0.519404	-0.693108	-0.626691	-0.589898
RALB			-0.627048	-0.562112
NMT1	-0.399407	-0.421998	-0.627204	-0.500136
TMOD3	-0.558474	-0.75487	-0.628608	-0.765891
ADT1	-0.405929	-0.599681	-0.630238	-0.290586
ESCO2	-0.631176	-1.01756	-0.63122	-0.831666
ABCF2	-0.500116	-0.415846	-0.63198	-0.51804
VIGLN	-0.602942	-0.549325	-0.633434	-0.503793
KIF23			-0.63433	-0.663397
SYF2	-0.562644	-0.601146	-0.634823	-0.3363
SYVC	-0.603512	-0.579857	-0.637872	-0.487642
PARL			-0.639332	-0.341756
NSA2	-0.670727	-0.634442	-0.640681	-0.609552
SYEP	-0.409662	-0.522219	-0.641221	-0.466476
PRC2C	-0.449631	-0.394809	-0.645616	-0.358509
DHRS4	-0.468471	-0.321081	-0.648847	-0.524666
TECR	-0.534099	-0.518928	-0.649955	-0.470029
KTN1	-0.599768	-0.64679	-0.652062	-0.527699
TRAM1	-0.821457	-0.638074	-0.654581	-0.579836
ABCD3	-0.485822	-0.683762	-0.664951	-0.517833
NDUA8			-0.665455	-0.382532
NUSAP	-0.800274	-0.831795	-0.665912	-0.955424
RL5	-0.631131	-0.669671	-0.668524	-0.565161
SRPRB			-0.672267	-0.183949
NDUS3	-0.707524	-0.620423	-0.678049	-0.479271
UCRI	-0.799897	-0.53954	-0.67888	-0.466437
PRC2A	-0.540359	-0.140094	-0.686615	-0.133369
MAP4	-1.18738	-0.549536	-0.688171	-0.34885
RL37A	-0.682858	-0.620401	-0.689288	-0.204482
SYLC	-0.398322	-0.738265	-0.691546	-0.712173
KI20A	-0.520666	-0.782099	-0.692735	-0.57424
LIMA1	-0.622243	-0.555057	-0.693155	-0.0512049
NDUA9	-0.659973	-0.722801	-0.694275	-0.550486
IMA1	-0.485156	-0.772037	-0.694741	-0.814539
FBW1B	-1.63379	-0.892205	-0.696798	-0.910041	+
SYRC	-0.485943	-0.646903	-0.703314	-0.575185
ABEC1	-0.310844	-0.202174	-0.705218	-0.374917
DDRGK			-0.71371	-0.426955
IRF8			-0.713923	-0.553447
RL29	-0.739565	-0.815885	-0.71826	-0.6474
SSRA	-0.472409	-0.478788	-0.7194	-0.483561
DSRAD	-0.366783	-0.467693	-0.725422	-0.270399
SYK	-0.470769	-0.566335	-0.728096	-0.516987
NDUS1	-0.703642	-0.758721	-0.739155	-0.436022
SFXN1			-0.739252	-0.481163
ZC3HF			-0.742917	-1.04228
TOE1	-0.586059	-0.837223	-0.749912	-0.380089
DRG1			-0.750397	-0.613035
RS17	-0.939233	-0.860269	-0.755162	-0.561366
BRD8			-0.756794	-0.359546
AIMP1	-0.567383	-0.714539	-0.761849	-0.732668
SYIC	-0.521225	-0.781653	-0.765621	-0.57308
KMT2D			-0.767806	-0.637693
NDUAA	-0.843267	-0.648213	-0.769256	-0.46923
DDX3X	-1.21545	-0.551543	-0.787642	-0.278094
RS6	-0.855118	-0.805661	-0.795884	-0.704089
RL23	-0.719186	-0.852876	-0.797087	-0.837197
RL24	-0.638838	-0.772826	-0.798868	-0.57934
RS12	-0.690405	-0.680012	-0.803116	-0.491166
RL27	-0.755405	-0.818808	-0.80435	-0.798617
SIPA1	-0.515583	-0.992288	-0.806821	-0.35535
RS24	-0.756233	-0.949589	-0.819317	-0.712362
SSRD	-0.612373	-0.90736	-0.828383	-0.565353
RS20	-0.610764	-0.625823	-0.831692	-0.326353
SPTB2	-1.22304	-0.0988763	-0.832334	-0.0786094
SPTB2	-1.22304	-0.816621	-0.832334	-0.335481
UBP2L			-0.839674	-0.745575
SYQ	-0.648055	-0.877261	-0.847544	-0.724159
RS7	-0.7729	-0.903468	-0.849544	-0.79794
EF1B	-0.649299	-0.784508	-0.858332	-0.458168
LSP1	-0.782347	-0.679642	-0.85841	-0.670406
CXXC1			-0.886566	-0.832873
RS4X	-0.896522	-0.987045	-0.888862	-0.78991
RS18	-0.841482	-0.966433	-0.897812	-0.711771
RS10	-0.826745	-0.965643	-0.898404	-0.742386
RL8	-0.876493	-0.979203	-0.901985	-0.759991
IF4B			-0.913135	-0.535855
RS23	-0.85551	-0.971997	-0.928567	-0.822988
RS28	-0.692828	-0.853501	-0.932168	-0.760724
RL22	-0.753045	-0.771545	-0.933794	-0.739517
RS11	-0.831461	-1.01019	-0.950481	-0.747245
RL11	-0.890011	-0.939565	-0.969254	-0.815631
RS8	-0.985873	-1.05343	-0.971544	-0.862995
RS9	-0.903091	-1.03925	-0.974886	-0.935172
NACA	-0.678626	-0.754529	-0.976305	-0.66157
DHX29	0.134221	-0.483238	-0.982905	-0.455811
RS3A	-0.91997	-0.959739	-0.989936	-0.801229
RS16	-0.921581	-1.05388	-0.996657	-0.844251
ORC6			-1.01803	-1.03446
RL36A	-0.895154	-1.03928	-1.01882	-0.856189
RL28	-0.901877	-0.877632	-1.02014	-0.888889
RL12	-0.983932	-1.03484	-1.02732	-0.922593
RL7A	-1.0716	-1.10098	-1.04516	-0.937961
RS5	-0.923277	-0.964545	-1.0514	-0.803343
RS15A	-0.959626	-1.01197	-1.05631	-0.820922
RL21	-0.827538	-0.971855	-1.06202	-0.938791
RS14	-1.01237	-1.11722	-1.06643	-0.959851
RL17	-0.964235	-1.08878	-1.06779	-0.962126
RL10A	-1.10039	-1.13559	-1.06806	-0.995189
RS19	-0.971205	-1.1268	-1.07409	-0.938238
FBX28			-1.08629	-0.606408
GNL3L	-0.937381	-1.02691	-1.08733	-0.982734
RL19	-1.08862	-1.18207	-1.09789	-0.965164
RL9	-1.01856	-1.04734	-1.10092	-0.991628
RL13A	-1.0957	-1.11644	-1.10684	-0.944166
RHOX5			-1.12023	-0.695956
RL15	-1.1688	-1.20819	-1.12664	-1.02971
RL7	-1.11363	-1.13546	-1.12756	-0.990251
RL6	-1.15766	-1.15024	-1.13255	-1.07094
RL13	-1.13315	-1.19568	-1.13952	-1.08369
RL31	-1.10231	-1.16537	-1.1466	-1.06528
RS27L			-1.15624	-0.826796
RL18	-1.15204	-1.17238	-1.16056	-1.06891
RL14	-1.14468	-1.17306	-1.17322	-1.09194
RL18A	-1.01336	-1.06982	-1.17791	-0.827436
RL26	-1.0449	-1.17254	-1.18338	-1.00552
RL34	-1.25037	-1.18929	-1.19268	-1.18069
GHITM	-1.10606	-1.30722	-1.19496	-1.30198				+
RL23A	-1.09151	-1.19969	-1.20476	-1.10315
RL4	-1.19274	-1.20234	-1.2098	-1.12237
RS25	-0.985702	-1.1186	-1.22692	-1.07339
MO4L1	-1.32294	-1.34092	-1.26545	-1.30554
RCC2	-1.07829	-1.13229	-1.29587	-1.4371				+
CATIN			-1.30258	-0.296952
RL30	-1.27981	-1.36814	-1.31369	-1.20779
RS13	-1.17606	-1.42597	-1.32034	-1.2974
ASHWN	-0.621444	-0.695092	-1.32438	-1.15146
RL32	-1.14309	-1.3272	-1.33796	-1.09934
RL35A	-1.44171	-1.28845	-1.33902	-1.16123	+
RS27	-1.27425	-1.31348	-1.34066	-1.22526				+
RL36	-1.25202	-1.06658	-1.36587	-1.09453
SERC3			-1.37097	-1.3365				+
RL27A			-1.37677	-1.35683				+
NOP53	-1.24643	-1.11672	-1.40061	-1.2053
IGEB	-1.16469	-1.35579	-1.46977	-1.35336				+
RL35	-1.15827	-1.17824	-1.49871	-1.21257
RL3	-1.53709	-1.55932	-1.53906	-1.42783	+			+
CLK1	-1.72934	-1.5754	-1.59924	-1.44859	+			+
ZCHC7	0.481712	0.0117819
SAMD1	-0.0611045	-0.289951
MYO1E	0.065848	-0.313728
ERCC2	0.00259443	-0.44662
EMC8	-0.54229	-0.577035
BLM	-0.501974	-0.300822
PTPRC	-0.029058	0.0285691
MSH3	0.038998	-0.104527
ZFA	-0.34408	-0.307859
PPIB	-0.254307	-0.211949
IMDH2	-0.395872	-0.394771
DPOLA	0.371392	0.130799
RAB5C	-0.556287	0.107554
DPOD1	0.421156	1.47799				+
KPCB	0.432425	0.479644
ITPR3	-0.37692	-0.891295
KANL1	-0.528448	-0.465201
FLNB	-0.252192	-1.10799
MED23	-0.373215	-0.343513
NOL12	-0.356753	-0.259081
PHF20	-0.676296	-0.671922
ABRX1	0.238909	0.024887
CFA20	-0.0737728	-0.0938175
VATH	-0.610323	-0.598129
VP13C	0.097476	0.0835197
KAT5	-0.319478	-0.459556
TXTP	-0.525372	-0.584739
DCP1A	0.0831112	-0.197368
RBM5	-0.373477	0.0253123
BAG2	-0.0576319	-0.0278073

## Sheet: Exp.1 Rev
Gene ID	Log2 ratio: 5min anti-IgG / 0min	Log2 ratio: 15min anti-IgG / 0min	Log2 ratio: 30min anti-IgG / 0min	Log2 ratio: 60min anti-IgG / 0min	Significance: 5min anti-IgG / 0min	Significance: 15min anti-IgG / 0min	Significance: 30min anti-IgG / 0min	Significance: 60min anti-IgG / 0min
KPCB	0.863225	0.785005	1.04117	0.928347	+	+	+	+
MPP8			0.980464	0.584544			+
SP30L			0.836732	-0.205393			+
MDHM	0.766298	0.54692	0.825216	1.31588	+		+	+
CH60	0.541515	0.632987	0.802979	1.15123	+	+	+	+
ODO1			0.762476	0.721944			+
NFKB1	-0.0335547	0.678996	0.740712	0.513543			+
HNRL1			0.685447	0.0124318			+
SWP70	0.728051	0.680798	0.508429	0.448568	+	+
ANXA6	-0.170914	0.22238	0.506094	0.597147
ODO2	0.317767	0.465401	0.499272	0.711771
MIER1			0.447209	0.371908
DLDH	0.217479	0.435866	0.420402	0.682673
PTPRC	-0.0925863	0.119448	0.413594	0.691406
PHF19			0.407951	0.433799
UCHL5			0.402504	0.063952
NTH	0.136454	0.0858642	0.394295	-0.0201999
VAPB	0.254957	-0.202512	0.376957	-0.141564
GLYM	0.219215	0.312223	0.374511	0.617189
RREB1			0.3744	-0.0705267
CDK9	-0.115285	0.302689	0.36793	0.376732
DEST			0.364012	0.359361
KAD2	0.337882	0.367639	0.351515	0.375141
TOIP1	0.0136409	0.130729	0.346078	0.296084
ATPG	0.15017	0.244258	0.341758	0.507788
RBM5			0.333195	0.386808
CLPP			0.319387	0.699115
AKAP8			0.307195	0.591636
MTA3	0.213503	0.141637	0.303342	0.159863
AIFM1	0.180657	0.178159	0.298541	0.292599
MUM1	-0.00455164	0.340222	0.291368	0.40788
SREK1	-0.157802	0.115754	0.283566	0.0886229
UBP3			0.27608	0.259547
GRP75	0.14952	0.287202	0.273934	0.490172			+	+
ZN106			0.27274	0.43154
TCEA1	0.414893	0.225312	0.268794	0.405834
ZMYM4	-0.178143	0.15109	0.261471	0.313943
LC7L2	-0.15859	0.0807743	0.26135	0.170686
TBP			0.260628	0.134255
ICE1	0.0272956	0.501014	0.25882	-0.0200577
ZN771			0.257856	0.279424
BUD13	0.0643311	0.200797	0.253505	0.259081
ECHA			0.253263	0.296261
CCAR2			0.243547	0.314948
YTDC1	0.125783	0.251367	0.242694	0.202771
ZCRB1	0.0786098	0.138505	0.238298	0.276223
SP130	0.173128	0.0277632	0.23585	0.226223
PPIL4	0.137897	-0.0236102	0.232783	-0.0825664
RRP44	0.0473989	0.111913	0.228603	0.12433
NFKB2	0.0978804	0.613277	0.228111	0.665226		+	+	+
ATPO	0.138552	0.330955	0.222434	0.589181
CR021	0.136454	-0.0603242	0.218595	-0.0346383
CD11B	0.017922	-0.00762616	0.216486	0.139633
NUSAP	0.195852	1.03733	0.214871	1.04466		+		+
ZN687	0.0137839	0.0530446	0.214249	0.0734388
CCNL1	0.1038	0.428391	0.211261	0.566464
MBD1	-0.0326248	0.0847163	0.204892	0.230364
PCGF1	0.0950467	-0.0535284	0.199876	0.0824231
LPPRC	0.0102069	0.173547	0.19862	0.171563
VRK3	0.136585	0.238868	0.196985	0.283281
MTF2	0.127765	0.00278709	0.195474	0.258322
ATPA	0.123401	0.123135	0.193709	0.338652			+
CX056	-0.0194774	0.106622	0.189919	0.449336
CC137	0.101516	0.059495	0.182311	0.31964
FOXR1	0.0163537	-0.107688	0.180912	0.0249421
SFSWA	0.207768	-0.0714881	0.180021	0.065008
ATPB	0.0972062	0.0998655	0.179511	0.285302			+
CBX2	0.22367	-0.391328	0.177982	-0.173128
CD20			0.177854	-0.032524
TE2IP	0.0439044	0.0835081	0.176961	0.061255
PPHLN	-0.0380211	0.3893	0.174406	0.474793
WDR76	0.0299829	-0.026021	0.168257	0.0446277
TERF1	0.2806	0.395568	0.166073	0.210179
ZMAT2	0.188401	0.188808	0.165815	0.189121
HCFC2	0.12499	-0.354001	0.16337	0.014966
ZC3HD	0.054779	0.117412	0.16092	0.282281
NFYA			0.159888	0.349971
DDX41	0.0332292	0.178094	0.156526	0.296315
CPSF5	0.0282862	-0.063779	0.154842	0.00804374
MPCP	-0.0182642	0.139617	0.154713	0.23282
HAKAI	0.114234	0.00804374	0.154583	0.0864614
MAGT1	0.0411028	-0.0684644	0.153935	0.0501588
KANL1			0.152768	0.593812
DAXX			0.152378	0.0951884
ARI1A	0.0629506	0.400378	0.151989	0.250234
ARI1A	0.0629506	-0.128821	0.151989	0.017899
CTSL2	0.102188	0.112194	0.151859	0.0844409
ZMAT3	0.0747794	0.0103233	0.150949	0.0350913
FANCI	0.1145	0.395986	0.15069	0.358842
PHF2	-0.171791	0.047249	0.15056	0.196079
CHD5	0.170053	0.0659893	0.1503	0.108036
RPP14			0.1503	-0.0154976
PPWD1	0.230818	-0.0506061	0.14978	0.0267487
YAF2	0.0976109	0.268	0.14952	0.452985
Z280D	0.346985	0.420318	0.149259	0.00611558
SYF2	0.168642	0.634106	0.147958	0.666897		+		+
ODP2	-0.160153	-0.0747794	0.14496	0.199703
SPF45	0.00100953	0.191623	0.144177	0.206945
SRSF4	0.125651	0.0675759	0.144177	0.0392807
RPA12			0.142217	-0.0102069
TPX2	0.0941009	0.908036	0.142087	0.962997		+		+
DDX31	-0.0984901	0.0173441	0.141564	0.0514888
ESS2	0.129217	0.407306	0.14104	0.395189
REST			0.14104	1.4102				+
DHX8	0.0439044	0.0646609	0.140909	0.144202
BRPF1	0.037593	0.177033	0.140909	0.229636
LAP2B	0.12618	0.100701	0.139993	0.102403
H2B1K	0.207768	0.207644	0.139077	0.155968
POGZ	0.0687396	0.0168331	0.138028	0.113458
RBMX2	-0.0658685	0.0939252	0.137241	0.0614507
ZN638	0.125122	0.136331	0.136585	0.209695
NSD2	0.115965	0.296545	0.136454	0.14765
TF2H3	0.107286	-0.180403	0.13606	-0.227125
ZN830	0.508936	0.15441	0.133695	0.149089
ZN148	0.00230651	0.148129	0.132643	0.199173
ERCC3			0.132248	-0.29337
CHD7	0.243425	0.223205	0.129349	0.474773
PO121	0.0480967	0.253859	0.129349	0.278969
MTCH2			0.128557	-0.0312541
DDX50	0.135666	0.180806	0.127765	0.0994327
RT34	0.27023	0.387355	0.126709	0.513193
MTA1	0.1038	0.0433932	0.124857	0.049233
MRGBP	0.103397	0.181199	0.124461	0.135253
LC7L3	0.0112093	0.0717093	0.124063	0.139252
UTP11	-0.0220534	0.377501	0.122076	0.460509
S30BP	0.158596	0.614668	0.121413	0.0748817
RPP29	0.0154976	-0.0593554	0.121281	-0.121811
RP9	0.0657101	0.17599	0.120883	0.167831
ARGL1	0.0480967	0.115504	0.12075	0.201626
CALR	0.103397	0.197104	0.119954	0.544687
ORC3	0.0164963	-0.0984196	0.119157	-0.0423643
CUL4A	-0.331372	-0.361319	0.118626	-0.368824
ODPA	-0.101025	0.197401	0.116365	0.314876
CPSF7	0.015212	0.0412686	0.114767	0.0929248
SYF1	0.0156403	0.0377842	0.1141	0.0319609
PQBP1	0.127369	0.0550216	0.1129	0.163171
ARI4A	-0.195054	0.182491	0.112767	0.403313
HMGN5	0.0392789	0.0143538	0.110898	0.0583378
U2AF4	0.0268709	0.174719	0.109829	0.376283
DNM3A	0.174023	0.167604	0.109427	0.0940638
PK1IP	0.095587	0.112958	0.109427	0.100221
CE024	-0.0109773	0.0848386	0.10916	0.132894
PKRI1	0.10809	0.451524	0.108759	0.162363
GNAI3	-0.0197261	0.130318	0.10809	0.131803
BAZ2A	-0.0465336	0.375721	0.107688	0.285337
SLU7	0.16877	0.332789	0.107286	0.448351
MAX			0.106884	0.352124
SR140	0.067088	0.244976	0.10675	0.329976
EHMT2	-0.0179428	-0.0713507	0.10675	0.00620245
DNJA2	0.0174944	-0.173	0.105678	0.0184103
SRRM2	-0.0331561	-0.072586	0.104471	0.030354
DHX33	0.0147838	0.0407046	0.103531	-0.0927488
HP1B3	0.112633	0.158204	0.103263	0.153944
U1SBP			0.103128	-0.0377336
PINX1	-0.10183	0.102032	0.102457	0.206545
MO4L1	-0.0256028	1.07817	0.101516	1.10024		+		+
CBX1	-0.0144267	-0.137504	0.0997664	-0.070252
TRIPC	0.0805212	0.257097	0.097476	0.218951
VIR	0.0263043	-0.0119249	0.0973411	0.0345002
CWC27	0.0820213	0.104232	0.0968015	0.0997108
KAT8	0.033793	0.155148	0.0966667	0.00215121
NDC1			0.0959919	0.0909412
SAFB2	0.0173518	0.072771	0.095587	0.210045
U2AF4	0.0196308	0.174719	0.0939657	0.376283
DNJC8	-0.0506369	-0.00230651	0.0936954	-0.102725
TERF2	0.0561673	0.109592	0.0912597	0.0693762
CARF	-0.0151263	-0.0557509	0.0908535	0.355147
KIN17	0.175684	0.147362	0.090447	0.0522067
NEIL1	0.1129	0.142306	0.0888201	0.0386286
ESCO2	0.101919	1.1941	0.0886844	0.899695		+
QKI	-0.0340717	0.185622	0.0885487	0.191969
IKZF3	0.032524	0.247868	0.0881415	0.212066
NOL10	0.0749164	0.0653401	0.0877344	0.0472341
CBX5	0.0129261	0.0130721	0.087327	0.0395772
UBP36	0.00388999	-0.161307	0.0858326	-0.0697021
1433B	0.16092	0.12614	0.0842003	0.11724
LIMA1	0.143785	0.0719216	0.0836559	-0.0886844
SAMD1			0.0829751	0.284546
CK098	0.113034	0.403866	0.0822938	0.271235
SLIP	0.106884	-0.132248	0.0820213	0.0388361
JUNB	0.0479571	1.86197	0.081885	2.70548		+		+
CPSF6			0.081476	0.31054
NVL	0.0494913	0.0967457	0.0803847	0.0995253
PHF14	0.0549179	0.0478901	0.0801119	0.0947415
SPB1	0.0394191	0.116473	0.0798389	0.13622
SARNP	0.0180643	0.0341603	0.0790197	0.0781524
PPIL1	0.0453032	-0.160533	0.0787465	-0.133564
SRRM1	0.0264459	0.135396	0.0786098	0.122052
RAB7A			0.0784732	0.333262
CWC15	0.0828389	0.223829	0.0781998	0.33052
H14	0.081885	-0.0777899	0.0779266	0.0652344
ECHB	0.0333701	0.241987	0.0773797	0.197997
HB22			0.0772429	0.436139
EXOS8	-0.0551565	-0.262072	0.0771063	-0.118227
PPIE	0.0990932	-0.0478175	0.0766959	-0.0781998
TCF20	0.109561	-0.0267293	0.0765591	0.0787922
SDS3	0.038998	-0.117163	0.0764222	-0.142217
NFYC	-0.0391621	-0.0434844	0.0758749	0.0748513
CENPA	0.013355	-0.0639171	0.075738	0.016264
KC1D	-0.0291169	0.245095	0.075738	0.117537
IMA3			0.0756011	-0.180657
PR40A	0.0894982	0.182802	0.0742315	0.109156
DDX10	-0.069134	0.114082	0.0736831	0.118022
FL2D	-0.000519481	0.0268369	0.0736831	0.0827439
TCOF	0.151339	0.0993089	0.0734089	0.0491434
ZCH18	0.0380147	-0.0820213	0.0734089	0.0223464
FNBP4	-0.0826828	0.0753528	0.0727232	0.368607
SRSF2	-0.0177529	0.0334366	0.072586	0.0814306
RBM25	0.0485151	0.0959899	0.0724488	0.0779696
RBM22	0.054779	0.132198	0.0721745	0.0904649
U2AF2	0.0271541	0.0739247	0.0719	0.151202
RRP7A	-0.0364519	0.0297795	0.0714881	0.130776
CCD86	0.0750534	0.161766	0.0708015	0.131487
SNF5	-0.0714061	-0.144438	0.0703893	0.0152138
SETD2	0.0650208	0.15441	0.070252	0.524687
KDM5A	-0.0530147	0.361213	0.0701146	0.391853
KI67	0.0978804	0.359379	0.0694271	0.297254
DDX24	0.0568609	0.216217	0.0687396	0.210964
SUZ12	0.024036	0.132784	0.068602	0.146068
CRNL1	0.0280033	0.0886689	0.0684644	0.114176
KNOP1	0.0840642	0.314463	0.0677764	0.280966
SRSF3	0.0352017	0.081858	0.0668125	0.100793
MCM5	0.0357646	-0.0989585	0.065848	-0.0850168
NPM	0.0415233	0.0542575	0.0657101	0.0278661
PRP17	0.00388999	-0.0893625	0.0657101	0.112522
NOLC1	0.0315363	0.089206	0.0651587	0.0851906
APEX1	0.00705191	-0.0524158	0.0647449	0.0823162
CDYL	0.117562	0.179286	0.0646069	0.16882
MRE11	-0.0811559	-0.211511	0.0643311	-0.0973411
HMGA1	0.125783	0.0525807	0.0641931	0.135016
ZNF22	-0.121487	0.0488897	0.0640551	0.103953
CTBL1	0.00288247	0.0396069	0.0639171	0.0630172
CDA7L	-0.102016	0.0320199	0.063779	0.33867
REQU	-0.140333	-0.190299	0.0635029	0.024003
HDAC2	0.0881415	0.0174171	0.0632269	-0.0990932
NOL9	0.0292761	0.0460718	0.0632269	-0.0977456
EXOS3	-0.0428878	-0.190552	0.0630888	-0.125387
PPIG	0.143132	0.0779696	0.0629506	0.052895
NFYB	0.778461	0.221808	0.0629506	0.178633	+
NUMA1	0.03492	0.0945875	0.0628125	0.092171
CG050	-0.0327133	0.0176215	0.0628125	0.0351652
INT4	-0.162202	-0.214622	0.0625362	-0.0908535
RL7L	0.0574155	0.321784	0.0618453	0.282579
NOL12	-0.0504277	0.33971	0.0617071	0.395018
COIL	0.0799754	0.178584	0.0615688	0.263542
PP1R8	-0.00594166	0.107524	0.0614305	0.0623995
TBL1X	-0.115566	-0.304161	0.0610158	-0.207143
F208B	-0.0138731	0.214073	0.0607391	0.168933
ITIH2			0.0594937	0.122334
FBRL	0.0124972	0.0426946	0.0588013	0.0527303
RING2	-0.0429174	-0.129613	0.0588013	-0.0863761
MBD3	0.0340749	0.0370883	0.0583859	-0.0515809
HNRPK	-0.0359342	-0.00518438	0.0582473	-0.0237522
HNRPK	-0.0359342	-0.0911243	0.0582473	-0.103934
SMRC2	-0.0524909	-0.0514416	0.0575542	-0.026021
THOC3	-0.0356975	-0.0318186	0.0575542	-0.0729976
ISY1	-0.0188049	-0.0723116	0.0574155	-0.013355
RRP15	0.0736831	0.17643	0.0567222	0.142433
SRSF9	0.017922	0.132009	0.0567222	0.187313
PUF60	-0.0489345	-0.0597706	0.0563061	0.027425
EED	0.0533895	-0.000721115	0.0563061	-0.00403388
SF3B6	-0.0580223	0.0210576	0.0558898	0.173596
TF2H2	-0.140301	0.00747806	0.0557509	-0.0436244
RBM39	0.0182068	0.0349139	0.0556121	0.0774367
NFRKB	-0.06252	-0.139862	0.0553346	-0.256769
GRIN3	0.0592169	-0.0392789	0.0550568	-0.0437644
LSM3	0.000144286	-0.224164	0.0532504	-0.23008
NOP53	0.168	0.571579	0.0528332	0.711204				+
MAK16	-0.083875	0.0574367	0.0518593	0.122444
PLRG1	0.0163537	-0.0054719	0.0518593	0.0384211
EBP2	0.0641931	0.200233	0.0506061	0.14476
NSUN2	-0.034707	-0.0204844	0.0501883	-0.0313951
PDS5B	0.0180643	0.0605478	0.0496307	0.0783352
NSRP1	0.135404	0.0858182	0.0494913	0.252312
RU2B	0.0690147	-0.0201999	0.0494913	-0.0129261
EZH2	0.00733906	-0.104605	0.0490731	0.0304424
SMD3	-0.0432593	-0.14483	0.0489336	-0.000576886
SON	0.0483758	0.17223	0.0487942	0.22393
ILF3	0.0429245	0.0845938	0.0486547	0.035387
WDR12	0.0268709	-0.0475383	0.0483758	-0.0855606
APC5	-0.23282	-0.352194	0.0482362	-0.00834347
DIDO1	0.0359054	0.108643	0.0482362	0.128014
FUBP1	0.0968015	0.278759	0.0482362	0.217004
RBM45	0.0780633	0.0844714	0.0468402	0.101289
RASA3	-0.00678214	0.0445236	0.0458623	0.0910795
ROA3	0.0238941	0.0666691	0.0454429	0.0752008
ROA3	0.0238941	0.106234	0.0454429	0.0317396
IF6	0.0672257	-0.026021	0.0448837	-0.0366088
PRP31	0.0500489	0.175794	0.0448837	0.0792799
ELOA1			0.0447438	-0.496923
PSPC1	-0.0595099	-0.228234	0.0447438	-0.0220482
BAZ1A	0.0257376	0.220026	0.044464	0.205114
HCD2	0.103934	0.059074	0.0441843	0.228368
CHERP	-0.0263961	-0.0606008	0.0440444	-0.0422241
KAT6A			0.0436244	0.140873
SMC1B	-0.116927	-0.128557	0.0436244	0.012621
SPF27	0.0332292	-0.00504059	0.0436244	-0.00834347
LBR	0.0486547	0.0887303	0.0432045	0.0623995
CBX8	-0.0106866	0.143787	0.0432045	0.0280574
MAZ	0.0769695	0.210646	0.0426443	0.189253
WDR75	0.0359054	-0.0786098	0.0423643	-0.0969364
BOP1	0.0127833	0.0292936	0.0419438	0.0267047
HNRH1	0.0635029	0.0253092	0.0416635	0.0379915
SNIP1	0.0183493	0.0892366	0.0409626	0.169891
TCRG1	0.0691523	0.0450592	0.0409626	0.0640575
MRT4	0.0496307	0.00129897	0.0409626	0.0187318
MK67I	-0.00228126	0.211732	0.040682	0.249651
RBBP4	-0.00343773	-0.0714881	0.0395595	-0.0394191
DDX18	0.0213375	0.0357271	0.0394191	0.0693308
ELL			0.0392789	-0.0226164
SF01	0.106482	0.147522	0.0391384	0.185474
CNBP	-0.435554	-0.168899	0.038998	0.307359
PSIP1	0.0647449	0.094341	0.0387171	0.0553064
HS90A	0.325847	0.226729	0.0384361	-0.067914
SRFB1	0.0698396	0.275035	0.0384361	0.258857
ORC2	0.00619029	-0.0154976	0.0382958	-0.0687396
PRP19	0.0270125	-0.0615688	0.0382958	-0.0856966
PODO	0.158725	0.192464	0.0381553	0.161621
TEX10	0.0250289	0.0470999	0.0380147	-0.0275787
RALY	0.0318186	0.0955274	0.0380147	0.142767
IKZF1	-0.0185272	0.153976	0.0377336	0.158301
PABP2	0.0226164	0.034973	0.0366088	0.0465634
ORC5	0.063641	-0.0517201	0.0360461	-0.0893625
ROA0	0.0557509	0.112412	0.0356239	0.0781828
SP1	0.0522768	-0.0684644	0.0354831	0.162913
TOPB1	0.15017	0.0407788	0.0352017	-0.067088
1433E	0.14274	0.0307076	0.0344974	-0.0563061
RP1	0.0852886	0.0865993	0.0343565	0.0433337
STRBP	0.0844725	0.111882	0.0340749	0.0488001
RPF2	-0.0183812	0.0770258	0.0339339	0.043527
RU2A	0.0458623	-0.0545011	0.033652	-0.0423643
RAD50	-0.108534	-0.173128	0.0335111	-0.144699
DHX9	0.0564447	0.027925	0.0328061	0.0292936
ZN143	-0.0262344	0.138426	0.0328061	0.156032
BCCIP	-0.0178552	-0.0839282	0.0328061	0.0039005
NOL6	0.0193461	0.037562	0.032524	0.0282633
FUBP2	0.0347792	0.0857723	0.0316775	0.157013
RED	0.0480967	0.21409	0.0316775	0.226527
SP110	0.0717627	0.205197	0.0315363	0.161282
THOC6	-0.00239685	-0.185993	0.0308304	-0.144438
TRA2B	0.0174944	0.110371	0.0304067	0.137902
BUB3	0.00201835	0.0693156	0.0302654	0.0672585
RRP8	0.0953169	0.166632	0.0299829	0.0593746
HDGR2	0.021764	0.192777	0.0295589	0.260238
SAFB1	-0.00656479	-0.00432164	0.0294175	0.0302214
H15	0.00906043	0.018878	0.0294175	-0.00776951
Z280C	0.00619029	0.0239591	0.0292761	-0.00791302
CENPV	-0.0063764	-0.0295589	0.0292761	-0.0494913
THOC4	0.0482362	0.00400182	0.0291349	-0.00590291
AQR	0.0350608	-0.110363	0.0291349	-0.0792927
DEK	-0.0108901	0.121298	0.0289935	0.110106
GNL3L	0.133695	0.919588	0.028852	0.783241		+
MATR3	0.0585243	0.0183812	0.028852	0.0301478
1433Z	0.159758	0.0865993	0.0285691	-0.0157831
MBTD1			0.0285691	0.135618
CG026	-0.117881	-0.16877	0.0285691	0.0457143
KIF22	-0.0777869	0.827973	0.0282862	0.758892		+		+
APC1	0.0855606	-0.114234	0.0281448	-0.0949116
GNAS2	-0.313172	-0.274769	0.0281448	0.0865533
PO210	0.0611541	-0.0848807	0.0275787	-0.0635029
ARI1A	-0.154538	0.400378	0.0274371	0.250234
ARI1A	-0.154538	-0.128821	0.0274371	0.017899
STAG1	0.0054719	-0.00619029	0.0274371	0.0282781
PR38A	-0.00536231	0.111493	0.0272956	0.14299
PESC	-0.00327862	0.08982	0.0271541	0.0829273
PELP1	0.0254541	-0.0425042	0.0270125	-0.0745054
KIFC1	-0.0287636	0.354649	0.0268709	0.443615
HNRPU	0.0695647	0.0159868	0.0265876	0.0293672
PP1G	-0.0196968	0.0104686	0.0264459	0.0798897
TDIF2	0.0244615	0.18295	0.026021	0.118069
P66A	0.0328061	0.121235	0.0258793	0.0915868
P66B	-0.00127013	0.122334	0.0254541	0.119213
IKBD	0.232783	0.358324	0.0253123	0.231786
CROCC	0.0332292	0.00316296	0.0253123	-0.00374607
TRM1L	-0.136537	-0.151339	0.024887	0.0790818
RBBP6	-0.00559408	0.0298531	0.024887	0.0458037
GRWD1	-0.00662275	0.0163369	0.024887	-0.0209111
ARID2	-0.0238124	-0.0963968	0.0247452	-0.063779
SRSF5	-0.0457143	0.185113	0.0247452	0.207611
CCAR1	0.0881415	0	0.0247452	0.0115589
CDC27	-0.00164561	0.0732566	0.0246034	0.154185
TAF1A			0.0241777	-0.028852
NUP85	-0.0311056	-0.170822	0.0241777	-0.171847
DNLI1	-0.253532	-0.434988	0.024036	-0.0451634
SIN3A	-0.0923709	-0.14965	0.0237522	-0.068602
DMAP1	-0.00634738	0.14003	0.0237522	0.134572
DDX46	-0.00462402	0.126738	0.0234683	0.0929248
NSA2	-0.029912	0.41523	0.0233263	0.425676
TP53B	0.0391384	-0.0127833	0.0231843	0.0482929
PUM3	0.0280033	0.111929	0.0220482	0.0935711
YETS4	0.0289935	-0.11836	0.0220482	-0.109427
NUP50	-0.0014001	-0.0282862	0.0219061	-0.0419438
NPA1P	0.00317045	-0.0416635	0.0216219	-0.0694271
TRA2A	-0.0286312	0.110308	0.0214797	0.179776
NOP56	-0.00575336	0.0163515	0.0214797	0.00488457
ZN592	-0.0140042	-0.156914	0.0213375	0.0449849
AATF	0.0340749	0.0670167	0.0213375	-0.0192037
FXR1	-0.073029	-0.214995	0.0210533	-0.809826
PAF1	0.0480967	-0.212383	0.0209111	-0.0747794
RRS1	0.0104934	0.143516	0.0209111	0.151458
H13	0.0180643	0.00889998	0.0206267	-0.013355
HNRPL	0	0.021204	0.0204844	0.0358602
SRRT	-0.0726648	0.000476127	0.0203421	0.0728014
RM46	0.0299829	0.0390732	0.0203421	0.549113
ARC1A	0.303459	-0.128953	0.0197731	-0.242328
PRP8	0.0371714	-0.090718	0.0196308	-0.0843364
CEBPZ	-0.0157825	0.0124608	0.0194884	0.0309288
MBB1A	0.0147838	0.0353574	0.0194884	0.00932098
ROA2	0.0126402	0.0602168	0.0193461	0.0565362
SF3B3	-0.000923584	-0.1133	0.0193461	-0.145743
ODPB	0.122341	0.0858642	0.0192037	0.209812
FRG1	0.100036	0.188989	0.0186342	0.161573
ZBT7A	0.328722	-0.0847447	0.0184917	0.23399
GAR1	0.0200577	0.0046964	0.0184917	0.0137274
BRX1	-0.00502936	0.158864	0.0183493	0.136173
RMXL1	0.0433446	0.0113844	0.0182068	0.00688366
ILF2	0.0275787	0.0114571	0.0180643	0.0294408
DX39A	0.0122111	-0.0511633	0.0176369	0.00510176
NOL7	0.0122111	0.452728	0.0176369	0.46921
SRSF1	0.0227584	0.00866777	0.0174944	0.00845004
SF3B1	0.0492126	0.0737273	0.0174944	0.0652344
MCM2	0.037312	-0.158208	0.0173518	-0.208517
NSE2	-0.0464442	0.0404079	0.0170667	0.0762043
ZN207	0.0280033	0.182442	0.0169242	0.11466
MBD2	-0.0678179	0.0710271	0.0169242	0.0283074
EXOS2	-0.10135	-0.210015	0.016639	-0.197614
SAS10	0.0106367	0.125368	0.0164963	0.138045
PP1A	-0.0258085	-0.0650208	0.0160683	-0.0116388
PNKP	0.0746424	-0.0532504	0.0160683	-0.0951818
DPOE3			0.0159258	0.313638
NEUA	-0.00507277	0.011908	0.0157831	-0.0230425
F111A	0.117562	0.520397	0.0157831	0.729914
SF3B5	-0.00109689	-0.0482362	0.0156403	-0.122076
XRCC1	0.00302647	-0.00288247	0.0154976	0.0629419
RBM26	0.0461418	0.0378582	0.0154976	0.0182788
SNW1	0.0654344	0.118429	0.0153548	0.153575
SAP18	0.0447438	0.196227	0.0150693	0.171109
CHD4	0.000576886	0.0364667	0.0149266	0.0576319
CC171	0.0486547	-0.0676387	0.0144981	-0.0394191
RCL1	-0.0158263	0.0710423	0.0140695	0.0890985
ZN326	-0.00778262	0.0333924	0.0136409	0.0290138
SRSF7	0.00288247	0.00225232	0.013498	0.0674248
NGDN	0.0473989	0.0946491	0.013355	-0.0592169
PRP6	-0.00586922	0.0474875	0.0130691	0.0654156
PCID2	-0.0148931	-0.0896338	0.0129261	-0.0117819
TF2H4	-0.0509806	-0.227002	0.0126402	-0.177216
PR38B	-0.0647817	0.034707	0.0122111	0.0722097
API5	-0.0108755	0.113348	0.0119249	0.0677271
RHOX5	0.291839	1.0594	0.0119249	0.855745		+
CDC5L	-0.0147911	0.00497146	0.0116388	-0.00259443
RL1D1	0.00273846	0.0715122	0.0116388	0.0644196
SLTM	0.0460021	0.0747905	0.0113525	0.0631529
NONO	0.0501883	-0.0312541	0.0113525	-0.0113525
HNRL2	0.0157831	0.0918942	0.0107799	0.071588
H2AY	0.0122111	0.0727255	0.0107799	0.0848386
BUD23	-0.110075	-0.0803847	0.0102069	-0.0432045
LYAR	0.017922	0.0699818	0.00992034	0.0600664
TBL3	0.00705191	-0.137766	0.0097772	-0.139993
NUCL	-0.00818885	-0.00475299	0.00949053	-0.0100636
DDX49	-0.0834928	0.200846	0.00934718	0.216636
DDX56	-0.00549265	0.107741	0.00934718	0.0943718
MINT	0.0291349	-0.017922	0.00920381	0.0171543
VPS72	0.135272	0.462813	0.00906043	0.363048
PTBP3	0.0831112	0.0235777	0.00877379	-0.0588013
SNR40	-0.0344706	0.0506518	0.00791302	0.0977643
THOC2	-0.0100908	-0.0427844	0.00748262	-0.0343565
UTP20	0.0294175	0.0596904	0.00719549	0.0365407
PHF6	0.00388999	0.124739	0.00719549	0.170199
HNRPC	-0.0166725	0.0654458	0.00719549	0.116238
HNRPC	-0.0166725		0.00719549	0.0225662
H11	0.0404014	-0.0842003	0.00705191	-0.18612
RP25L	-0.195203	-0.122607	0.00705191	-0.133037
ABT1	-0.0560111	0.181329	0.0067647	0.176414
MO4L2			0.00662125	0.735139
NOP2	0.0122111	0.00111126	0.00619029	-0.010923
NH2L1	0.0575542	-0.0157831	0.0060466	-0.0323829
LRWD1	0.0291349	-0.0405417	0.00590291	-0.0549179
WDR18	0.00230651	-0.0578315	0.00532815	-0.068602
EXOS5	0.00446549	-0.0532504	0.00532815	-0.165301
KRR1	-0.0338058	0.107663	0.00518438	0.0555163
NRF1	-0.0542725	0.0346332	0.00475299	0.352511
SF3B4	0.024887	-0.0556121	0.00446549	0.0291905
1433F	0.0117819	-0.0714881	0.00417777	-0.139339
HCFC1	-0.0370586	-0.0866479	0.00388999	-0.0515809
DDX47	0.0268709	0.0761435	0.00388999	0.0300741
GNL3	-0.014179	0.138283	0.00345838	0.122381
MCM3	0.0415233	-0.224411	0.00302647	-0.178237
DDX5	0.00432164	0.129844	0.00259443	0.15917
SFXN1			0.00259443	0.00495696
CAF1B	0.0280033	0.167037	0.00259443	0.104434
RUXE	-0.0848233	-0.149129	0.00245056	-0.0805212
MDC1	0.040121	0.0462356	0.00245056	0.116833
ACINU	0.0201999	-0.0588013	0.00245056	-0.0130691
DDX51	0.0301242	0.0408382	0.00230651	-0.00302647
SF3A1	-0.0138731	-0.109427	0.00216244	-0.0392789
RPF1	0.0441843	0.626001	0.00201835	0.54187		+
H2AX	-0.0341603	-0.00733906	0.00173014	-0.00115371
CUX1	-0.233549	-0.160146	0.00173014	0.105085
HELLS	0.0294175	0.0825911	0.00173014	0.170881
SNRPA	-0.0105412	-0.0237522	0.00173014	0.048084
TOP2A	0.0213375	0.154827	0.00144204	0.125179
ZN512	-0.0567763	0.0817206	0.00144204	0.0623392
NOP16	-0.223374	0.0435864	0.000288558	0.0824384
SPF30	0.0668125	0.170118	-0.000404044	0.0947415
SSF1	0.0122111	0.118179	-0.000620475	0.0719367
NUP98	-0.0195067	-0.0130691	-0.00102469	-0.10809
DDX52	-0.053883	0.0550516	-0.00105352	0.0633188
SMRD1	-0.175468	-0.0976109	-0.00129897	0.0664123
DIM1	-0.0156367	0.00665169	-0.00134235	0.00742006
SF3A3	0.0409626	-0.0207689	-0.0014001	-0.000288558
INT14	-0.219791	-0.340961	-0.00174668	-0.190804
SPT6H	0.00403388	-0.0787465	-0.00177561	0.0493823
STAG2	-0.0687406	0.0542425	-0.00183338	0.0938175
SF3A2	0.0361869	0.0323739	-0.00207896	0.0147765
KI20B	-0.0195945	0.445107	-0.00236799	0.545256
MTA2	0.00115371	-0.0661237	-0.00244017	-0.0970713
BRD7	0.0540844	-0.100574	-0.00275814	-0.114234
FUS	0.0237522	0.0807591	-0.00291719	0.132926
ESF1	0.063779	0.0810032	-0.00317744	0.108301
HNRPD	0.0172092	0.0423677	-0.00332206	-0.0144981
LSM8	0.0233263	-0.274649	-0.00337989	-0.101919
CTBP1	-0.176658	-0.286881	-0.004653	-0.248535
DNJA1	-0.0140625	-0.269871	-0.00489907	-0.166844
INT5	-0.101397	-0.283448	-0.00489907	-0.147697
DX39B	-0.0135963	-0.0606008	-0.00508726	-0.0229004
RU17	-0.00343773	-0.0439044	-0.00552165	-0.0177795
NU133	-0.00199233	-0.210264	-0.00553615	-0.216238
KAT7	-0.136569	0.139204	-0.00556507	0.250371
NOP10	-0.138569	-0.248049	-0.0056375	-0.210015
SRS10	0.00129789	0.0289697	-0.00576786	0.0979959
WIZ	-0.016264	0.0914637	-0.00614451	0.0187318
ROA3	0.0172092	0.0666691	-0.00618794	0.0752008
ROA3	0.0172092	0.106234	-0.00618794	0.0317396
SRSF6	-0.033038	0.0133197	-0.00660824	0.0173441
EXOS4	-0.0443152	-0.209141	-0.00665169	-0.201759
DDX27	0.0124972	0.115988	-0.00684012	0.0880707
DDX21	-0.0402892	0.0457888	-0.00692712	0.0502634
DDX17	-0.113083	-0.0370308	-0.00721704	0.037873
EP400	-0.0331414	0.087626	-0.0072606	0.186902
NBN	-0.17371	0.0718305	-0.00734755	-0.0250289
MCM7	0.0289935	-0.189413	-0.00744911	-0.152118
PDIP3	0.00173014	0.21791	-0.00750711	0.212685
IF4A3	0.0097772	-0.00230651	-0.00762311	-0.0173518
SMU1	0.0517201	0.0450146	-0.00768112	0.00306179
SMC5	0.0677764	0.0082179	-0.00781167	-0.0184917
NOP58	-0.00948076	-0.0724488	-0.00829038	-0.0931545
ATPD	0.0938305	0.12301	-0.008392	0.248348
RPB1	-0.0223024	-0.032524	-0.00885646	0.0668051
NCOA5	-0.0387768	0.0213944	-0.00889998	0.0267487
SMC3	-0.0326985	-0.115433	-0.00937905	-0.0714881
SNUT1	0.0750534	0.149041	-0.0093936	0.0826522
WDR55	0.234501	-0.125651	-0.00997457	-0.291132
WDR3	-0.0454165	-0.144568	-0.010207	-0.118758
PPIH	-0.00239685	0.025735	-0.0102361	0.122601
UTP15	-0.0138294	-0.00934718	-0.0102506	-0.052555
SIN3B	-0.125919	0.223829	-0.010454	0.357529
RBM19	0.054779	0.127873	-0.0107156	0.0779392
ARP8	0.0423643	-0.191057	-0.0108901	-0.0899048
SMCA4	-0.151763	-0.0234683	-0.0111372	0.0921864
ZNF48	0.032524	-0.0560286	-0.0112971	0.0906032
UHRF1	0.0211954	0.456861	-0.0113553	0.459913		+		+
VRK1	-0.0484421	0.0487107	-0.0117479	-0.00403388
SKP1			-0.0117479	-0.0708015
TF3C4	0.0579701	-0.276913	-0.0123153	-0.129613
PWP2	-0.0648571	-0.0856966	-0.0125918	-0.145091
ROA1	-0.0163077	0.0222145	-0.0126064	0.0157534
RNPS1	0.016639	0.0313562	-0.0126064	0.0708453
PI3R4	0.0123541	0.032551	-0.012781	-0.00115371
WDR82	-0.0623844	-0.0436244	-0.0128392	0.0129702
SMRC1	-0.156836	-0.163885	-0.0129702	-0.0947765
H4	-0.00914677	0.0354018	-0.0134653	-0.0357646
RPR1B	-0.0514141	-0.242816	-0.0134798	0.0228007
DJC17	-0.0157679	0.0441814	-0.014179	0.220782
NEDD8	-0.071588	0.334534	-0.0142227	0.413346
FBLL1	0.00662125	0.212501	-0.0143976	0.184179
RUXG	-0.0298385	-0.277866	-0.0146161	-0.0920721
DCA13	-0.00917584	0.153414	-0.0147182	0.157608
DKC1	-0.00285938	-0.104471	-0.0147328	-0.100305
NOL8	-0.0241937	0.0296175	-0.0150243	0.0111518
UT14A	0.00173014	0.131519	-0.0151701	0.0914791
RRP5	0.00805652	0.0662612	-0.0154471	0.016191
CDCA5	-0.00560858	0.729962	-0.0155346	0.780066		+		+
ING5	-0.0242818	0.0426203	-0.0160451	0.0769041
BUD31	0.0274371	0.0876873	-0.0161327	0.103085
RPA43	-0.0845174	0.246652	-0.0168915	0.307287
REXO4	0.00475299	0.127589	-0.0175046	0.0643743
SMD2	0.0057592	-0.0990932	-0.0176069	-0.0673633
TF3C5	-0.0460867	-0.13947	-0.0178406	-0.0918014
WDR43	-0.0281457	-0.117429	-0.0181766	-0.098689
RS27A	-0.0309435	0.213437	-0.0182204	0.228858
PP1B	-0.0558162	-0.119423	-0.0183519	-0.0729976
SYMPK	-0.0802557	-0.227987	-0.0185419	-0.075738
ZFR	0.0479571	0.113864	-0.0187757	0.103069
DHX15	-0.0396218	-0.00432164	-0.0188049	-0.0227584
MOCS3	-0.0242524	0.107166	-0.0188196	0.144776
BAZ1B	0.0251707	0.112802	-0.0189072	0.0606079
SNUT2	-0.0235337	-0.0396999	-0.0190681	-0.0441843
NOG1	-0.0053479	0.102512	-0.0194189	0.090634
SMC1A	-0.0280721	-0.0831112	-0.0195213	-0.0775164
2AAA	0.0107799	-0.119688	-0.0196676	-0.0832474
ROAA	-0.0076666	0.0595851	-0.0198869	0.0403189
MCM4	-0.0956662	-0.167872	-0.0203843	-0.10675
NIPBL	-0.0660497	0.0269987	-0.0207648	0.0921864
SSRP1	-0.00460953	-0.0611541	-0.0209551	-0.121015
LAP2A	0.0771063	0.128346	-0.0213211	0.118978
ORC1	0.0357646	0.0234311	-0.0214236	0.0260434
RIF1	-0.052461	-0.000576886	-0.0222438	0.0194774
RBM34	0.0506061	0.0781828	-0.0225662	0.069997
XRN2	0.0140695	0.0419963	-0.0226688	0.0790969
MYEF2	0.0297002	0.0338058	-0.0229326	0.0647666
RT02	0.218099	0.275978	-0.0231818	0.404993
RPA49	-0.0217751	0.00124122	-0.0233577	-0.0342158
HDGF	-0.0967766	0.042234	-0.023783	0.136157
APC7	-0.187674	-0.0450235	-0.0238563	-0.176833
NSUN5	-0.049024	0.0444342	-0.0247073	0.174491
NEP1	-0.0334514	-0.0440444	-0.0247807	-0.0304067
BRD4	-0.168496	-0.154194	-0.025133	-0.133564
ELYS	0.0193461	0.0976408	-0.0253092	0.0922479
PHF5A	-0.0113117	-0.0626743	-0.025779	-0.0159258
U3IP2	-0.0115734	-0.00245056	-0.0258966	-0.0219061
RPA1	-0.0439731	-0.0690147	-0.0261316	-0.0931545
GPTC4	0.0601858	0.121094	-0.0264108	0.131535
PP1RA	-0.0131741	0.0745474	-0.0267929	0.102527
INT11	-0.083401	-0.280006	-0.0268222	-0.109294
PRPF3	-0.00404519	-0.0513026	-0.0270427	0.0210283
RBM8A	0.0321009	0.0177968	-0.0276749	0.0581875
HNRPF	-0.00739111	0.0137566	-0.0277485	0.0314595
THOC5	0.0176369	-0.0651587	-0.027822	-0.0870554
RRP1	0.028852	0.14108	-0.0278661	0.169096
TRRAP	-0.0606079	-0.16221	-0.0281898	-0.129745
NOL11	0.0238941	-0.139077	-0.0283222	-0.0886844
BCLF1	-0.0164682	0.0428878	-0.0291611	0.0657477
LA	0.0542234	-0.0275787	-0.0292199	-0.0238941
CS047	0.0848807	0.182983	-0.0293377	0.0912486
MCM6	-0.0140479	-0.15069	-0.0293672	-0.192573
THOC7	0.152638	0.103906	-0.0293819	-0.0137839
NHP2	0.000288558	-0.0492126	-0.0293819	-0.0590784
KC1A	-0.0587284	0.245557	-0.0296764	0.358916
UTP4	-0.0141207	-0.0962619	-0.029809	-0.136191
TPR	0.0596321	0.0461164	-0.0307666	-0.0518593
PRP4	0.0363276	-0.0628125	-0.0313858	-0.0688772
FEN1	-0.0252211	-0.0221902	-0.0314152	-0.0287106
NIP7	0.0305479	-0.0683268	-0.0317249	0.0983357
CI114	-0.0142227	-0.0268709	-0.0322117	0.00304731
CD2B2	-0.0446723	0.0753832	-0.0331857	0.149953
SMD1	-0.0761586	-0.143916	-0.0334957	-0.0766959
HNRH2	0.0359054	-0.0318186	-0.0335843	-0.00245056
SYTC	-0.0163953	-0.0610158	-0.0337911	-0.0342158
LAS1L	0.0920721	-0.00475299	-0.0340274	-0.0886844
EXOS7	-0.0895283	-0.176195	-0.0348991	-0.142871
SAP30	-0.0747905	0.123402	-0.0349139	0.238885
RBM42	-0.0364075	0.187231	-0.0350617	0.255374
EXOS6	-0.094757	-0.0817487	-0.0357418	-0.117163
HMGN2	-0.0407195	-0.0489336	-0.036304	-0.546561
PB1	-0.0183226	0.0536734	-0.0363188	0.0455356
WBP11	0.0500489	0.0565662	-0.0364371	-0.00460933
LEO1	-0.346114	-0.416732	-0.0368367	-0.215368
SMRD2	-0.14468	-0.180275	-0.0371031	-0.100709
RPB2	-0.0571515	-0.304861	-0.0373548	-0.148869
IRF8	-0.0988145	0.324834	-0.0375916	0.332916
RFC2	-0.0431999	-0.152768	-0.0378286	-0.196859
SURF6	0.0608775	0.154329	-0.0379026	0.0107156
SFPQ	0.0163537	0.0278956	-0.0379026	0.0176361
ERH	-0.0576619	0.0526854	-0.0380952	0.0761435
PHF20	0.0825664	0.729698	-0.0381544	0.607924
TOP2B	-0.0487405	-0.013355	-0.0383767	-0.0596321
MSH3		0.302297	-0.0384211	-0.202637
AN32B			-0.038599	0.100546
TF3C1	-0.107166	0.0237977	-0.0386878	0.083768
NSE3	0.059909	-0.117163	-0.0391029	-0.163241
NXF1	-0.0171688	0.0155783	-0.039177	-0.0511633
SEH1	-0.0125772	-0.316493	-0.0391917	-0.297954
NAT10	-0.0266312	-0.013498	-0.0400815	-0.0272956
INO80	-0.211531	-0.249506	-0.0401557	0.040393
RUXF	-0.0645856	-0.238665	-0.0401705	-0.0571383
UBP7	0.041243	-0.0791561	-0.0401705	-0.102053
RIOX2	0.00331442	-0.0506061	-0.0407937	-0.0877344
ADNP	-0.10448	0.158317	-0.0409124	0.176332
SCC4	-0.102032	-0.032242	-0.0410015	0.161815
SRBD1	-0.0228593	-0.104605	-0.0412538	-0.158078
ABRX1	-0.0899582	-0.236462	-0.0415211	-0.314986
PININ	-0.0295586	-0.000432815	-0.0418774	-0.0103502
MPP10	-0.0494271	-0.0124972	-0.0424717	0.036733
SSXT	-0.194922	-0.0169242	-0.0427243	0.222195
UTP23	0.00273846	0.169712	-0.0433337	0.212852
RASF5	0.0844725	0.107259	-0.0434526	-0.00762616
HS90B	0.0611541	0.0490538	-0.0434675	-0.00805652
RPAB5	-0.0974711	-0.159629	-0.0437798	-0.104873
RFC3	-0.0537333	-0.115832	-0.0446872	-0.167486
RBM14	-0.10101	-0.0430645	-0.0450741	-0.00360232
OGT1	-0.251453	-0.108357	-0.0456399	-0.0416635
RUVB2	-0.0650835	-0.212134	-0.0458037	-0.198117
NOP14	-0.0454761	-0.03492	-0.0468168	0.0312531
CUL4B	-0.146308	-0.0395595	-0.046936	-0.0224743
SUV91	-0.0767823	0.175778	-0.0471744	0.117662
1433T	0.185613	0.0568213	-0.0474129	-0.0254541
RPP30	-0.0607583	-0.147697	-0.0476813	-0.123799
GLYR1	0.0535284	0.204383	-0.0477559	0.190437
RECQ5	0.06226	0.298052	-0.0477858	0.427169
NOP9	-0.0058548	0.0592544	-0.0479051	0.0451188
MEN1	-0.0221266	0.223138	-0.0487255	0.047085
THYN1	-0.131772	-0.117429	-0.0491434	0.00479769
ZC11A	-0.0658685	-0.0328061	-0.0491584	0.0333628
NAA40	-0.028852	0.0144122	-0.0497854	0.0118061
SP16H	-0.0279692	-0.037593	-0.0498601	-0.0813396
RBBP7	-0.0135963	-0.102591	-0.0499497	-0.040121
INT7	-0.147793	-0.359521	-0.050129	-0.280481
TR150	-0.00487007	0.060969	-0.0502634	0.0532841
LARP7	0.0082	0.318974	-0.0504277	0.300893
WDR46	-0.0432593	0.0909105	-0.0505323	0.094187
RRP1B	0.0210533	0.0522067	-0.0515936	-0.000865329
SPT5H	-0.0551865	-0.0756011	-0.0519076	0.00106798
PHOCN	0.0672257	-0.0713507	-0.0519076	-0.167615
SET1A	-0.422211	-0.0684644	-0.052461	-0.239398
CENPC	0.0684644	0.0820718	-0.0526555	0.142353
REEP4	-0.105613	0.059495	-0.0527902	0.059074
CAF1A	0.0492126	0.352087	-0.0530596	0.137521
KMT2B	-0.344758	-0.788435	-0.0531793	-0.0236102
MECP2	0.0932897	0.0846398	-0.0538232	-0.0557509
IMP4	0.087327	0.217843	-0.0541227	0.130476
VATD	0.304628	-0.0103502	-0.0544073	-0.52647
NOC2L	-0.109405	-0.0054719	-0.0544073	-0.0219061
IN80C			-0.0544522	-0.0969364
MYO1C	-0.0806828	0.104155	-0.0544672	-0.00403388
VATE1	-0.0155783	-0.239276	-0.0545871	-0.221568
CREB1	-0.215429	-0.0287106	-0.0557263	0.111274
GCC2	0.0384361	-0.139731	-0.0559962	-0.363676
MYO1G	-0.266403	0.303009	-0.0560262	0.213839
ELAV1	-0.0109918	-0.0280033	-0.0562662	-0.0342158
NLE1	-0.023607	-0.133958	-0.0566712	-0.134747
RRP12	-0.0489494	0.00953884	-0.0569864	-0.0312541
RPB3	-0.0968538	-0.294547	-0.0573316	-0.108625
NUP37	-0.0555463	-0.0659859	-0.0573916	-0.032242
SP3	0.0563061	0.0895129	-0.0575868	0.0815374
INT2	-0.235161	-0.105276	-0.0581875	-0.0519985
RUVB1	-0.0434675	-0.189793	-0.0586984	-0.206143
BRCC3			-0.0589237	-0.210264
RPA34	-0.0789293	-0.00992034	-0.0592393	0.0110209
SPIN1	0.0585243	0.345619	-0.0604875	0.157657
RCC1	-0.0423677	-0.11063	-0.0608336	-0.133564
RPP40	-0.0545271	-0.0483758	-0.0608788	-0.244765
CDK12	0.345283	0.341336	-0.0609841	0.109592
RAGP1	-0.0491135	-0.128557	-0.0615411	-0.196733
KI20A	-0.0158263	0.809221	-0.0619777	0.873476		+		+
FA76B	-0.125085	0.0835539	-0.0620229	0.0616163
THOC1	-0.101737	-0.144438	-0.0621434	-0.0608775
HM20A	0.00805652	-0.0560286	-0.0623242	-0.153416
PARP1	-0.0321969	0.0110354	-0.0624296	-0.0356239
RBMX	-0.0297501	-0.0157831	-0.0627762	0.029588
CCD12	-0.16822	-0.194591	-0.0627913	0.091433
NPM3	-0.08111	-0.101381	-0.0629721	-0.0829751
CA131	-0.0337911	0.159944	-0.0632132	0.109919
MTREX	-0.26498	-0.155879	-0.0632585	-0.0551957
LSM6	-0.139125	-0.19862	-0.0634845	-0.0183493
WDR74	-0.0128392	0.103798	-0.0642687	0.131803
NUP43	-0.210479	-0.247563	-0.0642838	-0.214374
INT1	-0.137727	-0.153935	-0.0647364	-0.0350608
SDA1	-0.0410015	0.391191	-0.0658685	0.180266
DDX42	0.00173014	0.0298679	-0.0659289	-0.00144204
1433G	0.14104	0.0129848	-0.0674398	0.0149951
CD36	-0.216049	-0.183709	-0.0674701	-0.18053
TMA16	0.215368	-0.0589399	-0.067969	-0.0888201
INT3	-0.152308	-0.304978	-0.0692551	-0.104873
UTP18	0.00848693	0.0379323	-0.0696335	0.039948
IMP3	0.0328061	0.150081	-0.0701181	0.205979
UBF1	-0.0323149	-0.0361869	-0.0702393	-0.0706641
COF1	0.10916	0.0201064	-0.0704968	-0.000144286
CSTF2	0.0472592	-0.30871	-0.0704968	-0.210264
ATRX	-0.0334809	0.130934	-0.0708908	0.127825
CDC23	-0.196641	-0.200002	-0.0709665	-0.0731348
NOC4L	-0.0318871	-0.00633396	-0.0712999	-0.0801119
PARP2	-0.104155	0.047085	-0.0718912	0
RNPC3	0.095587	0.0713606	-0.0723311	-0.0295589
RAE1L	0.0454429	-0.112633	-0.07268	-0.0536674
RPC3	0.0990932	-0.262433	-0.0732263	-0.319965
GPKOW	-0.0204136	-0.00992034	-0.0733174	0.0915868
RPRD2	0.0278618	-0.185359	-0.0734844	-0.100305
DIEXF	-0.0285282	-0.0100636	-0.0735451	-0.0802483
ZCHC8			-0.0746537	-0.168
INT9	-0.0110935	-0.364348	-0.0751096	-0.231678
HNRDL	-0.045357	0.023475	-0.0751704	0.0383026
NSE1	-0.0347366	-0.264597	-0.0761738	-0.22848
BYST	-0.0082179	0.0356679	-0.0762804	-0.0295589
RBM15	-0.0457292	0.0454463	-0.0767976	-0.0113525
IWS1	-0.0798897	-0.167101	-0.0768737	0.0315921
INT12	-0.0910334	-0.101919	-0.0771932	0.0187172
TERA	-0.0198577	-0.0626743	-0.0777717	-0.178492
PRP4B	-0.039177	0.0303835	-0.0783656	-0.0313951
RL36	-0.229298	0.46943	-0.078975	0.284423
ANM1	-0.0393252	-0.217231	-0.0798897	-0.00748262
RPB9			-0.0807286	-0.173511
IFRD1	-0.164335	0.0410311	-0.0810948	-0.0635029
PCBP2	-0.00750711	0.0383026	-0.0810948	-0.0366088
RFC5	-0.123795	-0.260026	-0.0812322	-0.203765
SUH	-0.23304	0.0449253	-0.0823315	0.0323444
VA0D1			-0.0829579	-0.567448
KMT2A	0.103397	-0.0295589	-0.0833705	0.0866299
WDR61	-0.0269692	-0.304277	-0.0836304	-0.116498
CDCA2	-0.10448	0.487884	-0.083875	0.567383
LSM2	0.0968015	-0.216858	-0.0838903	-0.121944
WDR5	-0.0565812	-0.0216219	-0.0839668	0.0311941
NCBP3	0.0132121	0.00673869	-0.0840126	0.0366887
RPAC1	-0.053913	-0.12075	-0.0852671	-0.119024
PHC2	-0.144999	0.0053479	-0.0855886	0.026352
ARP6	-0.129324	-0.146525	-0.0859407	-0.218471
TIF1B	-0.00514517	-0.137241	-0.0860938	-0.110764
INCE	-0.0720884	0.664768	-0.0868598	0.320955		+
EXOSX	-0.0481287	-0.00920381	-0.086921	-0.0054719
VDAC3	-0.0599912	-0.113034	-0.0876108	-0.125651
DDX54	0.0346383	0.245762	-0.0879327	0.272576
PNO1	-0.0220094	0.182033	-0.0882855	0.101304
RPAC2	-0.115926	-0.276675	-0.0886382	0.0508013
RFC4	-0.0749576	-0.219711	-0.0890832	-0.222681
CPSF3	-0.145446	-0.46999	-0.0893595	-0.245131
FYN	-0.0168331	0.12301	-0.0897586	-0.0413831
EXOS9	-0.0688313	-0.161049	-0.0910949	-0.150949
CPSF2	-0.0836609	-0.222928	-0.0911256	0.0192728
HNRPM	0.0446039	-0.0795658	-0.0916175	-0.0632269
SMHD1	-0.14749	-0.113434	-0.0924786	-0.0695647
CPSF4	-0.0993089	-0.289952	-0.093094	-0.107822
TRI27			-0.0946954	0.723611
SFR19	-0.0764476	-0.00388999	-0.0948339	-0.0816123
PCNA	0.0193461	-0.0143553	-0.0948494	-0.067914
KDM1A	0.209141	0.182491	-0.0950035	-0.0254541
RPAB3	-0.513008	-0.515208	-0.0950343	-0.0650208
RRP36	0.0224743	0.00514517	-0.0955891	0.152484
RFA1	0.0514416	0.0286018	-0.096067	-0.0180643
CHTOP	-0.0464442	-0.013355	-0.0962522	0.0345002
TINF2	0.0844725	0.282105	-0.0963755	0.560366
RRAS2	-0.120529	-0.0970713	-0.0982275	-0.245861
RFC1	-0.0389398	0.0541976	-0.0999891	-0.0593554
PRI1	0.173	-0.325847	-0.101025	-0.236462
RBM7	-0.454368	-0.226878	-0.102016	0.0850376
PPIB	-0.115488	0.139585	-0.102992	-0.0457225
DDB1	-0.0233724	-0.130931	-0.103596	-0.186754
FIP1	-0.125006	-0.306612	-0.103674	-0.154454
SATB2			-0.104961	0.443458
AROS	-0.0162201	0.105256	-0.105194	0.325792
C1QBP	-0.0017323	-0.111031	-0.105396	-0.0550568
SCAF8	-0.0361412	-0.100709	-0.105985	-0.0287106
RBM3	-0.0693913	-0.00288247	-0.107399	0.0925248
KDM2A	-0.123402	0.16146	-0.109001	0.207728
CBX3	-0.0746233	-0.00762616	-0.109904	0.0864154
SRP54			-0.110822	-0.409255
TADA3	0.051024	0.0465187	-0.11129	-0.0647449
CFA20			-0.11182	-0.0592169
CCNK	-0.111399	-0.382501	-0.112334	-0.0890913
RPB7	-0.10827	-0.1333	-0.113255	0.0653853
TRM61	-0.0578421	-0.694122	-0.113489	-0.509848
CDC16	-0.0956662	-0.258217	-0.113926	-0.25181
IMB1	-0.00714454	-0.0563061	-0.115676	-0.117961
ARP5	-0.184933	-0.125254	-0.115848	-0.171079
DUS3L	-0.242362	-0.477677	-0.116974	-0.203514
ATAD2	-0.0580974	0.489443	-0.117866	0.499932
INT13	-0.0361265	-0.280719	-0.118602	-0.223793
CMS1	-0.0207063	-0.0415233	-0.119103	0.057767
UIF			-0.120451	0.390718
TADBP	-0.0252798	-0.0432045	-0.120718	-0.0116388
RCC2	-0.111446	0.640097	-0.122743	0.816444		+		+
PTBP1	-0.0312825	-0.0742315	-0.123073	-0.0695647
TAF1			-0.12334	-0.0483758
COX2	0.0119249	-0.399007	-0.124928	-0.351855
MSL1	0.016639	-0.351855	-0.126014	-0.707171
EHMT1	0.00705191	0.0723614	-0.12614	0.182033
HS71L	-0.0659591	-0.15069	-0.126769	-0.148088
RPP38	-0.0425756	-0.0738202	-0.126943	-0.222928
NU160	-0.0207795	-0.0769695	-0.127069	-0.0871912
TECR	0.0574155	-0.0391384	-0.127542	-0.0894982
SGF29	0.0601858	0.0202088	-0.127825	-0.163112
APC4			-0.128787	-0.170438
PHF10	-0.0209844	-0.23842	-0.128803	-0.379843
CPSF1	-0.156965	-0.346304	-0.129324	-0.161436
SPTB2	-0.100005	-0.130799	-0.129892	-0.182184
SPTB2	-0.100005	-1.22651	-0.129892	-0.747258		+
CTR9	-0.0963601	-0.201006	-0.129908	-0.097476
RFA2	-0.0930324	-0.159629	-0.131661	-0.223917
CKAP5	-0.0724676	0.0880247	-0.132293	0.0826981
RIOX1	0.0354831	0.235654	-0.132689	0.482634
TF2H1	0.0729976	0.0105703	-0.134936	-0.208517
MCRS1	-0.188019	-0.212507	-0.135079	0.103736
INT6	-0.204183	-0.0945064	-0.135634	-0.132379
CUL1			-0.136268	-0.226015
WDR1	0.0524158	-0.123931	-0.137077	-0.227618
RBP2	-0.0566262	-0.0382958	-0.137902	-0.0447438
MORC3	-0.0976563	0.0112971	-0.139299	-0.087327
BRD8	0.295605	0.78707	-0.139315	0.261154
PPIL3			-0.139474	-0.0200577
NOG2	0.102591	0.254255	-0.140158	0.088899
PDS5A	-0.120859	-0.146916	-0.140889	-0.101516
INT10	-0.0705575	-0.172487	-0.141717	-0.0632269
BOREA	0.0159258	0.68959	-0.143325	0.741734		+		+
EAF6	-0.138854	-0.0783365	-0.144345	-0.501312
ARRB2			-0.144457	0.0985673
STK19	-0.256063	0.00747806	-0.145063	-0.0993626
CBX4	0.232415	0.448883	-0.145462	0.47295
TRAM1	0.114767	0.165774	-0.146659	-0.211635
IF4G1	-0.121141		-0.148033	-0.49057
TR112	-0.163963	-0.164271	-0.149969	-0.0499095
CDC73	-0.0522366	-0.181929	-0.151538	-0.0615688
M2OM			-0.152356	0.11832
LSM7			-0.154024	-0.212507
PTBP2	0.0518593	-0.059909	-0.154875	0.164173
CIRBP	-0.135713	0.0613152	-0.155229	-0.0304067
PSA1	-0.115176	-0.168129	-0.157399	-0.128953
CNDD3	-0.000721562	-0.217727	-0.157769	-0.380619
BD1L1	-0.272297	-0.152897	-0.158123	-0.021764
ALKB5	-0.380578	0.016585	-0.158751	-0.0938305
PDIA3	-0.0235044	-0.142087	-0.158961	-0.0284277
KIF23	-0.116692	0.356679	-0.161782	0.43491
MEF2B			-0.162267	1.5342				+
IMA1	-0.0211015	0.431404	-0.162767	0.421052		+		+
ACTG			-0.162783	-0.340619
NOC3L	-0.0440326	0.00575336	-0.162864	0.0587885
TSR1	-0.107866	0.0604273	-0.163349	-0.280956
NUPL2			-0.164852	-0.17479
CWC22	-0.135982	-0.208517	-0.165904	-0.248171
KDM1B			-0.16728	-0.215368
KIF4	0.037593	0.117944	-0.170443	0.0379619
EWS	-0.149761	0.0284399	-0.17093	0.112693
SMC6	-0.00336541	-0.0482362	-0.171645	-0.0545011
FBX28			-0.171921	0.455277
TRM2A	0.0753272	-0.0932897	-0.173043	-0.246834
DHB12	-0.0115734	-0.0821575	-0.174849	-0.155879
LAC1	0.121679	0.0734236	-0.177213	0.0170959
CELF2	-0.0940638	-0.126709	-0.177278	-0.122607
PCM1			-0.177457	0.253808
DNMT1	-0.145653	-0.119157	-0.17749	-0.0760118
NCBP2	-0.247423	-0.470094	-0.178176	-0.00345838
CDK2	-0.275961	0.00148678	-0.179564	-0.0295589
WDR33	-0.166648	-0.255924	-0.179874	-0.0836559
PRC1	-0.383605	0.335408	-0.179939	0.32733
ASH2L	-0.164545	-0.281787	-0.18007	-0.245739
CAPZB	0.00748262	-0.152897	-0.18092	-0.216238
RYBP			-0.181051	0.183081
VAPA	-0.0553064	-0.124725	-0.182213	-0.156914
ABLM1	-0.736966	-0.297015	-0.182295	-0.131458	+
SENP3	0.0057592	-0.164271	-0.182409	0.148593
CMC2			-0.182868	-0.178364
MYO1E	0.284159	0.39227	-0.18295	0.000692654
PRR12			-0.184802	0.117287
ADT2	-0.100407	-0.140386	-0.185655	-0.0694271
PSA6	-0.10197	-0.222063	-0.18572	-0.222063
UCRI			-0.187444	-0.116098
CELF1	0.0699771	0.0469508	-0.18825	-0.13947
PWP1	0.0159258	0.0889757	-0.188299	0.0163953
UBAP2			-0.193602	-0.486251
VATA	-0.191244	-0.365469	-0.194113	-0.311736
MED1			-0.19588	-0.0132121
DAZP1	-0.0417735	-0.0878702	-0.19636	-0.151989
SRPRB	-0.0879787	-0.266397	-0.196492	-0.174662
CAZA1	0.00201835	-0.193204	-0.196641	-0.188781
ZBT20	-0.122554	0.0416695	-0.197799	-0.0169242
AP2B1	0.0943712	-0.0706641	-0.198229	-0.305912
MOES	-0.249651	-0.100709	-0.198858	-0.0588013
CALX	0.0203421	-0.0411028	-0.199835	0.149073
ATAD5	0.00934718	0.322018	-0.201294	0.0399332
CATIN	-0.265674	0.755478	-0.202871	0.231769
TAF5			-0.20312	-0.281075
GTF2I			-0.204067	0.255908
RBM27			-0.204349	0.316995
RU1C	0.0487942	-0.0565835	-0.204615	-0.0619835
ZN593	-0.175697	0.0696942	-0.205197	-0.0612924
FBX38			-0.205713	-0.1149
PSA4	-0.175534	-0.298072	-0.206845	-0.0606008
NU107	-0.0959283	0.0510105	-0.207211	-0.236584
PAF15	-0.238647	1.12001	-0.208478	1.55695		+		+
RPA2	-0.105582	-0.0829751	-0.210496	-0.11836
EXOS1	-0.108783	-0.115566	-0.211164	-0.152378
HNRPK	-0.0870896	-0.00518438	-0.212033	-0.0237522
HNRPK	-0.0870896	-0.0911243	-0.212033	-0.103934
RFTN1	-0.16822	0.0224197	-0.2123	-0.0436244
RL37A	0.0754641	-0.510354	-0.213337	-0.548042
DNLI3	0.00259443	-0.21176	-0.21342	-0.233275
FACD2			-0.213772	-0.163756
RPAB1	-0.160056	-0.244278	-0.213989	-0.168642
HACD3	0.00561564	-0.0632269	-0.214458	-0.0749164
PSMD6	-0.0273514	-0.248292	-0.216384	-0.184471
VDAC2	-0.116332	-0.165815	-0.21927	-0.141171
DPOE1	-0.0360968	0.0250742	-0.219572	-0.134484
VDAC1	-0.0812932	-0.14991	-0.220883	-0.16954
TXTP	-0.089559	-0.214747	-0.22361	-0.231555
MYO1D	0.131063	0.268191	-0.22484	0.0919711
RBBP5	-0.252501	-0.336626	-0.226054	-0.234992
UIMC1	0.0220482	0.115394	-0.226746	-0.336855
TWF2	0.0429245	-0.138028	-0.227624	-0.119423
RPB4	-0.28495	-0.343806	-0.2283	-0.239642
ATAD3	0.0517201	-0.193456	-0.229365	-0.24732
CGBP1			-0.230584	0.21083
EMC3	0.00504059	-0.193078	-0.230634	-0.16954
ARF			-0.23138	0.60898
IMA4	-0.0415211	-0.172103	-0.231955	-0.151859
ARPC2	0.0381553	-0.245617	-0.233803	-0.277032
NSMA3			-0.234652	-0.18053
TAF6			-0.235127	-0.430821
CSK2B	-0.0779849	-0.322966	-0.235484	-0.391108
TAF2			-0.236979	0.29048
LACTB	-0.0768584	-0.0340749	-0.239992	-0.0673633
ZC3HE	-0.123827	-0.012068	-0.240026	-0.0966667
PSD11	-0.127605	-0.330444	-0.240145	-0.0619835
CDC42			-0.245711	0.0408086
RL27	-0.0896664	0.512061	-0.246686	0.445853		+		+
PSA3	-0.21078	-0.20201	-0.247457	0.0215407
LSM4	-0.0389249	0.0512197	-0.247611	-0.105812
ACTB	0.0196308	-0.0478175	-0.247851	-0.1145
ARP2	0.017922	-0.208143	-0.248365	-0.254231
MET16	-0.0804235	-0.0551957	-0.250783	-0.193583
HNRPQ	-0.100577	-0.190804	-0.253326	-0.182565
KRI1	-0.617145	0.20415	-0.257442	0.166066
DPOLA			-0.259357	-0.413702
CY1	-0.178502	-0.290188	-0.263664	-0.365133
COR1A	-0.147634	-0.160791	-0.265553	-0.133037
CSK21	-0.126832	-0.238665	-0.266906	-0.213005
LRC59	-0.0831718	-0.179638	-0.267288	-0.28155
EDC4	-0.0955274	-0.356707	-0.268365	-0.612871
DOCK8	-0.0806981	-0.376402	-0.269304	-0.398788
ARPC4	0.0478175	-0.226262	-0.270295	-0.283803
RPB11			-0.270834	-0.0594937
L10K			-0.271757	0.251539
NDUS3	-0.174947	-0.262794	-0.272472	-0.416732
CSK22	-0.0325657	-0.187894	-0.279039	-0.249142
FBW1B			-0.279634	-0.212756
ARC1B	0.00273846	-0.122607	-0.281456	-0.182692
MAP11	-0.0406008	-0.199123	-0.28553	-0.195474
ML12B	-0.25336	-0.302524	-0.285847	-0.288772
MYL6	-0.228554	-0.133827	-0.287202	-0.0739573
NDUAA	-0.183769	-0.167872	-0.28847	-0.155879
MLEC	-0.157383	-0.325156	-0.289263	-0.421264
NCBP1	-0.225481	-0.296898	-0.291027	-0.238298
ARP5L	-0.0275426	-0.205267	-0.292705	-0.188021
TCPB	-0.167993	-0.432853	-0.294721	-0.298306
WDR89	-0.234601	-0.211511	-0.298407	-0.263155
ZN787	-0.00129897	0.314894	-0.299773	-0.441484
CXXC1	-0.242311	0.0620681	-0.301177	0.100005
RRBP1	-0.150881	-0.154065	-0.301853	-0.21176
MIC19	-0.0743651	-0.110497	-0.305592	-0.275484
VATB2	-0.113208	-0.384381	-0.306841	-0.410015
TM214	-0.0586532	-0.0650208	-0.312044	-0.0097772
MY18A	-0.0701787	-0.154583	-0.312276	-0.301354
RL10A	-0.16104	0.223239	-0.31371	0.0456995
IMDH2	0.0471196	0.0816901	-0.317463	0.140857
STRAP	-0.656172	-0.224905	-0.319118	-0.356257
AVIL	-0.188513	-0.248049	-0.319802	-0.301939
ARPC3	-0.0019634	-0.279768	-0.321081	-0.330099
MYH14	-0.190108	-0.131985	-0.321153	-0.125254
DPOD1	-0.177702	-0.181548	-0.321441	-0.394185
MYH9	-0.26993	-0.134484	-0.321586	-0.157561
CECR2			-0.324274	0.072422
PHF8	-0.186869	-0.138945	-0.324473	-0.0769695
PSA5	-0.378063	-0.363564	-0.325142	-0.361544
DHRS4	-0.156241	-0.394843	-0.334134	-0.215244
PARN	-0.148689	-0.0434844	-0.335044	-0.0965318
FKBP3	-0.179972	-0.260267	-0.338287	-0.395611
PGAM5	-0.249462	-0.46728	-0.340075	-0.435415
SLD5	-0.121926	-0.388355	-0.341501	-0.565597
TWF1	-0.0461909	-0.0441843	-0.345051	-0.161307
STML2	-0.200167	-0.240986	-0.347729	-0.222681
CDK1	-0.120404	-0.40163	-0.347894	-0.29537
RPN1	-0.157399	-0.311154	-0.350026	-0.368042
GHITM			-0.350743	0.637042
KTN1	-0.0406156	-0.131985	-0.352455	-0.257735
QCR2	-0.226409	-0.344374	-0.353469	-0.36793
DERL1			-0.354114	-0.0939657
TOE1	-0.240947	-0.368154	-0.355959	-0.313362
NDUS1	0.0160683	-0.391108	-0.356236	-0.23131
RL5	-0.159702	-0.101784	-0.357899	-0.163756
CNDG2	-0.0951884	-0.116365	-0.362232	-0.342669
RL3	-0.193734	0.727332	-0.362288	0.749378		+		+
PRI2	-0.0955429	-0.221073	-0.368346	-0.387363
KIF2A	-0.236826	-0.29725	-0.370844	-0.260387
BIP	-0.16694	-0.240375	-0.374973	-0.241352
RL23	-0.130192	0.10067	-0.379526	0.10869
CAZA2	-0.0529548	-0.22231	-0.380559	-0.265197
SMC2	-0.0776042	-0.216486	-0.383473	-0.554048				+
PHB	-0.24296	-0.305912	-0.386374	-0.314639
RL7A	-0.127857	0.334735	-0.386525	0.184277
RL22	-0.243779	0.0530297	-0.38677	0.023695
RL7	-0.174459	0.344978	-0.38879	0.216686
NDUA9	-0.274268	-0.140648	-0.391229	-0.197362
IGEB	0.0617071	0.637917	-0.393065	0.138235
IF2A	-0.208828	-0.302992	-0.394999	-0.377513
SELB	-0.199752	-0.213876	-0.395207	0.530531
DHX30	0.0316775	-0.0057592	-0.401025	-0.171207
EF1D	-0.124283	-0.274649	-0.401101	-0.305329
RLA1	-0.100917	-0.359746	-0.406809	-0.519844
ENV1	0.0409626	-0.262674	-0.407306	-0.488618
ATF7	-0.643744	-0.415326	-0.408148	-0.111031
RL13	-0.137616	0.517482	-0.408895	0.343311		+
OST48	-0.271548	-0.233029	-0.412059	-0.349252
SMC4	-0.134921	-0.16221	-0.412654	-0.456175
MACF1	-0.342854	-0.028852	-0.413999	-0.342896
RPN2	-0.159557	-0.324926	-0.414999	-0.376735
RL11	-0.212384	0.169404	-0.420434	0.137346
RL15	-0.0992008	0.417637	-0.42138	0.221287		+
GSLG1			-0.428139	-0.373843
TICRR			-0.428352	-0.454808
CC124	-0.269008	-0.33308	-0.429051	-0.174406
PRC2A	-0.121424	-0.0156403	-0.429829	-0.553557
RL30	-0.17015	0.33579	-0.432416	0.282123
EF1B	-0.158526	-0.236952	-0.432455	-0.282618
RL4	-0.157464	0.463649	-0.433876	0.349364		+
G3BP2	-0.206578	0.447033	-0.439324	0.433058
G3BP2	-0.206578	-0.277747	-0.439324	-0.358396
RL12	-0.200034	0.156354	-0.440929	0.119573
RL18	-0.156675	0.49598	-0.442928	0.31285		+
PURA	-0.178012	-0.261832	-0.448017	-0.456911
RL38			-0.448705	0.0622187
SSRD	-0.209845	-0.383608	-0.450045	-0.287945
SYFB	-0.234754	-0.380619	-0.450104	-0.394514
RL6	-0.177751	0.463669	-0.454486	0.312402		+
RL35A	-0.110168	0.571279	-0.458109	0.361528
EF1G	-0.171758	-0.369048	-0.459417	-0.423632
ATX2L	-0.287167	-0.775008	-0.460092	-0.659468
MA2A1			-0.462913	-0.387473
ASHWN	-0.370154	-0.257856	-0.463032	-0.162726
SND1	-0.272053	-0.35558	-0.464166	-0.368154
DDRGK	-0.308519	0.0410609	-0.464504	-0.390778
SYFA	-0.153864	-0.316262	-0.464584	-0.41997
PARL	-0.0376953	-0.111699	-0.465978	-0.415001
OSTC	-0.0465932	-0.245861	-0.466496	-0.314058
IF2B	-0.301248	-0.248292	-0.466656	-0.280125
RL22L			-0.468431	0.29752
RL14	-0.184261	0.268904	-0.469729	0.194262
RL18A	-0.159122	0.236656	-0.473551	0.14409
NEPRO	-0.264634	-0.365245	-0.474613	-0.358734
SYVC	-0.126234	-0.355918	-0.476117	-0.450169
LYRIC	-0.32563	-0.471135	-0.476699	-0.345283
VIGLN	-0.245626	-0.254957	-0.478527	-0.351967
RS6	-0.182999	-0.00561564	-0.478748	-0.0926134
TCPQ	-0.186032	-0.179001	-0.47917	-0.287945
RL8	-0.153254	0.0039005	-0.48076	-0.103531
LS14A	-0.00617352	-0.383718	-0.481888	-0.583808
TMCO1	-0.270399	-0.454176	-0.48211	-0.354565
CCD47	-0.265691	-0.25689	-0.482331	-0.27262
PHB2	-0.19192	-0.37629	-0.482593	-0.376957
RL31	-0.287748	0.224823	-0.482593	0.173775
SSRA	-0.126596	-0.237931	-0.484167	-0.318809
RL13A	-0.254875	0.247868	-0.485236	0.18354
RL27A	-0.305485	0.406637	-0.486914	0.414364
IF2P	-0.308251	-0.315798	-0.487035	-0.291132
RTRAF	-0.25202	-0.391218	-0.488471	-0.428035
TBL2	-0.200581	-0.298072	-0.49145	-0.365916
NCLN	-0.139569	-0.428464	-0.491916	-0.554834
RTCB	-0.408914	-0.448161	-0.494597	-0.531668
RS11	-0.254324	0.0423379	-0.496549	0.00203565
RS27	-0.290356	0.308895	-0.49824	0.111633
FA98A	-0.156627	-0.417704	-0.498688	-0.191942
RS4X	-0.209712	0.0376213	-0.498709	-0.0454429
RL9	-0.187247	0.104372	-0.503098	0.0126646
RS3A	-0.227033	0.0127082	-0.504632	-0.0913952
AKAP9	0.106214	0.0634242	-0.506476	-0.0828389
RL23A	-0.163737	0.438933	-0.508137	0.259064		+
RL24	-0.233159	-0.180148	-0.508444	-0.287472
RS13	-0.464445	0.219589	-0.509327	0.302867
RL29	-0.268712	-0.210763	-0.51239	-0.165044
RL34	-0.323137	0.332753	-0.515893	0.190866
RL26	-0.230499	0.242192	-0.518763	0.190273
CSTF1	0.229096	-0.565792	-0.519528	-0.381062
RS5	-0.158816	-0.00100953	-0.52079	-0.0233263
IF5	-0.178502	-0.249142	-0.521038	-0.416083
XPC			-0.52108	-0.156267
RL19	-0.211882	0.222145	-0.521805	0.144154
DDX20	-0.0932786	0.121753	-0.52641	-0.145743
LYN			-0.527263	-0.275484
RS8	-0.198494	0.0986755	-0.53076	0.0355792
RS14	-0.251092	0.141255	-0.531531	0.0626556
RLA0	-0.19636	-0.455755	-0.533451	-0.533763				+
RGAP1	-0.325268	0.172067	-0.533597	0.327041
USF2	0.19497	0.284247	-0.533952	-0.000432815
PURB	-0.172831	-0.280244	-0.534642	-0.382612
RL21	-0.184802	0.111648	-0.535666	0.0586683
RL28	-0.212417	0.0290727	-0.54124	-0.118227
GEMI5	-0.167086	-0.57628	-0.543026	-0.606253
ABCD3	-0.0185127	-0.206893	-0.54433	-0.71079
RL17	-0.221354	0.125982	-0.545993	0.0686952
FA98B	-0.312778	-0.400429	-0.5477	-0.455649
RS24	-0.200697	0.00319191	-0.55131	-0.107286
RS23	-0.233278	-0.115699	-0.551437	-0.254231
RACK1	-0.253739	-0.521855	-0.554337	-0.605589		+		+
RS17	-0.179123	-0.269991	-0.554464	-0.266277
RS18	-0.297821	-0.148739	-0.55807	-0.254715
RS28	-0.158719	-0.24184	-0.561665	-0.284396
SRP09			-0.56175	0.0613755
RS3	-0.246156	-0.511974	-0.562815	-0.592062		+		+
EIF3E	-0.323895	-0.523662	-0.564243	-0.584385
RS10	-0.245112	-0.1133	-0.56482	-0.179893
DDX6	-0.18843	-0.195348	-0.566635	-0.44869
RS19	-0.227658	-0.104605	-0.571858	-0.118227
PA2G4	-0.387336	-0.367147	-0.572437	-0.441271
PABP1	-0.244172	-0.483055	-0.574713	-0.533264		+		+
YBOX1	-0.268209	-0.416191	-0.576712	-0.501617				+
HELZ2	-0.208878	-0.218347	-0.57682	-0.320311
RS16	-0.216887	-0.0542234	-0.581799	-0.128029
RENT1	-0.423604	-0.410124	-0.581842	-0.53655
DPOA2	0.448267	0.0213504	-0.58275	-0.526069
ABCF1	-0.361454	-0.2529	-0.583744	-0.365581
DDX1	-0.230313	-0.287118	-0.587446	-0.375957
RS26			-0.592375	-0.519743
RS15A	-0.28685	0.0115589	-0.5973	-0.146655
RS2	-0.275105	-0.533464	-0.597562	-0.611928		+		+
RSSA	-0.285847	-0.533264	-0.598981	-0.636915		+		+
FMR1	-0.273971	-0.287354	-0.60281	-0.400756
RS25	-0.227793	0.105209	-0.60654	0.0601716
NOMO1	-0.19517	-0.294782	-0.609773	-0.646808
RS9	-0.29138	-0.0177795	-0.613277	-0.0850168
RL36A	-0.251573	-0.016639	-0.614735	-0.131326
EIF3D	-0.25281	-0.560617	-0.616614	-0.375067
SIPA1	-0.608298	-0.754118	-0.621156	-0.376179
RL35	-0.288241	0.309538	-0.621244	0.339272
TFR1	-0.0170083	-0.119555	-0.62231	-0.232906
RS20	-0.302778	-0.0048968	-0.622776	-0.459432
EIF3G	-0.303935	-0.482126	-0.625333	-0.421479
RS12	-0.304291	-0.332966	-0.628207	-0.330444
NMT1	-0.304612	-0.16221	-0.628921	-0.350158
EIF3B	-0.339327	-0.519039	-0.629188	-0.656908
AIMP2	-0.268191	-0.57599	-0.632338	-0.551098
EIF2A	-0.333062	-0.388796	-0.633972	-0.469469				+
LSP1	-0.710095	-0.522257	-0.636212	-0.563451	+
EIF3A	-0.330229	-0.390558	-0.637289	-0.523963
RS15			-0.637783	-0.522156
RS27L	-0.330556	0.186442	-0.644781	0.185556
LARP1	-0.281018	-0.428786	-0.647106	-0.639417
IF4H	-0.919997	-0.353888	-0.649503	-0.245496	+
G3BP1	-0.338451	-0.346191	-0.65213	-0.386149
PAIRB	-0.278811	-0.442652	-0.652584	-0.552869				+
SYK	-0.183867	-0.456491	-0.654308	-0.625925				+
IF4E2	-0.704559	-0.610228	-0.656262	-0.905428
RS7	-0.319604	-0.193583	-0.656649	-0.263515
G3BP2	-0.300058	0.447033	-0.663465	0.433058
G3BP2	-0.300058	-0.277747	-0.663465	-0.358396
BRD2	-0.777047	-0.394185	-0.663465	-0.0557509	+
YTHD2			-0.670704	-0.419539
SYQ	-0.218682	-0.538737	-0.680197	-0.572211
EIF3M	-0.387015	-0.559149	-0.680359	-0.594166
PYM1	-0.527283	-0.505586	-0.682927	-0.51167
PRC2C	-0.353487	-0.449007	-0.683947	-0.424062
EIF3L	-0.38913	-0.511569	-0.684666	-0.54092
EIF3F	-0.349952	-0.579759	-0.68622	-0.66421
EDF1	-0.556415	-0.412402	-0.690824	-0.804714
EIF3H	-0.452412	-0.473215	-0.694485	-0.573278
YBOX3	-0.349493	-0.342555	-0.69757	-0.543595
CMC1			-0.698014	-0.747258
SYRC	-0.278164	-0.538538	-0.698974	-0.717737		+		+
SYEP	-0.253343	-0.637378	-0.700943	-0.875466		+		+
EIF3I	-0.29635	-0.521252	-0.702304	-0.644687
EIF3C	-0.413499	-0.406646	-0.706818	-0.52697
ZC3HF	-0.453814	-0.397912	-0.710024	-0.47228
AIMP1	-0.391096	-0.513592	-0.71163	-0.558072
RN213	-0.492261	-0.40021	-0.712457	-0.561888
ELMO1			-0.719519	-0.792106
SYDC	-0.313119	-0.707966	-0.723134	-0.854155		+		+
F207A			-0.733219	-0.330558
KMT2D	-0.678418	-0.637471	-0.73865	-0.42374
SYMC	-0.348556	-0.535754	-0.742024	-0.581785
DHX29	-0.255822	-0.485736	-0.752948	-0.647821
RS29	-0.612351	-0.710966	-0.75504	-0.814017
SYIC	-0.408531	-0.660381	-0.779101	-0.70248
SYLC	-0.360657	-0.618427	-0.803091	-0.873498				+
JMJD6			-0.805056	-0.524966
BRD3	-0.90671	-0.577731	-0.838022	-0.450697	+
DRG1	-0.456108	-0.498149	-0.847985	-0.6291
NUFP2	-0.302191	-0.269273	-0.874296	-0.394295
DOCK2	-0.346023	-1.34045	-0.889503	-0.665302		+
UBP2L	-0.609398	-0.517729	-0.893223	-0.56267
F120A			-0.905007	-0.896466
SPTB2	-1.1229	-0.130799	-0.905791	-0.182184	+
SPTB2	-1.1229	-1.22651	-0.905791	-0.747258	+	+
IF4B	-0.887553	-0.729966	-0.957019	-0.513592	+
AP2M1	-0.0530446	0.0459526	-0.997492	-1.16903				+
IF4E	-0.599309	-0.972546	-1.00483	-1.00346		+
IF4G1			-1.06211	-0.49057
ATF2	-0.335008	-0.864572	-1.19403	-0.916935		+	+
IGKC	2.58436	2.20836			+	+

## Sheet: Exp.2 Fwd
Gene ID	Log2 ratio: 5min anti-IgG / 0min	Log2 ratio: 15min anti-IgG / 0min	Log2 ratio: 30min anti-IgG / 0min	Log2 ratio: 60min anti-IgG / 0min	Significance: 5min anti-IgG / 0min	Significance: 15min anti-IgG / 0min	Significance: 30min anti-IgG / 0min	Significance: 60min anti-IgG / 0min
ATP6V1D	1.59445	0.120352	-0.25858	-0.0217897	+
REL	1.20188	0.620305	-0.0653552	1.46341	+			+
ZNF687	0.959177	0.344942	0.0999011	-0.0274397
TFEB	0.86132	0.66612	0.123931	0.917623	+			+
LARP4	0.798838	1.62817	-0.214994	-0.937823	+	+
KDM5A	0.791189			0.478299
PTPRC	0.766977	0.799419	0.18574	2.08655				+
CD36	0.755742	0.858061	0.271545	0.95293	+	+		+
PDIA6	0.689031			1.38056				+
PSMD2	0.681134	-0.369762	-0.611292	-0.217424
NCAPH2	0.676809	-0.345381	0.21176	0.111966
NDC1	0.636079			-0.280124
PRKCB	0.632175	0.936289	0.521754	1.06881	+	+		+
H2-EA	0.630405	0.411643	-0.276782	0.936742
RHOA	0.611361			1.12796
MRPS15	0.607674			0.53077
CD74	0.596744			0.946057
TFRC	0.583038			1.21475				+
TRRAP	0.570851	-0.0357566		-0.0222585
TRRAP	0.570851			0.135798
GNG2	0.55454			-0.541618
ZFP362	0.53963	-0.249359	-0.0359194	0.236584
PAF	0.533962	0.1956	0.841651	-0.0878867			+
DGCR14	0.527771			0.500598
CSTF3	0.512783	-0.154538	-0.0168915	0.303693
H2-AA	0.500802	0.437867	0.192699	1.34119				+
MORF4L2	0.481506	-0.12202	0.545474	-0.0311646
POP5	0.478299	0.0743684	0.374511	-0.0387323
H2-AB1	0.441696	0.577344	0.0943712	1.43012				+
H2-AB1	0.441696		0.0943712	1.2765				+
HSPA4	0.425889	-0.0723311	-0.183114	0.512379
CANX	0.424492	0.139601	-0.225768	0.995086				+
POLD2	0.424062	0.0067647	0.307545	0.115166
PRIM2	0.423847	0.0226164	0.46634	0.0291349
AP2A1	0.422986	0.167872	-0.206612	0.528471
TAF9	0.417596	0.156138	0.325502	-0.336209
H2-EB1	0.413919	0.67428	0.0464211	1.39023				+
PRIM1	0.397912	3.95121	-0.071497	1.40594		+		+
WHSC1	0.394075	0.338339	0.367595	0.370722
ZNF830	0.384271	0.259544	0.157303	0.615605
PYHIN1	0.380508			0.266996
SART3	0.376402	-0.41808	0.588325	-0.503343
CENPH	0.373732			1.80095				+
GM884	0.365021			-0.00779714
LDHA	0.357946	0.390888	0.0723116	0.95732
KRAS	0.356707	0.103531	0.0896338	0.165558
HIST1H1A	0.351176	0.443819	0.365021	0.449641	+	+	+	+
SATB2	0.348799	0.106616	0.369718	0.081476
PPHLN1	0.345737	0.0434844	0.128953	-0.0516682
SNAP23	0.332278	0.196481	0.253505	0.178619
CGGBP1	0.326537	0.0292761	0.124328	0.533862
EBF1	0.325962	-0.280773	0.335598	-0.300857
ING5	0.323312	0.126841	0.152897	0.289362
RRP36	0.312433	0.252537	0.217975	0.280244
BIRC5	0.307545	0.117429	0.0863761	0.177344
SRP14	0.303225	-0.17093	0.348346	-0.0306929
GNL2	0.302524	0.255682	0.286526	0.340847
UBE2I	0.300417	-0.0647666	0.108892	0.0839282
NLE1	0.300065	0.190931	0.452385	0.272382
LSM4	0.297954	-0.0119662	0.242694	-0.134334
CPNE3	0.291721	0.245131	0.106616	0.533464
ZNF22	0.290542	0.233152	0.360533	0.271665
INTS2	0.288772	0.120883	0.147046	0.333195
RECQL5	0.287827	0.333996	0.0167816	0.323428
HIRA	0.287709			-0.0767823
FAM208B	0.285698	-0.160137	0.0306892	0.246955
ZHX1	0.285225			-0.343495
EXOSC1	0.282973	0.152638	0.370276	-0.0424122
PCNA	0.279768	0.283092	0.265077	0.10286
CHD3	0.279055	0.48944	0.260387	0.378955
HMG20A	0.276913	-0.186032	-0.128614	0.0942361
NAA40	0.276318	0.277271	0.258217	0.329181
NTHL1	0.273217	0.594835	0.270589	0.561595
PPWD1	0.272143	0.263635	0.210139	0.297133
SRP9	0.272023	-0.21922	0.398569	-0.229636
CLK1	0.271904	0.340163	0.221939	0.509442
GLTSCR2	0.27023	0.304161	0.293606	0.260508
SET	0.269632	-0.185359	-0.126612	0.723253
RSBN1L	0.266876	-1.23627	-1.39225	0.312433
MRGBP	0.266277	0.0236102	0.139601	0.215741
MORF4L1	0.265077	0.140648	0.214125	0.288654
BRD9	0.264837	-0.0719822	0.243182	-0.13359
EZH2	0.263515	0.27965	0.226508	0.368601
ZBTB11	0.261952	-1.25336	-0.251762	-0.106917
H2AFX	0.259905	-0.00914677	0.0890913	-0.017052
CDCA2	0.259182	-0.31928	0.124857	-0.0113408
COX5A	0.259182	-0.400606	-0.29373	0.352758
CDCA8	0.256648	0.146786	0.2444	0.177344
MPND	0.254352			-0.304291
HNRNPA3	0.249385	0.148999	0.192573	0.223175
HNRNPA3	0.249385	0.0398403	0.192573	0.0589399
ABLIM1	0.245861			0.303576
EXOSC5	0.243547	-0.00684012	0.0430645	-0.0192873
RCC1	0.241352	0.208642	0.192068	0.224164
DOT1L	0.23585			0.123799
H2-AB1	0.235482	0.577344		1.43012				+
H2-AB1	0.235482			1.2765				+
LEO1	0.235237	-0.083768	0.119024	0.0312541
IDH3A	0.234992			1.29907				+
DHX16	0.230572	0.283329	0.229096	0.339594
ISG20L2	0.228234	0.0764222	0.186501	-0.0542875
BC027231	0.227371	0.124063	0.283329	0.028852
SYNGR2	0.226262	0.539035	0.00963388	0.938399
BUD31	0.225028	0.0060466	0.0378742	0.146134
RPP40	0.224781	0.0628125	0.066537	0.21176
SNIP1	0.224411	0.373286	0.208018	0.459851
UHRF1	0.223546	0.0932897	0.200128	0.0843364
SNRPC	0.221939	-0.0295734	0.284869	0.0471196
ZNF319	0.221815	0.218843	0.0606008	0.768587
SF3B4	0.219091	0.0989585	0.0756011	-0.0168915
EFR3A	0.218843			0.0413831
GM10770	0.215989	0.040121	0.108759	0.134747
DNAH7C	0.215244	-0.992087	-0.0565662	0.301939
EIF1	0.214	0.333996	-0.16288	0.572696
INCENP	0.213752	0.112633	0.0958569	0.146134
RPA2	0.211386	0.38648	0.376624	-0.160589
RP2	0.208268	0.00158601	0.0271541	-0.122774
ZFP62	0.206768	-0.00892897	-0.0771019	0.11703
NUSAP1	0.205267	0.0999011	0.22885	0.0672257
ORC1	0.204642	0.0852886	0.0894982	0.104605
SUZ12	0.204266	0.256769	0.141956	0.1995
XPC	0.203139	0.0277203	0.0328061	0.216113
CIRBP	0.201383	0.227371	0.263275	0.230818
CREB1	0.20063	0.220454	0.162726	0.0593554
CBX2	0.200504	0.121015	0.0448837	-0.0352243
RAP1A	0.198997	0.312084	0.0968015	0.487281
CENPI	0.198871	0.119954	0.266876	-0.218783
NPM3	0.198746	0.0780633	0.245982	0.160404
ZFP91	0.197991	-0.0494719	-0.212651	0.265317
RANBP1	0.196859	0.318114	0.249991	0.613909
TMA16	0.195977	0.416407	0.426962	0.189793
RAB35	0.195852	0.154454	0.113567	0.163628
POLR2J	0.194465	-0.0297353	-0.116285	-0.0638011
CACYBP	0.193709	0.0889556	0.0982848	0.733962
ANAPC5	0.192699	0.0772429	0.186881	0.596554
DDX49	0.192447	0.136191	0.105812	0.175812
HSD17B12	0.190046	0.211386	-0.149889	0.637471
ZBTB7A	0.189034	0.401958	0.10286	0.13014
DDX42	0.187768	0.193961	0.1503	0.271067
YWHAE	0.185613	0.291721	0.17479	0.512783				+
TOP2B	0.184598	0.126048	0.170566	0.0976109
ZNF143	0.184344	0.00633396	-0.00788421	0.131985
RPA1	0.183709	0.0190613	0.116498	0.191563
NFKB1	0.181802	0.246834	-0.0769041	0.542605
ZFP444	0.179129	0.179384	0.185993	-0.0906493
LSM3	0.178874	0.272262	0.296076	0.0880058
KMT2B	0.178874	0.0480967	0.0447438	0.13606
ATP5L	0.177089	0.151339	-0.173433	0.920446
PPP1R8	0.174534	0.0787465	0.0446039	0.0997664
EMC10	0.171975			0.27023
POLA1	0.171591	0.389677	0.409907	0.0243196
SRBD1	0.171591	0.0650208	0.156655	-0.0168769
PAG1	0.169797			-0.626513
RAC1	0.168514	0.232783	0.0880058	0.232538
INTS9	0.164014	0.123004	0.246591	0.349592
RBM28	0.163499	0.0695647	0.128029	0.109695
RIF1	0.16337	0.0885487	0.133037	0.101247
HSPD1	0.161178	0.175429	-0.388507	1.3571				+
ANAPC1	0.161049	0.0395595	0.00345838	0.126312
SAFB2	0.161049	0.0590784	-0.0404672	0.220578
RPS27A	0.160404	-0.0787769	0.116764	-0.0598709
YWHAH	0.1595	0.326997	0.262433	0.812786
CDCA7L	0.158983	0.0938305	0.00705191	-0.0161327
MOGS	0.156914	-0.509204	-0.376021	-0.148737
RFC2	0.155102	0.0813396	0.1595	0.156008
MINA	0.154972	0.272382	0.345056	0.367818
EMG1	0.154194	0.0356239	0.129349	0.0439044
USP7	0.153935	0.0275787	0.11929	0.0501883
AURKB	0.153287	0.0765591	0.109695	0.165558
ZMAT2	0.153157	0.253868	0.0835197	0.19862
CENPF	0.152768	-0.343732	0.0988237	-0.328018
PPIH	0.152638	-0.120122	0.0743684	-0.129024
TRMT1L	0.151339	-0.201394	0.0968015	-0.014383
ZNF148	0.151079	0.461948	0.0496307	0.33308
IQGAP1	0.150949	0.142348	0.0805212	0.27035
ACAT1	0.14978	0.262433	-0.256683	0.626579
POP1	0.148999	0.251083	0.224164	0.181548
RPP30	0.146394	0.095587	0.196355	0.141171
PWP1	0.146264	0.0543624	0.319618	-0.0575719
SUPT6H	0.145612	0.000865329	0.160146	0.0396999
LYAR	0.14483	0.17479	0.121811	0.128953
MYO1E	0.144438	-0.14213	0.164529	0.0517201
CDCA5	0.144046	0.117163	0.159113	0.137635
YWHAQ	0.142609	0.15769	0.00532815	0.186374
SNRPB2	0.141302	0.0170667	0.0496307	0.0440444
CUL4B	0.14104	0.101784	0.17645	0.135404
HIST1H2BF	0.14104	0.0137839	0.0236102	0.0589399
GPRIN3	0.140386	0.10017	0.0367495	0.237686
RFC1	0.139077	0.154454	0.152638	0.0958569
KIFC1	0.138945	0.237074	0.367147	0.141564
BRD8	0.138421	0.342669	-0.161089	-0.0232844
REXO4	0.13711	0.140909	0.174662	0.125916
ATAD5	0.136848	0.0751904	0.0460021	-0.0415062
POLR2D	0.136585	-0.15242	0.182819	-0.0918327
CECR2	0.134747	-0.0669714	-0.0625351	0.265437
PDS5B	0.134352	0.0597706	0.22231	0.103128
PDS5B	0.134352	0.0506061	0.22231	0.0865121
ZNF329	0.134221	0.0382958	0.0739573	0.111432
NDUFV1	0.133827	-0.522613	-0.133211	-0.087764
HNRNPA0	0.133169	0.147437	0.117695	0.120352
HIST1H2AF	0.132774	0.0563061	0.013355	0.0851526
GNB2	0.131326	0.171207	0.0908535	0.0947765
CCT6A	0.130272	0.637935	-0.245061	0.359634
ATP5C1	0.129613	-0.11157	-0.654899	1.1234				+
RBM34	0.129085	0.111566	0.095587	0.0786098
EXOSC10	0.128293	-0.0870743	0.010923	0.155361
ZFP619	0.127369	-0.356532	-0.174703	0.185867
CBX3	0.127237	-0.0383174	0.0254541	-0.0860019
ZFX	0.127105	0.301471	0.357833	0.508936
VRK3	0.126841	0.20389	0.0332292	0.287472
MYBBP1A	0.12618	0.178364	0.121413	0.179001
ZFML	0.12618	-0.0249862	-0.0681506	0.12075
SMNDC1	0.125387	0.0519985	0.110497	0.0395595
PRDX4	0.125387			0.825786
EED	0.125254	0.239887	0.165558	0.195474
GRWD1	0.125254	0.247806	0.112633	0.30229
NOM1	0.125122	0.122739	0.354114	0.118626
MRTO4	0.124328	0.0342158	0.0647449	0.10675
VPS72	0.123931	-0.17223	0.0919367	-0.539268
RBM15	0.123401	0.0972062	0.0997664	0.0292761
PPIE	0.122739	0.0048968	0.125651	-0.0649024
RFC4	0.122341	0.0532504	0.175173	0.0942361
EXOSC6	0.121413	-0.0998346	0.0923428	0.0398403
BRD7	0.12075	-0.117897	0.00733906	0.0812032
DDX47	0.119954	0.141956	0.103397	0.0494913
MIS18A	0.11929	-0.755405	-0.242482	-0.232091
SLU7	0.118227	-0.000721562	-0.0579923	-0.00392947
TOP2A	0.118094	0.0840642	0.121413	0.0870554
MYL6	0.118094	-0.45417	-0.0382285	-0.038273
DYNC2H1	0.117828	0.193078	0.0503276	0.198117
POLR1E	0.117296	-0.0301625	-0.0460271	0.0204844
CPSF4	0.116232	-0.0656118	0.0140695	-0.0999737
PWP2	0.115433	0.0304067	0.100036	0.0112093
URB1	0.114767	0.140517	0.108357	0.111031
DDX52	0.114634	0.111432	0.110764	0.106884
NCOA5	0.1141	-0.0274691	0.0590784	-0.119244
NCOA5	0.1141	-0.0918788	0.0590784	0.0980152
IKZF3	0.1125	0.182947	0.141433	0.211261
ABT1	0.111966	0.0100636	0.0500489	0.0103502
CEBPZ	0.111833	0.0871912	0.134747	0.0687396
STRN3	0.111699	-0.231871	-0.307662	-0.485842
C130026I21RIK	0.111432	-0.494983	-0.133622	-0.662209
EP400	0.111031	-0.0264548	0.0822938	0.0137839
EP400	0.111031	-0.0344411	0.0822938	0.073546
KIF20B	0.110764	-0.0180158	0.070252	0.0880058
EXOSC2	0.11063	-0.135222	0.0762854	-0.0204136
ACTR8	0.110363	-0.0269839	0.018919	0.070252
THOC7	0.110363	-0.0570314	-0.086967	0.0581087
UBN2	0.109829	0.100305	0.330558	0.0958569
TERF1	0.109561	0.212258	0.0740944	0.00403388
RSL1D1	0.10916	0.0893625	0.119821	0.102053
MYH6	0.108223			2.39923				+
NOL12	0.107018	-0.259616	0.136979	-0.205946
CRNKL1	0.10675	0.00403388	0.0380147	0.103397
HMGXB4	0.106482	0.205893	0.483055	0.142871
SCAF1	0.106348	0.0560286	0.15549	-0.0445533
PRPF4B	0.105946	-0.179629	-0.0217019	-0.135903
NOP16	0.105276	-0.143309	0.0663992	-0.0585931
DDX24	0.104202	0.021764	0.0382958	0.0635029
CDC27	0.104068	-0.0452676	0.117961	0.109695
NCOA5	0.1038	-0.0274691	-0.139951	-0.119244
NCOA5	0.1038	-0.0918788	-0.139951	0.0980152
MEN1	0.103263	0.0455827	0.192447	0.0885487
RBM45	0.103263	0.0270125	0.0842003	0.0526941
RFC3	0.103128	0.0451634	0.0927488	0.119423
RBMX	0.101784	-0.0470701	0.0846086	-0.0430215
ATP8B4	0.101784	0.0196308	0.0583859	-0.0983202
WDR46	0.101381	0.0969364	0.135141	0.0405417
HELLS	0.10044	0.145091	0.0941009	0.185105
WDR76	0.0993626	0.27035	0.133432	0.206643
CDC40	0.0992279	0.122739	0.105678	0.0628125
SENP7	0.0990932	0.341986	0.163499	0.126576
TERF2	0.0985544	0.0939657	0.113167	0.175429
YWHAG	0.0962619	0.205643	0.0655723	0.414893
PRPF3	0.0959919	-0.110028	0.0507454	-0.0660951
RBM22	0.0958569	0.167743	0.0607391	0.0953169
SLC2A1	0.0949116			0.241474
NOP10	0.0947765	-0.0688768	-0.00252692	-0.0179283
RBM19	0.0943712	0.0618453	0.103263	0.0806577
PHIP	0.0941009	0.1133	0.0972062	0.0586628
MAK16	0.0938305	0.0571383	0.157173	0.0536674
MBD2	0.0923428	0.395282	0.135798	0.282618
DNAJC8	0.0923428	0.032524	-0.0231818	0.137897
ZNF865	0.0923428			0.282618
RRS1	0.091666	0.0299829	0.104068	-0.0225222
USF2	0.0908535	-0.128472	0.0413831	0.0277203
SFPQ	0.090447	-0.00180454	-0.0404375	0.0581087
UTP3	0.0897694	-0.0671829	0.012068	-0.0571965
2310022A10RIK	0.0894982	0.0709388	0.15549	-0.0120389
TINF2	0.0890913	0.139208	0.146525	0.0959919
BCAS2	0.0889556	0.09815	0.0943712	0.0930192
DAXX	0.0889556	0.0923428	0.087327	0.291368
EXOSC9	0.0886844	-0.0553814	0.146786	-0.032492
GLYR1	0.0885487	0.117163	0.154842	0.0736831
YWHAB	0.0875986	0.188148	0.344374	0.377401
ANAPC7	0.0875986	-0.0715425	0.235482	0.19497
SNRNP40	0.0871912	0.00173014	0.014641	0.0870554
SP110	0.0870554	-0.0786703	0.0585243	-0.163381
BRIX1	0.0869197	-0.00862417	0.101516	0.0204844
EBNA1BP2	0.0856966	0.00920381	0.0890913	-0.024722
SF3B6	0.0852886	-0.19899	-0.0670468	-0.0630775
HNRNPU	0.0847447	0.0662615	0.0965318	0.0246034
1110037F02RIK	0.0843364	0.0640551	-0.0116898	0.237931
SNRPE	0.0839282	-0.0720126	0.00662125	0.0224743
HNRNPA2B1	0.0836559	0.0607391	0.0947765	0.100305
RPL7L1	0.0836559	0.0247452	0.0648829	-0.00453715
CHD1	0.0825664	-0.142146	-0.179613	0.021764
DAZAP1	0.081885	-0.135443	-0.107306	-0.00127013
EXOSC8	0.0816123	-0.0870283	0.0848807	-0.188956
RRAS2	0.0813396	0.289834	0.199625	0.23952
EP400	0.0802483	-0.0264548	-0.0114571	0.0137839
EP400	0.0802483	-0.0344411	-0.0114571	0.073546
KANSL1	0.0802483	-0.111103	-0.417675	0.24062
SNW1	0.0799754	0.10017	0.0448837	0.0858326
NOC2L	0.0798389	0.0886844	0.0280033	0.0432045
HIST1H1D	0.0792927	0.153027	0.120352	0.110764
HIST1H1C	0.0791561	0.107822	0.037312	0.113701
RFTN1	0.0787465	0.223052	0.0837921	0.244887
THOC1	0.0784732	0.0277203	0.0366088	0.00518438
PARP2	0.0783365	-0.900234	0.109962	-0.471989
DDX56	0.0781998	0.0142124	0.10809	0.0196308
PAK1IP1	0.0780633	0.104471	-0.00926291	0.145221
UTP23	0.0779266	0.0060466	0.10675	-0.0996645
DDX51	0.0776532	0.132116	0.126709	0.0842003
ATP5A1	0.0776532	-0.0839515	-0.627717	1.15847				+
RPF2	0.0773797	-0.0475471	0.0842003	-0.114644
XAB2	0.0762854	0.0807941	0.0909888	0.102053
NSA2	0.0761487	0.0522768	0.0799754	0.0211954
AGK	0.0754641			-0.023475
PHF5A	0.0749164	-0.109686	-0.0815221	-0.107974
NSMCE1	0.0736831	0.0647449	0.121944	0.0766959
SUGP1	0.0729976			-0.0364667
EHMT2	0.0721745	0.118493	0.172744	0.0750534
HIST1H4A	0.0721745	0.0275787	0.0247452	0.0436244
DHX15	0.0719	0.0388575	0.0224743	0.0951818
IMP3	0.0713507	-0.0567613	0.13829	-0.0611346
CWC27	0.0713507	0.0535284	0.0601858	-0.0780305
SRCAP	0.0709388	-0.0279102	0.0048968	-0.0632434
TBL3	0.0708015	0.0451634	0.0328061	0.0289935
INTS4	0.0705267	0.182057	-0.119009	0.375179
CWC22	0.0703893	0.24245	0.123401	0.228111
WDR75	0.0701146	0.0709388	0.0976109	0.0329472
GATAD2A	0.0698396	0.1141	0.0961269	0.0749164
ALYREF	0.0697021	0.0629506	0.115965	0.0713507
ATP5B	0.0697021	-0.0833399	-0.570036	1.14991				+
HNRNPR	0.0694271	0.152768	0.142348	0.0847447
EXOSC3	0.0690147	0.0333701	0.193709	0.0231843
MTA2	0.0690147	0.0742315	0.0600474	0.0927488
EXOSC7	0.0688772	-0.172246	0.0439044	-0.0679085
NOL9	0.0688772	-0.040037	0.0270125	-0.0523862
SREK1	0.0687396	-0.0958204	-0.0195945	-0.214558
PPP1CC	0.068602	-0.147026	0.0107799	-0.0916021
RRP1B	0.0684644	0.0655723	0.0813396	0.0265876
EIF6	0.0683268	0.0361869	0.107018	-0.0423083
TKT	0.0677764	0.325847	-0.262988	0.593019
ORC4	0.067088	-0.005623	0.0380147	0.00805652
MDH2	0.0668125	0.158854	-0.301159	1.07032
MTCO2	0.0666747	-0.253137	-0.10324	-0.144425
CBX1	0.0663992	0.196733	0.15769	0.165815
SMARCD2	0.065848	0.0894982	0.0350608	0.0968015
D2WSU81E	0.0655723	0.115433	0.0738202	0.0354831
DIMT1	0.0652966	-0.0484271	0.0942361	-0.0239444
CTCF	0.0652966	0.142087	0.0727232	0.112767
ZCCHC10	0.0650208	0.037593	0.0340749	0.115433
ISY1	0.0648829	-0.0047253	0.169925	0.0611541
RALY	0.0648829	-0.0298237	0.0885487	0.0143553
ATP5F1	0.0646069			1.0297				+
FKBP3	0.063641	0.0854246	-0.0593597	0.503247
SCAMP2	0.0635029	-0.200647	-0.377257	0.688046
THOC6	0.0633648	0.0567222	0.147567	0.000865329
HNRNPD	0.0633648	0.22367	0.110096	0.101784
HNRNPD	0.0633648	0.0169242	0.110096	-0.00868222
PDCD11	0.0628125	0.141433	0.0618453	0.132643
DHX8	0.0626743	-0.00768112	-0.140603	0.178364
NUP107	0.0619835	-0.060307	-0.000764838	-0.0288372
NOL8	0.0618453	0.10608	0.0859685	0.0497701
FTSJ3	0.0615688	0.0272956	0.051024	0.0157831
DMAP1	0.0615688	-0.0275573	-0.0670922	-0.0631529
RBM3	0.0603242	-0.213236	0.0186342	-0.207994
RRP7A	0.0600474	-0.00582579	0.081067	-0.00524649
PDS5B	0.059909	0.0597706	0.0313951	0.103128
PDS5B	0.059909	0.0506061	0.0313951	0.0865121
SURF6	0.0594937	0.158725	0.0626743	0.0558898
CIRH1A	0.0589399	0.0515809	0.0261627	0.0167816
SYF2	0.0585243	0.00288247	0.0457225	0.156526
RAN	0.0582473	0.115965	0.0241777	0.136848
NOL6	0.0581087	0.0999011	0.0590784	0.11023
SAFB	0.0578315	0.0554733	0.0539454	-0.00361125
COX6B1	0.0576928	-0.126423	-0.07224	0.104873
NSD1	0.0574155	0.171975	0.0817487	0.196859
SAP130	0.0568609	-0.0636956	-0.0146016	0.00805652
HNRNPA3	0.0557509	0.148999	0.0594937	0.223175
HNRNPA3	0.0557509	0.0398403	0.0594937	0.0589399
ILF3	0.0550568	0.220825	0.102591	0.134747
DDX21	0.0550568	0.0313951	0.0574155	0.0220482
PBRM1	0.0545011	-0.0207502	0.0984196	-0.0283663
NIP7	0.0542234	0.0219061	0.0308304	0.00992034
PSIP1	0.0538064	0.0915306	0.127105	0.095587
TP53BP1	0.0536674	0.142217	0.118094	0.169027
KIN	0.0536674	0.109294	0.0650208	0.151599
PHF6	0.0529723	0.0958569	0.121679	0.0535284
ITIH2	0.0529723	0.000288558	0.00100953	0.0411028
PGK1	0.0528332	0.330444	-0.183785	0.671384
NIFK	0.0526941	-0.00691261	0.0443242	0.0159258
TPX2	0.0526941	-0.110854	-0.0162494	-0.0582176
CCDC137	0.0522768	0.090447	-0.00417541	0.125254
DDB1	0.0517201	0.0869197	0.0574155	0.145091
GATAD2B	0.0515809	0.0380147	0.0453032	0.081885
SLC1A5	0.0504668	0.436375	0.0666747	0.430178
GTPBP4	0.0500489	-0.0129848	0.067501	0.00848693
DDX39B	0.0492126	0.0144981	0.067088	-0.0260581
CWC15	0.0487942	0.0100636	0.117163	0.0427844
MCM4	0.0487942	-0.0679388	-0.0263373	-0.087856
HIST1H1E	0.0485151	0.0900404	0.0526941	0.155749
HIST1H1B	0.0485151	0.109294	-0.00125568	0.114634
HNRNPH2	0.0483758	0.0792927	0.0635029	-0.0111518
DCAF13	0.0483758	-0.00433462	0.0243196	-0.017198
EFTUD2	0.0482362	0.0546401	0.0384361	0.0529723
NOP2	0.0480967	0.00504059	0.0302654	0.0139266
GNAI2	0.0473989	0.125387	0.115699	0.127369
AP2M1	0.0471196	0.15782	0.168899	0.0911243
INO80E	0.0471196	0.543298	-0.0592845	0.618615
LRWD1	0.0469799	-0.0338502	0.032242	0.00561564
SUPT5H	0.0468402	-0.152805	0.0662615	0.00877379
HIST1H3B	0.0462816	0.0959919	0.0246034	0.0777899
PRPF6	0.0461418	0.0060466	0.00748262	0.00633396
FEN1	0.0461418	0.0690147	-0.172604	0.240742
ARHGAP11A	0.0460021	0.138945	-0.746664	-0.0268076
WDR43	0.0457225	0.0469799	0.0391384	0.0436244
UTP15	0.0455827	0.0629506	0.0786098	0.0418037
SMARCB1	0.0454429	-0.015068	-0.0198138	0.102188
ARID2	0.0446039	0.0563061	0.0515809	-0.046042
SP3	0.044464	-0.0446426	0.0787465	-0.0340126
SFN	0.0437644	0.103397	0.0318186	0.253747
NUMA1	0.0436244	0.157561	0.0453032	0.147307
NUMA1	0.0436244	0.0483758	0.0453032	0.0672257
ORC3	0.0434844	-0.0130721	0.0471196	0.0156403
KHSRP	0.0433446	0.0271541	0.0462816	0.063779
CSE1L	0.0429245	0.00245056	0.0586628	-0.00174668
CMSS1	0.0415233	-0.144919	0.120219	-0.09985
MRPS2	0.0415233			0.821057
GTF2H3	0.041243	-0.063575	0.059909	-0.129734
3110052M02RIK	0.0411028	0.310456	0.00460933	0.070252
CTDSPL2	0.0409626	-0.0115589	0.0973411	0.0261627
SON	0.0409626	0.0302654	0.0617071	0.0370308
EXOSC4	0.040682	-0.0945104	0.0885487	-0.000144301
LSM5	0.0391384	0.0263043	0.00100953	-0.067591
NONO	0.0385766	0.0342158	-0.0444045	0.0241777
PCID2	0.0381553	0.0705267	-0.0215701	0.0657101
CDC23	0.0380147	0.0560286	-0.0174316	0.13829
LSM8	0.0378742	-0.00996002	0.0194884	-0.0266165
DDX5	0.0377336	-0.0596904	0.0234683	-0.0526705
GNAS	0.0377336	0.195348	-0.0932171	0.224658
GPATCH4	0.0374524	-0.093448	0.0350608	-0.027131
NEIL1	0.0366088	0.155102	0.0297002	0.231432
HEATR1	0.0356239	0.0391384	0.0203421	0.0112093
SF3A3	0.0356239	0.0204844	0.00201835	0.0364681
NBN	0.0353423	-0.141828	0.063641	-0.236588
CCT5	0.0353423	-0.188759	-0.456049	0.340277
AATF	0.0352017	0.00345838	-0.0111808	-0.0355349
H2AFY	0.0350608	0.156008	0.0614305	0.182947
WBSCR22	0.0346383	0.0918014	-0.154169	0.364124
ORC5	0.0342158	0.000288558	-0.0513244	0.014641
INTS12	0.033652	0.239765	0.152897	0.325732
UTP11L	0.033652	-0.0234458	0.0787465	0.0347792
AHCTF1	0.033652	-0.0199454	0.054779	-0.0166288
BUD13	0.033652	-0.0519972	-0.131803	0.0315363
DHX37	0.0333701	-0.112631	-0.0103233	-0.0664576
BAZ1B	0.0332292	0.0210533	-0.00421879	0.00273846
NOL7	0.0326651	-0.0325215	0.0532504	-0.0305898
HNRNPAB	0.0323829	-0.00797119	0.0728604	-0.0800117
ACIN1	0.0318186	-0.0303982	0.0229004	-0.0229472
FYN	0.0312541	0.408277	0.133827	0.277628
RSF1	0.0311129	0.0753272	0.00100953	0.081476
DEK	0.0294175	0.00259443	0.0277203	0.0836559
BYSL	0.0294175	0.014641	0.0139266	0.0423643
KIF22	0.0294175	-0.253945	-0.0760066	-0.191903
HNRNPH3	0.0292761	0.0972062	-0.0676818	0.158466
WDR3	0.0282862	0.0461418	0.0304067	0.00963388
AQR	0.0277203	0.0447438	0.0426443	-0.0103523
ZNF280C	0.0271541	0.033652	-0.0736969	-0.0034666
KIAA0020	0.0268709	0.0603242	0.0739573	0.0480967
RRP15	0.0265876	-0.200996	-0.0192288	-0.158623
UTP6	0.0258793	-0.0383323	-0.0185127	-0.0250742
CUL1	0.0254541	-0.35838	-0.238289	-0.154923
PPAN	0.0251707	-0.116504	0.0461418	-0.11868
UTP18	0.0246034	0.0129261	0.090447	0.0129261
PAX5	0.0246034	-0.0328609	0.0224743	0.0123541
CTR9	0.0246034	-0.163139	-0.0209844	-0.238902
KHDRBS1	0.0246034	-0.0490091	-0.0921556	0.0112093
MAZ	0.0244615	0.0927488	0.0464211	0.0333701
ZNF326	0.0236102	-0.102837	0.0219061	-0.0564612
LSM6	0.0236102	-0.292546	-0.399502	-0.10149
STAG1	0.0234683	-0.116864	0.0526941	-0.00907416
SF3B5	0.0233263	-0.0807591	0.0321009	-0.0961287
SNRPA1	0.0231843	0.0199154	0.0395595	0.0482362
ZCCHC9	0.0230425	-0.042026	0.188654	-0.051773
SNRNP200	0.0230425	0.038998	0.0289935	0.0385766
HP1BP3	0.0226164	0.176195	0.0680517	0.14274
HNRNPDL	0.0226164	-0.0158263	-0.00375591	-0.0966223
HNRNPDL	0.0226164	-0.0367775	-0.00375591	0.00518438
KAT8	0.0226164	0.057277	-0.0573767	0.127633
ACTL6A	0.0226164	-0.005623	-0.0698001	0.0124972
NXF1	0.0224743	-0.00491356	0.0515809	0.0756011
PHC2	0.0224743	-0.0125482	0.000288558	-0.0272632
BMS1	0.0223323	-0.0310614	-0.0291317	-0.0843644
FAM76B	0.0221902	-0.083768	-0.0463846	-0.0492031
H2AFV	0.0220482	-0.0731049	0.0167816	-0.0890218
UTP20	0.0219061	0.0255958	0.032242	-0.0343967
NUP37	0.021764	-0.118711	-0.0147619	-0.172685
VEZF1	0.0214797	-0.0826675	-0.0790969	0.199123
SGOL1	0.0211954	-0.0848692	0.308361	-0.134604
DDX18	0.0211954	0.0257376	0.0565835	-0.0232111
XPO1	0.0211954	-0.0732414	-0.150529	-0.0103233
GNA13	0.0204844	0.109829	-0.30986	0.52306
COIL	0.0201999	0.0254541	0.0606008	-0.0308698
ZMAT3	0.0199154	-0.0873808	0.012068	-0.155164
MYEF2	0.0199154	0.0277203	-0.0243845	-0.0433783
SRSF6	0.0197731	0.00374607	0.06226	-0.0724979
RRP9	0.0197731	-0.077589	0.00647761	-0.116551
CCDC101	0.0192037	-0.281895	-0.203352	-0.00653576
IMP4	0.0187766	-0.0142664	0.0628125	-0.0676818
CHAMP1	0.0187766	0.0130691	0.00863037	0.081885
BPTF	0.0184917	0.185613	0.0380147	0.198871
SRSF1	0.0182068	-0.0687557	-0.0165266	-0.00588373
SNRPB	0.0180643	-0.00884192	0.00848693	0.0170667
RBMXL1	0.0177795	0.0370308	0.0333701	-0.00923391
SMARCA5	0.0172092	0.0625362	0.0568609	0.0492126
NCF2	0.0169242			-0.110028
MPHOSPH10	0.0167816	-0.0289844	-0.00975664	-0.00699962
RRP1	0.0167816	-0.0163807	-0.0212771	0.0440444
HNRNPL	0.0164963	0.0257376	0.0468402	0.00690831
ZFR	0.0157831	0.00934718	0.016639	-0.0510554
NAT10	0.0157831	-0.0758545	0.0150693	-0.0692097
SUPT16	0.0156403	-0.0174462	0.0651587	-0.0621735
ERH	0.015212	-0.140348	0.0176369	-0.148113
PRMT1	0.0149266	-0.156852	0.127237	-0.0364963
SP100	0.0149266	0.269512	-0.040304	0.0423643
NOP14	0.0147838	0.0294175	0.0333701	-0.01249
RP1	0.014641	0.0264459	-0.0960363	0.0057592
IKZF1	0.0144981	0.0214797	0.0107799	-0.0469807
NPM1	0.0142124	0.0465608	-0.00267147	0.0433446
MYL12A	0.0140695	-0.439853	0.00187425	-0.0858182
CDKN2A	0.013355	-0.466397	0.0582473	-0.437819
TRIP12	0.0130691	-0.0162931	0.00992034	0.0209111
ZNF771	0.0129261	-0.0692097	0.293017	-0.271566
HNRNPH1	0.0129261	0.0976109	0.0335111	0.0282862
HNRNPF	0.0123541	-0.00168891	0.0253123	-0.0549167
FAM111A	0.0119249	-0.0901578	0.14496	-0.0438838
PLRG1	0.0119249	0.143655	0.067088	0.0913952
CHAF1A	0.0116388	0.406754	0.128293	0.363115
PRPF8	0.0112093	0.0287106	0.0164963	0.0316775
YWHAZ	0.0110662	-0.00510176	-0.0246633	0.158596
BAZ1A	0.010923	0.0250289	-0.00781167	-0.00778262
THOC2	0.00992034	0.0416635	0.0619835	-0.00595617
SSRP1	0.00906043	0.00360232	0.0409626	-0.040675
NO66	0.00877379	0.0777899	-0.120812	0.115566
RPL27	0.00848693	0.0129261	0.0500489	0.0346383
RPP38	0.0082	0.202386	0.200881	0.167229
GNB1	0.0082	0.112633	0.0518593	0.0965318
RBBP4	0.00791302	0.0939657	0.03492	0.0926134
WDR36	0.00791302	-0.0199747	0.0275787	-0.0182642
MTA1	0.00733906	0.131721	0.0226164	0.155102
MYH14	0.00733906	-0.315612	-0.0723765	0.221815
SMARCC2	0.0060466	0.0926134	0.0199154	0.121413
NFYC	0.00590291	0.0550568	0.0946415	0.0654344
RRP12	0.00590291	0.0409626	0.0285691	-0.0253385
NCAPD3	0.00590291	-0.0944643	-0.0159868	-0.327222
PTBP1	0.00561564	0.0126402	0.0697021	0.03492
PIK3R4	0.0054719	-0.0377545	-0.0167601	-0.00180454
RFC5	0.00518438	0.0277203	0.122607	-0.106576
USP36	0.00504059	0.219091	0.0635029	0.133958
TCF20	0.0048968	0.0501883	0.168642	-0.0587585
SF3B2	0.00432164	0.00374607	-0.0140479	0.0112093
ZC3H13	0.00417777	0.0429245	0.00805652	0.0129261
TCERG1	0.00417777	-0.0512347	-0.066246	0.0447438
HMGN5	0.00388999	0.0305479	0.00690831	0.0201999
MAGOH	0.00388999	-0.115144	-0.0231232	-0.140126
SRSF10	0.00360232	-0.0438095	-0.0276309	0.0356239
UBL5	0.00345838	-0.0447467	0.0282862	-0.0280721
BRI3BP	0.00302647	-0.441243	-0.261967	-0.143676
THOC3	0.00288247	0.00432164	-0.0436905	0.138945
RBM42	0.00273846	-0.0654156	-0.0472937	-0.00576786
INTS7	0.00173014	0.128953	0.0601858	0.344147
PES1	0.00158601	-0.0574817	-0.0348696	-0.0411499
SF3A2	0.00115371	0.0291349	0.0494913	0.00460933
SCAF11	0.00115371	-0.0941408	-0.0631831	-0.0786856
CDC5L	0.00100953	0.0963968	0.0492126	0.0839282
MECP2	0.00100953	0.180657	-0.0183373	0.0447438
SF3B1	0.000432815	0.00834347	-0.0127082	-0.0151263
MICALCL	0.000288558	-0.114238	-0.246721	0.0738202
SRSF3	0.000144286	-0.0889605	0.00762616	-0.0962367
ASUN	0	0.105544	-0.197302	0.241474
CENPC	-7.21485e-05	0.119688	0.0568609	0.0840642
INTS10	-0.000144301	-0.00385713	-0.0213944	0.170053
ZFP106	-0.000202008	-0.119683	0.643671	0.0418037
MYH9	-0.000678201	-0.493215	-0.0473832	-0.0907261
INTS1	-0.00106798	0.196355	-0.0434228	0.226015
CASP8AP2	-0.00124122			-0.254186
FCF1	-0.00160231	-0.171303	-0.0939252	-0.075444
SRSF7	-0.00193447	-0.0968846	-0.0131741	-0.0816901
DDX27	-0.00199233	-0.0596002	-0.00274375	-0.0676969
NUMA1	-0.00218015	0.157561	-0.0581274	0.147307
NUMA1	-0.00218015	0.0483758	-0.0581274	0.0672257
EIF4A3	-0.00233905	-0.0398442	-0.0246926	-0.0348991
ATP5H	-0.00249806	-0.533597	-0.576927	0.606537
GAR1	-0.00254139	0.0553346	0.024887	-0.00850808
MCM7	-0.002657	-0.164448	-0.0808049	-0.0529997
FRG1	-0.00323526	-0.132119	-0.00179007	-0.1721
TERF2IP	-0.00371246	0.00891703	0.0106367	-0.163526
NOP58	-0.00378479	0.0579701	-0.00336541	0.0294175
POLR2B	-0.00403071	-0.106855	0.0173518	-0.0450295
NOC3L	-0.00526098	0.0272956	-0.0397552	-0.000880304
ATP5O	-0.00549265	-0.224604	-0.196145	1.0059				+
URB2	-0.0058548	0.136716	0.108625	0.0807941
NOL11	-0.00591274	-0.0125627	0.0216219	0.0107799
WDR18	-0.00639082	0.0117819	0.0187766	-0.0320347
NSL1	-0.00670966			0.0163537
BAZ2A	-0.00734755	0.109026	0.0869197	0.128161
RASSF5	-0.00746354	0.0659859	0.0756011	-0.00966955
DNTTIP2	-0.00778262	-0.0175339	0.0332292	0.00273846
NGDN	-0.00798572	0.0261627	0.0489336	-0.129418
CENPQ	-0.00807279	0.108892	0.0797024	0.138814
PPIL1	-0.00829038	0.0344974	0.0246034	0.033652
TSR1	-0.00966955	0.0550568	-0.233312	0.192068
SP1	-0.0106866	0.133564	0.162597	0.173639
CBLL1	-0.0109482	-0.305985	-0.447269	0.120086
HADHB	-0.01105	0.181929	-0.211615	0.760604
NOC4L	-0.0121553	-0.0146744	0.0413831	-0.0212186
PNO1	-0.012228	-0.00611558	0.00590291	-0.0409273
PRPF4	-0.0124026	-0.0680447	-0.00277262	-0.0943872
INTS6	-0.0124608	-0.0534637	-0.111196	0.0893625
BRD1	-0.0125045	0.0754641	-0.0292052	0.0172092
POLR2C	-0.0126792	-0.189253	0.0388575	-0.0933864
SNRPD3	-0.0128974	-0.0375768	-0.0412241	-0.0247807
SF3A1	-0.012912	0.0454429	0.0353423	0.0443242
STAG2	-0.0131013	0.066537	0.0321009	0.10742
SART1	-0.013407	0.0875986	-0.0162056	0.139731
KIF20A	-0.0135235	-0.0102215	-0.0572265	-0.0583678
NCL	-0.0143393	-0.0614056	-0.0254854	-0.0625652
PRPF19	-0.015695	0.0813396	-0.0170083	0.0738202
CHD4	-0.0158992	0.0243196	0.0247452	0.0368901
MCM6	-0.0160014	-0.160701	-0.0271162	-0.0779545
RBM39	-0.0160451	-0.0737728	-0.0699516	-0.00607205
DDX31	-0.0163223	-0.0610142	0.0585243	-0.00743459
ORC2	-0.0163661	-0.0598709	-0.00669523	-0.0342785
SMC1A	-0.0164244	-0.0326838	-0.0189365	0.0150693
POLR2A	-0.0165266	-0.081339	0.024887	0.000144286
RNPS1	-0.0167893	-0.134588	-0.0617218	-0.0730442
RCL1	-0.0169061	-0.087626	0	-0.0778631
SS18	-0.0172418	0.659377	0.00446549	0.153416
SARNP	-0.0173002	-0.0404821	0.0342158	-0.0974401
SENP3	-0.0183812	-0.110075	0.0190613	-0.0920941
WBP11	-0.0187757	0.0436244	0.00360232	0.0560286
SMU1	-0.0190388	0.0380147	0.010923	0.013498
METTL16	-0.0195213	-0.074988	0.0226164	-0.0398442
POGZ	-0.0198723	0.057277	0.00446549	0.0326651
CDYL2	-0.0203697	0.0683268	0.359184	-0.0797219
PPP2CA	-0.020516	-0.0788684	0.0201999	-0.100701
CFAP20	-0.0205745	-0.185163	-0.131503	-0.342781
FNBP4	-0.0206039	-0.419333	-0.00145786	-0.497649
POLR2I	-0.020677	-0.21322	0.0875986	-0.210463
PINX1	-0.0209844	-0.0478454	-0.0656571	-0.0675306
ENTHD1	-0.0210576	-0.0602919	-0.0371178	-0.00424777
SF3B3	-0.0214383	-0.00573894	-0.0117334	-0.0156075
PPP1CA	-0.021658	-0.129702	-0.0969308	-0.0791884
RUVBL2	-0.0216872	-0.082194	-0.0476665	-0.0697092
LAS1L	-0.0222145	0.00690831	-0.0466081	-0.0551416
MYO18A	-0.0222292	-0.0279985	0.15056	0.0596321
SNRPA	-0.0228154	-0.130539	-0.0817512	-0.0518626
RBM8A	-0.0234311	-0.0847009	0.00129789	-0.111913
PSPC1	-0.0235777	-0.157142	-0.0932479	-0.155405
SUMO1	-0.0237684	-0.0388953	-0.0111954	0.0361869
PHF10	-0.0239004	-0.0723765	-0.0460122	0.0361869
INTS3	-0.0241351	-0.0369699	-0.024678	0.0922074
KRR1	-0.0244285	0.0254541	-0.0142082	-0.0111081
SRFBP1	-0.0247513	-0.134905	-0.154747	-0.013043
KAT5	-0.0247807	-0.0733478	-0.294845	-0.0564612
SPTAN1	-0.0249275	-0.202472		-0.16309
SPTAN1	-0.0249275			-0.246635
WBP4	-0.0252211	-0.0542126	0.0427844	-0.414018
GNL3L	-0.0252651	-0.139887	-0.171515	-0.0596453
TRRAP	-0.0259112	-0.0357566	-0.0244872	-0.0222585
TRRAP	-0.0259112		-0.0244872	0.135798
CTNNBL1	-0.0264696	0.0870554	0.0465608	0.111031
HDAC1	-0.0266018	0.0443242	0.00891703	0.0471196
SUV39H1	-0.0270427	-0.105799	-0.0155638	-0.154923
RBMX2	-0.0271456	0.11023	0.0852886	-0.0560412
DDX10	-0.0271456	0.0361869	0.00532815	-0.0607283
FUS	-0.0277485	-0.0417735	0.0858326	-0.0583078
GTF2I	-0.0278368			-0.286621
RRP8	-0.0279397	-0.0590439	-0.00233905	-0.0843797
TOR1AIP1	-0.0279397	-0.028587	-0.324708	0.206768
ZC3H11A	-0.0280868	-0.0136983	0.0988237	-0.064495
TAF1	-0.0285135	-0.0978878	-0.516532	-0.0443301
MTF2	-0.0287489	0.051024	0.130931	-0.151923
DDX54	-0.0290286	-0.0351505	0.0359054	-0.0999583
SMC3	-0.0294261	-0.00307618	-0.00436351	0.0353423
NDNL2	-0.0295734	-0.155743	-0.0933864	0.0192037
NOP9	-0.0298679	-0.135618	-0.0587284	-0.0968538
HNRNPC	-0.0299563	-0.0650835	-0.00106798	-0.0444045
HNRNPC	-0.0299563	-1.14557	-0.00106798	-0.693784
DDX39A	-0.0300299	0.0455827	0.0219061	0.0154976
GM10094	-0.0303687	-0.0223024	0.00776951	-0.0865533
RAD21	-0.0304719	0.0130691	-0.0102215	0.0323829
ELAVL1	-0.0306635	0.0487942	-0.0270868	-0.020838
SPIN1	-0.0308403	0.0837921	0.016211	-0.0320347
HNRNPA1	-0.0308698	-0.0472043	-0.0191704	-0.083447
CBX8	-0.0311793	-0.0929555	-0.0704514	-0.136728
DHX9	-0.0312825	0.0116388	-0.0131304	-0.0158992
DHX9	-0.0312825	-0.0504726	-0.0131304	-0.10084
TCEA1	-0.031312	-0.149857	-0.315648	0.273934
SRSF9	-0.0315774	-0.0500393	0.000144286	-0.0391029
CMAS	-0.0315774	0.0110662	-0.0733629	-0.00943713
ESCO2	-0.0326543	-0.129844	0.199751	-0.217524
LSM2	-0.0327429	-0.0701787	-0.00322079	-0.113208
NUP43	-0.0328461	-0.215747	0.0402613	-0.23562
PABPN1	-0.0332595	-0.170345	-0.124566	0.00633396
LSM7	-0.0333038	0.0114957	0.125916	-0.115707
IK	-0.0334219	-0.0341012	-0.0336286	-0.0082179
SNRPD2	-0.0337467	-0.0833094	-0.0053479	-0.0917712
ILF2	-0.0341603	0.0147838	0.0313951	-0.072422
MSL1	-0.0344115			0.748976
NHP2L1	-0.0347366	-0.0707089	-0.0466677	-0.0210429
THOC5	-0.0350321	-0.0130867	0.013498	0.00302647
ARID1A	-0.0352391	-0.00358228	-0.0783656	0.131853
SMARCE1	-0.0353426	-0.04989	-0.0284693	0.0736831
MRE11A	-0.0353426	0.0597706	-0.176984	0.0950467
TAF15	-0.0355792	-0.014281	-0.0989999	0.0399806
KMT2A	-0.0356975	0.258097	0.114767	-0.225565
FBL	-0.0357418	-0.0175777	-0.0571965	-0.00238238
GTF3C4	-0.0367922	-0.742651	-0.90912	0.0822938
PPIG	-0.0379026	-0.175436	-0.171758	-0.173482
ATP5D	-0.0380952	-0.390661	-0.693388	0.895768				+
CHERP	-0.0384952	-0.176055	-0.132594	-0.0865074
KRI1	-0.0387323	0.217107	0.0585243	0.067088
YEATS4	-0.0388953	-0.0183226	0.0451634	-0.149361
NUP98	-0.0389398	-0.198626	-0.0235044	-0.13046
APEX1	-0.0390287	-0.0773759	0.0301242	-0.0293377
E030010N08RIK	-0.0391029	0.457542	-0.236554	-0.350136
SNRPF	-0.0392214	-0.044836	-0.0210868	-0.0799354
SRRM1	-0.0397107	-0.0900503	-0.126392	-0.0722704
PRPF31	-0.0397404	-0.0817054	-0.0244285	-0.0486658
SMARCA4	-0.0398739	-0.0685741	-0.0758089	-0.00488457
CD3EAP	-0.0404672	-0.203485	-0.269895	-0.166114
WDR12	-0.0414022	-0.1839	-0.0661252	-0.15234
NOLC1	-0.0416844	0.199625	0.00129789	0.178237
MTA3	-0.0418478	-0.0217751	-0.0671224	0.00532815
SDAD1	-0.0424865	0.456806	0.0054719	0.0311129
RBBP6	-0.0429323	-0.107353	-0.107803	-0.0727407
POLR2E	-0.0429621	-0.138442	0.037312	-0.089866
SF1	-0.0431107	-0.0224783	-0.157689	0.289716
SF1	-0.0431107	-0.0509208	-0.157689
ACTN4	-0.043408	0.0187766	0.00460933	-0.0159721
MCM3	-0.0439136	-0.166956	-0.14543	-0.1229
WDR1	-0.0439731	-0.110885	0.126841	-0.154169
DPF2	-0.0443003	-0.097008	-0.153158	0.0117819
TARDBP	-0.0454761	-0.00450825	-0.0522665	-0.0525208
TMPO	-0.0458037	-0.052461	-0.163106	0.0647449
TMPO	-0.0458037	-0.0723917	-0.163106	0.049352
TEX10	-0.0458782	0.0760118	0.0193461	0.0760118
VRK1	-0.0463697	-0.00695607	-0.0518776	-0.0149514
SRSF5	-0.046474	-0.163688	-0.0621434	-0.076691
SUDS3	-0.046772	0.0123541	-0.0394735	0.113967
DIEXF	-0.0468912	-0.0725283	0.0691523	-0.197253
UTP14A	-0.0469061	-0.067198	0.00504059	-0.0451784
MDC1	-0.0472341	-0.0493225	-0.0177675	-0.0824384
NHP2	-0.0476515	-0.0478155	-0.01249	-0.0364815
API5	-0.0476963	0.00633396	-0.0220094	-0.00981482
HNRNPM	-0.047741	-0.0270427	-0.128314	-0.00691261
BZW1	-0.047741	-0.258011	-0.450341	0.502636
NUPL2	-0.04792	-0.228943	0.0532504	-0.185573
PRPF38A	-0.0480244	0.0885487	-0.0157971	0.0633648
MKI67	-0.048084	-0.0408976	-0.0515636	-0.0503679
VWA9	-0.0485017	-0.0414022	0.0114957	0.101919
FYTTD1	-0.0485614	-0.286498	0.00891703	-0.270104
SPEN	-0.0488897	0.31823	0.116764	0.065848
LBR	-0.0490987	-0.0464144	-0.0156221	-0.0667899
RUVBL1	-0.0492927	-0.0603822	-0.0246633	-0.0860172
TRA2B	-0.0493375	-0.0566862	-0.00186231	0.0275787
POLR2G	-0.049666	-0.0618573	0.0526941	-0.0540178
C330007P06RIK	-0.0500842	0.0802483	-0.109686	-0.142369
CHAF1B	-0.0501737	0.225398	0.0557509	0.125916
PQBP1	-0.0505024	0.126444	0.0578315	0.1125
WDR74	-0.0510105	-0.0501439	-0.0677574	0.0246034
HNRNPUL2	-0.0511899	0.243669	-0.0328461	0.200379
MARC2	-0.0513244			-0.414595
CELF2	-0.0514141	-0.0581124	0.0250289	-0.0763868
ZNF592	-0.0516534	0.0949116	-0.0953425	-0.126911
PPIB	-0.0519076	-0.0352391	-0.288505	0.192194
NOP56	-0.0525059	0.0204844	-0.038673	0.0106367
INTS5	-0.0525508	0.218719	-0.0330528	0.210139
THYN1	-0.053344	-0.0220094	-0.0977335	0.0588013
GNAI3	-0.0535686	0.09815	0.187008	0.0866479
MOCS3	-0.0535686	0.0567222	0.0229004	-0.0605929
DNMT3A	-0.0536734	0.105142	0.0532504	0.0429245
TRA2A	-0.0537483	-0.0499796	0.0473989	-0.0183373
MCM5	-0.0539579	-0.161185	-0.0489494	-0.158011
MCM2	-0.0547369	-0.178682	-0.00956784	-0.187855
RPF1	-0.0549767	-0.0447021	-0.017972	-0.0719519
ATRX	-0.0552615	0.193583	-0.0494122	0.135009
PAXBP1	-0.0562211	0.0839282	-0.16715	0.118094
KIFC5B	-0.0562962	0.0292761	-0.000432859	-0.0718003
THRAP3	-0.0565362	-0.0401409	-0.00495696	-0.0521768
SLTM	-0.0582176	-0.0596603	-0.0508909	-0.0284399
NCAPG2	-0.0609239	-0.237013	-0.0097131	-0.182
TOPBP1	-0.0619175	-0.152869	0.0234683	-0.0983202
PHF2	-0.0621585	-0.105411	-0.133179	-0.0257057
CSTF1	-0.0628665	-0.265587	0.359971	0.324926
EHMT1	-0.0628665	0.00158601	-0.11182	0.0117819
FKBP8	-0.0630022	-0.545993	-0.551458	-0.285812
NSUN2	-0.0641179	0.00360232	-0.00997457	-0.0688768
PKM	-0.0644648	0.228357	-0.0256322	0.876566
DKC1	-0.0649175	0.028852	-0.0516832	0.0282862
LRRC59	-0.0657326	-0.105613	-0.256476	0.070252
POLR1A	-0.0658081	-0.124582	-0.087764	-0.124472
LMNB1	-0.0659591	-0.0613454	-0.0675306	-0.0775434
HMGB1	-0.0667144	-0.0100327	-0.0662612	0.265917
USP39	-0.0669411	-0.0101344	-0.0231525	-0.0123881
ZFP280D	-0.0672283	0.380951	0.269632	0.00561564
SWAP70	-0.0681051	0.266037	0.0877344	-0.0666087
CDKN2AIP	-0.0683926	-0.0850222	-0.080576	0.0187766
SNRPG	-0.0684531	-0.0710726	0.00187425	-0.00874027
MBD3	-0.0688313	-0.19375	-0.18922	0.0312541
YTHDC1	-0.0690281	-0.0450741	0.112633	-0.0224343
U2AF1	-0.0690735	-0.123245	-0.0437946	-0.0638464
PNN	-0.069134	-0.0918788	-0.0610142	-0.0969155
TMPO	-0.0695124	-0.052461	-0.200664	0.0647449
TMPO	-0.0695124	-0.0723917	-0.200664	0.049352
EWSR1	-0.0696487	-0.210479	-0.0935404	-0.243301
NUP133	-0.0697244	-0.0885001	-0.0178844	-0.0970389
ADNP	-0.0698001	-0.0174609	-0.036082	-0.113879
RAB10	-0.0700727	0.0594937	-0.0830037	0.412619
HCFC2	-0.0711939	0.183709	0.165558	-0.0134508
EIF5A	-0.0719367	0.201634	-0.0907415	0.360533
CHTOP	-0.0742588	-0.192464	-0.0720732	-0.210162
CENPV	-0.0743499	-0.230161	-0.050876	-0.234771
RAD50	-0.074593	-0.243967	-0.232718	-0.0453867
DHRS7B	-0.0750944	-1.03097	-0.656308	-0.357271
SMARCC1	-0.0757176	-0.155823	-0.0989536	-0.0571665
ARID1B	-0.0757176	-0.0542725	-0.234737	-0.015418
LIG1	-0.0762195	-0.208628	-0.0222292	-0.0755352
PRC1	-0.0765846	-0.200515	-0.0170959	-0.268052
ZFP740	-0.0770867	0.510861	0.17479	0.180148
IMPDH2	-0.0771324	-0.483884	-0.423294	0.0326651
PUF60	-0.0777717	-0.253464	-0.193486	-0.179809
RBM14	-0.0786551	-0.128582	-0.114098	-0.0733022
DIDO1	-0.0787313	-0.106622	-0.0429026	-0.123135
ATAD2	-0.078975	-0.0999428	-0.0974092	-0.167912
LIG3	-0.0792494	0.072586	-0.184605	0.0543624
ACTR6	-0.0794322	-0.496326	-0.302778	-0.228909
SNRNP70	-0.0800879	-0.170946	-0.0736817	-0.142736
MAGT1	-0.0801031	-0.256683	-0.501627	0.31487
BANF1	-0.0811253	-0.0468614	-0.132989	0.0267293
WIZ	-0.0812169	0.0285691	-0.022918	-0.0269545
NUP85	-0.081278	-0.109203	-0.0281457	-0.0995253
SAP30BP	-0.0816901	-0.324852	-0.388809	-0.299614
CSNK1A1	-0.0821329	-0.270626	-0.119119	-0.244087
ZNF207	-0.0823315	-0.0852365	-0.169842	0.0761487
PPP2R1A	-0.0826522	-0.000692654	0.0347792	0.0103502
DDX46	-0.0828203	-0.402893	-0.306484	-0.169371
NOL10	-0.0829273	-0.00742006	0.0497701	0.0430645
FBLL1	-0.0836609	0.0150693	-0.156917	0.283092
YY1	-0.0837985	-0.0663216	-0.25159	0.0255958
MYO5A	-0.0842573	-0.0618422	-0.087059	-0.0287784
XRN2	-0.0846244	-0.0547369	-0.0906493	-0.00378479
BRCA1	-0.0850834			-0.296545
NSMCE2	-0.0863236	-0.140826	-0.145238	-0.111274
BUB3	-0.0866758	-0.120937	-0.118555	0.0305479
BCL7C	-0.0868291	-0.176234	-0.0260434	0.0237522
DDX41	-0.0869516	-0.223997	-0.148929	-0.0362448
SCAF4	-0.0875494	-0.121377	0.00374607	-0.0531793
CCDC86	-0.0886843	0.125387	0.0127833	0.0281448
DDX23	-0.0902192	-0.207928	-0.0743651	-0.271635
UBTF	-0.0906032	-0.0654911	-0.0878101	-0.0510105
MCRS1	-0.0907415	0.127369	0.116631	-0.0816138
INO80	-0.0907875	0.0388575	-0.199206	-0.166908
CALM1	-0.0912178	-0.174296	0.0164963	-0.0656571
ZNF512	-0.0925863	0.0394191	-0.0257057	-0.0757632
PELP1	-0.0926478	-0.00387162	-0.0221119	0.0234683
NUP205	-0.0932941	-0.263958	-0.181068	-0.24214
SEH1L	-0.0934634	-0.248776	-0.0502932	-0.154072
OTT	-0.0940793	-0.0429174	-0.0689675	-0.0244579
TAF11	-0.0943718			-0.114691
TRIM28	-0.0944488	-0.120467	-0.0443896	-0.112397
GTF2H1	-0.0947723	-0.143261	-0.08516	0.0607391
NSUN5	-0.0950805	-0.114066	-0.0369106	-0.1839
PNKP	-0.0952347	-0.13253	-0.132958	0.0564447
TIAL1	-0.0954967	-0.0459824	0.0199154	-0.0926324
CCAR1	-0.0955737	-0.0305898	-0.0735299	0.0054719
GTF2H2	-0.0957895	-0.147809	-0.125258	-0.212066
RNF2	-0.0958358	-0.0890218	-0.0804998	-0.0834317
ZMYND8	-0.0960825	0.0912597	-0.102109	0.124857
ERCC3	-0.0964527	0.0113525	-0.131756	0.0943712
PARP1	-0.0966069	-0.392819	-0.0963292	-0.385074
EMD	-0.096684	-0.757257	-0.640119	-0.335299
INO80B	-0.0968229	0.276318	-0.158011	0.972178				+
MDN1	-0.0968691	-0.125652	-0.0899888	-0.119542
SMC6	-0.0979805	-0.0695579	-0.00288824	0.000576886
BOP1	-0.0991699	-0.10827	-0.101583	-0.0982893
SAP30	-0.0998036	-0.0196968	0.000865329	0.0612924
SMC5	-0.101118	-0.0478603	-0.0717548	-0.00384265
SRSF11	-0.102094	-0.31502	-0.228588	-0.428313
ZBTB14	-0.102434	-0.122758	-0.0206185	-0.177082
RBBP7	-0.102465	-0.00846457	-0.113879	0.0263043
MS4A1	-0.102512	0.31487	-0.344886	0.270589
DDX50	-0.102713	0.172616	-0.000663834	-0.183966
CDYL	-0.103581	0.100036	-0.168236	0.124196
BRD4	-0.103968	-0.157496	-0.116551	-0.00392947
SRSF2	-0.104558	-0.152821	-0.138045	-0.0936173
GTF3C5	-0.104744	-0.145829	-0.170573	-0.15814
BMI1	-0.105225	-0.254375	-0.377969	-0.205114
SRSF4	-0.105504	-0.0381989	-0.051429	-0.0123444
NFYB	-0.106343	0.0434844	-0.0919865	0.0578315
CPSF3L	-0.1067	0.185232	0.129349	0.0464211
CSTF2	-0.106747	-0.326661	-0.261172	-0.0515188
HADHA	-0.107337	-0.0356383	0.0786098	0.635244
RBM6	-0.109639	-0.311614	-0.200117	0.122739
POLR2H	-0.110324	-0.262711	0.0499095	-0.129923
PHC3	-0.110729	-0.104015	-0.546604	-0.253808
POLR1B	-0.111321	-0.125227	-0.0846244	-0.145302
SLC25A3	-0.111524	-0.214324	-0.514202	0.676719
CCNK	-0.111882	-0.318182	-0.132451	-0.586818
WDR82	-0.11235	-0.282369	-0.0347662	-0.136426
SMC1B	-0.112599	0.037312	-0.326805	0.113701
RBM25	-0.114863	-0.144903	-0.224975	-0.0715425
RCOR1	-0.116192	-0.179319	-0.022493	-0.144584
TRAF3IP3	-0.116317	-0.34108	0.0473989	-0.566806
NVL	-0.116473	-0.117396	-0.0697092	-0.184638
NFKB2	-0.116723	-0.00771017	-0.20578	-0.0563411
TDP1	-0.116723			0.126841
U2AF2	-0.117036	-0.0954658	-0.116301	-0.0410905
IRF8	-0.117662	-0.185195	-0.155807	-0.0119662
GNL3	-0.117678	-0.102822	-0.0820108	-0.157383
DHX33	-0.118931	0.292428	0.183836	0.28558
SETD1A	-0.119714	-0.243626	-0.250251	-0.166276
NUP160	-0.120482	-0.152212	-0.0418478	-0.164302
TBL1XR1	-0.120718	-0.861788	-0.0177822	-0.661228
DDX55	-0.120875	-0.18025	-0.0251771	0.340049
SRRM2	-0.121518	-0.205879	-0.146723	-0.20578
CLIC1	-0.121722	-0.383567	-0.0501588	-0.443183
STRBP	-0.122303	-0.200448	-0.0711484	-0.261846
CBX5	-0.122381	-0.103054	-0.0274985	-0.178094
LYN	-0.123041	0.211012	0.0117819	0.15769
KNOP1	-0.123151	0.14978	-0.18331	-0.0187903
PHF14	-0.12378	-0.0265577	0.0736831	-0.0123881
SNRPD1	-0.124566	-0.0621735	-0.0294113	-0.09068
RBPJ	-0.1254	-0.130887	-0.103643	-0.0170229
WDR61	-0.125683	-0.245147	-0.114707	-0.271984
MEAF6	-0.125951	-0.0707998	-0.0380952	0.0122111
KRTCAP2	-0.126439	-0.196756	-0.343531	0.00619029
PPIA	-0.127305	0.0973411	-0.175029	0.376735				+
IRF2	-0.12792			0.455649
POLR1D	-0.128314	-0.222162	-0.0733326	-0.165256
CD2BP2	-0.12885	0.411643	-0.272611	0.171335
DYNLL2	-0.129087	-0.0980268	-0.0832024	-0.208244
RPL32	-0.129876	-0.381367	-0.306984	-0.275524
SKIV2L2	-0.129971	-0.447997	-0.350375	-0.127258
RBM5	-0.130713	-0.514285	-0.416096	0.435415
ALDOA	-0.131045	0.639047	-0.369222	0.704341
MATR3	-0.13106	-0.0660497	-0.0608637	-0.0721035
MAU2	-0.131582	-0.453518	-0.151618	-0.296545
ATAD2B	-0.132009	0.122076	-0.0492778	-0.193717
HCFC1	-0.132056	-0.14765	-0.0167455	-0.0963909
TAF5	-0.132214	-0.23749	-0.131124	-0.278024
POLR2L	-0.132499	-0.111617	-0.0602468	-0.282053
LUC7L3	-0.132657	-0.219925	-0.205763	-0.103069
NSMCE4A	-0.132736	-0.0307813	-0.129024	-0.132815
RPL10A	-0.133084	-0.206628	-0.145334	-0.183753
MAN2A1	-0.133211	-0.626179	-0.631019	-0.347527
ARMC10	-0.13329	-0.356015	-0.508239	-0.128645
HMGB2	-0.13348	-0.00846457	-0.113317	0.192952
SMPD4	-0.134287	-0.0513393	-0.288787	-0.538933
PSMD14	-0.134651	-0.234516	-0.615199	0.224658
POLDIP3	-0.135174	-0.123481	-0.111446	-0.13787
IWS1	-0.135602	-0.499076	-0.244429	-0.215027
DOCK8	-0.135697	-0.00900156	-0.000245268	-0.117599
NELFA	-0.136823			-0.491186
PPP1CB	-0.137203	-0.372337	-0.316115	-0.224486
FUBP3	-0.137886	-0.2735	-0.358362	-0.0681203
SLC7A1	-0.138807	-0.0550666	-0.14701	-0.182639
FLOT2	-0.139093	0.108223	0.103397	0.14952
GTF3C3	-0.139204	-0.125227	0.0330882	0.0486547
TOP1	-0.14151	-0.0576319	-0.134905	-0.0638162
BRPF1	-0.141621	0.18409	0.0592169	0.151729
RPL3	-0.142513	-0.191953	-0.186754	-0.0929402
BCLAF1	-0.143484	-0.153783	-0.0995253
BCLAF1	-0.143484	-0.181133	-0.0995253	-0.202505
U2SURP	-0.145334	-0.209295	-0.253894	-0.0785789
ANXA6	-0.145334	0.161952	-0.349033	1.06053
LRPPRC	-0.145334			1.33771				+
DAD1	-0.145605	-0.459179	-0.22085	-0.0199308
SRRT	-0.145717	-0.207594	-0.176169	-0.0529847
ST14	-0.146579			0.0251707
RPRD1B	-0.146867	-0.316618	-0.0938483	-0.250766
SHMT2	-0.147074	-0.201941	-0.364162	0.533862
RBM17	-0.147745	-0.122586	-0.275297	-0.14551
POLR1C	-0.147937	-0.265032	-0.143118	-0.123607
AIMP2	-0.148417	-0.61553	-0.519673	-0.346316
CSNK2A2	-0.149057	-0.247782	-0.139999	-0.178306
YAF2	-0.149777	-0.212317	-0.268191	-0.213203
PHF23	-0.150577	-0.153382	0.0848807	0.171847
SKP1	-0.150689	-0.254048	-0.181068	-0.253378
PRR11	-0.150929	-0.872129	-0.0122571	-0.82631
SIN3A	-0.151186	-0.0884695	-0.0932633	0.0319598
QKI	-0.152195	-0.290427	-0.240401	0.0903115
RANBP2	-0.152821	-0.122052	-0.0860172	-0.101521
CORO1C	-0.153543	-0.10135	-0.0977025	-0.172262
STRIP1	-0.153751	-0.245369	-0.209461	-0.0700575
CELF1	-0.154137	0.0229004	-0.0062604	-0.0886076
EIF1AX	-0.154972	-0.198394	-0.279879	0.116897
POLE	-0.155438	-0.278601	0.603597	-0.502791
AKAP8	-0.155904	-0.17568	-0.0166434	-0.177001
LARP7	-0.156466	-0.338779	-0.195814	-0.31856
ABCF1	-0.157158	-0.196459	-0.435183	0.156914
ASH2L	-0.157254	-0.251401	0.0243196	-0.325847
PLEKHO1	-0.157753	-0.404993	-0.0206624	-0.44546
CPSF3	-0.157914	-0.358898	-0.178796	-0.0965144
TAF4A	-0.157979	0.434775	0.33674	-0.17288
WDR55	-0.159315	0.044464	-0.173433	-0.189121
AKAP9	-0.160734	-0.0409124	0.0568609	-0.66818
NDUFA10	-0.161121	-0.538492	-0.344154	-0.223003
CDC42	-0.161185	-0.144935	-0.270991	0.207768
WTAP	-0.162105	0.0574155	0.0567222	-0.0978415
ZC3H14	-0.162234	-0.204798	-0.173596	-0.160508
CD48	-0.162638	0.106884	0.627046	0.0455827
RPL23A	-0.162767	-0.433896	-0.296456	-0.312169
HSPA5	-0.162783	-0.326606	-0.175648	-0.162105
TRMT2A	-0.163042	-0.0910027	-0.0687859	-0.172506
SPTBN1	-0.163575	-0.215278	-0.177343	-0.175729
RPL7A	-0.163591	-0.330937	-0.217357	-0.227641
HSP90AB1	-0.163607	0.00963388	-0.345015	0.342555				+
SPTAN1	-0.163753	-0.202472	-0.187181	-0.16309
SPTAN1	-0.163753		-0.187181	-0.246635
NUP214	-0.164157	-0.46542	-0.399274	-0.266177
TMEM209	-0.166422	-0.077178	-0.0760826	-0.219169
RPL18	-0.167523	-0.28072	-0.206362	-0.231955
RPL23	-0.168042	-0.39034	-0.32274	-0.272402
GTF2H4	-0.168155	-0.15133	-0.151106	-0.0491434
PPP1R10	-0.169355	-0.0861857	-0.0726496	-0.166276
NUP50	-0.169956	-0.276153	-0.138632	-0.227945
PAF1	-0.17054	-0.229247	-0.0215554	-0.143373
PRPF40A	-0.170637	-0.112412	-0.259323	-0.103302
RPS19BP1	-0.170719	-0.151122	-0.101149	-0.335863
PCBP1	-0.17106	-0.12477	-0.138362	-0.010643
RPL4	-0.171823	-0.229636	-0.237081	-0.15592
KDM2A	-0.173092	-0.256838	-0.0781372	-0.252106
RAD23B	-0.17314	-0.334243	-0.347766	0.0851526
STUB1	-0.174182	-0.26498	-0.144265	-0.330447
SYMPK	-0.174426	-0.275612	-0.223239	-0.157045
PHF8	-0.176528	0.0961269	0.332393	0.496513
KAT7	-0.176609	0.028852	-0.0391917	0.0984196
MBD1	-0.177131	-0.0425162	-0.0953887	-0.0503082
TWF2	-0.177327	-0.288664	-0.0338206	-0.326606
NCBP1	-0.177768	-0.339382	-0.248605	-0.229535
GM21992	-0.179057	-0.000432859	-0.0600814	0.169925
PTBP3	-0.182017	-0.17145	-0.176234	-0.167539
FUBP1	-0.182098	-0.33248	-0.28766	-0.225228
SP140	-0.184162	-0.451682	-0.160831	-0.498444
KATNAL2	-0.185261	-0.407631	-0.281737	-0.0256763
DHX38	-0.185868	-0.000995779	0.0965318	0.00532815
MOB4	-0.187543	-0.166584	-0.145605	-0.137013
CPSF1	-0.188381	-0.357973	-0.200498	-0.236639
GTF3C1	-0.189433	-0.0640425	-0.0761586	0.0781998
LARS	-0.189927			-0.479673
DHX9	-0.191195	0.0116388	-0.0833246	-0.0158992
DHX9	-0.191195	-0.0504726	-0.0833246	-0.10084
WDR5	-0.193057	-0.142831	-0.136141	-0.0672585
FLOT1	-0.193239	0.00590291	-0.152997	-0.274826
NCBP2	-0.19408	-0.369595	-0.160379	-0.320054
NKRF	-0.194691	0.0124972	0.0612924	-0.053913
ESF1	-0.196376	-0.151186	-0.190207	-0.126313
FARSA	-0.196905	-0.400149	-0.640164	0.0848807
ZC3H18	-0.197616	-0.0639068	-0.0919865	-0.0421003
MYO1D	-0.199504	0.0186342	-0.159766	-0.302102
SSB	-0.2001	-0.213019	-0.131677	-0.253894
CPSF7	-0.201626	-0.0691945	-0.0844867	-0.181837
SRP72	-0.201941			0.557288
RPL15	-0.203419	-0.346958	-0.2396	-0.251539
RPS27L	-0.204266	-0.507685	-0.284072	-0.346756
AP2B1	-0.204466	0.0779266	-0.0300593	0.187134
RPS8	-0.204931	-0.23926	-0.22159	-0.199404
RAE1	-0.205048	-0.333607	-0.231413	-0.230922
PRPF38B	-0.20568	-0.308734	-0.258839	-0.399882
NRF1	-0.206013	-0.0179283	-0.284089	-0.0633941
RPL37A	-0.206778	-0.416404	-0.326624	-0.227253
KPNB1	-0.207328	-0.248965	-0.209178	-0.132689
AIFM1	-0.209028	-0.106063	-0.283158	0.0292761
RPL11	-0.211164	-0.407268	-0.290639	-0.24185
SIN3B	-0.212334			0.534659
CPSF2	-0.213671	-0.369129	-0.194526	-0.115019
TCOF1	-0.213956	-0.101536	-0.253825	-0.10799
CFL1	-0.215479	-0.304006	-0.100144	-0.298513
RPL13	-0.215529	-0.317966	-0.258115	-0.174003
ARPC5L	-0.217843	-0.408416	-0.0037704	-0.463589
HNRNPK	-0.218246	-0.138203	-0.0137712	-0.180643
HNRNPK	-0.218246		-0.0137712	-1.88406				+
RPN2	-0.218665	-0.209361	-0.359786	0.0536674
RPL14	-0.219068	-0.305253	-0.248913	-0.194889
SEC13	-0.220093	-0.400797	-0.266073	-0.241151
CTBP1	-0.220934	-0.364403	-0.364738	-0.25877
RCC2	-0.221472	-0.209912	-0.27652	-0.0931094
PCBP2	-0.222145	-0.263975	-0.243113	-0.27113
RANGAP1	-0.223138	-0.0750944	-0.117662	-0.100824
RPS4X	-0.223256	-0.307376	-0.266403	-0.198295
DLST	-0.224149			1.10595
RPL34	-0.224435	-0.84757	-0.290586	-0.00668072
HDAC2	-0.224503	-0.144648	-0.213437	-0.131945
RPS17	-0.224671	-0.342854	-0.329486	-0.180136
SMARCD1	-0.224756	-0.283404	-0.221892	-0.268799
ACTR3	-0.22538	-0.343165	-0.0479348	-0.37202
CDC73	-0.226004	-0.355553	-0.176202	-0.284933
ZCRB1	-0.226172	-0.222431	-0.210997	-0.230888
ARID4A	-0.226307	-0.188085	-0.329867	0.0802483
CSNK1D	-0.226797	-0.149985	-0.386091	-0.118461
RPL13A	-0.227456	-0.451662	-0.34518	-0.314105
NIPBL	-0.227641	-0.357215	-0.183736	-0.245198
RPL6	-0.228182	-0.331064	-0.261431	-0.211598
TBL2	-0.228858	-0.227996	-0.311023	0.166073
RPL22	-0.230211	-0.516842	-0.281772	-0.347986
ARF1	-0.233379	0.0236102	-0.413499	0.214498
PRKACA	-0.233685			0.0473989
ARGLU1	-0.235841	-0.323155	-0.186754	-0.333898
RPL5	-0.236096	-0.446384	-0.305307	-0.271531
BOD1L	-0.2363	-0.36682	-0.226341	-0.172685
ZNF48	-0.237388	-0.048084	-0.00355341	-0.0281604
RPL19	-0.23749	-0.248999	-0.263664	-0.139093
RPS6	-0.238272	-0.287906	-0.254358	-0.192101
NUGGC	-0.23863	-0.0985055	0.097476	-0.106203
RPS13	-0.239038	-0.377988	-0.283597	-0.243387
GM9493	-0.239617	-0.369856	-0.3315	-0.263993
HDGF	-0.239754	-0.304042	-0.320396	-0.18866
RPL8	-0.240554	-0.319514	-0.254995	-0.213504
REEP4	-0.242601	-0.0739399	-0.19808	0.170822
RPS5	-0.243865	-0.297821	-0.232633	-0.241697
HNRNPD	-0.244497	0.22367	0.316841	0.101784
HNRNPD	-0.244497	0.0169242	0.316841	-0.00868222
RPL12	-0.244753	-0.395891	-0.285372	-0.235637
RPL7	-0.244976	-0.354188	-0.263698	-0.2227
RPRD2	-0.245044	-0.135158	0.0569996	-0.19413
VAPB	-0.245078	0.00201835	-0.383511	0.234624
CCAR2	-0.245711	-0.322253	-0.32478	-0.226915
WDR33	-0.246721	-0.291062	-0.211983	-0.267861
DNAJC17	-0.246909	-0.421902	-0.413058	-0.369035
PDS5A	-0.2472	-0.370601	-0.267462	-0.23099
CAPZA1	-0.247423	-0.420009	-0.21098	-0.412424
ANAPC2	-0.247782	0.656634	-0.410217	0.252537
RPS15A	-0.248622	-0.474252	-0.375085	-0.339583
DNMT1	-0.248896	-0.490618	-0.111118	-0.431929
DNMT1	-0.248896	-1.90271	-0.111118	-1.32767
NUP210	-0.248896	-0.136284	-0.293978	-0.119871
VARS	-0.249496	-0.117709	-0.457811	0.192194
MORC3	-0.250148	-0.283597	-0.21103	-0.285038
EEF1B2	-0.250989	-0.231667	-0.389149	0.142217
C1QBP	-0.251041	-0.419816	-0.489018	0.0820213
CBX4	-0.25202	-0.121173	-0.226206	-0.101892
FAM207A	-0.253412	-0.107974	-0.248228	-0.0810032
SMC2	-0.254203	-0.293164	-0.0743347	-0.267166
RBBP5	-0.254685	-0.322686	-0.14213	-0.271009
KDM1A	-0.255305	-0.324672	-0.259703	-0.473811
FIP1L1	-0.255443	-0.241305	-0.156113	-0.210246
KIF2A	-0.256959	-0.29297	-0.369389	-0.182802
CCT4	-0.257839	-0.173027	-0.385243	0.278817
REST	-0.258857			-0.316708
PARN	-0.259064	-0.223761	-0.468731	-0.233532
ARPC3	-0.259945	-0.422385	-0.0507564	-0.447387
GAPDH	-0.259945	-0.186295	-0.37947	0.25532
SMCHD1	-0.26048	-0.381705	-0.330538	-0.368086
RPL36A	-0.260584	-0.728383	-0.314446	-0.441615
RPL30	-0.260964	-0.437975	-0.282176	-0.291945
TAF8	-0.26304			-0.318992
TWISTNB	-0.263577	-0.104294	0.531768	-0.36062
RBM27	-0.264911			-0.807023
PHF3	-0.26701	-0.259806	-0.0566413	-0.26304
HSD17B10	-0.267479	-0.0438095	-0.17736	0.45133
KIF2C	-0.26833	-0.463848	-0.63064	-0.202323
PSMD12	-0.269025	-0.163526	-0.573231	-0.0615561
GM9774	-0.269217	-0.509923	-0.645751	-0.254117
CCT7	-0.270626	-0.269895	-0.660498	0.310456
RPL36	-0.271392	-0.431987	-0.418041	-0.262261
EPC1	-0.271444			-0.286392
RPS14	-0.271775	-0.409681	-0.300626	-0.27542
RPL21	-0.272297	-0.212501	-0.267427	-0.273343
TMEM214	-0.272454	-0.399654	-0.269182	-0.320486
RPS11	-0.272698	-0.456187	-0.309306	-0.317822
RPL35A	-0.273308	-0.245147	-0.138092	-0.169031
SPAG5	-0.275245	-0.0300888	-0.133511	-0.0276456
RHOX5	-0.275402	-0.787518	-0.319046	-0.650069
ACTR2	-0.276048	-0.347325	-0.0651287	-0.41108
TPM1	-0.276992	-0.453182	-0.273483	-0.311471
TPM3-RS7	-0.277149	-0.527491	-0.251745	-0.327095
FBXW11	-0.277377	-0.707477	-1.13559	-0.605683
ARPC1B	-0.277534	-0.375534	-0.0373399	-0.435768
STT3A	-0.277849	-0.336592	-0.293942	-0.0993862
RPL31	-0.277884	-0.32027	-0.329595	-0.189121
CYP3A11	-0.278024			0.221444
TBL1X	-0.278636	-0.405413	-0.267722	-0.220799
HNRNPUL1	-0.280124	-0.77722	-0.651722	-0.240929
NUP155	-0.280878	-0.346114	-0.285601	-0.088899
RPS24	-0.281667	-0.229501	-0.110994	-0.287167
EIF5	-0.282228	-0.183802	-0.752121	0.147567
EEF1G	-0.283492	-0.0951113	-0.435573	0.198746
NUP153	-0.284124	-0.358158	-0.274669	-0.150001
RPS3A	-0.284405	-0.350798	-0.355996	-0.254565
HSPA1L	-0.285583	-0.275961	-0.15494	-0.309896
TOX4	-0.285689	-0.365574	0.00403388	-0.220732
ARPC2	-0.288153	-0.456663	-0.0696184	-0.421361
ARPC4	-0.289034	-0.470969	-0.0326395	-0.451189
DDOST	-0.289034	-0.323173	-0.444046	0.0241777
DDX17	-0.289157	-0.583139	-0.329558	-0.402741
BLM	-0.29078			-0.394259
MAP4	-0.291592			-0.0451337
RPS16	-0.291892	-0.519177	-0.421921	-0.422346
MBNL1	-0.291981	-0.241083	-0.190635	-0.28773
CSNK2B	-0.292139	-0.450498	-0.300786	-0.427479
NUP93	-0.293483	-0.428275	-0.238987	-0.375497
DIS3	-0.296368	0.193456	-0.228385	0.210638
ATAD1	-0.296864	-0.325648	-0.377613	-0.489767
SRPK1	-0.297201	-0.623154	-0.505759	-0.295287
NACA	-0.29846	-0.704441	-0.572051	-0.169323
GMFB	-0.298655	-0.327511	-0.13887	-0.459655
RPS9	-0.29988	-0.471249	-0.362047	-0.333498
RFX5	-0.300111	-0.0553664	-0.157689	-0.510375
RPN1	-0.300288	-0.256683	-0.398265	0.0339339
SMC4	-0.301141	-0.37589	-0.192892	-0.427013
SLC25A4	-0.301959	-0.405604	-0.438972	-0.120922
TPM4	-0.302155	-0.528324	-0.0305898	-0.300768
RPS10	-0.302386	-0.409681	-0.401559	-0.267097
ARPC5	-0.302529	-0.436881	0.0672257	-0.494434
NUP62	-0.302707			-0.795734
GM17669	-0.302742	-0.318776	-0.323787	-0.331409
RPS19	-0.303241	-0.441595	-0.355036	-0.232633
CDK11B	-0.303383	-0.290286	-0.307073	-0.203319
RPS2	-0.304345	-0.554104	-0.45591	-0.371329
DRAP1	-0.305378	-0.00588373	-0.120279	0.0583859
FANCD2	-0.305521	-0.0810185	-0.202572	-0.201161
MYO1C	-0.30586	-0.057737	-0.24354	-0.151618
RPLP2	-0.306234	-0.771101	-0.448568	-0.500075
RPL18A	-0.307251	-0.381141	-0.355664	-0.254169
ATP2A2	-0.307394	-0.291539	-0.618517	0.135272
VAPA	-0.308716	-0.379038	-0.444596	-0.0454315
RPS26	-0.309056	-0.584934	-0.423875	-0.503098
METAP1	-0.310951	-0.286586	-0.470809	-0.0815221
CCNL1	-0.311471			-0.334462
RPL35	-0.311936	-0.382683	-0.581691	-0.57351
AAAS	-0.312026	-0.158285	-0.273605	-0.210146
ZNF787	-0.31285			-0.50177
MSN	-0.31423	-0.132657	-0.263525	-0.103488
RPL26	-0.314338	-0.410237	-0.339455	-0.263438
TRAM1	-0.314553	-0.221876	-0.445225	-0.097718
RPS12	-0.316923	-0.437018	-0.354427	-0.312276
SLC25A11	-0.319406	-0.233006	-0.508342	0.0247452
MEF2B	-0.319514	-0.833773	-0.358898	-0.418369
ZCCHC8	-0.319604	-1.08097	-0.778903	-0.414614
ATF1	-0.321171	-0.523795	-0.338013	-0.184621
MEF2A	-0.322577	-0.662186	-0.42252	-0.170345
LRCH1	-0.323137	-0.172766	-0.0298826	-0.181935
CENPA	-0.323227	-0.275472	-0.239617	-0.146819
RBM26	-0.323967	-0.390831	-0.379357	-0.38178
PSMC5	-0.324076	-0.693948	-0.785428	-0.235246
UCHL5	-0.324292	-0.186541	0.245982	-0.227185
KIF4	-0.325557	-0.213052	-0.255753	-0.116567
EIF3K	-0.325684	-0.709387	-0.56354	-1.30836
CSNK2A1	-0.326046	-0.52718	-0.306645	-0.493297
RPL9	-0.326263	-0.418774	-0.422888	-0.281176
CAPZA2	-0.329667	-0.439735	-0.196541	-0.398988
DDX20	-0.330683	-0.33052	-0.243369	-1.20996
PDIA3	-0.332226	-0.0587885	-0.320666	0.264356
COX4I1	-0.332408	-0.490071	-0.526992	-0.31964
VCP	-0.33268	-0.297839	-0.379395	-0.0176799
RPS23	-0.332862	-0.442693	-0.314948	-0.328652
WDR89	-0.334207	0.250355	0.223793	-0.165936
MTX2	-0.335317	-0.42432	-0.191261	-0.35404
NUDT21	-0.336592	-0.411771	-0.576971	-0.475936
PSMD13	-0.337175	-0.782149	-0.134255	-0.601409
SEC61A1	-0.338269	-0.328236	-0.344007	-0.141112
NDUFS5	-0.338907			-0.087994
BCAP31	-0.339984	0.0440444	-0.708043	0.803475
SFXN1	-0.340075	-0.375216	-0.622621	0.254231
COX5B	-0.340112	-0.448253	-0.367006	-0.433272
NCLN	-0.340386			-0.488552
XRCC1	-0.340989	-0.316582	-0.281474	-0.216937
SFSWAP	-0.342397	-0.183228	-0.345803	-0.246395
SPTY2D1	-0.344154	-0.542879	-0.462853	-0.0311056
CCT2	-0.344593	-0.343751	-0.595555	0.260267
ZRANB2	-0.34474			-0.213169
GM20425	-0.344758	-0.344978	-0.757891	0.175301
RPS28	-0.344978	-0.48461	-0.349824	-0.336063
PCM1	-0.345821			-0.45419
ATP6V1G1	-0.345931	-0.649276	-0.259685	-0.615552
ALKBH5	-0.346573	-0.688892	-0.482251	-0.449513
PRKAR2A	-0.346683	-0.496672	-0.405432	-0.55186
RPS3	-0.347307	-0.514656	-0.418466	-0.374056
ATF7	-0.347894	0.101784	0.0213375	0.129745
ACTC1	-0.34806	-0.622687	-0.22511	-0.649593
PHGDH	-0.349254	0.0354831	-0.327584	0.470407
RAB6B	-0.352492	-0.298921	-0.555291	0.0716254
SND1	-0.354188	-0.349125	-0.458485	-0.0911256
BAG2	-0.354741			-0.354741
ACTR5	-0.354981	-0.125195	-0.0909258	-0.109156
TFIP11	-0.357382	-0.798316	-1.00407	0.139208
RPL24	-0.357659	-0.446246	-0.440107	-0.378457
KPNA2	-0.358029	-0.528906	-0.267253	-0.436725
LUC7L2	-0.358731	-0.832565	-0.647648	-0.692082
MTPAP	-0.359453			-0.403752
GLTSCR1	-0.361435			-0.234194
RFX1	-0.363141	-0.262504	0.134221	-0.131218
SERBP1	-0.365593	-0.592789	-0.58788	-0.308448
HDGFRP2	-0.368961	-0.211899	-0.362714	-0.114941
CKAP5	-0.36965	-0.562069	-0.535729	-0.163995
FV4	-0.370247	-0.187017	-0.259858	-0.276712
RPS21	-0.37131	-0.806064	-0.634263	-0.399844
ATP6V1A	-0.373028	-0.561026	-0.376695	-0.476318
RPL17	-0.37501	-0.406828	-0.37707	-0.287554
ARPC1A	-0.375216	-0.195715	-0.0460569	-0.324618
KTN1	-0.375815	-0.525226	-0.391664	-0.194939
HIST1H2BC	-0.377594	0.305095	-0.0646006	0.135929
GM10260	-0.377801	-0.591027	-0.495552	-0.41702
IARS	-0.378457			-0.603928
HSP90AA1	-0.379526	-0.196591	-0.490436	0.143132
COPS5	-0.379676			0.832606
GNB2L1	-0.380052	-0.565823	-0.510108	-0.401597
HNRNPDL	-0.380747	-0.0158263	-0.178306	-0.0966223
HNRNPDL	-0.380747	-0.0367775	-0.178306	0.00518438
ABCF2	-0.381104	-0.67036	-0.556818	-0.317786
SLC25A5	-0.381235	-0.524562	-0.530385	-0.202356
HSPA8	-0.382532	-0.401597	-0.345418	-0.360546
PSMC2	-0.384	-0.373122	-0.666691	-0.177392
DHX36	-0.384132	-0.566677	-0.16427	-0.73286
PRKACB	-0.38545	-0.640231	-0.59861	-0.33774
CALR	-0.385507	0.136585	-0.215044	0.775598
RPL10	-0.386129	-0.656058	-0.660817	-0.50275
RPL27A	-0.386468	-0.354354	-0.257062	-0.291186
TRMT112	-0.389035	-0.304327	-0.474031	-0.391891
CSNK1E	-0.389905	-0.525829	-0.376302	-0.581087
ZMYM4	-0.391664			-0.367937
CCNA2	-0.392857	-0.737543	-0.256942	-0.598763
SYNCRIP	-0.39572	-0.493479	-0.390245	-0.404573
CORO1A	-0.396403	-0.670635	-0.292988	-0.623732
RPLP0	-0.396422	-0.742144	-0.545592	-0.405165
CUX1	-0.397334	-0.462177	-0.367843	-0.345106
CHCHD3	-0.398798	-0.463669	-0.320702	-0.636638
TOMM22	-0.399121	-0.626847	-0.360175	-0.63601
NDUFB5	-0.399616			-0.0486808
FARSB	-0.401063	-0.359805	-0.570057	-0.134778
CXXC1	-0.40295	-0.547426	-0.245181	-0.437916
DSTN	-0.40337	-0.75081	0.0462816	-1.24876
DLD	-0.404916	-0.228317	-0.750179	0.920751
AVIL	-0.405413	-0.603753	-0.28692	-0.495166
PSMC6	-0.406082			-0.35463
CAPZB	-0.406503	-0.448725	-0.201294	-0.406292
CYBB	-0.408206	-0.358324	-0.383529	-0.209228
PSMA4	-0.410083	-0.546056	-0.504858	-0.227776
STRN	-0.410141	-0.551902	-0.079158	-0.459814
EEF1D	-0.411368	-0.490294	-0.568195	-0.15388
BRD3	-0.412309	-0.481586	-0.202954	-0.289651
TIMM50	-0.413173	-0.345216	-0.533785	0.20964
MORC2A	-0.414384	-0.446305	-0.311578	-0.302902
RPS29	-0.414441			-0.433389
MLEC	-0.415942	-0.461224	-0.520687	-0.0742588
RPL28	-0.416616	-0.415441	-0.549346	-0.357492
BRD2	-0.417232	-0.953691	-0.376433	-0.669878
CCT8	-0.417868	-0.407077	-0.586558	0.040121
RPLP1	-0.422192	-0.663991	-0.538136	-0.394866
VRK2	-0.424997			-0.751902
PTBP2	-0.427266	-0.531969	-0.525185	-0.742531
YBX3	-0.430489	-0.808968	-0.678164	-0.854023
YBX3	-0.430489	-0.995017	-0.678164	-0.88526
SCAF8	-0.430684	-1.20357	-0.545529	0.0196308
FAM98A	-0.433721	-0.606957	-0.657969	0.836571				+
ACTBL2	-0.433954	-0.888301	-0.416558	-0.765204
NUFIP2	-0.43489	-0.897543	-0.838744	-0.995707
APOOL	-0.436237	-0.510046	-0.376845	-0.497832
CPM	-0.436471	-0.021658	-0.306555	-0.116989
BCL2L1	-0.43649	-0.0728621	-0.137648	0.315566
TMCO1	-0.437526	-0.638748	-0.564051	-0.384847
EIF5B	-0.43778	-0.543047	-0.498077	-0.246669
EIF3M	-0.44136	-1.07443	-0.534558	-0.58342
ATP6V1E1	-0.441654	-0.420743	-0.287695	-0.481888
RPSA	-0.443183	-0.646812	-0.53665	-0.399997
OGT	-0.44334	-0.733387	-0.353542	-0.484227
MTDH	-0.44334	-0.59586	-0.501627	-0.387129
RPS20	-0.444007	-0.739517	-0.564414	-0.532157
TAPBP	-0.444243	-0.438073	-0.997924	-0.408225
KPNA4	-0.445323	-0.74865	-0.437916	-0.839777
ATP6V1B2	-0.445441	-0.383172	-0.336118	-0.536398
ZNF593	-0.446364			-0.318218
ITPR2	-0.446502			-0.626691
HSPA9	-0.446757	-0.374449	-0.741252	0.548239				+
TECR	-0.448371	-0.287871	-0.593006	0.0316775
ZC3H15	-0.448587	0.346078	-0.147346	-0.505697
RBM7	-0.448666	-1.09508	-0.734083	-0.443732
PARL	-0.448843	-0.780165	-0.332644	-0.826259
CHD2	-0.450932	-0.21927	-0.124267	-0.264599
PSMA1	-0.451879	-0.442536	-0.44908	-0.15343
RPL38	-0.456306	-0.352713	-0.536378	-0.281404
KPNA3	-0.456821	-0.561558	-0.495369	-0.423275
NMT1	-0.462257	-0.267149	-0.458307	0.0346383
PSMC1	-0.462615			-0.218968
CCT3	-0.468312	0.0594937	-0.242465	0.271067
MTCO1	-0.471089			-0.278531
PA2G4	-0.471809	-0.675558	-0.799395	-0.187756
ACAD9	-0.472229			-0.156177
CDK9	-0.472249			-0.0840279
GPKOW	-0.476358			0.211137
TOE1	-0.477623	-0.536168	-0.28207	-0.44493
TWF1	-0.478045	-0.825849	-0.395758	-0.621955
VDAC1	-0.478487	-0.624088	-0.392042	-0.705806
RTCB	-0.480217	-0.63026	-0.516099	-0.479955
FLII	-0.481344	-0.621466	-0.312778	-0.360768
POM121	-0.481767	-0.405318	-0.029912	-0.489241
TCEB2	-0.482654	-0.44908	-0.23914	-0.216401
PSMD6	-0.483945	-0.625979	-0.664814	-0.237881
ING2	-0.48451			-0.218565
ZC3H4	-0.487136	-0.146228	-0.742217	-0.254513
NDUFS2	-0.491916	-0.533055	-0.666943	-0.325106
PSMA6	-0.492383	-0.346078	-0.572308	-0.113083
GYK	-0.493073	-0.857155	-0.851912	-0.784533
TPR	-0.493987	-0.442379	-0.559771	-0.460251
EEF2	-0.494251	-0.194823	-0.407498	0.265797
ACTB	-0.494963	-0.627226	-0.294402	-0.669235
OSTC	-0.498423	-0.0169936	-0.384132	-0.0303835
PSMA3	-0.50181	-0.285266	-0.449316	-0.233464
ENO1	-0.501933	0.11836	-0.300004	0.590243
PPIL2	-0.502321			0.286526
RACGAP1	-0.502485	-1.10547	-0.506865	-0.90736
LCT	-0.503159			-0.598173
NDUFS1	-0.505328	-0.468791	-0.746204	-0.125038
MSI2	-0.509225	-0.184523	-0.440792	-0.336774
CORO1B	-0.509676	-0.274529	-0.241219	-0.339345
ATXN2L	-0.510868			-0.947918
PSMA7	-0.513255	-0.325973	-0.47345	-0.233888
SSR4	-0.515418	-0.643608	-0.630818	-0.356292
RPS15	-0.515666	-0.671715	-0.505124	-0.424765
EIF3G	-0.518494	-0.881242	-0.693995	-0.765008
PSMD3	-0.521411	-0.00141456	-0.65831	-0.377913
DLAT	-0.52166	-0.823039	-1.12721	0.126576
FANCI	-0.524313	0.051024	0.14978	-0.204782
ATAD3	-0.525621	-0.652833	-0.497303	-0.467434
MACF1	-0.526494	0.00216244	0.0503276	-0.0389546
LAMTOR3	-0.526805	-0.668341	-0.558347	-0.736341
CYC1	-0.526992	-0.52614	-0.671141	-0.34507
IAP	-0.527013	-0.414787	-0.393899	-0.478808
UQCRC1	-0.527221	-0.659085	-0.670176	-0.358177
MTCH2	-0.527325	-0.669694	-0.545487	-0.680058
LCP1	-0.527616	-0.80556	-0.335262	-0.597278
SSBP1	-0.530823	-0.90444	-0.51645	-1.04145
MMTAG2	-0.532032	-0.0263079	0.239887	-0.0969617
CLINT1	-0.533242	-1.16443	-1.20636	-0.778234
SUMO2	-0.536419	0.133695	0.0192037	0.313942
ATP6V0D1	-0.542332	-0.122083	-0.357123	-0.314625
BAK1	-0.544435	-0.628252	-0.535562	-0.592723
STOML2	-0.545319	-0.654149	-0.716031	-0.297413
NUP35	-0.545677	-0.660156	-0.502444	-0.371422
PGAM5	-0.547362	-0.678187	-0.506968	-0.655353
DERL1	-0.550761	-1.06163	-1.31018	-0.275018
SLC25A12	-0.551902	-0.768862	-0.676665	-0.578672
DNAJC7	-0.554104	-0.453854	-0.989277	-0.919151
NDUFA9	-0.555036	-0.676987	-0.644172	-0.496712
SAMM50	-0.555481			-0.645593
EIF3H	-0.555693	-1.06649	-0.650227	-0.563284
KIF23	-0.557646	-1.12617	-0.433487	-0.949533
HDLBP	-0.558113	-0.296368	-0.460092	-0.317085
DARS	-0.55875	-0.549346	-0.598894	-0.441321
SSR1	-0.562367	-0.6256	-0.572995	-0.290745
MARS	-0.563923	-0.196938	-0.404191	-0.494048
VDAC2	-0.56796	-0.656535	-0.47315	-0.702304
NCAPG	-0.568623	-0.267705	-0.479854	1.63817				+
UQCR10	-0.568751	-0.681515	-0.621244	-0.35838
EIF2A	-0.569843	-0.442477	-0.842905	-0.243165
TOMM40	-0.570186	-0.632472	-0.501688	-0.640299
EIF3F	-0.572887	-0.952685	-0.77359	-0.741855
HACD3	-0.576476	-0.604148	-1.0488	-0.1628
RPS25	-0.577186	-0.74819	-0.591962	-0.590701
SLC25A20	-0.577638			-0.417271
AIMP1	-0.580202	-0.644127	-0.695559	-0.487035
EIF3L	-0.580396	-0.861238	-0.675074	-0.689125
PHB	-0.580396	-0.74456	-0.753288	-0.443477
NFKBID	-0.580634	-0.545445	-0.304933	-0.302546
TCP1	-0.586558	-0.297786	-0.646496	-0.0994635
LAMTOR1	-0.587923	-0.877897	-0.621755	-0.680105
UQCRH	-0.590745			-0.433214
GMPS	-0.591658	-0.294261	-0.502485	-0.291133
TBP	-0.592615	-0.572587	-0.677726	-0.170426
DDX1	-0.599375	-0.651745	-0.736677	-0.328997
RMDN3	-0.599703			-0.709151
NDUFS3	-0.602657	-0.505984	-0.556139	-0.244514
IMMT	-0.602745	-0.565204	-0.466098	-0.640254
STRAP	-0.602789	-0.959711	-0.529635	-0.838435
UQCRC2	-0.603621	-0.648145	-0.645412	-0.425521
PSMD11	-0.606694	-0.455317	-0.55737	-0.228317
MTX1	-0.618606	-0.719495	-0.580224	-0.601409
HELZ2	-0.618938	-0.60621	-0.601278	-0.623554
POLD1	-0.621222	-0.777245	-0.774232	-0.579836
RBM10	-0.624844	-0.145127	-0.266316	0.133169
EIF3A	-0.625979	-0.959963	-0.656172	-0.729005
STAU2	-0.626112	-1.42473	-0.897355	-1.02997
STAU1	-0.627115	-0.822146	-0.576519	-0.71551
EIF2S1	-0.627404	-0.537424	-0.796736	-0.399388
YBX1	-0.63055	-0.856606	-0.553045	-0.789761				+
PDHB	-0.630751	-0.724492	-0.854466	0.0966667
PDHA1	-0.630863	-1.03632	-1.10703	0.0859685
FAM120A	-0.632271	-0.622243	-0.566314	-0.809145
DNAJC11	-0.632651	-0.741831	-0.654399	-0.795734
ATP6V1H	-0.634173	-0.593833	-0.414691	-0.363364
G3BP1	-0.636459	-0.988905	-0.768666	-0.66326
LMO7	-0.63693			-1.35067
YTHDF2	-0.638411	-1.01191	-0.984474	-0.803116
TOMM70A	-0.64539	-0.25777	-0.426509	-0.380052
EIF3E	-0.645773	-0.520273	-0.545571	-0.705641
DNAJC9	-0.646857	-0.579275	-0.552558	-0.577853
PABPC4	-0.64792	-0.947862	-0.699747	-0.7355
ATP6V0A1	-0.652992	-0.361546	-0.160782	-0.481626
CLTC	-0.654149	-0.634576	-0.606035	-0.750591
SLC25A13	-0.654172	-0.845132	-0.738481	-0.504591
ATP6V1C1	-0.655217			-0.245814
RAVER1	-0.655581	-0.609288	-0.316456	-0.677564
ELMSAN1	-0.659654	-0.621222	-0.554189	-0.813854
SPATS2	-0.662666			-0.547004
EPRS	-0.66278	-0.669029	-0.800124	-0.493886
EIF2S3X	-0.663831	-0.496346	-0.755064	-0.402188
DHX30	-0.66454	-0.715273	-1.03372	-0.679966
KARS	-0.664745	-0.558729	-0.708703	-0.488107
EIF2S2	-0.666714	-0.496183	-0.756989	-0.38694
DRG1	-0.667218	-0.71487	-0.80725	-0.610896
DOCK2	-0.667676	-0.59318	-0.914031	-0.739035
VDAC3	-0.672566	-0.650476	-0.600818	-0.710425
KPNA1	-0.672704	-0.729076	-0.537194	-0.545487
HK2	-0.678187	-0.630662	-0.474492	-0.650001
GM20390	-0.681053			0.603502
EIF4E	-0.681793	-0.919151	-0.732404	-0.364311
EIF3C	-0.682812	-0.515707	-0.408435	-0.77285
LSM14A	-0.683136	-0.417174	-0.280738	-0.950313
NELFB	-0.684295	-1.081	-0.961171	-0.209445
RQCD1	-0.686568	-1.14663	-0.869359	-0.791283
SLC25A1	-0.690661	-0.47297	-0.642594	-0.352529
SIPA1	-0.692385	-0.521225	-0.494048	-0.0277632
PABPC1	-0.692432	-1.0315	-0.72738	-0.883955				+
NDUFAF1	-0.692525			-0.394335
GLIPR2	-0.69764	-0.695839	-0.44234	-0.582879
PHB2	-0.698178	-0.861081	-0.7729	-0.527845
PURB	-0.701623	-0.518701	-0.603534	-0.827845
EIF3B	-0.702656	-0.975879	-0.67098	-0.719044
TMOD3	-0.706182	-1.03605	-0.698787	-0.678187
ANP32B	-0.706794	-0.882624	-0.821636	-0.444459
DDX6	-0.710189	-0.841508	-0.59218	-0.797162
TAF2	-0.716055	-0.890198	-0.219068	-0.330048
PLGRKT	-0.720612	0.108759	-0.665226	-0.0187903
BAX	-0.724659	-0.949282	-0.652697	-0.854701
CCDC47	-0.725589			-0.131424
RARS	-0.72812	-0.464564	-0.751757	-0.535018
CNOT1	-0.729076			-0.399559
YLPM1	-0.737928	-0.551353	-0.965362	-0.36175
CLIC4	-0.738963	-0.203784	-0.78339	-0.276992
GEMIN4	-0.747439	-0.38039	0.0504668	-1.15309
DCP1A	-0.747657	-0.368309	-1.19463	-0.898027
EDC4	-0.755113	-0.454723	-0.435846	-0.997751
RRBP1	-0.755892	-0.490659	-0.538178	-0.534684
UQCRQ	-0.761238			-0.68571
ELMO1	-0.767536	-0.909146	-1.2394	-0.820718
DDRGK1	-0.769133	-0.800475	-0.836965	0.0597706
FIZ1	-0.773985			0.038998
KMT2D	-0.783042	-1.12359	-0.715723	-0.528989
DNAJA1	-0.784185	-0.855379	-0.716884	-0.689474
LIMA1	-0.787045	-1.50976	-1.28764	-1.23409
FMR1	-0.805661	-0.981964	-0.749232	-0.644014
EIF3I	-0.809777	-0.789312	-0.800048	-0.721278
ERLIN1	-0.821916			-0.774824
G3BP2	-0.825057	-1.07491	-0.756136	-0.832616
CCDC124	-0.830024	2.43813	-0.56546	-0.319712		+
RAD18	-0.843086	-0.685826	-0.496366	-0.803066
GEMIN2	-0.843163	-1.45648	-0.910692	-1.52807
EIF3D	-0.843578	-1.12756	-0.918742	-0.970102
YBX3	-0.857966	-0.808968	-0.73812	-0.854023
YBX3	-0.857966	-0.995017	-0.73812	-0.88526
MYO6	-0.870915	-1.93893	-1.56392	-0.910637
LARP1	-0.878189	-0.891322	-0.991026	-0.864623
CPSF6	-0.880073	-0.690009	-0.845235	0.220825
HSPA14	-0.885153	-0.566912	-0.690172	-0.409432
CDK2	-0.885446	-0.597147	-0.193305	-1.06019
EDC3	-0.887553	-0.877791	-0.729722	-1.30216
SMARCA2	-0.889075	-0.497099	-0.838151	-0.298229
OSBPL8	-0.896173	-1.18771	-1.25742	-0.505124
TICRR	-0.896872			0.23952
HNRNPK	-0.897732	-0.138203		-0.180643
HNRNPK	-0.897732			-1.88406				+
HNRNPC	-0.899614	-0.0650835	-1.01234	-0.0444045
HNRNPC	-0.899614	-1.14557	-1.01234	-0.693784
FXR1	-0.901742	-0.965446	-0.57467	-0.959402
GEMIN5	-0.904305	-1.3649	-0.677218	-1.7485				+
UPF1	-0.911967	-0.720921	-0.72578	-0.908605
LACTB	-0.916943	-1.01718	-0.832	-0.89956
ZC3H8	-0.921035	-0.444518	-0.669006	-0.938956
PRRC2C	-0.921117	-1.1496	-0.996225	-1.05454
PURA	-0.926673	-0.995477	-0.918469	-0.947028
CHMP1B1	-0.960525	-0.729148	-0.808084	-1.24434
QARS	-0.993982	-0.727045	-0.993551	-0.37021
EIF4A1	-1.00717	-1.10383	-1.07288	-0.831717	+		+	+
EIF4E2	-1.00793	-1.40431	-1.4339	-0.958308
EEFSEC	-1.00839	-1.17981	-1.01867	-0.704418
ITPR3	-1.00976	-1.02926	-0.348298	-0.580138
ABCD3	-1.01902	0.227495	0.00201835	-1.04362
MSH3	-1.03044			-0.436803
AKAP8L	-1.04496	-0.854649	-0.543698	-0.851027
DYNC1H1	-1.05799	-0.622221	-1.19529	0.054779
MAP4K1	-1.08311			-0.946416
PRRC2A	-1.0973	-1.35203	-1.3094	-0.724468
TUBA1A	-1.09894	-1.77241	-0.945582	-1.76121				+
SERINC3	-1.12727	-0.509142	-0.871522	0.292546
ANP32E	-1.13565	-0.670245	-0.829049	0.256528
PEX14	-1.14867	-1.04148	-0.832591	-0.695092
EEF1A1	-1.14867	-0.892178	-1.1937	-0.614403	+		+
DNAJA2	-1.16059	-1.04177	-1.13011	-0.788788
GIGYF2	-1.16385	-0.597693	-0.817079	-1.03596
SQSTM1	-1.17465	-1.18564	-0.676319	-1.1623
UBAP2L	-1.20616	-1.52778	-0.907333	-0.968831
EIF4G1	-1.20899	-1.70906	-1.20486	-1.2067
DDX3X	-1.24568	-1.457	-1.63819	-1.03316		+	+
DNMT1	-1.25653	-0.490618	-0.939178	-0.431929
DNMT1	-1.25653	-1.90271	-0.939178	-1.32767
LSP1	-1.29573	-1.43121	-1.31822	-1.21504	+			+
PPP1R9B	-1.31437	-0.206612	0.202888	-0.422791
DDX3Y	-1.43827	-2.34022	-0.550169	-1.13018		+
PLEC	-1.48544	-1.56103	-1.1715	-1.25839
EIF4B	-1.49078	-1.39855	-1.48851	-1.23443	+			+
M6PR	-1.51334			-0.310576
POU2AF1	-1.52612	-1.59244	-1.535	-1.47321
MYCBP2	-1.5575	-2.16146	-1.92566	-1.89121		+	+	+
GHITM	-1.58346	-0.820336	-1.11704	-0.847129	+
TUBB2B	-1.59279	-1.60533	-1.76024	-1.68265				+
EPB41L5	-1.68534	-1.68108	-1.72366	-1.50525
RASAL3	-1.85079	-1.33734	-2.03245	-1.67107	+		+	+
TUBB4B	-2.02433	-2.03186	-2.07704	-1.9628	+	+	+	+
TUBA4A	-2.09332	-1.29177	-2.22129	-1.95115	+		+	+
TUBB5	-2.19707	-2.17351	-2.12249	-2.07662	+	+	+	+
TUBA1B	-2.19952	-2.18929	-2.14216	-2.10755	+	+	+	+
CAD	-2.29018	-1.35783	-2.21659	-1.66557	+		+	+
RBM15B	-2.33134	-2.03505	-1.6448	-1.99045	+			+
KRT76	-2.37722	-3.37662	-2.55597	-3.02691	+	+	+	+
TRY10	-2.95803	-4.40119	-3.63358	-2.23168	+	+	+	+
SPATA22	-5.30426	-5.21915	-5.56183	-6.1095	+	+	+	+
CACTIN		0.0103502	1.27286				+
IGKV2-112		0.633943	1.20827				+
RALA		0.523562	0.91288
RASA3		0.617393	0.588421
INTS8		0.240253	0.426533
CTDSP1		0.172744	0.401194
BCL6		0.340619	0.390338
BCL7A		0.285816	0.369494
GINS3		0.0503276	0.303342
PPIL3		0.054779	0.302641
PMF1		0.267116	0.301002
AP1G1		0.392317	0.289598
ANAPC4		0.0882773	0.2587
FOXR1		0.306729	0.252173
CCDC59		0.191184	0.240742
DUS3L		0.271545	0.240742
MLLT10		-0.0477858	0.235114
KDM1B		0.241108	0.215119
GDI2		0.645794	0.190552
POP4		0.382169	0.184471
TPM3		-0.295411	0.176195
ZCCHC7		0.0867838	0.169797
MRPL46		0.282025	0.163499
NEDD8		-0.268052	0.162855
ESRRA		-0.0475024	0.147437
NFRKB		0.632361	0.133169
CCDC12		0.0499095	0.123666
RFXAP		-0.406962	0.121944
MRPL12		0.211511	0.10286
SGOL2		-0.383115	0.0939657
GM15128		0.197865	0.0856966
MPHOSPH8		-0.272838	0.066537
PDCD6		0.210888	0.0551957
RPA3		-0.264045	0.040121
RPP14		0.125783	0.0117819
TRIM27		-0.30155	0.00748262
HIST2H2AC		-0.148225	-0.00150116
MAX		0.165044	-0.0172127
MUM1		-0.284616	-0.0347957
HSPE1		-0.0618573	-0.0469657
MLLT6		0.229711	-0.0585781
ZFP82		-0.350283	-0.0599159
MBTD1		-0.0777413	-0.0649779
BCLAF1		-0.153783	-0.0653703
BCLAF1		-0.181133	-0.0653703	-0.202505
RPRD1A		-0.21332	-0.0723463
AP2A2		0.878058	-0.0747449
ICE1		0.1503	-0.076113
PCDH15		-0.0232991	-0.0778174
1700009N14RIK		0.136454	-0.0863082
ZNF451		-0.169161	-0.0905418
CDC16		-0.335863	-0.107617
RREB1		-0.417945	-0.110822
RUNX1		-0.142115	-0.172978
ORC6		0.122739	-0.186295
TEFM		-0.384942	-0.206412
CASZ1		0.0359054	-0.21625
DEF6		-0.118445	-0.227624
RPP25L		-0.277796	-0.248279
SF1		-0.0224783	-0.260256	0.289716
SF1		-0.0509208	-0.260256
WAPAL		-0.513873	-0.283738
STIP1		-0.0881474	-0.300413
SYPL1		0.194844	-0.350522
TRIM56		-0.446207	-0.364868
ETF1		-0.239702	-0.365909
PSMB7		-0.345088	-0.370844
PCNP		-0.10493	-0.37202
CWF19L1		-0.0314742	-0.373664
FAM98B		-0.499382	-0.390756
PAXIP1		-0.238681	-0.396005
CHD7		-0.343	-0.434247
PSMA5		-0.533556	-0.438679
BAZ2B		-0.221102	-0.446561
NR2C2		-0.461065	-0.480056
ADAR		-0.565887	-0.489261
PSMC4		-0.471469	-0.496468
LAMTOR2		-0.457058	-0.502771
TIMM23		-0.661615	-0.515666
ATP6V0C		-0.534099	-0.516017
AK2		0.0893625	-0.543341
CCNB1		-0.50707	-0.545677
CDK1		-0.735211	-0.578866
OCIAD1		-0.596863	-0.604937
EIF4H		-0.685037	-0.627271
CDK5RAP3		-0.369352	-0.646925
NAA10		-0.282439	-0.736268
WHSC1L1		0.131589	-0.75716
TRP53		-1.12334	-0.779224
EMC3		-0.624265	-0.800576
VTI1B		-0.498383	-0.830203
EPB4.1L2		-1.10759	-0.862444
PUM2		-1.44564	-0.900368
ZC3HAV1		-1.18449	-0.937823
CNOT7		-1.00633	-0.94178
PSMD7		-0.387317	-0.99008
EIF4G2		-1.05946	-1.06184
CHMP4B		-0.913379	-1.17984
ALDH18A1		-1.04362	-1.30475
GET4		-1.26129	-1.46522

## Sheet: Exp. 2 Rev
Gene ID	Log2 ratio: 5min anti-IgG / 0min	Log2 ratio: 15min anti-IgG / 0min	Log2 ratio: 30min anti-IgG / 0min	Log2 ratio: 60min anti-IgG / 0min	Significance: 5min anti-IgG / 0min	Significance: 15min anti-IgG / 0min	Significance: 30min anti-IgG / 0min	Significance: 60min anti-IgG / 0min
ATP6V1D	2.38308	-0.0885487	2.51154	-0.227741	+		+
LONP1	1.91365	0.342689	2.43114	1.03949	+		+
PRKCB	1.51959	1.79211	1.79689	1.97767	+	+	+	+
CHMP4B	-0.188397	1.29124	1.45286	1.15978		+	+	+
CHAF1A	0.390558	-0.0381553	1.22064	0.0692854			+
FAM98A	-0.71196	-0.696617	1.18123	-0.660472			+
ANXA6	1.8266	1.25515	1.09579	1.14006	+	+	+	+
MS4A1	0.506907	-1.64731	1.0439	0.19052		+	+
CDC37			1.02609	0.899291			+
MMTAG2	0.456596	0.326552	1.01078	0.0605778			+
SART3	-0.535102	-0.122076	0.924784	0.118069
GRSF1	-0.594487	-0.201258	0.923035	-0.23008
ALDOA	0.259664	0.149265	0.890408	0.960918
TNNT2			0.805788	2.70802				+
ATP5D	-0.80917	-0.113167	0.804549	0.767585			+	+
PKM	0.457437	0.242823	0.789604	0.971176			+	+
TFEB	0.218719	0.911614	0.77543	1.02765		+	+	+
H2-EB1	-0.0722248	1.44466e-05	0.735869	0.661068
DAXX	0.0962619	-0.269033	0.700884	-0.130404
FBLL1	0.164658	0.214542	0.66029	0.294013			+
PTPRC	0.591871	0.257787	0.658463	0.919451
NFKB1	0.216982	0.214223	0.63812	0.26285
DYNC1H1	-0.267357	0.997233	0.633664	1.24869		+		+
CD48	0.42825	0.349419	0.588421	0.0924479
HSPE1			0.587077	0.641446
CLK1	0.518132	0.247765	0.572987	0.0125627
RBM5	0.366364	0.267114	0.563256	-0.0812032
PGAM1			0.553262	0.727594
XRCC6	0.229588	-0.0766959	0.520749	0.62431
NR2C2	-0.154329	-0.158596	0.500802	0.0404821
MINA	0.263395	-0.201258	0.498864	-0.285816
IRF2	0.119423	-0.444561	0.490057	0.630952
FAM208B			0.489132	-0.217975
POLR2L			0.478713	0.097008
SMARCA2	0.369829	0.539394	0.477366	0.753118
MSH6			0.470094	0.535436
PSMD3			0.465609	0.290886
PCM1	-0.524189	-1.05478	0.464145	-0.958806
HMGXB4	0.212134	0.363327	0.462157	0.277656
MYO1E	0.415326	0.753774	0.459537	0.930793		+		+
PHGDH	0.370945	0.500687	0.457227	1.02641
CACYBP	0.021764	0.0539728	0.437121	0.41677
FANCI	0.387363	0.188365	0.436801	0.347454
CDK7	-0.83385	-0.196355	0.43328	0.15133
RAD23B	0.331361	0.239226	0.432639	0.274634
XPC	-0.0180743	0.366076	0.430392	-0.136716
GRWD1	0.381616	0.146867	0.42975	0.132673
YLPM1	0.185359	0.547953	0.422018	0.485479
LDHA	0.190552	-0.429964	0.404903	0.478386
GNAS	0.274649	-0.067501	0.399445	0.141032
EMC2	-0.53755	-0.0855606	0.396817	-0.0615688
CPNE3	0.0103502	0.146643	0.394734	0.397619
MYH14	0.235114	0.373608	0.386038	0.430178
ZBTB7A			0.386038	-0.283922
HIST1H2BC	0.418568	0.0212186	0.378512	-0.00949053
ZFP362	0.287354	0.249359	0.3667	0.0059996
BSG			0.365357	0.110776
DHX8	0.0928839	0.264807	0.362554	0.365407
H2-AB1	-0.0164391	-0.330903	0.349139	0.815732
H2-AB1	-0.0164391	-0.0461418	0.349139	0.637379
PGK1	0.525267	0.232328	0.344828	0.823703
ZFP800	-0.324238	-0.0282862	0.34426	0.222986
MYO1G	0.404685	-0.0863761	0.34153	-0.0688772
SDHA	-0.506168	0.00093804	0.338225	0.381348
TERF2IP	-0.0195798	-0.0607391	0.335483	0.142146
ITIH2	0.124461	0.224233	0.331591	0.242499
MRPS2			0.329985	0.50666
MDH2	-0.00226679	0.354723	0.325847	1.30404				+
HNRNPA3	-0.0161181	-0.00791302	0.317651	-0.0583859
HNRNPA3	-0.0161181	-0.138552	0.317651	-0.0809305
GLTSCR2	0.208767	-0.256045	0.317188	-0.212632
STIP1	-0.0421003	0.106824	0.310107	0.652538
DHX33	0.238542	0.196459	0.306496	0.0625351
ZNF865	0.0908535	0.059525	0.305679	-0.0549179
FLOT2	0.25084	-0.216734	0.305329	0.0199601
PPWD1	0.0388575	0.0281604	0.304861	0.128708
KMT2A	0.0870554	0.132499	0.303576	0.10372
ACAT1	0.213627	-0.0265876	0.302407	0.675789
RHOA	0.102457	-0.272382	0.301822	0.899453
PLGRKT			0.297837	-0.299362
H2AFY	0.254957	0.00592724	0.296898	0.0451486
DNMT3A	0.184598	0.0946183	0.296663	0.125541
HSPD1	-0.191574	0.280983	0.294665	0.986959				+
ERCC3	0.204016	0.404974	0.289834	0.010832
MGA	0.568032	-0.0847447	0.289126	0.254771
ST14			0.278698	0.251659
SENP7	0.0264459	-0.179129	0.277509	-0.0184917
SLC1A5	0.17031	0.111212	0.273098	0.265882
CD36	0.214622	-0.382391	0.27274	-0.359971
HADHA	0.162339	-0.138552	0.271426	0.314015
HIST1H1A	0.172744	-0.204141	0.270828	-0.195726
ZMYM4	-0.106125	-0.111165	0.268075	-0.1644
SERINC3	-0.0560412	0.339473	0.262313	0.316941
NTHL1	0.497638	-0.173383	0.261711	-0.191436
POLR1D			0.258459	0.155984
POLD2			0.254957	-0.158208
RBM19	0.0457225	0.144632	0.250355	0.148417
CHAF1B	0.291368	-0.0727232	0.250234	-0.117961
IDH3A	0.148088	0.368141	0.248292	0.352105
NDUFS5			0.247077	-0.375067
NCOA5			0.246712	0.336756
NCOA5		-0.0251707	0.246712	-0.0237522
CPSF7			0.240986	0.226037
NOLC1	0.208143	0.0382582	0.240497	0.0513543
ANP32E	-0.398627	0.676803	0.239765	0.81165		+
ACTR8	0.00100953	0.0911564	0.234624	0.0743803
REEP4			0.231432	0.00582579
CCDC86	0.294665	0.13443	0.23131	0.170475
MORF4L1	0.20201	-0.255561	0.231064	-0.098689
H2-AB1	-0.396954	-0.330903	0.228357	0.815732
H2-AB1	-0.396954	-0.0461418	0.228357	0.637379
DEF6	0.017922	0.274582	0.227495	0.111243
IKZF3	0.207643	-0.0772429	0.223546	-0.097476
CCT2	-0.325196	0.0241644	0.22231	0.561473
CSE1L	0.245252	0.0771932	0.221197	0.154474
WDR74	0.256769	0.259547	0.220082	0.408914
PAK1IP1	0.233643	0.0759305	0.218595	0.0867985
SYF2	0.263395	0.0399183	0.218099	-0.010923
H2-AA	-0.0111808	-0.0953169	0.217851	0.577939
MICALCL			0.217603	-0.173639
CCDC137	0.20989	0.306109	0.21661	0.247405
WDR76	0.173639	-0.129481	0.20989	-0.124461
GPRIN3	0.176833	0.0853131	0.209765	0.0851446
CHAMP1	0.118094	0.123245	0.20964	0.188792
RANBP1	-0.170605	-0.00259443	0.208517	0.186229
SENP3	0.140255	-0.0893625	0.207893	0.146164
SURF6	0.222063	0.13481	0.205017	0.177262
ZNF592	0.0719	0.0643893	0.20389	0.0390287
SPATA22	0.697863	4.80716	0.203139	6.55341	+	+		+
SFSWAP	-0.155004	0.24156	0.201885	0.46168
HNRNPUL2	0.219958	0.0449402	0.201006	0.0171396
CHD2	-0.0570914	-0.133564	0.201006	0.1708
MBD2	0.0943712	-0.214747	0.200128	0.026161
NIFK	0.0533895	0.0928478	0.199876	0.0995099
NUMA1	0.170566	0.243609	0.199374	0.315864
NUMA1	0.170566	0.0548119	0.199374	0.0422636
BPTF	0.18409	0.0661102	0.198746	0.0368219
FANCD2	0.339365	0.298353	0.197614	0.284616
CBX8	0.228726	0.113957	0.195852	0.279301
GAPDH	-0.0928632	0.455614	0.193709	0.763587				+
HIST1H1E	0.121679	-0.0247452	0.193078	0.134271
POP4	-0.0728773	-0.477677	0.193078	-0.117828
DLST	-0.307466	0.063771	0.190678	0.895341
ATRX	0.158208	0.0921556	0.189666	0.0757785
ZNF512	0.175173	0.0821176	0.187641	0.169144
2310022A10RIK	-0.00836294	-0.254473	0.186501	0.0645402
REXO4	0.133827	-0.0270125	0.18612	-0.00115371
RRP15	-0.00274375	0.148545	0.18612	0.170134
RAB6B	-0.111757	0.153302	0.18574	0.461502
ACAD9	-0.0853436	0.148641	0.184725	0.0271456
HCFC2	-0.209745	-0.327228	0.184725	0.0700121
NLE1	0.454176	-0.158337	0.183455	-0.228234
SLC7A1	0.282973	0.0798897	0.182438	-0.0648829
HIST1H1C	0.113167	0.0547069	0.182057	0.0682262
HIST1H2BF	0.15043	0.0590439	0.180912	0.0713606
GNL2	0.148088	-0.226878	0.178619	-0.219463
REST			0.177727	0.215546
THOC3	0.095722	-0.0625362	0.175173	-0.1141
GPKOW	-0.279389	-1.03569	0.174662	-0.00173014
ZNF687			0.173767	-0.0750534
ESF1	0.063641	0.341885	0.172872	0.366466		+
VRK3	0.0467006	0.173677	0.171847	0.0514739
KAT8	0.0843364	0.208461	0.171591	0.129118
NOP56	0.183074	0.150193	0.169284	0.114238
POLR1C	0.0439044	0.209111	0.166972	0.336264
ANAPC2	0.0280033	-0.20201	0.166201	-0.305562
EEF2	-0.123293	0.335954	0.165944	0.538241
PDCD11	0.175173	0.0303982	0.165301	0.027925
NUMA1	0.270589	0.243609	0.1644	0.315864
NUMA1	0.270589	0.0548119	0.1644	0.0422636
ZMYND8	0.287472	0.0278661	0.163885	0.0117334
CWC27	-0.0427837	-0.249385	0.16221	0.0144705
CCDC12	-0.0131158	-0.0973411	0.161307	0.213002
HADHB	0.117429	-0.0672257	0.161049	0.48746
NFKB2	0.0281448	0.0850988	0.160533	0.159589
MYO1D	0.176067	0.281825	0.158983	0.323913
HP1BP3	0.195348	0.0586082	0.158466	0.0708453
HSP90AB1	-0.0722248	0.202672	0.157044	0.523401				+
TCOF1	0.197488	0.307716	0.156785	0.246122
ZFP740	0.235114	-0.181421	0.156138	-0.0220482
POLR2J			0.156138	0.00611558
PINX1	0.0443242	0.200266	0.155361	0.152404
MRTO4	0.0492126	0.107492	0.155231	0.0775738
HIST1H1B	0.0394191	0.147745	0.155231	0.0988454
TRMT1L	-0.167442	0.662643	0.154713	0.070315
NOC3L	0.122607	0.116692	0.153805	0.168431
EZH2	0.197236	-0.102725	0.153287	-0.0545011
SMC5	0.162339	0.0322264	0.152897	-0.0169242
RBM34	0.0650208	0.0191557	0.152897	0.0154471
TKT	0.358171	0.162719	0.1503	0.565972
ICE1			0.14965	0.697008
MEN1	0.141956	-0.0897694	0.148999	0.00868222
NSA2	0.166073	0.187411	0.148609	0.186787
SDAD1	0.075738	-0.0751904	0.147046	0.0169061
INTS4	0.134352	-0.220701	0.146655	-0.0836559
DNAH7C	-0.36589	0.311757	0.146394	0.206312
MYBBP1A	0.137372	0.0208673	0.146134	0.0209405
HNRNPH3	0.049352	-0.0460021	0.146003	0.0547819
HIST2H2AC	-0.0200479	-0.197614	0.146003	-0.556209
CENPC	0.12618	0.0349139	0.145743	0.127526
NO66	0.340391	0.282386	0.145482	0.393236
TERF1	-0.00750711	-0.0154976	0.145482	0.0211747
SPAG5	0.118094	0.0920018	0.14483	0.199471
SNIP1	0.274649	-0.0347792	0.143002	-0.00705191
KRI1	0.161049	0.0543923	0.142479	0.0212771
HIST1H3B	0.0850168	-0.0190613	0.141433	0.090035
GM21992	1.69448	-0.522658	0.140909	-0.117695	+
CLIC1	-0.0989536	0.451938	0.140386	0.519507
URB2	0.155749	0.0637861	0.140255	0.0567312
ARID4A	0.0301242	0.0373103	0.139993	0.153045
ZFP444	0.0579701	-0.0319598	0.139862	0.158156
MACF1	0.0183493	-0.333767	0.139731	-0.128953
BCAP31	3.71094	-0.274172	0.138683	0.401749	+
NOP58	0.121015	0.145302	0.13829	0.131297
AK2			0.138159	0.617012
NRF1	-0.00526098	0.176756	0.137897	0.075368
LYAR	0.100709	0.033289	0.137635	0.0251477
BRIX1	0.0553346	0.067954	0.137635	0.168171
APOOL	-0.238919	-0.0540844	0.137635	-0.195222
CHMP1B1	0.0614305	1.22236	0.13711	1.17694		+		+
RPL7L1	0.0517201	0.145925	0.136454	0.10953
NSD1	0.291014	-0.130008	0.135929	-0.117429
VRK1	0.147046	0.106762	0.135929	0.146244
ABCD3	-1.09872	-0.623305	0.135404	-0.347439
EIF5A	0.081067	0.213069	0.135272	0.339966
KRR1	0.134352	0.190092	0.134352	0.131234
DDX50	0.0292761	0.118038	0.133958	0.0416547
ZFP91	0.89033	-0.00504059	0.132906	-0.106214	+
NOL8	0.0890913	0.1005	0.131853	0.131692
NPM1	0.118493	0.0730594	0.131589	0.0712545
CSRP1			0.131458	0.322523
NKAPL			0.131326	0.232667
PABPN1	-0.0650986	-0.0122111	0.131194	0.167312
INO80B	2.55807	0.00275814	0.130667	-0.120617	+
GAR1	0.0253123	0.115019	0.128425	0.119949
INTS9	0.067088	-0.307312	0.127633	-0.175557
UTP23	0.165301	0.33528	0.127237	0.137251
INTS3	0.0281448	-0.285106	0.12499	-0.296545
FBL	0.119024	0.173466	0.124593	0.155229
SUMO2	0.182057	0.775367	0.123666	-0.13606		+
SRFBP1	0.238542	0.195104	0.121015	0.153334
DKC1	0.119954	0.114191	0.120617	0.125195
NOL6	0.145743	0.0233577	0.120485	0.041922
NFYB	0.15769	0.0457143	0.119954	-0.0298416
RAC1	0.115699	-0.0147838	0.119954	-0.00230651
MBD1	0.1333	0.185228	0.119423	0.113551
POP1	0.0626743	0.147825	0.119423	-0.0382958
EBNA1BP2	0.0494913	0.133844	0.119423	0.165176
RBBP7	0.0219061	-0.0328061	0.11929	0.000259717
GNA13	-0.0452379	-0.312201	0.117695	-0.0743684
EHMT1	-0.0254119	0.0316512	0.116764	0.0906646
RCC1	0.132116	-0.13947	0.116631	-0.105812
RPP38	0.111699	0.0372215	0.116498	0.0525658
RRP36	0.0630888	-0.0357646	0.116498	-0.0918014
YWHAB	0.258338	0.35814	0.116232	0.250097
ZNF830	0.323312	-0.213876	0.116098	-0.183201
KIAA0020	0.12075	0.111493	0.116098	0.0892827
RBM22	0.109695	-0.00144204	0.116098	0.013975
SF1	0.024036	0.0890985	0.115965	-0.0169242
SF1	0.024036		0.115965	-0.436908
ZFML	-0.103472	0.123921	0.115166	0.399959
IKZF5			0.115166	0.0632585
FYN	0.632361	-0.132774	0.114767	-0.330099	+
MTA3	0.00791302	-0.184852	0.114367	0.0448657
GNAI2	0.138159	0.0118643	0.1133	-0.0399806
DDX10	0.00891703	0.0651287	0.1133	0.0369699
GM20390			0.1125	0.0449997
D2WSU81E	0.0807941	-0.0328061	0.112366	0.0589087
BCAS2	-0.00468191	-0.0688772	0.112366	0.00229573
CCAR2	-0.189302	0.231549	0.110898	0.213069
HNRNPC	0.0122111	0.0560262	0.109026	0.0613303
HNRNPC	0.0122111	-0.701771	0.109026	-0.636822
ZNF319	0.293135	0.0570764	0.108223	-0.37829
CTNNBL1	0.11929	-0.0274371	0.10809	-0.0723116
SMARCC2	0.0427844	-0.0938305	0.107956	-0.108357
MTA1	0.0871912	-0.0604624	0.107018	-0.0706641
POGZ	0.0450235	0.0616314	0.10675	0.0191412
SNRNP40	-0.0286165	-0.00518438	0.10675	-0.0048968
ENO1	0.186754	0.211799	0.106348	0.239464
CTCF	0.0928839	0.0693611	0.106214	0.0151992
GNAI3	0.0684644	-0.0298416	0.105142	-0.170181
PRDX4			0.105142	0.638142
RRP1	0.0791561	0.0658384	0.105008	0.0873808
SFN	0.0122111	0.0306193	0.103531	0.133258
RAB10	-0.0489792	0.0257644	0.103263	0.0634694
RSL1D1	0.0869197	0.0301478	0.101919	0.0293524
PLRG1	0.111031	-0.0114957	0.10165	-0.00273846
RPP30	0.00360232	-0.0147838	0.100709	-0.0100636
RPF1	0.173128	0.20395	0.100574	0.210312
PRPF19	0.129085	0.00659373	0.100036	0.0079277
POLR1E	0.121546	0.0678632	0.0999011	0.148337
CCT4	-0.475094	0.069013	0.0994973	0.52108
KNOP1	0.180784	0.252363	0.098689	0.289915
SPEN	0.0739573	-0.1129	0.0984196	-0.176067
CCT3	-0.162347	0.0728166	0.09815	0.561835
CHD3	0.20201	-0.131458	0.0959919	-0.315914
NHP2L1	0.217479	0.168398	0.095587	0.0563262
DDX51	0.098689	0.0490091	0.0951818	-0.0214797
DHX16	0.135141	-0.0941009	0.0942361	-0.0903115
NSMCE4A	0.118891	0.0480691	0.0938305	0.0468168
CASP8AP2	0.0900404	0.0211308	0.0936954	-0.152118
TRA2B	0.032242	-0.0342158	0.093425	0.0254413
MAZ	-0.0277926	-0.735435	0.0926134	-0.205017
LEMD3			0.0920721	0.209695
YWHAQ	0.0258793	0.128409	0.0911243	0.331772
ORC5	0.135404	0.062731	0.0908535	0.0490091
CDC5L	0.0731348	-0.0173518	0.0901759	-0.0471196
YWHAE	-0.0266165	-0.0536674	0.0899048	0.0694822
CDK11B	0.0571383	0.140921	0.0896338	0.203087
MYEF2	0.11703	0.0985055	0.0888201	0.0404227
CHD1	-0.108752	-0.136979	0.0881415	-0.0226164
UCHL5	-0.047741	-0.0850168	0.0875986	0.229146
PRPF38A	0.125519	-0.0280033	0.087327	0.0680296
INTS5	0.24306	-0.104471	0.0871912	-0.224164
RRS1	0.103128	0.0454165	0.0871912	0.100113
SWAP70	0.340277	0.230618	0.0870554	0.185228
RBMXL1	0.0764222	0.00811629	0.0863761	0.0591342
NOL10	0.0223323	0.148769	0.0863761	0.157528
ESCO2	-0.119636	0.122052	0.0858326	-0.0746424
ZNF280C	0.121413	0.0968229	0.0852886	0.0358158
FTSJ3	0.0990932	0.118523	0.0851526	0.123607
INTS12	-0.0283074	-0.326307	0.0850168	-0.369941
ZNF48	0.131458	0.102884	0.0847447	0.00197787
INTS2	0.126576	-0.357045	0.0843364	-0.127105
CWC15	-0.0149077	-0.0791561	0.0842003	-0.064469
RAP1A	0.0490731	-0.121679	0.0835197	-0.0483758
TWISTNB	0.000721115	0.189269	0.0828389	0.40993
TRA2A	-0.00481218	0.0614357	0.0812032	-0.0278618
CMAS	0.104471	0.0562362	0.0809305	0.110635
DDX24	0.0856966	0.106933	0.0803847	0.136997
ISG20L2	0.033793	0.000923584	0.0798389	-0.0364681
CPSF3L	0.119157	-0.198117	0.0797024	-0.19711
HIST1H2AF	0.0224743	0.0161472	0.0787465	-0.00317045
POLR2D	-0.390056	-0.10916	0.0784732	-0.0227584
ANAPC1	-0.0466528	-0.161694	0.0775164	-0.161307
MRGBP	-0.0455803	0.0877947	0.0772429	-0.0680517
RBM28	0.0464211	0.000461761	0.0771063	-0.0364681
NFKBID	-0.214257	-0.160017	0.0771063	0.725756
GLYR1	0.0771063	0.0291905	0.0768327	0.0455952
ZBTB14			0.0766959	-0.032242
TOP1	0.0863761	0.184031	0.0765591	0.19136
DHX9	0.081885	0.234465	0.0758749	0.271688
DHX9	0.081885	0.0859713	0.0758749	0.0864767
NDNL2	0.0139266	0.00294615	0.0758749	-0.0360461
NARS	0.125783	0.439383	0.0751904	0.265709
TOX4	-0.126911	-0.141433	0.0743684	-0.0610158
URB1	0.0837921	0.0249275	0.0721745	-0.0402613
DDX55	0.515712	0.13155	0.0713507	-0.125783
SHMT2	-0.0873808	0.0109482	0.0712136	0.404324
RBBP4	0.0825664	-0.0953169	0.0710762	-0.0734089
BAZ1B	0.0821575	0.099479	0.0708015	0.0611045
ILF3	0.0970713	-0.0433446	0.0706641	-0.0471196
GNL3	0.126841	0.256339	0.070252	0.192859
INTS1	0.054779	-0.243791	0.0701146	-0.312781
TCEA1	-0.0445384	-0.00129789	0.0699771	0.290427
HNRNPH1	0.115033	-0.0137839	0.0697021	-0.0154976
ZNF148	0.0203421	-0.247198	0.0697021	-0.238787
WDR89	0.0962619	-0.208892	0.0695647	-0.19774
DRAP1			0.0695647	0.0448956
INO80	0.0692898	0.0257937	0.0692898	0.166438
PHF14	0.0528332	0.0692249	0.0690147	0.146755
ABT1	0.0370308	0.0513095	0.0687396	0.0277044
ZMAT2	-0.168463	-0.140909	0.0687396	-0.0911243
HNRNPDL	0.0632269	-0.0229004	0.068602	-0.0430645
HNRNPDL	0.0632269	0.294579	0.068602
BRD1	0.266277	0.0721491	0.0684644	0.132183
HNRNPA0	0.0635029	-0.116897	0.0680517	-0.0863761
BANF1	-0.0282486	0.390434	0.0680517	0.344886				+
HIST1H4A	0.0593554	0.0842879	0.0662615	0.0321379
RSF1	0.0942361	0.00447927	0.065848	0
GTPBP4	0.0869197	0.0707089	0.0654344	0.0564162
ILF2	0.0468402	-0.00273846	0.0654344	0.028175
MOCS3	0.0727232	-0.184979	0.0641931	0.15645
CEBPZ	0.0479571	0.0385693	0.0640551	0.0351505
PQBP1	0.133037	0.0119662	0.063779	-0.0775164
USP39	0.00949053	-0.0409626	0.0619835	0.0914022
DDX21	0.0377336	0.028028	0.0612924	0.0330676
PHIP	0.0545011	-0.0150693	0.0610158	-0.0167816
WDR12	0.0513026	0.189516	0.0600474	0.249719
SUZ12	-0.011617	-0.0968015	0.0590784	-0.146525
SURF1			0.0585243	0.200813
NOL9	0.073546	-0.141825	0.0579701	-0.186247
POLR2A	0.081476	0.022068	0.0578315	0.00913223
C330007P06RIK	-0.0391325	0.385149	0.057277	0.232854
MPHOSPH10	0.0227584	-0.0117819	0.0571383	0.0805608
PPIA	-0.10067	-0.0694271	0.0567222	0.234245
MCRS1	-0.157496	-0.0641931	0.0564447	0.0929709
DDX49	0.130799	-0.186881	0.0563061	-0.197614
SMARCA5	0.0514416	0.0423825	0.0557509	0.0347514
DIS3	-0.0422042	0.0214383	0.0557509	0.0274397
CDCA5	0.00288247	-0.052555	0.0551957	0.0386434
DDX18	0.0507454	0.107399	0.0550568	0.0978415
BAZ1A	0.072586	0.0603672	0.054779	0.0561312
KRAS	-0.0276897	0.013742	0.0545011	-0.294194
IQGAP1	0.0803847	0.10785	0.0542234	-0.0521377
MAK16	0.041243	-0.0203421	0.0538064	0.0712393
PES1	0.0695647	0.0879174	0.0529723	0.133448
KIFC1	0.0122111	-0.106214	0.0517201	-0.200504
NFYC	0.163499	-0.105008	0.0514416	-0.0174944
SNW1	0.108491	0.00277262	0.0511633	-0.0673633
CPM	0.197614	0.261275	0.0508847	0.0621886
DDX54	0.052555	0.201294	0.0506061	0.157705
SLTM	0.0996318	0.21327	0.0504668	0.190125
STAG2	0.0321009	-0.227002	0.0497701	-0.100978
NOP2	0.0610158	0.0376509	0.0496307	0.0600062
HNRNPH2	0.0257376	0.024766	0.0494913	-0.0798389
RBMX2	0.0299829	0.0580073	0.0490731	0.209211
SUPT6H	0.16633	0.034116	0.0483758	-0.0254541
RPP40	-0.0143247	-0.248535	0.0482362	-0.147307
ENTHD1	0.032242	0.0561912	0.0478175	0.0457888
PCDH15	-0.094988	0.0207063	0.0471196	-0.0545011
SAFB2	0.0742315	-0.121679	0.0468402	0.187658
PSIP1	0.0199154	-0.0492126	0.0468402	-0.0996318
RRP1B	0.0196308	0.0482183	0.0468402	0.0233724
HNRNPD	0.00144204	-0.0788831	0.0468402	-0.0475383
HNRNPD	0.00144204	-0.290306	0.0468402	-0.298189
CHD4	0.0601858	-0.0871912	0.0462816	-0.103128
CDYL	0.0969364	-0.0892269	0.0460021	-0.0803847
UTP20	0.0473989	0.0870743	0.0457225	0.0866912
ZC3H13	-0.0783656	0.0740461	0.0454429	-0.00273846
RNPS1	0.0278618	-0.0380147	0.0453032	0.105846
SMC6	0.107688	-0.0172092	0.0451634	-0.0112093
UTP15	0.0606008	0.0510254	0.0448837	0.0123299
CYP3A11	0.0913952	0.296439	0.0447438	0.0768584
1110037F02RIK	0.0150693	0.0376657	0.044464	0.0958666
YY1	0.10017	0.00168891	0.0437644	-0.0176369
MTA2	0.0441843	-0.15056	0.0433446	-0.126576
NOC2L	0.064469	0.0381989	0.0427844	0.00487007
NOC2L	0.064469	0.265275	0.0427844
PCBP1	-0.0704362	0.126927	0.0423643	0.130539
YWHAG	-0.0823926	-0.0297002	0.042084	0.121612
PDS5B	0.021764	-0.116098	0.0415233	-0.123534
PDS5B	0.021764	-0.310805	0.0415233	-0.213254
KDM1B			0.0409626	-0.154842
VEZF1	0.246469	-0.00504059	0.0396999	0.0116752
MECP2	0.144177	0.0456846	0.0388575	0.108985
ARF1	0.351176	0.37977	0.0384361	0.398037
ZFP280D	0.155102	-0.248535	0.0382958	-0.303927
HEATR1	0.0612924	0.0591342	0.037593	0.0649175
HSP90AA1	-0.102233	0.315899	0.037312	0.548966				+
SCAF1	-0.0302214	-0.0350608	0.0371714	-0.0890913
FAM208A			0.0371714	0.362306
ORC2	0.0354831	0.0434526	0.0367495	0.0505323
ZNF22	-0.0354313	-0.139862	0.0367495	-0.117562
DDB1	0.0306892	-0.0263043	0.0363276	-0.0332292
YWHAZ	0.00891703	0.179351	0.0359054	0.267149
NHP2	0.0173518	0.132878	0.0356239	0.0755505
DNTTIP2	0.0265876	0.0971161	0.0353423	0.153222
GATAD2B	0.057277	-0.181166	0.0352017	-0.219835
KIN	0.119688	-0.10017	0.03492	0.048636
DDX52	0.0465608	0.0288667	0.03492	0.0383323
PDIA3	-0.217373	-0.13711	0.0340749	0.316187
ZCCHC10	-0.0247807	0.0845326	0.0339339	0.105551
SET	-0.227608	-0.11023	0.033652	0.1633
TEX10	0.0797024	-0.158725	0.0332292	-0.122739
IMP4	-0.0168476	0.111586	0.0329472	0.126643
NKRF	0.57889	0.149185	0.0326651	-0.0234683
WDR46	0.0433446	0.0495017	0.0326651	-0.00590291
TPM3	-0.0680447	0.0915714	0.032524	-0.11023
TPM3	-0.0680447	0.27638	0.032524
PCNA	0.168899	-0.387804	0.032242	-0.395063
NSMCE1	0.0207689	0.00272928	0.032242	-0.0411028
CBLL1	0.0253123	0.839854	0.0321009	-0.180403
ZCRB1	-0.0527004	0.215999	0.0316775	0.251865
HNRNPD	-0.169096	-0.0788831	0.0306892	-0.0475383
HNRNPD	-0.169096	-0.290306	0.0306892	-0.298189
HNRNPA2B1	-0.00810176	-0.0994973	0.0304067	-0.0773797
WDR43	0.0553346	0.00251245	0.0301242	0.0309582
DMAP1	0.0603242	-0.0471196	0.028852	-0.0479571
SNAP23	0.740194	-0.383497	0.0285691	-0.0192037
DIDO1	0.0617071	0.14256	0.0284277	0.182459
LRCH1	0.1956	-0.0690147	0.0280033	-0.237319
UTP3	0.0626743	0.0687103	0.0278618	0.0865686
POLR2B	0.0384361	0.00672417	0.0272956	0.0320199
WDR75	0.0652966	0.0616314	0.0271541	-0.0425042
GTF3C3	-0.0339535	-0.0448837	0.0270125	-0.236952
SART1	0.0919367	-0.0261627	0.0263043	-0.0551957
TFRC	0.0405417	-0.081067	0.0257376	0.529385
DDX56	-0.0128538	0.00836294	0.0255958	-0.000288558
KAT7	0.0478175	-0.224658	0.0250289	-0.100305
KIFC5B	0.0176369	-0.0743684	0.024887	-0.0775164
PHF6	-0.0138294	-0.229219	0.024887	-0.229711
BOP1	0.024036	0.200266	0.0246034	0.187379
VPS72	-0.00440699	0.340185	0.0246034	-0.0271541
HMGB1	-0.135063	-0.093425	0.0246034	0.149873
HMGN5	-0.000331879	-0.0691523	0.0241777	-0.0842003
HDAC1	0.0253123	-0.134352	0.024036	-0.124857
USF2	-0.263698	-0.371838	0.024036	-0.0354831
SLC3A2	-0.0412241	0.226696	0.0227584	0.364849
USP36	0.167101	-0.15549	0.0226164	-0.110497
SS18	0.00288247	-0.0344974	0.0221902	-0.360645
IRF8	-0.0646006	-0.0681893	0.021764	-0.0691523
CCT7	-0.079036	-0.0186342	0.0211954	0.391645
RAB35	0.149129	-0.177854	0.0210533	-0.292664
PIK3R4	0.0275787	0.0439136	0.0210533	0.0274544
ZNF771	-0.0431256	-0.0489336	0.0210533	0.294296
CDC40	0.0720372	-0.101784	0.0209111	-0.0476779
CCT8	-0.209895	0.472569	0.0206267	0.665752				+
TRIP12	0.0402613	0.0564312	0.0204844	0.0515188
GLTSCR1	-0.0627159	0.0199308	0.0194884	0.212568
TCF20	0.0905825	0.15396	0.0193461	0.135348
ORC4	0.0740944	0.0174316	0.0186342	0.0534488
PRPF8	0.00834347	0.0210429	0.017922	-0.00345838
INO80E	-0.150321	0.26979	0.0176369	-0.168514
RCL1	-0.113504	0.131045	0.0174944	0.110978
SNRNP200	0.00719549	0.0153596	0.0172092	-0.000288558
RRP8	0.0306892	0.121	0.016639	0.118382
CRNKL1	0	0.0781981	0.0164963	0.0778326
SUPT5H	0.00259443	-0.0448837	0.0159258	0.000721562
HNRNPM	-0.0591643	0.0842879	0.0149266	0.109997
RRP12	0.0114957	0.0994945	0.0144981	0.0822857
XRN2	0.00848693	-0.0196308	0.0144981	0.0679388
SRSF4	0.0480967	0.0268516	0.0142124	0.0245165
RALY	0.00877379	-0.040121	0.0142124	-0.0294175
NIP7	-0.0207502	0.00264252	0.0139266	0.0241937
SLU7	0.240009	0.169664	0.0136409	-0.127897
HNRNPA1	0.0227584	0.0518178	0.013498	0.0557862
AATF	0.00949053	0.0881167	0.0127833	0.0647062
NOL11	0.0490731	0.0379767	0.0116388	0.0652193
SF3A1	-0.0421152	-0.0709388	0.0114957	-0.0432045
RPF2	0.0214797	0.135126	0.0113525	0.118884
NOL7	0.0858326	0.152949	0.0112093	0.124031
EIF6	-0.0380359	0.0320937	0.0112093	0.052461
WHSC1	0.0524158	-0.117296	0.0107799	-0.196103
SF3B4	-0.0586532	-0.0958569	0.0104934	-0.0174944
SNRPA1	-0.146707	0.026161	0.00963388	-0.0275787
CD3EAP	0.013498	0.125557	0.00920381	0.159557
RUVBL2	-0.0289992	0.0342489	0.00906043	0.049442
SIN3A	0.0404014	-0.0788831	0.00805652	-0.153676
DDX39A	0.0641931	-0.143002	0.00762616	-0.163628
DPF2	-0.0559062	-0.184471	0.00762616	-0.00417777
ZFR	0.0542234	0.0978724	0.00733906	0.130287
BRD9	-0.28179	-0.271067	0.00733906	-0.372172
DDX31	0.054779	0.0680447	0.00690831	0.123182
NOM1	-0.0829884	0.145494	0.00690831	0.0451784
EFTUD2	-0.0135381	-0.040682	0.00619029	-0.0060466
ARPC1A	-0.0276161	-0.0691523	0.00619029	-0.159888
PHF2	-0.0569413	-0.238175	0.00590291	-0.148479
IKZF1	0.032242	0.0108174	0.0057592	0.0135963
HDAC2	0.0779266	-0.0119249	0.00518438	0.0780001
HNRNPL	0.0295589	0.00641984	0.00460933	-0.0206267
HNRNPU	0.0265876	-0.00129789	0.00460933	-0.0267293
SF1		0.0890985	0.00460933	-0.0169242
SF1			0.00460933	-0.436908
HELLS	0.0931545	-0.197236	0.00432164	-0.231187
ELAVL1	-0.0269104	-0.0485151	0.00432164	-0.0494913
WDR18	0.131063	-0.12075	0.00417777	-0.145351
WTAP	-0.0138585	0.0603822	0.00403388	0.0810948
PPP2CA	-0.19187	-0.0462816	0.00302647	0.30004
RBM15B	0.0054719	0.840577	0.00259443	0.137092
CENPF	-0.395929	-0.095722	0.00173014	-0.0970713
NSUN2	0.0110662	0.0611647	0.000576886	0.0181035
PRPF6	-0.012068	-0.0167816	-0.000577203	-0.0385766
ACTR5	0.164786	0.28044	-0.00106798	0.162945
FEN1	0.0713507	-0.276437	-0.00114018	-0.258338
SF3B1	-0.0246192	0.00278709	-0.00135681	0.0299857
DCAF13	0.0187766	0.0698153	-0.00179007	0.0987681
SYNGR2	-0.239328	-0.447421	-0.00206449	0.0214236
TBL3	-0.0271603	0.0187027	-0.0028449	-0.00906043
SF3A3	0.0113525	-0.0224743	-0.00285938	-0.0137839
NDC1	-0.279757	0.0825147	-0.00348108	0.00379928
RAD21	-0.0090887	-0.118758	-0.00365461	-0.105008
HACD3	-0.370173	0.143118	-0.00397285	0.61595
FV4	0.27035	0.119636	-0.00417541	-0.0450235
SMC3	-0.0439731	-0.148739	-0.00424777	-0.0705267
HIST1H1D	0.123269	0.00588373	-0.00453715	0.0569413
RRP9	-0.0150243	0.0678027	-0.00540581	0.0953579
PAF1	-0.0768432	-0.153805	-0.00555066	-0.125122
HSPA4	-0.244736	0.0210429	-0.00560858	0.186639
RFC3	-0.0811406	-0.143785	-0.00630393	-0.215244
CIRH1A	-0.0238417	0.0313858	-0.00747806	0.0115298
UTP18	0.0194884	0.0586984	-0.00762311	0.0340274
UBTF	-0.0228447	-0.00187425	-0.00800024	0.0891752
ATAD2	0.0423643	0.168415	-0.00807279	0.106125
CDKN2AIP	-0.0150535	0.104946	-0.00807279	0.127542
LMNB1	0.0313951	0.129513	-0.00831944	0.10552
ARID2	0.000576886	0.0840738	-0.00847902	0.158945
RPS19BP1	-0.0782895	0.125998	-0.00847902	0.202422
TP53BP1	0.0802483	-0.179129	-0.00868222	-0.208517
GNB2	0.0354831	-0.161436	-0.00897258	-0.0104934
UTP11L	0.0103502	0.0984901	-0.00913223	0.0899274
SRSF5	-0.15785	-0.0402613	-0.00948076	-0.0371714
NGDN	0.0112093	0.190635	-0.00988738	0.146931
EHMT2	0.107688	-0.0862402	-0.0101489	-0.127369
HNRNPA3	-0.00491356	-0.00791302	-0.0102506	-0.0583859
HNRNPA3	-0.00491356	-0.138552	-0.0102506	-0.0809305
SNRPB2	-0.00749258	0.00556507	-0.0102506	-0.0246034
CALR	0.0418037	-0.373398	-0.0105703	0.142592
FAM207A	-0.147186	-0.14952	-0.0110209	0.0325805
UHRF1	0.00317045	-0.208642	-0.0111081	-0.152508
SCAF4	-0.14256	-0.0321009	-0.0115153	-0.0585243
ORC3	-0.00697059	-0.0082	-0.011908	0.0331561
SMC1A	-0.024766	-0.115965	-0.011937	-0.0471196
PCID2	0.0632269	0.0101344	-0.0123299	-0.0677764
HSD17B10	0.159758	0.0451635	-0.0126064	0.339765
SMC1B	0.0723116	0.0553964	-0.0129412	0.140985
NSMCE2	0.0858326	0.0276456	-0.0129848	-0.0677764
EXOSC2	-0.154008	-0.117296	-0.0131304	-0.174151
GATAD2A	-0.0347514	-0.336283	-0.0132323	-0.222063
EP400	0.0150693	0.0157825	-0.013407	0.0204868
EP400	0.0150693	0.0625954	-0.013407	-0.0496307
EXOSC3	-0.181149	-0.210389	-0.013509	-0.232415
NOP16	0.0144981	0.0550816	-0.0138294	-0.0476779
WBP11	0.0764222	-0.0786098	-0.013975	-0.116897
EED	0.051024	-0.0503276	-0.0150535	-0.0292761
ARID1A	-0.0307518	-0.194844	-0.0156367	-0.12499
HNRNPR	0.0136409	-0.12499	-0.0156805	-0.191689
DHX9	0.108892	0.234465	-0.0158263	0.271688
DHX9	0.108892	0.0859713	-0.0158263	0.0864767
CECR2	0.072586	-0.0746424	-0.0162201	0.0543773
THRAP3	-0.0513992	-0.0832474	-0.0162931	0.00540581
SMARCB1	-0.100995	-0.196607	-0.0166725	0.0014001
SCAF11	-0.0421597	0.0850681	-0.0176361	0.0784875
RFC1	0.0531114	-0.273576	-0.0186734	-0.198494
RBMX	-0.0798439	-0.0690147	-0.0191119	-0.0367495
SF3A2	-0.0211747	-0.0275787	-0.0198431	-0.00460933
SPIN1	0.00949053	-0.114234	-0.0201795	-0.0942361
PWP2	-0.0329347	-0.037593	-0.0203843	-0.057277
MCM4	-0.0709665	0.0392807	-0.0207795	-0.0142124
SF3B2	-0.0350321	-0.0139266	-0.0208673	0.0336877
TCERG1	-0.0743043	-0.0797024	-0.0214383	-0.0659859
SUDS3	0.0503276	-0.0926134	-0.0222878	0.315235
ACTR6			-0.0223024	0.107135
MCM2	-0.0927248	0.0206917	-0.022918	-0.00834347
FUS	-0.0582777	-0.181166	-0.023563	-0.135141
TERF2	0.0292761	-0.0871912	-0.023695	-0.0790197
ORC1	0.0508847	-0.0224743	-0.0242377	-0.0550568
SRSF9	0.00532815	0.0269398	-0.0243111	0.0308845
MATR3	0.0184917	0.0252358	-0.0244725	0.029912
ACIN1	0.0112093	-0.0433446	-0.0245018	-0.00446549
TAF15	0.0278618	-0.0521377	-0.0246192	-0.108357
GNB1	0.0556121	-0.00388999	-0.0246633	-0.0908535
ACTL6A	-0.0364815	-0.0404014	-0.0250009	-0.0404014
NEIL1	-0.0143976	-0.261952	-0.0255588	-0.196607
SNRPB	-0.111446	-0.0112093	-0.0260141	-0.0169242
KIF20B	-0.0429472	-0.0593554	-0.0270721	-0.152768
BMI1	0.165558	0.240998	-0.0274103	0.311811
ALYREF	-0.128503	-0.237197	-0.0274838	-0.247684
CLTC	-0.345583	0.228503	-0.0274985	0.313137
PELP1	0.130931	-0.0973411	-0.0285282	-0.15017
NONO	-0.121173	-0.042084	-0.0290286	-0.0116388
SMU1	-0.00779714	-0.0596321	-0.0292788	-0.0315363
FKBP4			-0.0294261	0.491713
RUVBL1	-0.030855	0.022874	-0.0294997	0.0444938
WDR36	-0.00498587	0.0715273	-0.0295291	0.00520308
POLR1A	-0.0134216	0.141955	-0.0297501	0.161524
MSI2	0.165944	-0.565695	-0.0302214	-0.365245
WDR3	-0.082362	-0.0313951	-0.0303245	-0.00920381
ZSCAN21			-0.0307813	-0.0513026
UTP6	0.00173014	0.107306	-0.0311941	0.0848233
MRPL46	0.290188	-1.13809	-0.0314004	-0.171975
SF3B3	-0.0743651	-0.0156403	-0.0317396	0.0147036
LRWD1	-0.0147328	0.0535236	-0.0320641	-0.0292761
RAN	-0.147761	-0.194591	-0.0321084	-0.0578315
SMNDC1	-0.0965915	-0.0663992	-0.0324034	-0.0982848
INTS6	-0.0151118	-0.370834	-0.0326691	-0.298306
BUB3	-0.101196	-0.113967	-0.0330676	-0.0736831
TMPO	-0.152741	0.216284	-0.0335253	0.23732
TMPO	-0.152741	0.0634845	-0.0335253	0.226004
NCL	-0.0181766	0.00313409	-0.0335547	0.00132789
TARDBP	0.00532815	-0.0255958	-0.0337024	-0.00705191
STAG1	-0.0374435	-0.0858326	-0.0339831	0.043185
DDX27	-0.0484271	0.105846	-0.0341012	0.0960054
NSUN5	0.00173014	0.107694	-0.0342194	0.209745
CAD	-0.609883	1.38263	-0.0345445	1.39396		+		+
PPAN	-0.0301772	0.162347	-0.0346923	0.144951
SRCAP	-0.0241791	-0.0231843	-0.0349139	0.0860479
SAFB	-0.0300004	-0.0272956	-0.0352982	-0.0197731
PAXBP1	-0.182115	0.689171	-0.0359342	0.048636
LYN	-0.162525	-0.337997	-0.0365998	-0.390338
RRAS2	0.108223	-0.181039	-0.036659	-0.264476
AURKB	-0.0750336	-0.111298	-0.0370291	-0.0112093
XAB2	-0.0168915	0.00404519	-0.0370735	0.00692712
TOP2B	-0.0245165	-0.125916	-0.0371031	-0.124328
PHF23			-0.0372956	-0.093425
ACTN4	0.0472592	-0.0942361	-0.0376953	-0.155231
LBR	-0.0425905	0.0817512	-0.0380211	0.103426
PSMD14	-0.495288	-0.230203	-0.03811	0.0842267
SRBD1	-0.0922786	-0.0953169	-0.038347	-0.0903115
CHD7	-0.301444	0.0901271	-0.0383767	0.0150826
PPP1R8	-0.021204	-0.189287	-0.0386286	-0.135141
LSM6			-0.0387323	-0.208392
MBD3	0.03492	-0.0973411	-0.0389102	-0.0965318
RFX5	-0.123057	-0.174023	-0.0391325	-0.0654344
LIG1	-0.143867	-0.111298	-0.0392956	0.132262
TOMM70A	0.128029	0.0317544	-0.0398442	0.0513393
IK	-0.062294	-0.0813396	-0.0399776	-0.0601858
NOC4L	-0.0683926	0.0431256	-0.0409718	0.0599159
THOC2	0.0423643	-0.0745054	-0.0414022	-0.110497
PBRM1	-0.0449105	-0.0282862	-0.0418032	-0.0313951
PPIL1	0.00805652	-0.0398403	-0.0418626	-0.0413831
MKI67	-0.0635448	0.116848	-0.0421746	0.131503
BRD7	-0.140651	-0.0772429	-0.0422934	-0.0766959
TRRAP	-0.0323002	-0.0236102	-0.0428135	-0.0258793
TRRAP	-0.0323002	-0.220082	-0.0428135
THOC5	0.00619029	-0.144438	-0.0433486	-0.0261627
WBSCR22	-0.171255	-0.259664	-0.043527	-0.520548
NOP10			-0.0440475	-0.0117819
PHC2	-0.0396959	-0.0210533	-0.0443152	-0.057277
DEK	0.0177795	-0.110898	-0.044345	-0.0822938
RBBP6	-0.067062	-0.00733906	-0.0443896	0.0263373
BAZ2A	0.024887	0.00138564	-0.0444342	-0.0116388
NSL1	0.017922	0.240316	-0.045089	0.0966069
SSRP1	-0.00436351	-0.103397	-0.0451337	-0.138028
SUPT16	-0.0082179	-0.0761487	-0.0452975	-0.0877344
CUL4B	-0.000317429	-0.214871	-0.0454463	-0.168899
HNRNPF	-0.0277779	-0.0282862	-0.0454761	0.00884192
DDX47	-0.0279102	-0.00245056	-0.0462356	-0.000432815
RANGAP1	0.038998	-0.024887	-0.0468465	-0.163756
VAPB	-0.547531	-0.118227	-0.0474428	0.0501737
U2AF2	-0.0932479	0.0944488	-0.0481735	0.0839515
LSM2			-0.0483675	-0.0297002
GTF3C1	-0.0673643	-0.0856966	-0.0484421	-0.0257376
EMG1	-0.229112	0.0249275	-0.0485465	-0.00848693
ING5	0.0114957	-0.405666	-0.0491882	-0.136454
WDR5	-0.221623	-0.103397	-0.0492031	-0.107688
PRPF40A	-0.0928324	0.141812	-0.0492927	0.0949418
RIF1	-0.102155	-0.0919367	-0.0493674	-0.0941009
PAX5	0.109294	-0.0723116	-0.0495465	-0.0194884
MYO1C	-0.00959692	0.0117043	-0.0496361	0.115363
UBL5			-0.0505174	-0.0688772
HNRNPAB	-0.0596904	-0.0614305	-0.0507863	-0.0583859
1700009N14RIK			-0.0509208	-0.0219061
BYSL	-0.0303982	0.00455164	-0.0513244	0.0199601
SP1	0.119157	-0.189287	-0.0518926	-0.0549179
CCNL1	-0.141207	0.0628816	-0.0525956	0.284054
RNF2	-0.0395772	0.047249	-0.0526555	-0.033793
POLR2C	-0.0469211	0.0545421	-0.0527453	0.0776195
TRY10	1.10588	4.09799	-0.0530147	4.19058	+	+		+
KHDRBS1	0.0082	-0.0703893	-0.0531644	-0.0561673
RASSF5	-0.0635297	0.102729	-0.0532093	0.170329
ZNF143	0.113034	-0.0938305	-0.0532691	-0.360308
MDC1	-0.0345297	0.105365	-0.053329	0.101072
ARID1B	-0.125809	-0.360645	-0.0534189	0.0734844
DDX42	-0.0528351	-0.309293	-0.0534937	-0.2587
MOB4			-0.0537033	-0.225275
SMARCD2	-0.0305013	-0.198871	-0.0537333	-0.138028
MCM7	-0.0141644	0.0894976	-0.0537633	0.0483376
POLDIP3	-0.0346775	0.0265871	-0.0538232	-0.00388999
AHCTF1	-0.014485	0.00913223	-0.0540178	-0.0170667
INTS10	-0.014077	-0.253384	-0.0541976	-0.268075
SMARCA4	-0.0860172	-0.113701	-0.0558312	-0.067501
GTF2B			-0.0560711	0.237217
AP2A1	0.0264459	-0.343351	-0.0565512	-0.203765
EXOSC4	-0.177963	-0.179766	-0.0572416	-0.138028
RBM17	-0.257701	0.189483	-0.0573316	0.270591
SON	-0.0506518	0.00636189	-0.0585331	0.0144559
TMEM209	-0.094572	0.130018	-0.0614056	0.0904649
RBM10	0.0193461	-0.057277	-0.0615411	0.048636
EXOSC5	-0.166648	-0.222805	-0.0620229	-0.31603
RBM15	-0.0852977	-0.107956	-0.0622037	-0.148218
WDR55			-0.0623694	0.448607
ACTR2	0.0803847	-0.0316775	-0.0624145	-0.093425
YEATS4	-0.180054	-0.0460021	-0.0632132	0.0323444
TBP	0.0943712	0.208211	-0.0639671	0.039088
SRSF1	-0.0540477	0.027572	-0.0641782	0.0442111
SFPQ	-0.206645	-0.0606008	-0.0649325	-0.0482362
SLC2A1	0.144699	-0.30381	-0.0651287	-0.477056
TOP2A	-0.046936	-0.0640551	-0.0652646	-0.0765591
SRSF2	-0.0291463	0.0228593	-0.0658081	0.0531045
ARMC10	-0.275577	-0.256648	-0.0659289	-0.350158
CBX5	-0.0963601	0.111711	-0.0659591	0.0822551
RBM25	-0.0248394	0.124204	-0.0660497	0.154249
NAT10	-0.0601867	0.104542	-0.06608	0.12915
ZFX	-0.168771	-0.278223	-0.0662008	-0.068602
CENPA	0.067088	0.318812	-0.066382	0.246806
RFC2	-0.0493076	-0.159629	-0.0681051	-0.193078
ZMAT3	-0.037873	-0.049352	-0.06868	-0.107152
LUC7L3	-0.168625	0.279406	-0.0690886	0.292422
NFRKB	0.123931	0.157399	-0.069134	0.100701
ADNP	-0.0372067	-0.147176	-0.069891	-0.173128
UBN2	-0.171433	-0.11703	-0.0701939	-0.0745054
GPATCH4	0.044464	0.114754	-0.0708301	0.0601867
GTF3C5	0.0367495	0.0713757	-0.0708453	-0.0712136
MTF2	-0.0564912	0.00150116	-0.071012	0.0711484
PRPF31	-0.0348696	0.027131	-0.0714819	-0.0565835
LSM8			-0.0715425	-0.128689
EIF4A3	-0.0461015	-0.0596321	-0.0716032	-0.0398403
H2AFV	-0.204549	-0.0460021	-0.0719216	-0.00417777
TMPO	-0.0995253	0.216284	-0.071967	0.23732
TMPO	-0.0995253	0.0634845	-0.071967	0.226004
DNAJC17	-0.22989	0.0427837	-0.0722552	0.484247
PTBP3	-0.0372956	-0.06226	-0.0724069	-0.09815
METTL16	-0.0375028	-0.00230651	-0.072589	-0.132511
BMS1	-0.0521468	0.0925401	-0.0726193	0.0499796
MTATP8			-0.0739095	-0.174023
CBX1	-0.0809269	-0.0396999	-0.0739399	-0.0825664
LSM3			-0.0740158	-0.266037
SMARCE1	-0.0549167	-0.140648	-0.0742132	-0.0565835
PPHLN1	-0.195649	-0.0236102	-0.0746082	0.236435
UTP14A	-0.00955338	0.0700727	-0.074912	0.0886535
TMA16	-0.0608035	-0.464877	-0.0755656	-0.496513
WIZ	0.00288247	-0.0553346	-0.0758545	0.00384265
OTT	0.141433	0.030914	-0.076113	-0.0123541
SRSF6	-0.0562362	-0.064469	-0.0761435	-0.0697021
NUP133	-0.0996181	-0.0531114	-0.0774063	0.0302067
CTDSPL2	-0.014179	0.0396514	-0.077452	-0.0680517
RCOR1	-0.0260141	0.0752464	-0.077589	0.0569263
XRCC1	-0.115801	-0.0736831	-0.0780763	-0.0413831
PPIE	-0.322289	0.11627	-0.0782895	0.137981
BUD13	0.0795658	0.138029	-0.0786703	-0.00733906
SNRPC	0.0840642	-0.500496	-0.0790208	-0.0529723
ISY1	-0.0406601	0.0273367	-0.079158	-0.0277203
SUMO1			-0.0794018	0.18431
DDX39B	-0.0243258	-0.189287	-0.0796153	-0.188781
LAS1L	0.0945064	-0.110363	-0.0802557	-0.266876
PSMD11	-0.670681	-0.108759	-0.0808659	0.279651
HDGFRP2	-0.0797829	-0.403813	-0.0813237	-0.223546
CTR9	-0.0840738	-0.0978804	-0.0814764	0.0619777
SRSF10	-0.0409421	0.0519972	-0.0822399	-0.0122111
NUPL2	-0.364385	0.0687254	-0.0822399	0.129544
PSPC1	-0.263785	0.00704309	-0.082805	0.0616615
MCM6	-0.0953116	0.00484117	-0.0832024	-0.0224743
CORO1C	0.0103502	0.00109689	-0.0838138	-0.0201999
LRPPRC	-0.357049	-0.179384	-0.0839515	0.593072
MYO18A	0.168385	-0.162339	-0.0851293	-0.215492
MDN1	0.00920381	-0.0426443	-0.0853131	-0.0578315
THOC6	0.0291349	-0.0213375	-0.0856345	-0.0892269
DDX41	-0.126376	0.280615	-0.0866146	0.308251
AQR	-0.0601416	0.0915714	-0.0867372	-0.0209111
NPM3	-0.0428431	-0.204016	-0.0869364	-0.25084
FCF1	0.018919	0.0961442	-0.0869977	0.277849
GM9774	-0.493804	0.126502	-0.088178	0.323823
RFC4	-0.106638	-0.149389	-0.08916	-0.148869
EXOSC9	-0.127999	-0.165815	-0.0894669	-0.107554
RANBP3			-0.0904035	0.40505
OIP5	-0.551902	-1.23186	-0.0910334	0.0276309
POLR1B	-0.0285723	0.107166	-0.0911717	0.167604
RBM39	-0.0963139	0.0530596	-0.0912639	0.0663066
IRF2BP1			-0.0917712	1.47875				+
POM121	0.121281	-0.305562	-0.0918327	0.0187172
EXOSC10	-0.142417	-0.224411	-0.0920787	-0.254473
CENPV	-0.114488	0.196624	-0.0921556	0.153238
SP3	-0.0258672	-0.0930192	-0.092817	-0.104337
SRSF3	-0.0811559	-0.0897694	-0.0937558	-0.0648829
ATP5L			-0.0942486	0.586406
RRP7A	0.0295589	0.0306193	-0.0944334	0.0149077
PPP1R10	-0.0147911	-0.0264459	-0.0947261	-0.0835197
PDS5B	-0.100221	-0.116098	-0.0952192	-0.123534
PDS5B	-0.100221	-0.310805	-0.0952192	-0.213254
ATP5C1	-0.415903	0.148849	-0.0964218	0.668914				+
TPR	-0.0698001	0.491531	-0.0965452	0.382908
DLD	-0.464942	-0.167229	-0.0977798	0.840733
INCENP	-0.0598407	-0.0980152	-0.098691	-0.0597706
INTS7	0.104068	-0.119423	-0.0995408	-0.214747
YWHAH			-0.100005	-0.173383
RBM42	0.0291349	0.0555763	-0.101134	-0.158337
TDP1	0.488412	0.267774	-0.101366	-0.041243
YTHDC1	-0.00586922	0.0328167	-0.101598	-0.00331442
COIL	0.1153	-0.158078	-0.10183	-0.0742315
SRRT	-0.165434	-0.0939657	-0.10214	-0.0543624
PHF10	0.284633	-0.127633	-0.102388	-0.0661237
SRSF7	-0.105908	0.0798287	-0.102527	0.0328019
U2AF1	-0.205963	-0.033652	-0.103426	0.0407195
SMARCD1	-0.0847009	0.114629	-0.103689	0.137854
PRDM2	-0.0921402	-0.318577	-0.104248	-0.291014
DHX37	-0.0235044	0.0936327	-0.104542	0.0896664
BAZ2B	-0.302796	0.359749	-0.105271	0.0535236
3110052M02RIK	-0.0602619	-0.510759	-0.105334	-0.208018
SMARCC1	-0.109841	-0.110096	-0.106731	-0.0677764
EXOSC6	-0.218498	-0.192194	-0.107011	-0.182947
ATP5B	-0.489038	0.0804387	-0.107384	0.694508				+
GTF3C4			-0.107415	0.113567
THOC7	0.0747794	-0.114367	-0.108223	-0.106616
ATP5A1	-0.505718	0.0951422	-0.108659	0.664059				+
CAPZA2	-0.0280574	-0.0514416	-0.109997	-0.111165
NCOA5	-0.0991235		-0.110153	0.336756
NCOA5	-0.0991235	-0.0251707	-0.110153	-0.0237522
IMP3	-0.0753528	0.13046	-0.110713	-0.0629506
ZNF787	0.0655723	-0.0561673	-0.110994	-0.0795658
XPO1	-0.136791	-0.351289	-0.111773	-0.337654
NXF1	-0.0585781	-0.139077	-0.113005	-0.218223
DHX15	-0.118335	-0.124593	-0.113068	-0.067501
CBX2	-0.0748665	-0.15043	-0.113536	-0.11836
CCT5	-0.113661	0.185917	-0.113895	0.33308
BRPF1	0.113834	-0.0124972	-0.114582	0.0526854
PTBP1	-0.0447765	-0.195977	-0.115051	-0.222434
EP400	-0.12411	0.0157825	-0.115394	0.0204868
EP400	-0.12411	0.0625954	-0.115394	-0.0496307
SNRPG	0.0553346	-0.108892	-0.115707	-0.0651587
GTF2H2	-0.219438	-0.0639171	-0.115785	0.0455655
TCP1	-0.132863	-0.132774	-0.116113	0.369595
ATAD5	-0.129908	-0.0756011	-0.116285	0.0147036
FUBP1	-0.261656	-0.0531114	-0.11641	0.00190562
BUD31	-0.0391029	0.0313562	-0.116739	-0.095587
ANAPC5	-0.0992163	0.0217458	-0.117443	-0.219091
DIMT1	-0.0878101	-0.102053	-0.117647	-0.253868
MCM5	-0.0391029	0.0715273	-0.117944	-0.0107799
ZC3H18	-0.126486	0.0403337	-0.118476	0.125793
KIF20A	-0.162154	0.0539279	-0.118915	0.185671
GLIPR2	-0.375983	0.0592694	-0.118946	0.108192
SNRPD2	-0.0700272	-0.0855606	-0.119197	-0.0593554
LETM1	-0.456781	-0.102994	-0.119244	0.321531
SNRPA	-0.104449	-0.0496307	-0.120435	-0.0231843
API5	-0.0406156	-0.134878	-0.120498	-0.154972
TPM1	-0.235365	-0.00345838	-0.120765	0.0868904
ZNF326	-0.0578721	-0.0267293	-0.121848	-0.0238941
PPP2R1A	0.00302647	-0.0387171	-0.123214	-0.0881415
NOP14	-0.0997881	0.0202966	-0.123764	-0.0057592
KHSRP	-0.0724979	-0.0610158	-0.124865	-0.245131
SARNP	-0.182819	-0.106214	-0.124912	-0.161049
LSM7			-0.124975	-0.257373
LSM5			-0.125888	-0.0976109
EXOSC7	-0.114207	-0.167358	-0.12625	-0.127897
SPTAN1	-0.256787	-0.165815	-0.128062	-0.234869
SPTAN1	-0.256787	-0.169797	-0.128062	-0.25544
SPTAN1	-0.256787	0.346005	-0.128062
BLM	0.173	-0.0264459	-0.128866	-0.0180643
PPIG	-0.146228	0.110573	-0.129939	0.0169936
CELF1	0.0558898	-0.111165	-0.130697	-0.174918
RBM45	-0.115207	0.0437649	-0.130839	-0.0425042
PTGES3			-0.133195	0.424959
NUP107	-0.0931094	0.0265724	-0.133353	-0.0551957
ARPC1B	0.0234683	-0.067914	-0.134049	-0.0866479
CDCA8	-0.0548867	-0.0961269	-0.135079	-0.0980152
ANP32B	-0.520252	0.608232	-0.135079	0.845235		+		+
HSPA9	-0.374337	0.20214	-0.135206	0.696611				+
SF3B6			-0.135285	-0.0436244
DNAJC9	-0.436647	0.556478	-0.136077	1.05658				+
POLR2E	-0.119589	-0.0142124	-0.136363	0.0258085
ASF1A	0.272979	0.187231	-0.136569	-0.052555
CMSS1	-0.234092	-0.0422241	-0.13687	-0.0464211
CPSF4	-0.225768	-0.234379	-0.137061	-0.119555
GM10094	-0.0642386	-0.0305479	-0.137235	-0.0103502
SNRPD3	-0.120075	-0.0223323	-0.138378	-0.0448837
SP110	-0.165224	-0.00891703	-0.138807	-0.000865329
TINF2	0.163499	-0.0578315	-0.140428	-0.0167816
SF3B5	-0.067062	0.0554263	-0.140873	-0.100978
NUDT21	-0.376208	0.5606	-0.142194	0.615022		+
RPL27	-0.12268	-0.265797	-0.142322	-0.342441
SNRPE	0.051024	-0.0581087	-0.142672	-0.135798
WDR1	0.0772429	-0.226632	-0.143261	-0.33514
RPL35	-0.503302	-0.512985	-0.143261	-0.420078
PARN	0.123799	0.0415507	-0.144042	0.185852
SUPT4H1B			-0.144536	-0.0392789
SNRPD1	0.0625362	0.0790208	-0.144808	0.059074
CDK1	-0.655626	0.202804	-0.144903	0.252192
ACTC1	-0.0200917	0.00246912	-0.145829	-0.0368901
NUP43	-0.16524	0.0339683	-0.146212	-0.00115371
CBX3	-0.15938	-0.0648829	-0.146292	-0.160275
UBE2I			-0.146499	-0.111031
RBM14	-0.105846	-0.121015	-0.146883	-0.104605
SEH1L	-0.188217	-0.0343565	-0.146883	-0.0582473
H2AFX	-0.133037	0.0182935	-0.146915	-0.0639171
CDK9	-0.416038	0.335135	-0.147474	0.560877
SUV39H1	-0.130381	0.0357566	-0.14765	0.102744
ACTR3	0.0506061	-0.0697021	-0.148369	-0.119954
DDX5	-0.105504	-0.16092	-0.148481	-0.144308
RANBP2	-0.0630625	-0.108625	-0.149377	-0.23131
PPP1CC	-0.33388	-0.173128	-0.150001	-0.0306892
ATP8B4	-0.298779	-0.291368	-0.150289	-0.174918
SEC11A			-0.150401	0.423391
MCM3	-0.0873501	0.130097	-0.150577	0.0369551
CD2BP2	-0.259098	0.0154763	-0.150913	0.144568
LIG3	-0.0139023	-0.090718	-0.150961	-0.217479
STRBP	-0.11076	0.110262	-0.151442	0.09866
BCLAF1	-0.120655	0.0504576	-0.151618	0.0949264
MRPL12	0.113167	-0.587077	-0.152276	-0.225275
THOC1	-0.0690886	-0.188148	-0.152484	-0.0919367
PNN	-0.0655514	-0.0453032	-0.154297	-0.0291349
EXOSC8	-0.146915	-0.116232	-0.154474	-0.255078
DOCK8	0.0479571	-0.164786	-0.155164	-0.266637
SNRNP70	-0.135237	-0.010923	-0.155357	-0.0333701
MARC2	-0.260238	0.0333776	-0.156659	0.0221119
FAM111A	-0.0676969	-0.0694271	-0.156868	-0.117429
TIAL1	-0.220631	-0.181166	-0.157029	-0.124725
ANAPC7	-0.0239004	-0.330558	-0.157834	-0.306379
THYN1	-0.10785	-0.260869	-0.158075	-0.206518
PRPF4	-0.110682	-0.0926134	-0.158107	-0.0519985
PCBP2	-0.208461	0.0175485	-0.158204	0.019609
GTF2H4	-0.29138	0.0910949	-0.158301	-0.00848693
RFTN1	0.539233	-0.177982	-0.158317	-0.617769	+
NUP214	-0.209428	0.187674	-0.158478	0.0112099
DNAJC8	-0.171563	-0.124593	-0.158961	-0.0863761
NUP153	-0.200797	-0.024036	-0.15967	0.0157242
ADAR	0.124725	-0.0388575	-0.160298	0.288734
MYH9	-0.0271898	0.43084	-0.160427	0.48068		+		+
SSB	-0.0940177	0.082637	-0.161072	0.0794933
DDX23	-0.18636	0.0765693	-0.164448	0.0256175
LARP7	-0.190371	0.108239	-0.164803	0.118664
ASUN	0.081476	-0.0903115	-0.164852	-0.319734
CDC27	0.0054719	-0.226878	-0.165985	-0.196103
RBM8A	-0.140889	-0.0783365	-0.166438	-0.0583859
HMGB2	-0.188693	-0.107688	-0.166438	0.0532841
CFL1	0.130272	0.00814535	-0.167475	-0.168514
PTBP2	-0.0626255	0.227337	-0.167799	0.337959
TAF1	0	-0.0561673	-0.168139	-0.00848693
ZC3H4			-0.169031	-0.17594
PSMD2	-0.0375472	0.195864	-0.169355	0.429149
TWF2	-0.131582	-0.0993626	-0.169371	-0.313942
GTF2H3			-0.171027	-0.137766
ZNF207	-0.0602168	-0.122739	-0.171872	-0.1125
GOT2	0.22848	0.338032	-0.173807	0.665043
PPP1CA	-0.22095	-0.140648	-0.177392	-0.0659859
TBL1XR1			-0.178176	0.311739
ARGLU1	-0.181755	0.370042	-0.178339	0.411023		+
RPA1	0.257856	0.28736	-0.179172	0.113504
FKBP3	-0.308073	-0.452385	-0.179809	-0.352533
SAP130	0.10608	-0.119688	-0.179923	-0.0626743
CANX	-0.308001	-0.0441843	-0.181199	0.307609
RCC2	-0.0333924	-0.0531114	-0.181526	0.00678214
SEC13	-0.142083	0.0674248	-0.182049	0.0591792
CPSF2	-0.385055	-0.0469799	-0.183228	0.012781
AP2B1	-0.125982	-0.0057592	-0.183392	-0.0186342
TOPBP1	-0.208211	0.0190827	-0.183834	-0.133695
PNO1	-0.14038	0.0320641	-0.184064	-0.0246034
ATP2A2	-0.500483	-0.501516	-0.185491	0.405757
NUP98	-0.118241	-0.0889556	-0.186557	-0.109427
RFC5	0.0176369	-0.187514	-0.187132	-0.0799754
NUP210	-0.184752	0.0937405	-0.187806	0.0536135
ATP5H	-0.58515	0.0691189	-0.187839	0.79006				+
U2SURP	-0.279214	0.0761738	-0.188167	0.181902
CHERP	-0.162299	-0.00460933	-0.190141	0.122837
CCAR1	-0.135507	-0.0922074	-0.190158	-0.0719
PHF5A			-0.190602	-0.00288247
NOL12	-0.127163	-0.012068	-0.191771	0.127557
NUP205	-0.122428	0.13348	-0.194823	0.148161
NAA40	-0.269704	-0.232292	-0.195946	-0.255561
GTF2H1	-0.189763	0.0462952	-0.197302	-0.0461418
NUP160	-0.119291	0.0505473	-0.20151	-0.0712136
WDR82	-0.152853	-0.199248	-0.202074	-0.129349
CDC42	-0.215915	-0.515612	-0.202091	-0.181802
ZCCHC7	-0.0481437	-0.218223	-0.202622	0.0232844
CENPI	-0.360046	-0.368042	-0.203319	-0.351855
PRPF4B	-0.0316069	-0.0187766	-0.206362	-0.0302654
SAP30BP	-0.0992936	0.0706937	-0.206578	0.0846703
PHC3	-0.84262	-0.285343	-0.207078	-0.152897
CTBP1	-0.213822	0.0393549	-0.208328	0.0553964
MAGOH	-0.255891	-0.051024	-0.208444	-0.0890913
RAD50	-0.303632	-0.219215	-0.210646	-0.216734
NUP93	-0.120106	0.11299	-0.211248	0.126959
PRPF3	-0.182131	-0.115699	-0.211381	0.0169645
RAE1	-0.119996	-0.0328061	-0.211531	0.0783504
FYTTD1	-0.272088	-0.0717627	-0.211582	-0.126576
DYNLL2	-0.00161668	-0.104337	-0.211615	-0.200128
MYO5A	-0.0409718	0.00660824	-0.211799	-0.0104934
EEF1A1	-0.379339	0.794958	-0.212049	1.046		+		+
NVL	-0.171498	0.0646609	-0.212651	0.0082179
CDC73	-0.123434	0.0633037	-0.213153	0.052461
NOP9	-0.134176	-0.190172	-0.214994	-0.127105
METAP1	-0.414326	-0.27011	-0.215479	-0.188148
TFIP11	-0.0914022	0.118633	-0.216602	0.190882
PUF60	-0.19103	0.165774	-0.216719	0.13076
MRE11A	-0.281193	-0.2444	-0.217759	-0.224658
NUP85	-0.126517	0.0484569	-0.218968	-0.0817487
NDUFS2	0.175173	-0.315566	-0.219018	0.108161
HCFC1	-0.0985828	-0.110764	-0.22048	-0.159758
CSTF2	-0.237405	0.336446	-0.220715	-0.173
APEX1	-0.153142	-0.0839282	-0.220917	-0.0901759
RSBN1L			-0.220917	-0.253747
SPTY2D1			-0.221775	0.226898
MTX1	-0.187066	-0.10286	-0.222515	0.220412
NUP37	-0.163947	0.075064	-0.222633	0.104465
PNKP	0.0968015	-0.00719549	-0.222751	-0.376735
PPP1CB	-0.446364	-0.159888	-0.223306	0.020121
TAF5			-0.224722	-0.227618
BIRC5			-0.225582	-0.11063
SRRM1	-0.169501	0.0171396	-0.225751	0.0298826
LSM4			-0.226037	-0.0832474
AVIL	-0.175338	0.235654	-0.226071	0.216334
SAP30			-0.226392	-0.312898
MEAF6			-0.226966	-0.143785
RP2	-0.0783961	-0.251568	-0.227067	-0.156008
SREK1	-0.250011	-0.0794293	-0.22754	0.196492
VWA9	-0.0325067	-0.219091	-0.22781	-0.237808
SLC25A3	-0.4057	-0.00374607	-0.22901	0.285495
BRCA1	-0.104124	0.0572416	-0.230144	-0.0100636
OSBPL8	-0.751732	0.121832	-0.231888	0.741638
NCBP1	-0.326281	-0.244156	-0.232583	-0.164271
SKP1	-1.22038	-1.08311	-0.235008	-0.127897		+
LCT			-0.235297	0.0179428
SNRPF	-0.192513	-0.0265876	-0.238306	-0.0709388
RBPJ	0.105946	0.0653853	-0.238493	-0.218843
TCEB2			-0.239038	0.454803
STRN	0.171591	-0.00561564	-0.23989	-0.00561564
PSMA5	-0.729268	0.102465	-0.240111	0.252587
TBL1X	-0.205597	0.0083485	-0.240606	0.0893901
POLR2G	-0.0844562	-0.11929	-0.240725	-0.021764
RPL3	-0.215396	-0.477366	-0.240947	-0.474774
RPA2	0.0100636	-0.0508847	-0.241117	0.11157
TSR1	-0.151715	-0.135929	-0.243984	-0.622462
ERH	-0.181084	-0.11929	-0.245027	-0.132511
CWC22	-0.104946	-0.0114957	-0.246361	-0.0727232
SP100			-0.246567	0.212166
POLR2H			-0.248159	-0.121944
USP3			-0.248828	0.0873961
ARPC2	-0.00304731	-0.00690831	-0.249908	-0.124328
BRD4	-0.210129	-0.320542	-0.251419	-0.249749
HDGF	-0.410984	-0.0496307	-0.251504	-0.0113525
MAGT1			-0.251831	-0.503451
RPL34	-0.835265	-0.6371	-0.253481	-0.676538		+
NUSAP1	-0.257752	-0.0107799	-0.25379	-0.0639171
NDUFV1	-0.301675	-0.0399806	-0.255012	-0.103665
CHTOP	-0.13887	0.0352982	-0.255959	-0.033793
CFAP20	-0.127463	0.157946	-0.257718	-0.555522
HNRNPK	-0.0520272	-0.289598	-0.258477	-0.367707
HNRNPK	-0.0520272		-0.258477	-1.70297				+
RPS27A	-0.222919	-0.287236	-0.259685	-0.332507
ATP5O	-0.514346	0.097363	-0.260878	0.71222				+
BCL2L1	-0.508321	-0.543694	-0.261984	-0.1333
BCL7C	-0.177572	-0.140124	-0.263092	-0.0903115
ZC3H14	-0.177294	-0.121148	-0.263161	-0.0535284
SPTAN1	-0.234754	-0.165815	-0.263612	-0.234869
SPTAN1	-0.234754	-0.169797	-0.263612	-0.25544
SPTAN1	-0.234754	0.346005	-0.263612
LUC7L2	-0.225987	0.761727	-0.263646	0.886193		+		+
ARPC3	-0.0390287	-0.0385766	-0.264374	-0.214498
CAPZB	-0.0645251	0.00589823	-0.267444	-0.104068
SKIV2L2	-0.43082	-0.434028	-0.267618	-0.225522
DAZAP1	-0.153992	-0.249385	-0.267861	-0.408821
FIP1L1	-0.276485	-0.0880058	-0.268104	-0.170438
HNRNPUL1	-0.176968	0.311775	-0.268469	0.00446486
RPP25L	-0.651768	-0.285225	-0.270887	-0.393197
EIF5	-0.249839	0.0752768	-0.270991	0.00462402
ACTBL2	-0.0482481	0.154731	-0.271392	-0.000721115
TRIM28	-0.142767	-0.201383	-0.271862	-0.227248
CDC23	-0.0311498	-0.0958569	-0.272245	-0.15562
DDX46	-0.286093	0.102125	-0.273831	0.146308
EIF2S2	-0.20307	-0.182311	-0.274093	-0.128293
WDR33	-0.347124	-0.186247	-0.27542	-0.115433
RAB5C	-0.353764	-0.00561564	-0.275769	0.315415
SLC25A11	-0.392478	-0.509848	-0.276538	-0.285698
AAAS	-0.00167453	0.191475	-0.277062	0.157351
AKAP8	-0.430548	0.0485167	-0.277219	-0.0583859
DIEXF	-0.14535	0.0574968	-0.277289	0.0401409
MBNL1	-0.245454	-0.101516	-0.277604	-0.134221
SPTBN1	-0.236996	-0.175301	-0.277831	-0.249021
SRSF11	-0.304327	-0.0244615	-0.278356	0.0587585
TOR1AIP1	-0.243301	-0.195726	-0.280194	0.144122
DNAJA2	-0.322884	0.932416	-0.28023	1.12011		+		+
ZC3H11A	-0.155502	-0.282855	-0.281509	-0.342782
FAM76B	-0.266507	-0.341872	-0.284933	-0.250355
QKI			-0.285495	0.197749
CAPZA1	-0.0427986	-0.0521377	-0.285636	-0.114634
CDCA7L	0.130667	-0.0807941	-0.28604	-0.152118
EXOSC1	-0.159734	-0.183074	-0.28641	-0.372506
CPSF3	-0.372244	-0.230818	-0.287624	-0.0668125
NIPBL	-0.276188	-0.0621218	-0.287888	-0.00360232
ACTB	-0.0846091	0.130697	-0.287994	0.0366887
CORO1B	-0.0553964	-0.157561	-0.288787	-0.199123
WBP4	-0.0843491	0.0607132	-0.289422	0.0639671
RBBP5	-0.303187	-0.266157	-0.289669	-0.271067
MAU2	-0.349235	-0.152768	-0.289915	-0.103263
PPIB	-0.11352	-0.165815	-0.291221	-0.128161
NBN	-0.0608336	-0.266397	-0.29366	-0.123799
FIZ1	0.066537	0.135475	-0.293819	-0.457962
MYL6	-0.172262	0.528802	-0.293925	0.243284		+
NUP50	-0.340715	-0.100036	-0.294827	-0.0374524
ATAD2B	-0.0565812	0.264824	-0.296191	0.150929
PDCD6			-0.297591	-0.166844
GNL3L	-0.0669562	-0.145221	-0.297981	-0.0490731
TMEM214	-1.33192	-1.28268	-0.302529	-0.0533895		+
GMFB			-0.304202	-0.369383
CDCA2	-0.555206	-0.126444	-0.304897	0.0734085
SP140	-0.101474	0.451721	-0.305075	0.345858		+
FUBP3	-0.217591	-0.102053	-0.307055	-0.130404
CDK2	-0.868252	-0.163628	-0.307412	-0.173383
USP7	-0.302368	-0.433173	-0.307519	-0.37951
RPRD2	-0.201709	-0.0697021	-0.308359	-0.229957
VDAC3	-0.212033	0.12647	-0.309878	-0.0209111
NUP35	-0.194608	0.22457	-0.310361	0.0579623
KIF2A	-0.833516	-0.899562	-0.312223	-0.553852
PARP1	-0.302884	-0.0574155	-0.31233	-0.0221902
SFXN1	-0.275978	-0.237319	-0.312921	0.017198
KPNB1	-0.238476	-0.0791561	-0.31319	-0.120485
MIS12	-0.0395328	-0.0433446	-0.31432	-0.122341
ALDH18A1	-0.717098	-0.482642	-0.315163	-0.0346383
DNAJC13			-0.315594	0.163995
CPSF1	-0.330538	-0.0946415	-0.316528	-0.0875986
VRK2			-0.316762	-0.0357646
FRG1	-0.167604	-0.170181	-0.317031	-0.161694
C1QBP	-0.517193	-0.173	-0.317247	-0.0677764
MSN	-0.190717	-0.126841	-0.318128	-0.117961
RBM26	-0.441909	0.00997457	-0.321153	-0.0258793
ATP6V0D1	0.578601	-0.162597	-0.321658	-0.339594
TAF9	-0.120122	-0.165944	-0.321838	-0.303693
RRBP1	-0.30561	-0.320542	-0.323083	-0.395831
CSNK1D	-0.440929	-0.764856	-0.323751	-0.12499
TIMM50	-0.463748	-0.00848693	-0.324401	0.4165
KIF5B			-0.325087	-0.372506
UQCRB			-0.325684	0.351958
LEO1	-0.873318	-0.00920381	-0.325774	-0.138159
CELF2	-0.06252	-0.101919	-0.327493	-0.238665
SMPD4	-0.117725	-0.205017	-0.327674	-0.169668
C130026I21RIK	-0.355516	0.549726	-0.328326	0.321748		+
AIFM1	-0.361694	-0.231555	-0.328924	0.126517
NUGGC	-0.107415	-0.171719	-0.329468	0.160508
ARPC5L	-0.155872	-0.0863761	-0.331972	-0.186374
ETF1	0.382501	-0.622087	-0.33661	-0.494672
SRRM2	-0.345601	0.066518	-0.337831	0.456207
HK2	-0.230008	0.124912	-0.340952	-0.0467006
PPIH	-0.294845	-0.0596321	-0.341135	-0.134221
CUX1	-0.270417	-0.0621218	-0.342104	-0.180275
EIF2S3X	-0.324582	-0.144177	-0.342287	-0.0918014
ARPC4	-0.0346036	-0.00532815	-0.342616	-0.289598
NCBP2	-0.217508	0.284458	-0.3443	-0.0690147
TWF1	-0.256976	0.149617	-0.345143	-0.172744
TRAF3IP3	-0.125069	-0.128425	-0.345894	-0.240742
PSMA6	-0.657992	-0.0663992	-0.345986	0.224368
MORC3	-0.284897	-0.208767	-0.34606	-0.193961
GMPS	-0.0755808	-0.119821	-0.346114	0.149233
NOMO1	-0.554337	-0.980757	-0.34661	-0.463832
EEF1B2	-0.295925	-0.762476	-0.348666	-0.583423
ATP5F1	-0.426839	0.0562962	-0.348721	0.577143
TPM3-RS7	-0.18843	0.272367	-0.349621	0.188414
KDM5A	-0.00330758	0.0557263	-0.352124	-0.215865
NEDD8	-0.147218	-0.418028	-0.352676	-0.383829
EWSR1	-0.41275	-0.0560286	-0.359102	-0.254231
MBTD1			-0.360527	0.0386878
MYL12A	-0.22489	0.281649	-0.361287	0.261794
DAD1			-0.364608	-0.576377
MRPS15			-0.364756	0.303579
ARPC5	-0.058488	-0.161565	-0.365388	-0.257856
PRIM2			-0.369091	-0.309293
POLE	-0.304505	0.160976	-0.369408	0.0524311
DDOST	-0.41754	-0.588037	-0.369408	-0.300885
TOMM40	-0.156643	-0.0519985	-0.369837	-0.0312541
SYMPK	-0.248862	-0.0832474	-0.370079	-0.16954
RBM3	-0.229551	-0.502229	-0.370881	-0.492212
GM20425	-0.287554	0.315074	-0.373252	0.490497
CSNK2A1	-0.321477	-0.156008	-0.379151	-0.0378742
TPX2	-0.410984	-0.00100953	-0.379301	0.0646308
HSPA8	-0.298886	0.00598518	-0.38116	0.0208088
LCP1	-0.251041	0.12268	-0.382419	0.278461
COX6B1			-0.38432	-0.828144
SLC25A4	-0.5098	-0.202136	-0.38464	-0.147046
NDUFS1	-0.250028	-0.209266	-0.384942	-0.190678
KDM2A	-0.403027	-0.219711	-0.38513	-0.194844
PRPF38B	-0.447997	0.218649	-0.386449	0.281369
ATP6V1E1	-0.360194	-0.0467006	-0.386619	-0.225768
TRIM56			-0.386827	-0.674641
DHX38	0.0100636	-0.0469799	-0.389564	-0.0963968
ATF1	-0.158719	-0.15043	-0.390321	0.00903064
NDUFS3	-0.690521	-0.0771063	-0.391702	-0.0387171
PRC1	-0.513728	0.00544923	-0.393368	0.0785027
RPL4	-0.29596	-0.507719	-0.394468	-0.513794
VCP	-0.464982	-0.110497	-0.394942	0.0389843
RPN2	-0.450755	-0.669118	-0.395834	-0.442545
CSTF3	-0.0765237	-0.103263	-0.39591	-0.272382
NDUFA9	-0.393766	-0.366252	-0.396935	0.175664
KIF22	-0.210162	-0.0698396	-0.397258	0.00349557
TAF6	-0.294615	-0.141171	-0.401787	-0.0943712
ZFP619	-0.0730897	-0.0821575	-0.403752	-0.0801119
HSPA1L	-0.406522	-0.0522768	-0.404286	-0.067914
EIF2S1	-0.324112	-0.1333	-0.40484	-0.0731348
ASH2L	-0.255029	-0.253505	-0.404916	-0.422018
PSMC1	-0.466756	0.219858	-0.405318	0.433799
ALKBH5	-0.932884	-0.385707	-0.409259	-0.231555
SMC2	-0.339656	-0.242694	-0.410237	-0.248899
POP5			-0.411445	-0.33674
ABLIM1	-1.13898	-0.437334	-0.412501	0.120639
TECR	-0.388563	-0.174662	-0.413384	-0.106884
RPRD1B	-0.176984	-0.0871912	-0.415711	-0.0911243
RECQL5			-0.41754	0.0662763
SMCHD1	-0.438855	-0.210015	-0.423371	-0.194213
STOML2	-0.546266	-0.0124972	-0.423391	0.10524
BZW1	-0.597562	-0.338567	-0.426664	0.146403
KPNA3	-0.364663	0.208778	-0.427246	0.225953
SLC25A1	-0.434071	-0.152118	-0.429712	-0.088413
PSMA7	-0.770584	0.209662	-0.430587	0.270974
VDAC2	-0.23943	0.0014001	-0.430801	-0.128557
UQCRC1	-0.49283	-0.148739	-0.431598	0.0851753
PSMA3	0.090718	0.221556	-0.432902	0.177245
BC027231	-0.0154763	-0.176706	-0.433623	-0.295018
HSD17B12	-0.769281	-0.369159	-0.433954	0.00921937
CALM1	0.116498	0.0815985	-0.434052	0.0660951
STUB1	0.0126402	0.0107737	-0.434578	-0.166972
PDS5A	-0.304256	-0.326537	-0.436139	-0.213254
TAPBP	-0.216921	-0.222805	-0.436588	0.147186
CORO1A	-0.286287	-0.11703	-0.436725	-0.158337
MTX2	-0.526348	-0.0102069	-0.438698	-0.10675
STT3A	-0.459278	-0.617393	-0.438737	-0.540127		+
BRI3BP			-0.439598	-0.38416
NCAPD3	-0.271722	-0.297837	-0.439892	-0.479851
DDX17	-0.499076	-0.129876	-0.441203	-0.0850168
MLEC	-0.449631	-0.425244	-0.442712	-0.274649
EEF1G	-0.29885	-0.668301	-0.443046	-0.540127
PHF3	-0.213052	-0.343578	-0.444694	-0.342555
MTCH2	-0.241015	0.0359637	-0.447367	-0.091666
SRP72			-0.448686	-0.320542
ATP6V1A	-0.330211	-0.0583859	-0.449454	-0.215989
TUBA4A	-0.933077	1.50541	-0.450006	1.64616		+		+
MTCO2	-0.380878	-0.788017	-0.450636	-0.440633
BOD1L	-0.422172	-0.543001	-0.454348	-0.436908
CSNK1A1	-0.42283	-0.172359	-0.454486	0.00101024
KIF4	-0.215429	-0.263756	-0.457534	-0.160146
CYBB	-0.342159	-0.248413	-0.457732	-0.144568
PPIL3			-0.458882	-0.407733
RMDN3			-0.45904	-0.410667
CSNK2B	-0.38449	-0.1125	-0.464166	-0.115566
CUL1	-0.718165	-0.286171	-0.4656	-0.35208
EMC3	-0.658675	-0.116498	-0.467154	0.167637
CSNK2A2	-0.254221	-0.254473	-0.467593	0.00433462
TBL2	-0.365425	-0.543001	-0.472109	-0.841087
OCIAD1	-0.510765	-0.0123541	-0.473571	0.0218776
ATP6V1G1			-0.473631	-0.266637
PSMD12	-0.585475	-0.296193	-0.476779	0.215446
CHCHD3	-0.600752	-0.156397	-0.478889	-0.277032
LRRC59	-0.386242	-0.748204	-0.48217	-0.582074		+
KRT76	-0.316762	2.3207	-0.482372	3.01357		+		+
CCNK	-0.449868	0.124707	-0.482835	0.117099
NUP155	-0.320774	0.0151992	-0.483743	0.119056
2700094K13RIK			-0.483965	0.0961596
RPL6	-0.42876	-0.546956	-0.484691	-0.557974
KATNAL2	-0.639422	-0.285935	-0.484893	-0.040682
VAPA	-0.583917	-0.16633	-0.485095	-0.0501883
CPSF6	-0.412558	0.728383	-0.486388	0.544203		+
RPN1	-0.441105	-0.49334	-0.490395	-0.363676
PWP1	-0.158526	-0.0159258	-0.493886	-0.0432045
SLC25A5	-0.542374	-0.191689	-0.494881	-0.0749164
ATP6V1B2	-0.360175	-0.191184	-0.496265	-0.186247
RPL14	-0.51093	-0.591009	-0.496773	-0.541317		+
PLEKHO1	-0.965982	-0.431463	-0.497771	0.00410306
RPL13	-0.442164	-0.527771	-0.498321	-0.55454
PSMA1	-0.474593	0.215999	-0.499157	0.275944
UQCRFS1	-0.606188	-0.198243	-0.499524	0.039177
KTN1	-0.503711	-0.91311	-0.500463	-0.983167				+
MOGS	-0.255908	-0.619366	-0.500585	-1.24568
GYK	-0.266125	0.155839	-0.502096	0.0840738
CXXC1	-0.402569	-0.338681	-0.504878	-0.134878
TOMM22	-0.37559	-0.0538064	-0.506189	-0.223175
DHRS7B			-0.508896	0.27275
DNAJC7	-0.368793	0.394961	-0.509286	0.762338
RPL19	-0.655081	-0.936365	-0.509676	-0.959325		+		+
RPL18	-0.373963	-0.44869	-0.510498	-0.528171
RPL10A	-0.39876	-0.508429	-0.511135	-0.574731
CCDC101	-0.352566	-0.256528	-0.512123	-0.491904
FARSB	-0.628809	-0.631244	-0.514037	-0.567545
WDR61	-0.676065	-0.122871	-0.514449	-0.0315363
POU2AF1	-0.561005	1.06377	-0.514656	1.2888		+		+
BAG2	-0.29511	-0.124063	-0.520273	-0.405666
RPL35A	-0.350798	-0.6291	-0.520666	-0.615605
CYC1	-0.468332	-0.146264	-0.52585	-0.0966667
SEC61A1	-0.506332	-0.675003	-0.528594	-0.583134
TRAM1	-0.433234	-0.362217	-0.529885	-0.157173
RPL18A	-0.451504	-0.612305	-0.53001	-0.570851		+
GM29609	-0.152227	-0.327457	-0.534015	-0.342669
ZFP106	-0.686708	-0.312433	-0.535959	-0.11703
RPL7	-0.492809	-0.554933	-0.538639	-0.559932		+
PSMC3	-0.6623	0.0751856	-0.539226	0.109016
CSTF1	-0.150513	0.152083	-0.542752	-0.386701
RAVER1	-0.405853	-0.358734	-0.543005	-0.459222
DHX36	-0.679827	-0.456701	-0.543215	-0.302056
VTI1B			-0.545024	0.328181
RPL5	-0.473991	-0.504061	-0.545613	-0.523361
PSMC4	-0.468691	0.342159	-0.546962	0.377951
PLEC	-0.549367	0.547004	-0.547341	0.657969
SLC25A20	-0.58554	-0.105544	-0.549177	0.155213
SMC4	-0.092171	-0.162597	-0.553087	-0.243182
PSMA4	-0.61834	0.14116	-0.560026	0.221035
BAK1	-0.194427	-0.00201835	-0.560856	-0.0812032
RPL12	-0.487803	-0.543397	-0.561643	-0.596267
NDUFB10	-0.419469	-0.156914	-0.562644	-0.707083
RPL7A	-0.518825	-0.525067	-0.563263	-0.558072
SETD1A	-0.296385	-0.285343	-0.563561	-0.3744
VDAC1	-0.390302	-0.103665	-0.564691	-0.219091
MAP4K1	-0.890626	0.688636	-0.565801	0.51711
SRP68	-0.623065	-0.580242	-0.566143	-0.322159
SYNCRIP	-0.533159	-0.430927	-0.568174	-0.463936
RPL26	-0.496142	-0.641084	-0.568666	-0.635058		+
LIMA1	-0.604301	0.432941	-0.571557	0.609684
RALA	0.0750534	-0.308943	-0.577702	-0.587653
SCAMP2	-0.434364	0.0863236	-0.57893	0.607111
RPL27A	-0.477864	-0.564329	-0.582598	-0.624335		+
RPL11	-0.445401	-0.48553	-0.583657	-0.545277
TOE1	-0.300928	-0.255078	-0.584112	-0.250598
ANAPC4	-0.534224	-0.521051	-0.584696	-0.635522
TNPO1			-0.585821	1.11719				+
PRKACB	-0.190158	0.1976	-0.586774	0.402188
PSMB7			-0.588986	0.0651891
RPL17	-0.568238	-0.611645	-0.590745	-0.699552		+
RPL36	-0.857913	-0.525067	-0.59778	-0.653794
RPL23	-0.573703	-0.696083	-0.599593	-0.694746
POLD1	-0.270573	0.566955	-0.603599	0.594334
HSPA5	-0.462555	-0.690372	-0.606188	-0.529371		+
KPNA4	-0.658789	0.335572	-0.606452	0.213889
COX4I1			-0.606496	-0.61711
TRMT2A	-0.340295	-0.517124	-0.60665	-0.575216
TIMM23	-0.631466	-0.219215	-0.607485	-0.226632
ZC3H15	-1.02527	-0.836167	-0.608474	-0.969086
FARSA	-0.475094	-0.548831	-0.608958	-0.620305
VARS	-0.384753	-0.702126	-0.609817	-0.829606		+
AP2M1	0.0281448	-0.0361869	-0.613829	-0.229834
PRMT1	-0.379301	-0.318924	-0.614536	-0.352194
MORC2A	-0.541009	-0.561693	-0.616017	-0.519441
UQCRQ			-0.616857	-0.270708
GHITM	-0.401444	0.170946	-0.617742	0.254393
KRTCAP2			-0.618384	-0.648557
SLC25A12	-0.549177	-0.305212	-0.620623	-0.235972
RPL32	-0.428042	-0.570754	-0.622776	-0.631244		+
RPL30	-0.460112	-0.569199	-0.628363	-0.634779
UQCRC2	-0.52951	-0.1333	-0.629322	0.0177822
KIF2C	-0.765327	-0.461424	-0.63064	-0.405448
RPS5	-0.48221	-0.686254	-0.631131	-0.756255		+
ATP6V1H	-0.26807	-0.188907	-0.635159	-0.148088
PHB	-0.644082	-0.195222	-0.63675	-0.126973
DNAJC11	-0.38131	0.0568063	-0.637558	-0.0471196
RPL31	-0.504694	-0.774249	-0.637626	-0.859413		+
KDM1A	0.0241777	0.327964	-0.63803	0.149201
CKAP5	-0.62765	-0.562279	-0.639018	-0.438399
BRD3	-0.687265	-0.734742	-0.639894	-0.477677
RPL9	-0.518908	-0.681404	-0.643698	-0.793022		+
EEF1D	-0.534872	-0.567059	-0.643744	-0.487383
NDUFA8	-0.585063	-0.498149	-0.645187	-0.0753272
RPS10	-0.554761	-1.16124	-0.64548	-1.19447		+		+
HELZ2	-0.468851	-0.866077	-0.647219	-0.825053
ATAD1	-0.399483	-0.156526	-0.649548	-0.381505
RPS3A	-0.563028	-0.796016	-0.651224	-0.858777		+
COX5B			-0.651473	-0.493135
RPS4X	-0.560813	-0.811389	-0.653264	-0.844546		+
DDRGK1	-0.644893	-0.662935	-0.663282	-0.0312541
RPS8	-0.554422	-0.826111	-0.665615	-0.902421		+
IAP	-0.219589	-0.757706	-0.668432	-0.922731		+
SAMM50	-0.369315	-0.0483758	-0.669809	-0.193583
RPL15	-0.505718	-0.576571	-0.669992	-0.68724		+
MTDH	-0.715557	-0.863225	-0.670612	-0.780226
ATF7	-0.820693	-1.27071	-0.671646	-0.698307
EIF1AX			-0.673118	-0.350724
HDLBP	-0.711795	-1.00992	-0.674199	-0.654436		+
FKBP8	-0.451721	-0.279768	-0.678326	-0.0611541
CSNK1E			-0.680081	0.213236
DNMT1	-0.447603	-0.582556	-0.684573	-0.538141		+
DNMT1	-0.447603	-1.20746	-0.684573	-0.980903
RPS14	-0.620534	-0.822281	-0.686801	-0.830823		+
DNAJA1	-0.637491	0.606101	-0.692875	0.821763		+		+
RPL13A	-0.53529	-0.578504	-0.695512	-0.666575		+
ATP6V0A1			-0.695582	-0.219215
DHX30	-0.45415	-0.159629	-0.69881	-0.0180643
RPL28	-0.595816	-0.803806	-0.699138	-0.812539		+
RPS6	-0.597431	-0.82432	-0.699209	-0.861955		+
ABCF1	-0.648078	-0.87633	-0.701436	-0.651499
RPS13	-0.605705	-0.759326	-0.703267	-0.862194		+
NCAPG2	-0.292193	-0.440633	-0.70329	-0.478092
TUBB4B	-0.712717	1.4053	-0.704677	1.44717		+		+
PHB2	-0.60799	-0.177344	-0.705076	-0.0651587
IMMT	-0.244719	-0.144046	-0.705171	-0.360196
PSMD6	-0.612483	0.108301	-0.706677	0.0701484
COX5A			-0.707312	-0.419323
RPS25	-0.660977	-0.6107	-0.707501	-0.586789
AKAP9	-0.0951576	-0.00848693	-0.713994	-0.170438
UQCR10			-0.71641	-0.221939
HNRNPC	-0.835111	0.0560262	-0.71807	0.0613303
HNRNPC	-0.835111	-0.701771	-0.71807	-0.636822
EDC3	-0.395834	0.0352982	-0.720018	-0.0268709
ATAD3	-0.470669	-0.28238	-0.72142	-0.255078
OSTC			-0.722182	-0.603122
EIF4H			-0.722801	-0.372618
RPL23A	-0.551754	-0.617675	-0.723253	-0.63385		+
SQSTM1	-0.766235	0.678441	-0.723468	0.437408
KPNA2	-0.678464	-0.06226	-0.728789	0.00426226
TMCO1	-0.717003	-0.575893	-0.734803	-0.44159
SND1	-0.589051	-1.05144	-0.736341	-1.07375		+		+
NCAPH2	-0.467474	-0.579856	-0.737447	-0.545771
RAD18	-0.255167	-0.735089	-0.739252	-0.541118
SSR1	-0.579275	-0.458277	-0.742265	-0.462157
HMMR			-0.743183	-1.33959				+
NDUFA10	-0.358657	-0.256648	-0.746108	-0.206143
FNBP4			-0.74802	0.0597205
EIF4E2	-0.756282	-0.368936	-0.748966	-0.444879
EDC4	-0.210129	-0.243182	-0.749063	-0.559149
RPS17	-0.591397	-1.04467	-0.754042	-0.982656		+		+
LACTB	-0.111337	0.218934	-0.75504	-0.467592
PDHA1	-1.06109	-0.433921	-0.759698	-0.208517
SRP14			-0.76004	-0.618333
AP1G1			-0.760822	-0.197991
SSR4			-0.762338	-0.481196
MARS	-1.05601	-0.769941	-0.765597	-0.897937
PGAM5	-0.680058	-0.574731	-0.765965	-0.615887		+
FBXW11	-0.509943	-0.432211	-0.766799	-0.282262
GIGYF2	-0.981166	-0.445091	-0.767732	-0.658646
PSMC2	-0.629746	0.0998191	-0.767904	0.1005
RPL8	-0.608012	-0.973575	-0.770412	-0.98251		+		+
PSMC5	-0.446148	0.209979	-0.776577	0.0111663
NDUFB4			-0.780983	-0.339935
PA2G4	-0.848609	-0.958954	-0.781281	-0.709644		+
STAU1	-0.633076	-0.506703	-0.781876	-0.492417
RPL38			-0.789536	-1.01307				+
LAMTOR1			-0.789811	-0.457016
ZCCHC8	-1.07634	-0.710614	-0.78991	-0.502942
RTCB	-0.818071	-0.763667	-0.792657	-0.697863
PHF8	0.230941	-0.161694	-0.793657	-0.461948
RNF213	-0.608716	-1.14052	-0.794157	-0.830336
LSM14A	-0.474292	-0.509544	-0.795584	-0.89933
NELFB	-0.956655	-0.807355	-0.800525	-0.619554
RHOX5	-0.845987	0.0715273	-0.802613	0.155695
NUP62	-1.05068	0.221018	-0.80362	0.060954
KPNA1	-0.776479	0.022156	-0.808033	-0.0746424
RPS28	-0.131329	-1.18694	-0.811776	-1.0285		+		+
RPL22	-0.704112	-0.681764	-0.812359	-0.699907
DDX1	-0.580461	-0.493545	-0.814844	-0.673828
OGT	-0.726615	-0.174406	-0.815098	0.00573894
EIF3E	-1.15856	-1.02878	-0.818452	-1.19831		+		+
ARHGAP11A	0.129613	0.142146	-0.82133	-0.844546
SLC25A13	-0.622132	-0.264837	-0.823779	-0.447103
NMT1	-0.792782	-0.875937	-0.825057	-0.791106
RPS9	-0.692455	-0.932817	-0.83087	-0.980391		+		+
GM9493	-0.684411	-1.02091	-0.833285	-1.12062		+		+
PSMC6	-0.859666	-0.151859	-0.836218	0.332408
RPS24	-0.666279	-0.917394	-0.837919	-1.00949				+
BAX	-0.134604	0.217625	-0.845806	-0.0441843
STRAP	-0.742289	-0.590339	-0.846428	-0.747087
PRKAR2A	-0.252948	-0.141825	-0.849908	0.00537681
RPL37A	-0.576497	-1.34449	-0.851573	-1.07142		+		+
PARP2	-0.106607	-0.164915	-0.860871	-0.315682
RPLP1			-0.863887	-1.04187				+
ATP6V0C			-0.866936	-0.574441
RPS11	-0.731518	-0.842456	-0.86899	-0.889863		+
PARL	-0.818478	-0.422879	-0.871865	-0.682304
RPS16	-0.749063	-1.00691	-0.876201	-0.947105		+		+
RPL21	-0.534078	-0.694301	-0.87681	-0.817951
LAMTOR3			-0.878958	-0.522056
RPS12	-0.735812	-0.963474	-0.883688	-1.12486				+
HNRNPK		-0.289598	-0.889316	-0.367707
HNRNPK			-0.889316	-1.70297				+
RPL36A	-0.716979	-1.1161	-0.89167	-1.32331		+		+
CCNA2	-0.637042	-0.0839282	-0.895851	-0.101919
RPS27L			-0.896576	-1.20589				+
FAM120A	-0.755064	-1.09714	-0.897974	-1.016
RPSA	-0.830357	-1.20908	-0.902308	-1.22885		+		+
EIF2A	-0.855771	-1.12075	-0.904008	-1.1145		+		+
GM10260	-0.740119	-0.953749	-0.904224	-0.997618		+		+
KIF23	-0.880976	-0.033652	-0.91156	0.0479796
RBM7	-1.05505	-0.671656	-0.915038	-0.417596
KMT2D	-0.672543	-0.97761	-0.921172	-0.651591
BRD2	-1.02336	-0.866631	-0.922265	-0.743041
TUBB5	-0.93294	1.43304	-0.923441	1.51157		+		+
RPS15A	-0.658014	-1.01535	-0.92799	-1.073				+
RPS23	-0.816723	-1.10084	-0.930298	-1.02567		+		+
PURB	-0.755015	-0.936666	-0.930958	-0.618051
RPL24	-0.792957	-1.08154	-0.936055	-1.03682		+		+
TUBA1A	-0.362937	1.01914	-0.936221	0.737639		+
RPLP2	-0.962098	-0.889863	-0.943417	-1.02226				+
NCLN			-0.948614	-0.917241
YBX3	-0.817308	-0.953303	-0.953355	-0.376957
YBX3	-0.817308	-0.799502	-0.953355	-0.800248
RPS19	-0.765597	-1.16311	-0.954026	-1.22676		+		+
EIF5B	-0.950592	-0.784085	-0.959767	-0.765535
RARS	-0.823856	-1.02205	-0.960019	-1.0273		+		+
DLAT	-1.05943	-0.504875	-0.964207	-0.173511
NACA	-0.879276	-1.06846	-0.966771	-0.95114		+
RPS3	-0.871891	-1.21126	-0.970328	-1.26472		+		+
AIMP1	-1.13714	-0.999495	-0.970696	-0.882917
RPLP0	-0.82677	-0.956428	-0.978918	-1.00375		+		+
RPS2	-0.889771	-1.23248	-0.985445	-1.264		+		+
TUBA1B	-0.934124	1.44532	-0.992029	1.50701		+		+
DDX6	-0.636369	-0.643579	-0.994528	-0.896156
RPL10	-0.878666	-1.16292	-0.997434	-1.18536		+		+
TAF2			-0.997665	-0.0708015
DARS	-0.84231	-0.789688	-1.01106	-0.889084
RASAL3	-1.5089	-0.924252	-1.01529	-1.29284
GM17669	-0.809524	-1.05728	-1.02148	-1.0874		+		+
GNB2L1	-0.831871	-1.25423	-1.02562	-1.23622		+		+
IMPDH2	-0.988218	-0.762646	-1.027	-0.678523
ITPR3	-0.452708	-0.470511	-1.03357	-0.575216
NAA10			-1.03978	-0.531169
STAU2	1.18358	-0.217727	-1.04716	-0.348799	+
NDUFB5			-1.04779	-0.405448
EIF3G	-1.15428	-1.21226	-1.04859	-1.02006		+		+
SERBP1	-1.01095	-1.42589	-1.05098	-1.3888		+		+
TMOD3			-1.06567	-0.000144286
GNG2			-1.07376	-0.539035
PDHB	-1.15127	-0.35208	-1.07385	-0.0553346
ELMO1	-1.32124	-0.750778	-1.08174	-0.840926
RPS20	-0.818325	-1.32458	-1.08244	-1.27358		+		+
EPRS	-0.891723	-0.840201	-1.0829	-0.858299		+
FXR1	-0.993379	-0.539432	-1.08908	-0.547055
EIF4A1	-0.937795	-0.225275	-1.09003	-0.173639
SSBP1			-1.09194	-0.163756
RPS21			-1.09246	-1.26664				+
KARS	-0.874084	-1.16704	-1.09795	-1.17236		+		+
QARS	-0.341848	-0.31545	-1.10262	-1.05242				+
RPS26	-0.999106	-1.35873	-1.10625	-1.34506		+		+
RPS15	-0.71532	-1.30439	-1.1092	-1.21804		+		+
RACGAP1	-0.823218	-0.139601	-1.11301	-0.00403388
EIF3D	-1.05221	-0.448055	-1.11444	-0.537048
PAF			-1.11616	-1.28256
DOCK2	-1.41369	-0.838427	-1.11716	-0.742437
DERL1	-0.666668	0.322271	-1.11964	0.463688
NELFCD	-1.19258	-0.832363	-1.12293	-0.470823
ABCF2	-1.22038	-1.1151	-1.12513	-1.12128		+		+
LSP1	-0.989507	-0.577828	-1.13546	-0.517024		+
GEMIN2			-1.14197	-0.164271
RQCD1	-0.823269	-0.485118	-1.14509	-0.5889
RPS27			-1.14886	-1.26754
ATXN2L			-1.16424	-0.844305
AIMP2	-1.11235	-1.12254	-1.18171	-1.29625
PABPC4	-0.92692	-0.823016	-1.18341	-0.966652				+
KDELR2	-1.22092	-0.654711	-1.19324	-0.513086
EIF3L	-0.958196	-1.42342	-1.21237	-1.42245		+		+
YBX1	-0.912945	-0.815985	-1.21243	-0.893828		+
FMR1	-0.985988	-0.538339	-1.2183	-0.634314
YTHDF2	-0.883263	-0.551295	-1.21843	-0.267476
UPF1	-0.896147	-0.451224	-1.21957	-0.627046
DRG1	-0.895637	-1.17114	-1.22321	-0.918234
DHX29	-1.10169	-1.25048	-1.22756	-0.848478
YBX3	-0.78834	-0.953303	-1.25205	-0.376957
YBX3	-0.78834	-0.799502	-1.25205	-0.800248
EIF3F	-1.2109	-0.916706	-1.25512	-1.04159				+
YTHDF1	-0.385827	-0.737168	-1.26178	-0.95888
GEMIN5	-0.912021	-0.593019	-1.27317	-0.592732
EIF3K			-1.27439	-1.15782
SRPK1	-0.841404	-0.635615	-1.27701	-0.592636
EIF4G1	-1.18387	-0.186627	-1.27932	0.0195067
PRRC2A	-1.0367	-0.942758	-1.28592	-1.21599
EIF3A	-1.13122	-1.32746	-1.29336	-1.29019		+		+
PRRC2C	-1.11497	-0.919531	-1.29375	-0.921208
G3BP1	-1.18725	-1.07437	-1.29665	-1.04166		+		+
PURA	-0.710897	-0.713168	-1.29988	-0.755913
EIF3C	-1.22715	-1.50716	-1.30836	-1.26825		+		+
PABPC1	-1.046	-0.793105	-1.31764	-0.907275		+
CLINT1	-0.86928	-0.134221	-1.32142	-0.337768
G3BP2	-1.13616	-1.05818	-1.33014	-1.03576		+		+
DDX3Y	-1.51515	-0.827738	-1.33163	-0.678703
DDX3X	-1.47991	-1.01192	-1.34674	-0.838024	+	+
EIF3B	-1.19965	-1.3562	-1.35875	-1.18212		+		+
GEMIN4	-1.24045	-0.396817	-1.39271	-0.651775
IARS	-1.18302	-1.03921	-1.40687	-1.01521
NUFIP2	-1.1116	-1.23008	-1.4069	-1.35603				+
EIF3M	-1.25729	-1.01314	-1.4469	-1.10856
EIF3I	-1.28237	-1.07601	-1.4489	-1.08257		+		+
EPB41L5	-2.05559	-2.32276	-1.45787	-1.74188	+	+		+
LARP1	-1.14666	-0.901958	-1.51821	-0.685985
GARS	0.0888201	0.589225	-1.53948	-4.68863				+
DNMT1	-1.13116	-0.582556	-1.54806	-0.538141		+
DNMT1	-1.13116	-1.20746	-1.54806	-0.980903
LARS	-0.964996	-0.730488	-1.56179	-1.5593				+
EIF4B	-1.45874	-1.26297	-1.58498	-1.22472		+	+	+
LMO7	-1.86802	-0.176323	-1.60894	-0.139993
LARP4	-1.47798	-0.752492	-1.62131	-1.04572
EIF3H	-1.15557	-1.09248	-1.63308	-1.28012
GART			-2.01252	-1.34642				+
UBAP2L	-1.59418	-0.714136	-2.0275	-0.882134
MYCBP2	-1.42787	0.120028	-2.27837	0.0890985			+
HSP90B1			-2.48875	-3.87342			+	+
ACO2			-2.75506	-1.08984			+
SPACA1	3.82721	-0.45249			+
PRIM1	1.84165	-0.571046			+
CENPH	0.958731	0.0223464			+
LLPH	0.710525	-0.238175
TADA3	0.603597	-0.0216219
CYB5R3	0.570074	0.705359
FAM178A	0.529771	-0.0159258
GALK1	0.503145	1.22331				+
KANSL1	0.441271	-0.342896
RAB2A	0.438186	0.164868
GDI2	0.360196	0.00836294
FLOT1	0.318924	0.0143393
ZNF451	0.318577	0.309324
POLA1	0.296428	-0.0326651
DSTN	0.281431	0.203967		-0.654527
INO80C	0.272023	0.106607
KAT6A	0.260748	0.424939
BRD8	0.257614	0.275978
HIRA	0.239276	-0.154842
CBX4	0.22367	0.132262
HNRNPDL	0.207018	-0.0229004		-0.0430645
HNRNPDL	0.207018	0.294579
ZNF329	0.18409	0.0817054
PPP2R1B	0.177727	0.458743
GM15128	0.168	0.426781
NOC2L	0.164915	0.0381989		0.00487007
NOC2L	0.164915	0.265275
ZBTB11	0.158983	0.157721
RAB7A	0.153157	0.173498
CTSZ	0.132511	-0.148479
RFX1	0.128557	-0.101919
BDP1	0.121944	0.0760066
IPO5	0.116098	0.657992
PAXIP1	0.108223	-0.750607
PPIL2	0.102994	0.160314
MORF4L2	0.067914	-0.354452
RBM27	0.0563061	0.834262
DSN1	0.0419438	0.1218
SEC62	0.0381553	-0.0236102
SUV39H2	0.0357646	0.00808732
SUGP1	0.0301242	-0.452912
H2-EA	0.0258793	-0.264957
NUCKS1	0.0233263	0.100623
SIN3B	0.0194884	0.171271
EZR	0.0097772	-0.593306
CREB1	0.00920381	-0.156397
CLIC4	0.00762616	0.140762
GLE1	-0.00134235	-0.0287106
AKAP8L	-0.00996002	0.659062
MTPAP	-0.027925	-0.415759
HMG20A	-0.0348991	0.0316806
NABP1	-0.0481586	-0.432104
SSU72	-0.0499497	-0.152638
PAG1	-0.0512795	-0.115832
PMF1	-0.0548718	-0.0425042
CDKN2A	-0.0593145	-0.120352
RAB11B	-0.0598407	-0.0958569
ZC3H8	-0.0602468	0.0253385
HCLS1	-0.0665634	-0.156138
MUM1	-0.069997	-0.506196
IWS1	-0.0717548	-0.257735
ATP6V1C1	-0.0760674	-0.31823
M6PR	-0.0864308	-0.569491
CCNT1	-0.0871356	-0.0272956
SGOL2	-0.0981812	0.207644
ELF2	-0.103503	2.53642				+
CDC16	-0.108301	-0.273814
PRCC	-0.117772	-0.0203421
WAPAL	-0.121879	-0.186501
FLII	-0.123685	0.119777
KANSL2	-0.127557	0.404076
MSH3	-0.134303	-0.248171		0.1778
ZCCHC9	-0.135031	0.048636
TAF4A	-0.141287	-0.407951
MAX	-0.141573	-0.557974
NCAPD2	-0.142815	0.132009
FOXR1	-0.170962	-0.356933
MLLT10	-0.172246	0.449375
KMT2B	-0.173417	-0.364348
MYO6	-0.180724	0.147889
GTF2I	-0.186705	0.0596002
CSK	-0.189368	0.219152
GM340	-0.192596	0.130918
UIMC1	-0.193486	-0.114367
AP1B1	-0.193767	-0.0912597
CCDC47	-0.202838	0.0182497
ELF1	-0.205896	0.470209
RP1	-0.210847	-0.0973411
TRRAP	-0.212551	-0.0236102		-0.0258793
TRRAP	-0.212551	-0.220082
RUNX1	-0.216133	-0.232661		-0.307545
CBFB	-0.221421	0.173889
CLP1	-0.225447	0.538828
SGOL1	-0.232464	-0.0227584
RAC2	-0.245198	0.483541
PRDM10	-0.249977	0.136125
NCOR1	-0.257873	0.0220974
TAF7	-0.262538	-0.138159
CGGBP1	-0.263837	-0.322274
PEX14	-0.278479	0.00326422
CABIN1	-0.279074	-0.0847447
DCP1A	-0.289228	-0.330558
CDYL2	-0.290515	-0.0893625
E030010N08RIK	-0.307394	-0.10742
TPM3	-0.313746	0.0915714		-0.11023
TPM3	-0.313746	0.27638
TAF8	-0.314912	-0.263395
PDIA6	-0.321387	0.277586
AGK	-0.329758	-0.263395
MTCO1	-0.33032	-0.27035
CYBA	-0.337977	-0.336398
NDUFV2	-0.338378	-0.132906
MAVS	-0.340459	0.350743
RAB14	-0.343586	-0.0861043
FLNB	-0.351019	-0.438932
SCAF8	-0.357955	-0.244278
MAPRE2	-0.35862	1.69605				+
NDUFAF1	-0.36201	-0.119688
CYB5B	-0.363364	0.39034
HSPH1	-0.364626	0.278566
GM5269	-0.368849	-0.158596
ITPR2	-0.373533	-0.610606
FAM172A	-0.37632	-0.224411
NUP88	-0.402989	0.244565
XRCC5	-0.41204	-0.042084
ING3	-0.412769	-0.262313
EBF1	-0.419565	-0.493237
ZFP82	-0.437369	0.0895897
SPTAN1	-0.440224	-0.165815		-0.234869
SPTAN1	-0.440224	-0.169797		-0.25544
SPTAN1	-0.440224	0.346005
PSME3	-0.450341	-0.341644
CACTIN	-0.456722	0.28641
SPCS2	-0.464903	-0.166587
CCNB1	-0.490659	0.266646
MIS18A	-0.521701	0.201394
TAP2	-0.539939	0.266594
CDC42BPB	-0.547658	-0.458802
COX15	-0.55313	-0.228234		0.275629
MTHFD1	-0.567425	-0.0174944		-2.58284				+
YME1L1	-0.570015	-0.09815
RAB1	-0.581821	-0.385707
GET4	-0.58541	0.449946
ERLIN1	-0.591462	0.0988918
EMC8	-0.597976	-0.148999
CCT6A	-0.635517	0.372729
OXA1L	-0.668478	-0.796016
CNBP	-0.750276	-0.523361
SPCS3	-0.840991	0.262244
PLK1	-0.853527	-0.181039
GM884	-0.862155	-0.810978
NELFA	-0.867594	-0.727006
HSPA14	-0.884487	0.0706937
TRP53	-0.900341	0.439813
EPB4.1L2	-0.909363	-0.430499
PRR11	-1.19439	-0.702037
CNOT1	-1.21444	-0.63914
RPRD1A	-1.30233	-0.714839
PPP1R12A	-1.58784	0.0318871
CNOT7	-1.878	-1.43333				+
MYH6	-2.8247	-4.29528			+	+
