# Supplementary material for: TFEB activation hallmarks antigenic experience of B lymphocytes and directs germinal center fate decisions
Source: Nat Commun. 2024 Aug 14;15:6971. doi: 10.1038/s41467-024-51166-3 (PMC11322606; doi:10.1038/s41467-024-51166-3)
Supplement: Supplementary file 5 — Supplementary Data 2 [file 41467_2024_51166_MOESM5_ESM.xlsx]

## Sheet: TFEB KO vs WT - subtype-overarc
target_id	ext_gene	num_aggregated_transcripts	sum_mean_obs_counts	pval	qval
ENSMUSG00000029919	Hpgds	3	10.4876	3.14599e-20	4.73377e-16
ENSMUSG00000027423	Snx5	8	46.4166	1.15635e-15	8.69983e-12
ENSMUSG00000035095	Fam167a	1	6.109	2.35083e-14	8.84325e-11
ENSMUSG00000024013	Fgd2	12	52.6848	1.83635e-14	8.84325e-11
ENSMUSG00000026616	Cr2	12	63.3338	4.70609e-14	1.41625e-10
ENSMUSG00000058470	Gm8369	7	36.4762	2.68214e-13	6.72636e-10
ENSMUSG00000044350	Lacc1	3	13.0199	8.73508e-12	1.64296e-08
ENSMUSG00000090272	Mndal	8	37.4407	8.47744e-12	1.64296e-08
ENSMUSG00000053819	Camk2d	18	76.5291	1.95431e-11	2.9745e-08
ENSMUSG00000050708	Ftl1	6	30.2775	1.97681e-11	2.9745e-08
ENSMUSG00000090394	4930523C07Rik	6	31.4198	4.98641e-11	6.82095e-08
ENSMUSG00000022265	Ank	2	7.67424	8.52355e-11	1.06878e-07
ENSMUSG00000076615	Ighg3	2	14.0954	1.27484e-10	1.47557e-07
ENSMUSG00000021190	Lgmn	3	17.1461	1.74755e-10	1.87824e-07
ENSMUSG00000040265	Dnm3	4	10.6338	2.46532e-10	2.47304e-07
ENSMUSG00000003379	Cd79a	1	9.83506	2.8925e-10	2.72021e-07
ENSMUSG00000039395	Mreg	1	4.31625	8.07853e-10	7.11478e-07
ENSMUSG00000026956	Uap1l1	6	17.6949	8.51106e-10	7.11478e-07
ENSMUSG00000052160	Pld4	5	31.2353	1.79679e-09	1.42296e-06
ENSMUSG00000032688	Malt1	13	55.625	2.47676e-09	1.86339e-06
ENSMUSG00000014547	Wdfy2	2	10.9263	3.16646e-09	2.26885e-06
ENSMUSG00000005540	Fcer2a	8	34.9531	3.47991e-09	2.27662e-06
ENSMUSG00000039997	Ifi203	5	25.4456	3.4564e-09	2.27662e-06
ENSMUSG00000054342	Kcnn4	4	18.1603	3.93333e-09	2.46604e-06
ENSMUSG00000004568	Arhgef18	12	52.9605	6.62492e-09	3.98741e-06
ENSMUSG00000027111	Itga6	5	16.56	7.54843e-09	4.36851e-06
ENSMUSG00000037922	Bank1	6	34.4679	8.17511e-09	4.55596e-06
ENSMUSG00000021457	Syk	5	37.3179	9.24046e-09	4.96576e-06
ENSMUSG00000025584	Pde8a	3	10.6622	1.13185e-08	5.87272e-06
ENSMUSG00000040940	Arhgef1	16	87.5017	1.33966e-08	6.71931e-06
ENSMUSG00000013846	St3gal1	4	20.5709	1.6233e-08	7.87931e-06
ENSMUSG00000030123	Plxnd1	3	12.6441	1.89519e-08	8.91153e-06
ENSMUSG00000027346	Gpcpd1	9	46.212	2.14006e-08	9.75804e-06
ENSMUSG00000026222	Sp100	13	67.3365	2.47277e-08	1.09435e-05
ENSMUSG00000028649	Macf1	14	84.6792	2.65423e-08	1.14109e-05
ENSMUSG00000044534	Ackr2	4	13.3408	3.10461e-08	1.29764e-05
ENSMUSG00000026604	Ptpn14	3	12.8616	3.54766e-08	1.44275e-05
ENSMUSG00000027523	Gnas	14	71.4395	4.44305e-08	1.75933e-05
ENSMUSG00000028078	Dclk2	5	19.7984	4.72601e-08	1.82339e-05
ENSMUSG00000003847	Nfat5	9	40.8259	4.89585e-08	1.84169e-05
ENSMUSG00000038963	Slco4a1	4	16.9062	5.02656e-08	1.84475e-05
ENSMUSG00000042476	Abcb4	3	10.0651	5.3663e-08	1.92254e-05
ENSMUSG00000039457	Ppl	2	8.4012	5.93305e-08	2.07615e-05
ENSMUSG00000013236	Ptprs	11	32.7688	7.66858e-08	2.62248e-05
ENSMUSG00000024074	Crim1	2	7.27388	9.07193e-08	3.03345e-05
ENSMUSG00000038538	Ubn2	5	23.0953	1.133e-07	3.70616e-05
ENSMUSG00000028248	Pnisr	12	52.348	1.24846e-07	3.99693e-05
ENSMUSG00000038608	Dock10	10	49.6023	1.29271e-07	4.05238e-05
ENSMUSG00000033004	Mycbp2	8	45.4024	1.38442e-07	4.08459e-05
ENSMUSG00000037370	Enpp1	5	23.9644	1.35498e-07	4.08459e-05
ENSMUSG00000038623	Tm6sf1	7	33.7368	1.37292e-07	4.08459e-05
ENSMUSG00000089715	Cbx6	4	15.8085	1.53655e-07	4.44625e-05
ENSMUSG00000066551	Hmgb1	8	46.8478	1.70594e-07	4.84325e-05
ENSMUSG00000030759	Far1	10	46.4935	1.86428e-07	5.00926e-05
ENSMUSG00000032216	Nedd4	8	30.0504	1.80604e-07	5.00926e-05
ENSMUSG00000027221	Chst1	1	5.04445	1.84537e-07	5.00926e-05
ENSMUSG00000004110	Cacna1e	7	30.9921	2.06594e-07	5.45372e-05
ENSMUSG00000032122	Slc37a2	3	15.6224	2.85642e-07	7.16342e-05
ENSMUSG00000042351	Grap2	5	21.1057	2.78083e-07	7.16342e-05
ENSMUSG00000027620	Rbm39	23	125.335	2.84631e-07	7.16342e-05
ENSMUSG00000035711	Dok3	3	19.9484	3.141e-07	7.74797e-05
ENSMUSG00000031537	Ikbkb	12	57.6278	4.73704e-07	0.000114965
ENSMUSG00000073491	Ifi213	5	19.2627	4.99986e-07	0.000119417
ENSMUSG00000032946	Rasgrp2	16	70.8024	5.14456e-07	0.000120953
ENSMUSG00000056201	Cfl1	4	29.9709	5.59584e-07	0.000127577
ENSMUSG00000025261	Huwe1	18	71.764	5.58465e-07	0.000127577
ENSMUSG00000004789	Dlst	10	43.3809	5.74447e-07	0.000128093
ENSMUSG00000023990	Tfeb	6	23.7318	5.78876e-07	0.000128093
ENSMUSG00000002944	Cd36	5	23.7889	6.03159e-07	0.000131532
ENSMUSG00000070034	Sp110	9	49.0904	6.43808e-07	0.000138391
ENSMUSG00000021156	Zmynd11	16	55.9502	6.66536e-07	0.000139582
ENSMUSG00000029178	Klf3	7	23.8302	6.67902e-07	0.000139582
ENSMUSG00000024948	Map4k2	18	85.5198	7.29249e-07	0.000150315
ENSMUSG00000034833	Tespa1	6	24.965	7.82942e-07	0.000159202
ENSMUSG00000026395	Ptprc	12	69.9268	8.03302e-07	0.000161164
ENSMUSG00000016495	Plgrkt	10	41.5902	8.36911e-07	0.000165432
ENSMUSG00000037822	Smim14	8	45.5055	8.46563e-07	0.000165432
ENSMUSG00000026656	Fcgr2b	7	41.3985	9.26185e-07	0.000178671
ENSMUSG00000017774	Myo1c	10	50.2269	1.04623e-06	0.000197682
ENSMUSG00000053702	Nebl	6	24.2298	1.05101e-06	0.000197682
ENSMUSG00000021365	Nedd9	6	27.0648	1.07227e-06	0.000199191
ENSMUSG00000030577	Cd22	16	88.3948	1.18141e-06	0.000214177
ENSMUSG00000023104	Rfc2	5	30.3988	1.17781e-06	0.000214177
ENSMUSG00000005397	Nid1	3	10.5721	1.19585e-06	0.000214213
ENSMUSG00000022686	B3gnt5	5	30.4958	1.39468e-06	0.000246891
ENSMUSG00000028076	Cd1d1	5	22.3226	1.43096e-06	0.000250369
ENSMUSG00000024610	Cd74	5	42.2059	1.4813e-06	0.000253286
ENSMUSG00000022961	Son	12	74.7537	1.4782e-06	0.000253286
ENSMUSG00000055926	Gm14137	2	6.19612	1.64382e-06	0.000277917
ENSMUSG00000030203	Dusp16	6	18.1585	1.69605e-06	0.000283561
ENSMUSG00000047867	Gimap6	4	26.1517	2.10199e-06	0.000347568
ENSMUSG00000034312	Iqsec1	8	36.3325	2.21466e-06	0.000355717
ENSMUSG00000037270	Bltp1	16	62.1728	2.26948e-06	0.000355717
ENSMUSG00000039219	Arid4b	10	36.5133	2.18589e-06	0.000355717
ENSMUSG00000042349	Ikbke	6	21.8267	2.25329e-06	0.000355717
ENSMUSG00000002985	Apoe	9	48.5729	2.2458e-06	0.000355717
ENSMUSG00000027130	Slc12a6	8	43.6693	2.2969e-06	0.000356304
ENSMUSG00000051586	Mical3	11	29.7342	2.34685e-06	0.000360337
ENSMUSG00000024188	Luc7l	5	28.9323	2.38609e-06	0.000362661
ENSMUSG00000028266	Lmo4	6	26.0221	2.42671e-06	0.000365148
ENSMUSG00000001918	Slc1a5	8	39.151	2.60163e-06	0.000381326
ENSMUSG00000029823	Luc7l2	12	69.5249	2.61026e-06	0.000381326
ENSMUSG00000005447	Pafah1b3	6	27.8118	2.56371e-06	0.000381326
ENSMUSG00000014813	Stc1	1	3.14729	2.70002e-06	0.000390646
ENSMUSG00000028309	Rnf20	7	34.3681	3.04358e-06	0.000436159
ENSMUSG00000019256	Ahr	1	6.39185	3.28593e-06	0.000457809
ENSMUSG00000032018	Sc5d	2	12.1581	3.28155e-06	0.000457809
ENSMUSG00000033538	Casp4	5	23.2085	3.28468e-06	0.000457809
ENSMUSG00000015597	Zfp318	5	26.0739	3.45414e-06	0.000476829
ENSMUSG00000022372	Sla	4	24.9324	3.91259e-06	0.000535207
ENSMUSG00000020601	Trib2	3	12.834	4.00572e-06	0.000539394
ENSMUSG00000031709	Tbc1d9	2	10.3954	4.0149e-06	0.000539394
ENSMUSG00000024885	Aldh3b1	2	8.41652	4.23857e-06	0.000564405
ENSMUSG00000029910	Mad2l1	3	16.6575	4.58346e-06	0.000604977
ENSMUSG00000004980	Hnrnpa2b1	12	81.7062	4.82327e-06	0.000625653
ENSMUSG00000075122	Cd80	2	10.2234	4.80113e-06	0.000625653
ENSMUSG00000047547	Cltb	3	13.848	5.17834e-06	0.000649812
ENSMUSG00000031328	Flna	13	60.1258	5.14578e-06	0.000649812
ENSMUSG00000019943	Atp2b1	8	35.1393	5.18226e-06	0.000649812
ENSMUSG00000039959	Hip1	5	15.5412	5.08405e-06	0.000649812
ENSMUSG00000071866	Ppia	6	34.6574	5.30415e-06	0.0006596
ENSMUSG00000024949	Sf1	15	77.9058	5.57614e-06	0.000671234
ENSMUSG00000018008	Cyth4	7	29.7718	5.56788e-06	0.000671234
ENSMUSG00000032366	Tpm1	8	28.8778	5.45851e-06	0.000671234
ENSMUSG00000000600	Krit1	11	50.5875	5.50481e-06	0.000671234
ENSMUSG00000035268	Pkig	9	42.5344	6.22698e-06	0.00074363
ENSMUSG00000041132	N4bp2l1	6	27.1278	6.35407e-06	0.000752832
ENSMUSG00000036391	Sec24a	6	23.4697	6.51597e-06	0.000765983
ENSMUSG00000030468	Siglecg	5	31.9012	6.77896e-06	0.000785749
ENSMUSG00000024338	Psmb8	7	39.322	6.78856e-06	0.000785749
ENSMUSG00000019876	Pkib	9	34.2154	7.80424e-06	0.000889625
ENSMUSG00000024236	Svil	6	18.7083	7.74862e-06	0.000889625
ENSMUSG00000000617	Grm6	4	13.9922	7.91644e-06	0.000895629
ENSMUSG00000030058	Copg1	7	32.907	8.00224e-06	0.00089858
ENSMUSG00000025969	Nrp2	3	13.0251	8.21896e-06	0.000916079
ENSMUSG00000031765	Mt1	1	3.30682	8.62191e-06	0.000951781
ENSMUSG00000074884	Serf2	6	34.2577	8.66578e-06	0.000951781
ENSMUSG00000033799	Tasor2	7	30.642	9.11092e-06	0.000993421
ENSMUSG00000046711	Hmga1	13	49.4931	9.66883e-06	0.00104667
ENSMUSG00000027219	Slc28a2	4	24.6778	9.923e-06	0.00106651
ENSMUSG00000023952	Gtpbp2	12	51.6872	1.00531e-05	0.00107283
ENSMUSG00000038893	Fam117a	5	17.2783	1.01678e-05	0.00107743
ENSMUSG00000024169	Ift140	4	20.5896	1.08985e-05	0.00113751
ENSMUSG00000018286	Psmb6	4	20.6873	1.08489e-05	0.00113751
ENSMUSG00000020477	Mrps24	3	15.0182	1.09616e-05	0.00113751
ENSMUSG00000020219	Timm13	4	19.7706	1.12799e-05	0.00116252
ENSMUSG00000058799	Nap1l1	7	47.191	1.15383e-05	0.00118107
ENSMUSG00000024661	Fth1	6	29.32	1.1618e-05	0.00118119
ENSMUSG00000026958	Dpp7	5	17.0173	1.19507e-05	0.00120686
ENSMUSG00000041685	Fcho2	8	37.3369	1.21154e-05	0.00121534
ENSMUSG00000047789	Slc38a9	8	29.5092	1.23783e-05	0.00123348
ENSMUSG00000032261	Sh3bgrl2	2	6.13375	1.26157e-05	0.00123824
ENSMUSG00000002668	Dennd1c	7	35.3627	1.25447e-05	0.00123824
ENSMUSG00000052749	Trim30b	6	21.581	1.26729e-05	0.00123824
ENSMUSG00000061759	Armt1	5	21.8218	1.30409e-05	0.00126598
ENSMUSG00000054387	Mdm4	12	46.3013	1.31579e-05	0.00126915
ENSMUSG00000026866	Kynu	6	21.9984	1.34589e-05	0.00128992
ENSMUSG00000040710	St8sia4	4	19.6338	1.39595e-05	0.00132942
ENSMUSG00000057236	Rbbp4	3	19.5147	1.42309e-05	0.00133832
ENSMUSG00000040731	Eif4h	5	31.1636	1.41864e-05	0.00133832
ENSMUSG00000021967	Mrpl57	2	10.9102	1.43344e-05	0.00133968
ENSMUSG00000025428	Atp5a1	5	28.0516	1.60757e-05	0.00149315
ENSMUSG00000081434	Gm14165	1	3.73151	1.65941e-05	0.00153185
ENSMUSG00000035560	Wdr20rt	1	3.61776	1.68146e-05	0.00154274
ENSMUSG00000000568	Hnrnpd	10	57.4923	1.74024e-05	0.00158699
ENSMUSG00000021486	Prelid1	2	13.8439	1.80705e-05	0.001638
ENSMUSG00000028393	Alad	3	14.2649	1.87398e-05	0.00168849
ENSMUSG00000034248	Slc25a37	3	18.9016	1.90408e-05	0.0017054
ENSMUSG00000009292	Trpm2	6	16.1911	1.94164e-05	0.00171858
ENSMUSG00000027330	Cdc25b	7	29.8484	1.93116e-05	0.00171858
ENSMUSG00000057278	Snrpg	4	22.0506	1.978e-05	0.00174053
ENSMUSG00000005610	Eif4g2	14	73.0446	2.00041e-05	0.00175001
ENSMUSG00000069892	9930111J21Rik2	3	16.9521	2.06805e-05	0.00177817
ENSMUSG00000042599	Kdm7a	2	12.831	2.06635e-05	0.00177817
ENSMUSG00000070501	Ifi214	4	17.463	2.057e-05	0.00177817
ENSMUSG00000036986	Pml	9	48.9915	2.08998e-05	0.00178682
ENSMUSG00000024962	Vegfb	2	9.46382	2.11082e-05	0.00179444
ENSMUSG00000022300	Dcaf13	4	19.0725	2.15974e-05	0.00180327
ENSMUSG00000060373	Hnrnpc	11	56.2418	2.15489e-05	0.00180327
ENSMUSG00000005364	Il5ra	3	11.5225	2.16136e-05	0.00180327
ENSMUSG00000025134	Alyref	3	18.5057	2.16915e-05	0.00180327
ENSMUSG00000068267	Cenpb	1	7.524	2.18423e-05	0.00180583
ENSMUSG00000022443	Myh9	9	32.9648	2.25554e-05	0.0018546
ENSMUSG00000003458	Ncstn	5	25.9411	2.31465e-05	0.00189285
ENSMUSG00000061613	U2af1	9	46.9726	2.44438e-05	0.00198814
ENSMUSG00000009079	Ewsr1	12	68.1783	2.49213e-05	0.00201608
ENSMUSG00000071337	Tia1	20	69.8725	2.52017e-05	0.00202786
ENSMUSG00000026349	Ccnt2	6	31.5327	2.55522e-05	0.00203431
ENSMUSG00000060475	Wtap	6	28.0319	2.54289e-05	0.00203431
ENSMUSG00000023186	Vwa5a	3	11.1249	2.60284e-05	0.00206131
ENSMUSG00000041323	Ak7	1	2.89459	2.6567e-05	0.00209295
ENSMUSG00000073678	Pgap1	3	14.1505	2.68935e-05	0.00210763
ENSMUSG00000009621	Vav2	5	23.9433	2.81827e-05	0.00219723
ENSMUSG00000023915	Tnfrsf21	2	6.59815	2.88144e-05	0.00221209
ENSMUSG00000038664	Herc1	7	34.4267	2.8562e-05	0.00221209
ENSMUSG00000027009	Itga4	5	23.4617	2.87773e-05	0.00221209
ENSMUSG00000029462	Vps29	7	25.2946	2.95812e-05	0.00223672
ENSMUSG00000052949	Rnf157	6	26.0068	2.94199e-05	0.00223672
ENSMUSG00000020720	Psmd12	3	14.689	2.94474e-05	0.00223672
ENSMUSG00000004661	Arid3b	7	28.7117	2.99984e-05	0.00224024
ENSMUSG00000033209	Ttc28	1	6.00305	3.00543e-05	0.00224024
ENSMUSG00000028809	Srrm1	14	66.6126	3.00744e-05	0.00224024
ENSMUSG00000029599	Ddx54	4	23.5781	3.03022e-05	0.00224609
ENSMUSG00000018770	Atp5g3	5	27.3806	3.11859e-05	0.00230026
ENSMUSG00000056211	R3hdm1	11	50.2492	3.19401e-05	0.0023444
ENSMUSG00000020472	Zkscan17	3	11.4472	3.25183e-05	0.00235242
ENSMUSG00000035798	Zdhhc17	6	24.0882	3.22423e-05	0.00235242
ENSMUSG00000070056	Mfhas1	2	9.23693	3.25122e-05	0.00235242
ENSMUSG00000039531	Zup1	7	32.2049	3.32228e-05	0.00238049
ENSMUSG00000021306	Gpr137b	5	25.2873	3.31543e-05	0.00238049
ENSMUSG00000042514	Klhl14	2	11.3151	3.38516e-05	0.00240695
ENSMUSG00000031229	Atrx	20	71.2533	3.40719e-05	0.00240695
ENSMUSG00000021546	Hnrnpk	28	123.846	3.40477e-05	0.00240695
ENSMUSG00000026977	Marchf7	8	34.9939	3.42827e-05	0.00241052
ENSMUSG00000027763	Mbnl1	19	86.9038	3.46822e-05	0.00242727
ENSMUSG00000000861	Bcl11a	5	29.2068	3.54502e-05	0.00246953
ENSMUSG00000044894	Uqcrq	4	19.1079	3.63819e-05	0.00252276
ENSMUSG00000027673	Ndufb5	7	30.1001	3.72613e-05	0.00256014
ENSMUSG00000055681	Cope	8	30.7157	3.71263e-05	0.00256014
ENSMUSG00000010095	Slc3a2	5	24.6955	3.82834e-05	0.00260542
ENSMUSG00000003812	Dnase2a	7	24.2191	3.84398e-05	0.00260542
ENSMUSG00000040620	Dhx33	7	23.1505	3.82023e-05	0.00260542
ENSMUSG00000041000	Trim62	2	5.90382	3.87264e-05	0.00261307
ENSMUSG00000042474	Fcmr	4	19.1352	3.96402e-05	0.0026628
ENSMUSG00000029004	Kmt2e	7	34.8612	3.98807e-05	0.00266704
ENSMUSG00000023010	Tmbim6	11	44.8986	4.02344e-05	0.00267879
ENSMUSG00000005470	Asf1b	1	6.24205	4.06198e-05	0.00269254
ENSMUSG00000027678	Ncoa3	5	26.3932	4.1863e-05	0.00276278
ENSMUSG00000037999	Arap2	6	21.8516	4.21356e-05	0.00276862
ENSMUSG00000021200	Asb2	1	5.42407	4.32496e-05	0.00282947
ENSMUSG00000061132	Blnk	3	21.7455	4.47944e-05	0.00289279
ENSMUSG00000063696	Gm8730	1	6.56135	4.46496e-05	0.00289279
ENSMUSG00000032316	Clk3	9	43.052	4.45859e-05	0.00289279
ENSMUSG00000022711	Pmm2	6	26.0902	4.55446e-05	0.00292868
ENSMUSG00000030435	U2af2	9	46.2419	4.60991e-05	0.00295172
ENSMUSG00000040663	Clcf1	4	20.8629	4.72312e-05	0.00301139
ENSMUSG00000034707	Gns	9	37.7699	4.74876e-05	0.00301496
ENSMUSG00000038374	Rbm8a	6	25.7296	4.88844e-05	0.0030906
ENSMUSG00000028525	Pde4b	5	26.5422	4.99549e-05	0.00314507
ENSMUSG00000020719	Ddx5	9	58.3486	5.0245e-05	0.00315015
ENSMUSG00000026622	Nek2	3	10.4851	5.07027e-05	0.00316566
ENSMUSG00000043079	Synpo	1	1.94376	5.10423e-05	0.00317369
ENSMUSG00000030795	Fus	15	76.1471	5.19439e-05	0.00321646
ENSMUSG00000031508	Ankrd10	7	34.503	5.29056e-05	0.00323606
ENSMUSG00000034160	Ogt	7	35.4971	5.25515e-05	0.00323606
ENSMUSG00000020358	Hnrnpab	3	22.8397	5.2727e-05	0.00323606
ENSMUSG00000044791	Setd2	10	43.9799	5.41626e-05	0.00329953
ENSMUSG00000076534	Igkv12-89	2	8.78814	5.53885e-05	0.00334711
ENSMUSG00000064302	Clasp1	13	45.5259	5.53444e-05	0.00334711
ENSMUSG00000021957	Tkt	8	36.0287	5.65822e-05	0.0033903
ENSMUSG00000045098	Kmt5b	10	40.3455	5.63948e-05	0.0033903
ENSMUSG00000042423	Fbrs	8	32.825	5.67791e-05	0.0033903
ENSMUSG00000030727	Rabep2	8	32.6624	5.74235e-05	0.00341522
ENSMUSG00000060743	H3f3a	7	40.0471	5.77708e-05	0.00342235
ENSMUSG00000045962	Wnk1	18	81.2648	5.82767e-05	0.00343878
ENSMUSG00000039193	Nlrc4	3	14.1336	5.89672e-05	0.00346594
ENSMUSG00000032449	Slc25a36	8	36.3552	5.94804e-05	0.0034825
ENSMUSG00000001127	Araf	9	41.7433	6.01214e-05	0.00350638
ENSMUSG00000064145	Arih2	10	40.5818	6.05658e-05	0.00351866
ENSMUSG00000015839	Nfe2l2	2	11.4169	6.11116e-05	0.00353671
ENSMUSG00000021114	Atp6v1d	3	15.8654	6.28207e-05	0.00359416
ENSMUSG00000040943	Tet2	8	34.4823	6.25912e-05	0.00359416
ENSMUSG00000037486	Asxl2	8	39.2104	6.27456e-05	0.00359416
ENSMUSG00000029622	Arpc1b	10	54.6665	6.33659e-05	0.00361162
ENSMUSG00000006728	Cdk4	9	43.3866	6.42956e-05	0.00364222
ENSMUSG00000025858	Get4	4	22.1199	6.4387e-05	0.00364222
ENSMUSG00000019471	Cdc37	3	19.9904	6.54032e-05	0.00368585
ENSMUSG00000040359	Ufl1	4	20.2476	6.7188e-05	0.0037723
ENSMUSG00000037475	Thoc2	10	39.7219	6.77881e-05	0.00379185
ENSMUSG00000029817	Tra2a	5	30.6944	6.90207e-05	0.00380423
ENSMUSG00000027555	Car13	1	4.6458	6.88371e-05	0.00380423
ENSMUSG00000032652	Crebl2	3	11.9326	6.89634e-05	0.00380423
ENSMUSG00000041920	Slc16a6	5	24.5833	6.88231e-05	0.00380423
ENSMUSG00000003423	Pih1d1	6	24.6028	6.98358e-05	0.00383511
ENSMUSG00000074489	Bglap3	1	3.00398	7.01339e-05	0.00383711
ENSMUSG00000022551	Cyc1	5	24.5324	7.03823e-05	0.00383711
ENSMUSG00000095567	Noc2l	5	24.688	7.1732e-05	0.00386865
ENSMUSG00000068739	Sars	4	20.1441	7.15819e-05	0.00386865
ENSMUSG00000027203	Dut	2	12.0616	7.13165e-05	0.00386865
ENSMUSG00000003283	Hck	3	17.9596	7.24945e-05	0.0038958
ENSMUSG00000035208	Slfn8	4	15.6317	7.40693e-05	0.00396627
ENSMUSG00000022999	Lmbr1l	8	39.0606	7.43931e-05	0.00396948
ENSMUSG00000053754	Chd8	16	67.7076	7.55337e-05	0.0040161
ENSMUSG00000015165	Hnrnpl	12	66.4684	7.63308e-05	0.00404419
ENSMUSG00000061232	H2-K1	16	105.518	7.698e-05	0.00406428
ENSMUSG00000033883	Zfp267	2	6.86521	7.93724e-05	0.00410418
ENSMUSG00000062939	Stat4	4	19.8799	7.93709e-05	0.00410418
ENSMUSG00000110519	Or7g23	1	5.62071	7.89633e-05	0.00410418
ENSMUSG00000032171	Pin1	1	6.59021	7.82913e-05	0.00410418
ENSMUSG00000063511	Snrnp70	13	66.3258	7.88111e-05	0.00410418
ENSMUSG00000036611	Eepd1	1	4.75445	7.81751e-05	0.00410418
ENSMUSG00000025429	Pstpip2	1	4.39558	8.01898e-05	0.00413225
ENSMUSG00000005625	Psmd4	7	32.2327	8.20131e-05	0.00419745
ENSMUSG00000097906	Gm9625	1	6.42783	8.18652e-05	0.00419745
ENSMUSG00000046034	Otulin	2	11.5025	8.39787e-05	0.00422618
ENSMUSG00000039063	Echdc3	1	3.23299	8.29525e-05	0.00422618
ENSMUSG00000052477	C130026I21Rik	7	34.2578	8.3158e-05	0.00422618
ENSMUSG00000061518	Cox5b	6	27.9417	8.39221e-05	0.00422618
ENSMUSG00000027639	Samhd1	9	55.0945	8.39446e-05	0.00422618
ENSMUSG00000031256	Cstf2	6	25.0929	8.93927e-05	0.00439603
ENSMUSG00000034390	Cmip	4	17.9785	8.88816e-05	0.00439603
ENSMUSG00000024404	Riok3	10	44.2901	8.86301e-05	0.00439603
ENSMUSG00000047832	Cdca4	3	15.9022	8.93671e-05	0.00439603
ENSMUSG00000027940	Tpm3	13	55.0158	8.96516e-05	0.00439603
ENSMUSG00000039205	Ciz1	18	61.2656	8.95778e-05	0.00439603
ENSMUSG00000051355	Commd1	5	19.8859	8.96911e-05	0.00439603
ENSMUSG00000040466	Blvrb	5	23.5952	8.86914e-05	0.00439603
ENSMUSG00000041921	Metap1d	6	22.1333	9.02439e-05	0.00440604
ENSMUSG00000029580	Actb	8	43.2488	9.04809e-05	0.00440604
ENSMUSG00000022023	Wbp4	4	21.7699	9.08619e-05	0.00441032
ENSMUSG00000021945	Zmym2	7	29.3453	9.21907e-05	0.00446043
ENSMUSG00000030335	Mrpl51	3	16.085	9.27555e-05	0.00447337
ENSMUSG00000032436	Cmtm7	5	21.0864	9.37998e-05	0.00450928
ENSMUSG00000001424	Snd1	5	19.973	9.41171e-05	0.00451013
ENSMUSG00000052488	Cherp	4	20.6619	9.55038e-05	0.00456205
ENSMUSG00000036106	Prr5	2	11.6034	9.68315e-05	0.00461084
ENSMUSG00000030671	Pde3b	3	14.9009	9.82305e-05	0.0046492
ENSMUSG00000053907	Mat2a	8	33.2013	9.82551e-05	0.0046492
ENSMUSG00000056498	Tmem154	3	13.58	9.95369e-05	0.00469508
ENSMUSG00000072653	Zfp783	1	4.75632	0.000101204	0.00475882
ENSMUSG00000023927	Satb1	11	45.1437	0.000101942	0.00477859
ENSMUSG00000021338	Carmil1	7	28.1145	0.000103109	0.00478851
ENSMUSG00000036594	H2-Aa	4	30.1094	0.000102733	0.00478851
ENSMUSG00000005142	Man2b1	6	25.8167	0.000102874	0.00478851
ENSMUSG00000039168	Dap	2	8.82221	0.000104295	0.00481855
ENSMUSG00000011256	Adam19	4	16.3013	0.000104396	0.00481855
ENSMUSG00000024381	Bin1	6	34.1951	0.000105786	0.0048678
ENSMUSG00000032002	Dcun1d5	4	21.1862	0.000106862	0.0049023
ENSMUSG00000022747	St3gal6	9	34.2052	0.000107284	0.00490671
ENSMUSG00000028484	Psip1	6	29.5585	0.000107884	0.00491918
ENSMUSG00000028044	Cks1b	1	5.99719	0.000108894	0.00495023
ENSMUSG00000042055	Wdr11	5	23.4171	0.000109557	0.00496538
ENSMUSG00000037742	Eef1a1	8	52.9102	0.000109956	0.00496848
ENSMUSG00000022263	Trio	9	34.8321	0.000110528	0.00497938
ENSMUSG00000023908	Pkmyt1	5	24.4169	0.000111154	0.00498858
ENSMUSG00000022400	Rbx1	5	25.7209	0.000111395	0.00498858
ENSMUSG00000056602	Fry	12	33.3124	0.000112991	0.00504503
ENSMUSG00000024576	Csnk1a1	9	43.6427	0.000113897	0.00507045
ENSMUSG00000026520	Pycr2	3	15.7938	0.000114614	0.00508729
ENSMUSG00000020572	Nampt	2	11.2461	0.000114974	0.00508827
ENSMUSG00000028691	Prdx1	4	25.402	0.000116544	0.00514264
ENSMUSG00000032301	Psma4	5	20.3502	0.0001181	0.00516585
ENSMUSG00000062157	Ifnlr1	1	4.66821	0.000117801	0.00516585
ENSMUSG00000016921	Srsf6	3	23.7058	0.000117894	0.00516585
ENSMUSG00000060657	Marf1	3	17.7606	0.000121702	0.00527175
ENSMUSG00000015745	Plekho1	5	28.9615	0.000121135	0.00527175
ENSMUSG00000001833	Septin7	8	37.6359	0.000121923	0.00527175
ENSMUSG00000020386	Sar1b	1	6.5844	0.000121822	0.00527175
ENSMUSG00000039148	Sart1	6	28.1457	0.000123464	0.00532113
ENSMUSG00000071203	Naip5	1	6.23292	0.000124479	0.00532113
ENSMUSG00000020883	Fbxl20	2	12.7144	0.000124312	0.00532113
ENSMUSG00000059182	Skap2	5	22.0054	0.000124212	0.00532113
ENSMUSG00000033543	Gtf2a2	14	61.9628	0.000124959	0.00532652
ENSMUSG00000071497	Nutf2-ps1	1	6.5988	0.000125731	0.00534426
ENSMUSG00000021840	Mapk1ip1l	4	21.3603	0.000126514	0.00536241
ENSMUSG00000032512	Wdr48	4	20.5513	0.000127094	0.00537186
ENSMUSG00000024844	Banf1	4	19.0223	0.000129595	0.00543179
ENSMUSG00000044468	Tent5c	1	7.29406	0.000129562	0.00543179
ENSMUSG00000035242	Oaz1	7	35.454	0.000128922	0.00543179
ENSMUSG00000113902	Ndufb1	4	19.9676	0.000130032	0.00543497
ENSMUSG00000026309	Ilkap	9	41.8882	0.000130556	0.00544177
ENSMUSG00000020949	Fkbp3	7	28.047	0.000131138	0.00545093
ENSMUSG00000030643	Rab30	3	16.529	0.000134256	0.00556515
ENSMUSG00000031835	Mbtps1	9	39.5935	0.000135995	0.00562173
ENSMUSG00000038965	Ube2l3	5	20.0354	0.000138149	0.00569515
ENSMUSG00000030790	Adm	1	3.72693	0.000138766	0.00570495
ENSMUSG00000041733	Coq5	3	11.2141	0.000144573	0.00591558
ENSMUSG00000083708	Gm13123	1	2.65933	0.000144676	0.00591558
ENSMUSG00000037108	Zcwpw1	4	15.4025	0.000145971	0.00595239
ENSMUSG00000053541	Gvin-ps6	1	7.04825	0.000150558	0.00610634
ENSMUSG00000005687	Bcas2	5	27.8158	0.000150471	0.00610634
ENSMUSG00000038644	Pold1	9	41.2565	0.000151949	0.00611331
ENSMUSG00000047714	Ppp1r2	2	13.0953	0.000151156	0.00611331
ENSMUSG00000026878	Rab14	11	47.0752	0.000151581	0.00611331
ENSMUSG00000021830	Txndc16	12	52.4795	0.000153257	0.00613312
ENSMUSG00000006471	Ndor1	8	30.6425	0.000153245	0.00613312
ENSMUSG00000103254	Ighv1-15	1	6.39706	0.000154077	0.0061496
ENSMUSG00000021134	Srsf5	10	61.6775	0.000155001	0.00617009
ENSMUSG00000007833	Aldh16a1	8	32.7268	0.000155482	0.00617293
ENSMUSG00000034681	Rnps1	11	52.1105	0.000157226	0.00620938
ENSMUSG00000024290	Rock1	7	31.6848	0.000156849	0.00620938
ENSMUSG00000000787	Ddx3x	4	22.3359	0.000158374	0.00623837
ENSMUSG00000010609	Psen2	10	37.2469	0.00015906	0.00624901
ENSMUSG00000021196	Pfkp	11	44.2763	0.000160069	0.00627227
ENSMUSG00000035597	Prpf39	9	45.794	0.000164806	0.00637172
ENSMUSG00000076613	Ighg2b	2	16.3441	0.000164695	0.00637172
ENSMUSG00000022197	Pdzd2	3	8.06138	0.000165147	0.00637172
ENSMUSG00000059895	Ptp4a3	6	28.9043	0.000163981	0.00637172
ENSMUSG00000116972	Gm6278	1	5.07379	0.000164934	0.00637172
ENSMUSG00000030134	Rasgef1a	1	3.48632	0.000163226	0.00637172
ENSMUSG00000022498	Txndc11	7	34.4674	0.000166148	0.00639394
ENSMUSG00000030978	Rrm1	7	25.7195	0.000167541	0.00643108
ENSMUSG00000032009	Sesn3	4	19.3614	0.000168148	0.00643796
ENSMUSG00000001054	Rmnd5b	4	15.1647	0.000170315	0.00650438
ENSMUSG00000041264	Uspl1	9	39.3202	0.000172716	0.00657939
ENSMUSG00000023456	Tpi1	5	18.7999	0.000174022	0.00661238
ENSMUSG00000041126	H2az2	2	12.4241	0.00017517	0.00663927
ENSMUSG00000072501	Phf20l1	12	58.6128	0.000178232	0.00673833
ENSMUSG00000019428	Fkbp8	10	50.3014	0.000178813	0.00674334
ENSMUSG00000022858	Tra2b	8	42.8693	0.000182004	0.00684653
ENSMUSG00000039358	Drd5	1	3.53437	0.000184054	0.00690637
ENSMUSG00000051590	Map3k19	2	7.94759	0.000186702	0.00698832
ENSMUSG00000039981	Zc3h12d	1	7.62579	0.000187378	0.00699621
ENSMUSG00000046432	Bex3	4	15.5823	0.000188447	0.00700558
ENSMUSG00000020589	Cyria	2	11.3726	0.00018856	0.00700558
ENSMUSG00000033416	Gucd1	7	27.1716	0.000189166	0.00701078
ENSMUSG00000025142	Aspscr1	13	39.431	0.000192315	0.00710999
ENSMUSG00000001016	Ilf2	6	31.1745	0.000193543	0.00713784
ENSMUSG00000021699	Pde4d	2	10.2129	0.00019637	0.0072244
ENSMUSG00000037876	Jmjd1c	11	50.3519	0.000199034	0.00726908
ENSMUSG00000034928	Rnf44	13	53.2761	0.000198563	0.00726908
ENSMUSG00000027879	Sec22b	5	19.6379	0.000199015	0.00726908
ENSMUSG00000024513	Mbd2	5	23.0802	0.000201043	0.00732468
ENSMUSG00000039456	Morc3	9	32.8803	0.000202153	0.00733513
ENSMUSG00000028708	Mknk1	8	27.9896	0.000202305	0.00733513
ENSMUSG00000030067	Foxp1	18	71.7143	0.000206848	0.00748182
ENSMUSG00000029647	Pan3	18	65.9641	0.000208955	0.00753991
ENSMUSG00000031770	Herpud1	5	27.0794	0.000210607	0.00756324
ENSMUSG00000024007	Ppil1	7	25.3293	0.000210253	0.00756324
ENSMUSG00000039497	Dse	1	4.38559	0.000214224	0.00767483
ENSMUSG00000044827	Tlr1	3	18.6504	0.000215264	0.00767553
ENSMUSG00000027593	Raly	7	31.488	0.000214966	0.00767553
ENSMUSG00000005481	Ddx39a	7	36.2063	0.00021623	0.00769175
ENSMUSG00000032575	Manf	5	24.819	0.000217136	0.00770576
ENSMUSG00000026770	Il2ra	1	4.99733	0.000219769	0.00777384
ENSMUSG00000002017	Fam98a	4	18.8358	0.000220604	0.00777384
ENSMUSG00000030213	Atf7ip	9	34.836	0.000220202	0.00777384
ENSMUSG00000022841	Ap2m1	10	44.4222	0.000225531	0.00787369
ENSMUSG00000079419	Ms4a6c	2	9.09071	0.000225192	0.00787369
ENSMUSG00000030342	Cd9	2	9.86314	0.000224566	0.00787369
ENSMUSG00000066258	Trim12a	5	23.6623	0.000224461	0.00787369
ENSMUSG00000038886	Man2a2	9	44.3859	0.000227806	0.00793472
ENSMUSG00000027589	Pcmtd2	8	26.0033	0.000228757	0.00794943
ENSMUSG00000082192	Gm14719	1	1.62048	0.000231215	0.00799756
ENSMUSG00000037824	Tspan14	2	9.98818	0.000231736	0.00799756
ENSMUSG00000029422	Rsrc2	17	73.5231	0.000230925	0.00799756
ENSMUSG00000022075	Rhobtb2	4	19.2922	0.000232302	0.00799874
ENSMUSG00000028217	Cdh17	2	8.19039	0.000233415	0.00801857
ENSMUSG00000048865	Arhgap30	4	28.31	0.000233944	0.00801857
ENSMUSG00000024675	Ms4a4c	3	15.7523	0.000238839	0.0081602
ENSMUSG00000022503	Nubp1	5	23.7929	0.000239703	0.0081602
ENSMUSG00000034041	Lyl1	4	20.1348	0.000239214	0.0081602
ENSMUSG00000035901	Dennd5a	6	26.0806	0.00024025	0.00816035
ENSMUSG00000038708	Golga4	11	44.4142	0.000244068	0.00827139
ENSMUSG00000115338	Pnp	4	17.5817	0.000244789	0.00827717
ENSMUSG00000003228	Grk5	1	6.06759	0.000245656	0.00828786
ENSMUSG00000028214	Gem	2	10.7709	0.000248063	0.00835035
ENSMUSG00000017221	Psmd3	4	21.4643	0.000252099	0.0084594
ENSMUSG00000030189	Ybx3	5	26.1689	0.000252427	0.0084594
ENSMUSG00000039844	Rapgef1	7	42.8502	0.000254351	0.00850492
ENSMUSG00000096727	Psmb9	7	35.5934	0.000256189	0.00854624
ENSMUSG00000052337	Immt	13	48.2164	0.000258358	0.00854624
ENSMUSG00000045763	Basp1	1	5.90923	0.00025726	0.00854624
ENSMUSG00000022635	Zcrb1	7	29.1566	0.000258426	0.00854624
ENSMUSG00000016554	Eif3d	7	25.6569	0.000257492	0.00854624
ENSMUSG00000021495	Fam193b	7	33.5616	0.000260996	0.0086123
ENSMUSG00000018339	Gpx3	1	3.06949	0.000261763	0.00861872
ENSMUSG00000021990	Spata13	6	24.1106	0.000263613	0.00866068
ENSMUSG00000011148	Adssl1	2	8.40721	0.000265017	0.00867049
ENSMUSG00000041164	Zmiz2	6	38.1652	0.000265065	0.00867049
ENSMUSG00000028121	Bcar3	9	22.6566	0.000266452	0.00867815
ENSMUSG00000027878	Notch2	2	11.2301	0.000266285	0.00867815
ENSMUSG00000038679	Trps1	5	14.1668	0.000270325	0.00878527
ENSMUSG00000038005	Hpf1	7	28.376	0.000271834	0.00881197
ENSMUSG00000072676	Tmem254	3	14.8787	0.000272318	0.00881197
ENSMUSG00000028224	Nbn	1	6.07009	0.000273268	0.00882375
ENSMUSG00000029701	Rbm28	4	22.0157	0.000274476	0.00883873
ENSMUSG00000027227	Sord	1	5.16449	0.000275798	0.00883873
ENSMUSG00000068798	Rap1a	4	23.9893	0.000275064	0.00883873
ENSMUSG00000020876	Snx11	6	27.7689	0.000276082	0.00883873
ENSMUSG00000029401	Rilpl2	2	12.884	0.000277057	0.00885112
ENSMUSG00000075706	Gpx4	6	22.6226	0.000277844	0.00885744
ENSMUSG00000099719	Gm28802	1	1.91403	0.000278475	0.00885881
ENSMUSG00000074364	Ehd2	1	5.8568	0.000279635	0.00887693
ENSMUSG00000032249	Anp32a	8	41.1808	0.000280676	0.00889121
ENSMUSG00000022148	Fyb	6	17.8005	0.00028141	0.00889573
ENSMUSG00000037628	Cdkn3	4	9.76964	0.000284194	0.0089551
ENSMUSG00000018819	Lsp1	9	46.6258	0.000284862	0.0089551
ENSMUSG00000058013	Septin11	5	24.909	0.000285073	0.0089551
ENSMUSG00000057069	Ero1b	4	22.0641	0.000286204	0.00897189
ENSMUSG00000024548	Setbp1	1	7.26702	0.000288987	0.00901889
ENSMUSG00000086784	Isoc2a	1	6.09012	0.000289501	0.00901889
ENSMUSG00000067235	H2-Q10	1	7.45703	0.000288407	0.00901889
ENSMUSG00000028693	Nasp	7	35.9375	0.000291718	0.00906918
ENSMUSG00000019961	Tmpo	12	61.2222	0.000293914	0.0091186
ENSMUSG00000024073	Birc6	14	64.4942	0.000294881	0.00912977
ENSMUSG00000034993	Vat1	1	5.66974	0.000295718	0.00913689
ENSMUSG00000005125	Ndrg1	2	7.17797	0.000297187	0.00913706
ENSMUSG00000000184	Ccnd2	5	17.7687	0.000298501	0.00913706
ENSMUSG00000003421	Nosip	8	31.1947	0.000299077	0.00913706
ENSMUSG00000025907	Rb1cc1	13	49.5768	0.00029797	0.00913706
ENSMUSG00000037613	Tnfrsf23	2	4.31465	0.00029834	0.00913706
ENSMUSG00000027454	Gins1	2	6.73487	0.000299367	0.00913706
ENSMUSG00000052459	Atp6v1a	3	16.1475	0.000305562	0.00922965
ENSMUSG00000050600	Zfp831	1	7.32644	0.000306694	0.00922965
ENSMUSG00000035885	Cox8a	2	11.6889	0.00030652	0.00922965
ENSMUSG00000001175	Calm1	4	27.2431	0.000303892	0.00922965
ENSMUSG00000070003	Ssbp4	11	37.6477	0.0003045	0.00922965
ENSMUSG00000031848	Lsm4	5	25.897	0.000306036	0.00922965
ENSMUSG00000018567	Gabarap	3	19.9388	0.000303602	0.00922965
ENSMUSG00000034926	Dhcr24	1	6.19404	0.000311257	0.00934828
ENSMUSG00000055436	Srsf11	17	78.5357	0.000315315	0.0094513
ENSMUSG00000043243	Niban3	8	32.6691	0.000319614	0.00956109
ENSMUSG00000037321	Tap1	7	41.7458	0.000321375	0.00959441
ENSMUSG00000038894	Irs2	1	7.76223	0.000322003	0.00959441
ENSMUSG00000035674	Ndufa3	4	20.3589	0.000323261	0.00961287
ENSMUSG00000030287	Itpr2	7	24.7091	0.000324494	0.00963051
ENSMUSG00000014725	Adam28	4	8.52657	0.000326658	0.00963464
ENSMUSG00000021096	Ppm1a	6	30.595	0.000326202	0.00963464
ENSMUSG00000071669	Snx29	4	19.8328	0.000327835	0.00963464
ENSMUSG00000027829	Ccnl1	13	70.7942	0.000327165	0.00963464
ENSMUSG00000024045	Akap8	12	58.0653	0.000327515	0.00963464
ENSMUSG00000003153	Slc2a3	4	15.5038	0.000329698	0.00964617
ENSMUSG00000032580	Rbm5	22	88.3247	0.000329378	0.00964617
ENSMUSG00000034321	Exosc1	4	16.793	0.000330151	0.00964617
ENSMUSG00000064030	Pym1	3	16.2715	0.000331511	0.00966714
ENSMUSG00000037373	Ctbp1	8	35.453	0.000332215	0.00966892
ENSMUSG00000031447	Lamp1	2	10.5891	0.00033489	0.00971471
ENSMUSG00000025609	Mkln1	12	49.1591	0.000335079	0.00971471
ENSMUSG00000031604	Msmo1	6	22.3977	0.000335856	0.00971851
ENSMUSG00000030697	Ppp4c	9	38.0041	0.000340901	0.00980792
ENSMUSG00000026203	Dnajb2	9	23.9382	0.000340464	0.00980792
ENSMUSG00000039804	Ncoa5	5	24.2464	0.000339785	0.00980792
ENSMUSG00000024870	Rab1b	3	12.8673	0.000344348	0.00988817
ENSMUSG00000020279	Il9r	5	28.1196	0.000345606	0.0099054
ENSMUSG00000057388	Mrpl18	3	12.01	0.000352804	0.0100925
ENSMUSG00000026103	Gls	15	68.2999	0.000353475	0.0100925
ENSMUSG00000040928	S100pbp	9	35.1745	0.000357255	0.0101484
ENSMUSG00000053477	Tcf4	16	60.6755	0.000358508	0.0101484
ENSMUSG00000069893	9930111J21Rik1	3	14.7716	0.000358807	0.0101484
ENSMUSG00000022223	Sdr39u1	7	18.3915	0.000358035	0.0101484
ENSMUSG00000027199	Gatm	2	5.2586	0.00035662	0.0101484
ENSMUSG00000022427	Tomm22	3	17.1413	0.000360773	0.0101661
ENSMUSG00000018666	Cbx1	4	18.8762	0.000361188	0.0101661
ENSMUSG00000066306	Numa1	7	36.3406	0.000361458	0.0101661
ENSMUSG00000024121	Atp6v0c	5	22.0443	0.000363269	0.010198
ENSMUSG00000032000	Birc3	7	35.3569	0.000365427	0.0102394
ENSMUSG00000028719	Cmpk1	3	14.5185	0.000366978	0.0102638
ENSMUSG00000019710	Mrpl24	6	30.6368	0.000368643	0.0102717
ENSMUSG00000031779	Ccl22	1	3.99697	0.000369084	0.0102717
ENSMUSG00000019795	Pcmt1	7	30.4562	0.000369309	0.0102717
ENSMUSG00000029623	Pdap1	5	22.3019	0.000371732	0.010311
ENSMUSG00000026511	Srp9	4	20.8845	0.000373463	0.010311
ENSMUSG00000040247	Tbc1d10c	9	49.771	0.000373442	0.010311
ENSMUSG00000061479	Snrpa	6	26.749	0.000372946	0.010311
ENSMUSG00000027011	Ube2e3	4	15.4528	0.000374714	0.0103266
ENSMUSG00000023004	Tuba1b	2	12.7113	0.000375895	0.0103402
ENSMUSG00000044991	Shld1	4	11.1248	0.000378224	0.0103664
ENSMUSG00000025792	Slc25a10	4	13.8277	0.000377838	0.0103664
ENSMUSG00000005982	Naa60	8	27.803	0.000380677	0.0104146
ENSMUSG00000056629	Fkbp2	4	19.4675	0.000382247	0.0104386
ENSMUSG00000031513	Leprotl1	1	6.04251	0.000384519	0.0104816
ENSMUSG00000043866	Taf10	4	22.8486	0.000386512	0.0105117
ENSMUSG00000019897	Ccdc59	3	15.2839	0.000387018	0.0105117
ENSMUSG00000027035	Cers6	1	6.13871	0.000394924	0.0106878
ENSMUSG00000025314	Ptprj	3	19.16	0.000394328	0.0106878
ENSMUSG00000025104	Hdgfl3	2	5.73501	0.000395826	0.010693
ENSMUSG00000008200	Fnbp4	10	50.1893	0.000403503	0.010848
ENSMUSG00000001100	Poldip2	6	20.901	0.00040407	0.010848
ENSMUSG00000071172	Srsf3	8	49.3826	0.000404449	0.010848
ENSMUSG00000033554	Dph5	7	24.9632	0.000403075	0.010848
ENSMUSG00000039218	Srrm2	11	57.3824	0.000409541	0.010965
ENSMUSG00000049091	Sephs2	1	6.74877	0.000412125	0.0110146
ENSMUSG00000032582	Rbm6	11	43.9242	0.000413108	0.0110213
ENSMUSG00000029554	Mad1l1	1	6.1167	0.000414138	0.0110293
ENSMUSG00000032300	1700017B05Rik	5	19.8868	0.000416503	0.0110586
ENSMUSG00000024696	Lpxn	2	10.8976	0.00041671	0.0110586
ENSMUSG00000003402	Prkcsh	4	21.4981	0.000420949	0.011143
ENSMUSG00000032397	Tipin	4	16.8243	0.000421372	0.011143
ENSMUSG00000009535	Rnmt	8	31.0116	0.000423407	0.0111772
ENSMUSG00000049932	H2ax	1	7.52142	0.000429496	0.011294
ENSMUSG00000023034	Nr4a1	4	24.5508	0.00042924	0.011294
ENSMUSG00000027073	Prg2	1	3.95861	0.000430084	0.011294
ENSMUSG00000029916	Agk	4	13.2736	0.000432258	0.0113313
ENSMUSG00000074088	Snrnp40	3	13.7351	0.000433862	0.0113536
ENSMUSG00000022749	Tbc1d23	8	33.0874	0.000435602	0.0113794
ENSMUSG00000000441	Raf1	7	35.0881	0.000436541	0.0113841
ENSMUSG00000037103	Dcaf15	2	13.2401	0.000437661	0.0113936
ENSMUSG00000046792	Zfp787	5	19.2102	0.000441718	0.0114786
ENSMUSG00000027901	Dennd2d	5	25.0907	0.000442451	0.0114786
ENSMUSG00000019370	Calm3	2	9.93951	0.000447544	0.0115907
ENSMUSG00000036006	Ripor2	13	56.119	0.000448946	0.011607
ENSMUSG00000019188	H13	6	30.8109	0.000452739	0.011685
ENSMUSG00000024097	Srsf7	8	52.0183	0.000456004	0.0117491
ENSMUSG00000038793	Lefty1	2	7.02053	0.000457543	0.0117686
ENSMUSG00000023852	Chd1	5	23.133	0.000459919	0.0117894
ENSMUSG00000026942	Traf2	3	17.1221	0.000459504	0.0117894
ENSMUSG00000048015	Neurod4	1	2.67751	0.000461416	0.0118077
ENSMUSG00000024583	Txnl1	6	25.2306	0.000464389	0.0118636
ENSMUSG00000020952	Scfd1	6	22.6862	0.000467988	0.0118786
ENSMUSG00000030541	Idh2	3	12.2612	0.000466223	0.0118786
ENSMUSG00000020611	Gna13	2	14.8194	0.000468136	0.0118786
ENSMUSG00000057113	Npm1	6	41.3547	0.00046771	0.0118786
ENSMUSG00000082121	Gm8199	1	1.41364	0.000469124	0.0118837
ENSMUSG00000018168	Ikzf3	4	28.0953	0.000473	0.0119617
ENSMUSG00000050608	Micos10	3	15.9664	0.000474833	0.0119879
ENSMUSG00000027893	Ahcyl1	7	32.438	0.000476068	0.011999
ENSMUSG00000053931	Cnn3	5	16.8348	0.000478072	0.0120293
ENSMUSG00000000386	Mx1	5	13.053	0.000485815	0.0122038
ENSMUSG00000026639	Lamb3	4	15.3869	0.000487327	0.0122214
ENSMUSG00000027881	Prpf38b	7	45.7525	0.000489441	0.0122336
ENSMUSG00000059005	Hnrnpa3	5	33.0475	0.000489114	0.0122336
ENSMUSG00000042462	Dctpp1	1	5.53634	0.000493132	0.0122805
ENSMUSG00000026223	Itm2c	3	10.9292	0.000492933	0.0122805
ENSMUSG00000008373	Prpf31	4	19.7641	0.000494625	0.0122805
ENSMUSG00000042572	Ube2q1	3	19.7365	0.0004954	0.0122805
ENSMUSG00000050107	Haspin	1	5.26954	0.000494252	0.0122805
ENSMUSG00000035772	Mrps2	3	13.5673	0.00049627	0.0122819
ENSMUSG00000074781	Ube2n	6	27.9707	0.000497201	0.0122847
ENSMUSG00000035227	Spcs2	7	34.4044	0.000501859	0.0123592
ENSMUSG00000109929	Gm45268	1	3.67751	0.000501369	0.0123592
ENSMUSG00000029725	Ppp1r35	2	9.79359	0.000502834	0.012363
ENSMUSG00000074785	Plxnc1	4	14.4059	0.000505461	0.0123974
ENSMUSG00000093674	Rpl41	6	40.069	0.000506705	0.0123974
ENSMUSG00000051495	Irf2bp2	1	7.85043	0.000505956	0.0123974
ENSMUSG00000032596	Uba7	12	51.162	0.000508908	0.0124311
ENSMUSG00000025936	Gm4956	1	3.35525	0.000511774	0.0124808
ENSMUSG00000032788	Pdxk	1	6.53632	0.000513179	0.0124948
ENSMUSG00000024835	Coro1b	9	40.1287	0.00051822	0.0125972
ENSMUSG00000072568	Lratd2	1	5.8959	0.000522257	0.0126341
ENSMUSG00000007411	Mark3	10	39.0303	0.000521688	0.0126341
ENSMUSG00000058076	Sdhc	3	16.0817	0.000521926	0.0126341
ENSMUSG00000033931	Rbm34	3	15.7652	0.0005304	0.0126905
ENSMUSG00000039089	L3mbtl3	5	20.5194	0.000530494	0.0126905
ENSMUSG00000062028	Irgc1	1	3.17038	0.000529915	0.0126905
ENSMUSG00000026786	Apbb1ip	3	14.6113	0.000526512	0.0126905
ENSMUSG00000030019	Fbxl14	1	7.31167	0.000530008	0.0126905
ENSMUSG00000008333	Snrpb2	5	21.3614	0.000530234	0.0126905
ENSMUSG00000026832	Cytip	6	34.4383	0.000526782	0.0126905
ENSMUSG00000039384	Dusp10	1	6.67253	0.000532725	0.0127237
ENSMUSG00000021178	Psmc1	3	12.943	0.000534598	0.0127482
ENSMUSG00000006127	Inpp5k	6	28.7613	0.000535665	0.0127534
ENSMUSG00000018648	Dusp14	3	7.03771	0.000541187	0.0128645
ENSMUSG00000022255	Mtdh	10	50.9291	0.000542062	0.012865
ENSMUSG00000028034	Fubp1	16	67.4076	0.000545374	0.0128682
ENSMUSG00000041538	H2-Ob	7	49.9924	0.00055075	0.0128682
ENSMUSG00000112667	Gm48270	1	5.52187	0.000549956	0.0128682
ENSMUSG00000004815	Dgkq	7	26.07	0.000547697	0.0128682
ENSMUSG00000004071	Cdip1	7	30.3725	0.000549433	0.0128682
ENSMUSG00000011158	Brf1	6	27.0222	0.000544632	0.0128682
ENSMUSG00000019505	Ubb	2	17.3305	0.000546234	0.0128682
ENSMUSG00000035649	Zcchc7	7	28.7109	0.000545869	0.0128682
ENSMUSG00000029363	Rfc5	5	20.6776	0.000548952	0.0128682
ENSMUSG00000003438	Timm50	4	15.0467	0.000550062	0.0128682
ENSMUSG00000033970	Rfc3	5	18.2151	0.000552122	0.0128803
ENSMUSG00000042742	Bmt2	2	12.5937	0.000555567	0.0129406
ENSMUSG00000043336	Filip1l	2	11.5119	0.000558177	0.0129613
ENSMUSG00000084957	Bbip1	7	26.2554	0.000557374	0.0129613
ENSMUSG00000024986	Hhex	3	13.3183	0.000560051	0.0129847
ENSMUSG00000015013	Trappc2l	3	12.9471	0.000563039	0.0130339
ENSMUSG00000031879	Ciao2b	3	13.9917	0.000564433	0.0130461
ENSMUSG00000020171	Yeats4	3	16.3403	0.000568004	0.0130507
ENSMUSG00000071068	Treml2	3	15.1692	0.000565529	0.0130507
ENSMUSG00000020064	Herc4	11	47.8069	0.000567158	0.0130507
ENSMUSG00000033444	Specc1l	5	21.7999	0.000568451	0.0130507
ENSMUSG00000050556	Kcnb1	4	12.9627	0.000568967	0.0130507
ENSMUSG00000042211	Fbxo38	4	18.4745	0.000570418	0.0130641
ENSMUSG00000001056	Nhp2	2	12.0108	0.00057211	0.0130829
ENSMUSG00000033845	Mrpl15	6	28.1539	0.000574342	0.013114
ENSMUSG00000026393	Nek7	4	23.2158	0.000575427	0.0131189
ENSMUSG00000037363	Letm2	6	20.8184	0.000576884	0.0131322
ENSMUSG00000029923	Rab19	1	5.30891	0.000579073	0.0131621
ENSMUSG00000044627	Swi5	5	24.4427	0.000585809	0.0132951
ENSMUSG00000032053	Pou2af1	2	15.9653	0.00058675	0.0132964
ENSMUSG00000002102	Psmc3	7	25.1447	0.000589841	0.0133263
ENSMUSG00000028494	Plin2	2	6.47833	0.000589304	0.0133263
ENSMUSG00000031754	Nudt21	4	18.1233	0.000592131	0.013358
ENSMUSG00000022641	Bbx	4	17.3481	0.00059366	0.0133654
ENSMUSG00000022174	Dad1	2	12.2655	0.000594233	0.0133654
ENSMUSG00000060586	H2-Eb1	5	43.7703	0.000596084	0.013387
ENSMUSG00000024875	Yif1a	6	20.6655	0.000600333	0.0134459
ENSMUSG00000021754	Map3k1	5	21.2558	0.000601123	0.0134459
ENSMUSG00000032096	Arcn1	5	26.4331	0.000601391	0.0134459
ENSMUSG00000073008	Gpr174	6	26.8512	0.000604512	0.0134757
ENSMUSG00000020134	Peli1	4	20.7185	0.000604214	0.0134757
ENSMUSG00000022437	Samm50	7	25.6117	0.000606848	0.0134761
ENSMUSG00000069565	Dazap1	7	37.3799	0.000606678	0.0134761
ENSMUSG00000054256	Msi1	1	1.54734	0.000607216	0.0134761
ENSMUSG00000004535	Tax1bp1	5	18.7872	0.000611595	0.0135533
ENSMUSG00000027742	Cog6	5	20.3784	0.00061301	0.0135647
ENSMUSG00000001794	Capns1	8	36.8389	0.000616023	0.0135824
ENSMUSG00000017639	Rab11fip4	2	7.81432	0.000615649	0.0135824
ENSMUSG00000036733	Rbm42	3	16.7445	0.00061652	0.0135824
ENSMUSG00000037979	Ccdc92	1	4.61497	0.000617644	0.0135873
ENSMUSG00000021037	Ahsa1	5	20.8376	0.000621352	0.0136489
ENSMUSG00000015305	Sash1	1	3.39109	0.000623852	0.0136838
ENSMUSG00000025352	Gdf11	1	6.13644	0.000625748	0.0136855
ENSMUSG00000095315	Gm10130	1	5.98272	0.000625078	0.0136855
ENSMUSG00000046961	Gpr156	1	3.74018	0.000627563	0.0136875
ENSMUSG00000029545	Acads	2	9.3816	0.000627659	0.0136875
ENSMUSG00000029068	Ccnl2	5	33.6053	0.000629986	0.0137184
ENSMUSG00000008690	Ncaph2	13	54.8515	0.000636378	0.0138376
ENSMUSG00000063785	Utp14a	3	13.8402	0.000637366	0.013839
ENSMUSG00000035198	Tubg1	2	9.47601	0.00063991	0.0138742
ENSMUSG00000040253	Gbp7	2	9.48916	0.000646991	0.0140076
ENSMUSG00000030691	Fchsd2	10	43.5617	0.000648257	0.0140095
ENSMUSG00000050555	Hyls1	2	10.1931	0.000648941	0.0140095
ENSMUSG00000031917	Nip7	3	15.9425	0.000652109	0.0140175
ENSMUSG00000027804	Ppid	4	20.9744	0.000651649	0.0140175
ENSMUSG00000026554	Dcaf8	8	44.7222	0.000651564	0.0140175
ENSMUSG00000019982	Myb	5	21.115	0.000654891	0.0140573
ENSMUSG00000001525	Tubb5	4	21.5666	0.000656584	0.0140735
ENSMUSG00000006850	Tmco6	6	18.7856	0.000658416	0.0140843
ENSMUSG00000002324	Rec8	2	5.32024	0.000659894	0.0140843
ENSMUSG00000033685	Ucp2	11	54.0632	0.000659408	0.0140843
ENSMUSG00000047036	Zfp445	6	26.1614	0.000665411	0.0141819
ENSMUSG00000021771	Vdac2	9	38.1854	0.000672305	0.0142884
ENSMUSG00000026281	Dtymk	4	21.6089	0.000671878	0.0142884
ENSMUSG00000003444	Med29	1	5.63116	0.000673346	0.0142903
ENSMUSG00000051727	Kctd14	3	8.40651	0.00067701	0.0143479
ENSMUSG00000063200	Nol7	7	33.1519	0.00067867	0.0143554
ENSMUSG00000025795	Rassf3	2	9.20359	0.000679274	0.0143554
ENSMUSG00000037104	Socs5	3	11.9508	0.000681132	0.0143745
ENSMUSG00000027843	Ptpn22	7	33.6758	0.000683408	0.0144023
ENSMUSG00000081640	Rplp0-ps1	1	4.12133	0.000688705	0.0144936
ENSMUSG00000038264	Sema7a	2	10.9612	0.000692751	0.0145584
ENSMUSG00000020766	Galk1	1	6.26431	0.00069561	0.0145892
ENSMUSG00000015671	Psma2	2	13.8019	0.000699417	0.0145892
ENSMUSG00000035248	Tut7	10	51.6093	0.000698262	0.0145892
ENSMUSG00000003873	Bax	4	20.3841	0.000699147	0.0145892
ENSMUSG00000000976	Heatr6	4	18.9921	0.000696411	0.0145892
ENSMUSG00000054452	Tle5	8	34.5253	0.000701002	0.0145892
ENSMUSG00000037740	Mrps26	2	11.4402	0.000700525	0.0145892
ENSMUSG00000030695	Aldoa	9	40.0809	0.000711191	0.0147808
ENSMUSG00000029064	Gnb1	8	44.2253	0.000712585	0.0147893
ENSMUSG00000020982	Nemf	9	38.633	0.000716052	0.0148007
ENSMUSG00000030557	Mef2a	8	34.7082	0.000714974	0.0148007
ENSMUSG00000039703	Nploc4	5	20.6537	0.000716827	0.0148007
ENSMUSG00000025487	Psmd13	9	38.3611	0.000717067	0.0148007
ENSMUSG00000037580	Gch1	2	11.037	0.00072113	0.0148497
ENSMUSG00000030655	Smg1	8	34.9692	0.000721415	0.0148497
ENSMUSG00000022634	Yaf2	2	10.8047	0.000725063	0.0148977
ENSMUSG00000032959	Pebp1	4	13.0318	0.000725725	0.0148977
ENSMUSG00000076441	Ass1	1	6.3032	0.000726941	0.0149023
ENSMUSG00000048108	Tmem72	1	7.58053	0.000728513	0.0149142
ENSMUSG00000002147	Stat6	4	20.3965	0.00072969	0.014918
ENSMUSG00000008140	Emc10	6	24.3523	0.000731333	0.0149313
ENSMUSG00000019849	Prep	1	7.32274	0.000733035	0.0149336
ENSMUSG00000001642	Akr1b3	6	23.0337	0.000733429	0.0149336
ENSMUSG00000076612	Ighg2c	2	15.7542	0.000736583	0.0149573
ENSMUSG00000033767	Tmem131l	10	51.2484	0.000735806	0.0149573
ENSMUSG00000024498	Tcerg1	10	44.5798	0.000742365	0.0150341
ENSMUSG00000111118	Gm6545	1	5.66335	0.000742288	0.0150341
ENSMUSG00000063659	Zbtb18	9	37.3298	0.000744834	0.0150639
ENSMUSG00000021635	Rad17	5	23.9209	0.000746711	0.0150816
ENSMUSG00000035232	Pdk3	1	6.49106	0.000747996	0.0150873
ENSMUSG00000029217	Tec	7	30.2853	0.000751314	0.0151146
ENSMUSG00000023118	Sympk	6	29.2824	0.00075136	0.0151146
ENSMUSG00000001403	Ube2c	1	5.87726	0.000752529	0.0151179
ENSMUSG00000032556	Bfsp2	2	10.4526	0.00075858	0.0152191
ENSMUSG00000037152	Ndufc1	4	16.501	0.000761869	0.0152317
ENSMUSG00000109324	Prmt1	12	54.5389	0.000761852	0.0152317
ENSMUSG00000003072	Atp5d	3	14.1219	0.000762242	0.0152317
ENSMUSG00000061390	Uba52-ps	1	3.20756	0.000763711	0.0152408
ENSMUSG00000037965	Zc3h7a	14	65.9698	0.000766012	0.0152665
ENSMUSG00000028645	Slc2a1	4	17.3112	0.000769206	0.0153067
ENSMUSG00000028945	Rheb	4	20.0197	0.000770063	0.0153067
ENSMUSG00000021910	Nisch	16	70.3783	0.000772773	0.01532
ENSMUSG00000044749	Abca6	1	2.71904	0.000772053	0.01532
ENSMUSG00000005813	Metap1	5	21.0629	0.000775167	0.0153416
ENSMUSG00000034211	Mrps17	9	32.6201	0.000775899	0.0153416
ENSMUSG00000071662	Polr2g	4	15.2504	0.000778162	0.0153661
ENSMUSG00000071014	Ndufb6	1	5.81957	0.00078286	0.0154387
ENSMUSG00000021460	Auh	9	31.2211	0.000788786	0.0155352
ENSMUSG00000031839	Hsbp1	4	18.2478	0.000792956	0.0155713
ENSMUSG00000105244	Gm5281	1	3.75122	0.000792874	0.0155713
ENSMUSG00000039615	Stub1	6	26.996	0.000793727	0.0155713
ENSMUSG00000028820	Sfpq	7	46.4188	0.000800288	0.0156796
ENSMUSG00000053310	Nrgn	2	6.60922	0.000809064	0.0158309
ENSMUSG00000024740	Ddb1	10	41.9888	0.000810394	0.0158364
ENSMUSG00000003814	Calr	4	26.2032	0.000811923	0.0158457
ENSMUSG00000027282	Mtch2	9	37.941	0.000813904	0.0158637
ENSMUSG00000020739	Nup85	8	29.0939	0.000822619	0.0159715
ENSMUSG00000026626	Ppp2r5a	5	26.1606	0.0008223	0.0159715
ENSMUSG00000038803	Ost4	2	12.0158	0.000821731	0.0159715
ENSMUSG00000031311	Nono	6	30.2442	0.00082573	0.0160113
ENSMUSG00000060519	Tor3a	7	27.8356	0.000828322	0.0160268
ENSMUSG00000036160	Surf6	5	17.1971	0.000828659	0.0160268
ENSMUSG00000026219	Trip12	13	61.274	0.000829907	0.0160303
ENSMUSG00000073421	H2-Ab1	8	55.7722	0.000834058	0.0160825
ENSMUSG00000006057	Atp5g1	3	15.4083	0.000834744	0.0160825
ENSMUSG00000112049	Gm48269	1	5.90768	0.000835926	0.0160846
ENSMUSG00000032253	Phip	12	42.8039	0.000837961	0.0161032
ENSMUSG00000025647	Shisa5	16	84.8634	0.000842147	0.016163
ENSMUSG00000024590	Lmnb1	2	10.7169	0.000846337	0.0162021
ENSMUSG00000022748	Cmss1	2	7.91529	0.000845706	0.0162021
ENSMUSG00000021266	Wars1	6	18.6112	0.000848331	0.0162196
ENSMUSG00000024462	Gabbr1	7	26.2083	0.000854053	0.0163083
ENSMUSG00000069014	Gm5641	1	9.03166	0.000856655	0.0163164
ENSMUSG00000044156	Hepacam2	3	11.8643	0.000857733	0.0163164
ENSMUSG00000064267	Hvcn1	5	27.2995	0.000856531	0.0163164
ENSMUSG00000030842	Lamtor1	2	10.4416	0.000865524	0.0164254
ENSMUSG00000076437	Selenoh	4	18.7843	0.000865643	0.0164254
ENSMUSG00000022177	Haus4	7	17.8648	0.000867579	0.0164414
ENSMUSG00000031196	F8	2	6.14544	0.000872757	0.0165187
ENSMUSG00000071644	Eef1g	6	31.3047	0.000885336	0.0166399
ENSMUSG00000025199	Chuk	7	34.3795	0.000889673	0.0166399
ENSMUSG00000031007	Atp6ap2	2	8.47114	0.000883533	0.0166399
ENSMUSG00000035545	Leng8	9	42.6819	0.000884519	0.0166399
ENSMUSG00000061331	Gm17132	1	6.00823	0.000884325	0.0166399
ENSMUSG00000015804	Med28	5	22.5201	0.000891324	0.0166399
ENSMUSG00000027751	Supt20	11	51.822	0.000890635	0.0166399
ENSMUSG00000020717	Pecam1	6	36.3477	0.000885903	0.0166399
ENSMUSG00000044770	Scml4	7	26.1434	0.000890523	0.0166399
ENSMUSG00000006019	Dhx34	4	17.9778	0.000882415	0.0166399
ENSMUSG00000078771	Evi2a	3	14.1738	0.000887986	0.0166399
ENSMUSG00000044712	Slc38a6	5	17.9966	0.000895343	0.0166942
ENSMUSG00000061665	Cd2ap	6	29.8289	0.000897064	0.0167056
ENSMUSG00000038991	Txndc5	4	25.5289	0.000898696	0.0167153
ENSMUSG00000026987	Baz2b	13	53.0163	0.000900994	0.0167373
ENSMUSG00000034902	Pip5k1c	8	40.2297	0.000908076	0.0168439
ENSMUSG00000015950	Ncf1	7	31.7348	0.000908968	0.0168439
ENSMUSG00000028639	Ybx1	7	37.2193	0.000910287	0.0168476
ENSMUSG00000022914	Brwd1	11	54.6869	0.000912795	0.0168732
ENSMUSG00000039463	Slc9a8	10	37.872	0.00091413	0.0168772
ENSMUSG00000040268	Plekha1	8	32.8536	0.000920991	0.016983
ENSMUSG00000040584	Abcb1a	2	5.96533	0.000927349	0.0170585
ENSMUSG00000030612	Mrpl46	1	5.88498	0.000926443	0.0170585
ENSMUSG00000028333	Anp32b	1	8.74936	0.000930348	0.0170927
ENSMUSG00000041235	Chd7	6	24.2524	0.000931561	0.0170941
ENSMUSG00000032020	Ubash3b	2	9.4646	0.000934157	0.0171209
ENSMUSG00000029649	Pomp	4	18.7319	0.000936635	0.0171454
ENSMUSG00000053641	Dennd4a	8	44.7948	0.00093875	0.0171598
ENSMUSG00000031935	Med17	4	18.5454	0.000940839	0.0171598
ENSMUSG00000018765	Fxr2	6	26.9235	0.00094044	0.0171598
ENSMUSG00000044456	Rin3	4	20.7316	0.000942308	0.0171657
ENSMUSG00000023008	Fmnl3	4	21.925	0.000953265	0.0173444
ENSMUSG00000029798	Herc6	4	16.3945	0.000957209	0.0173802
ENSMUSG00000036371	Serbp1	13	64.2397	0.000957763	0.0173802
ENSMUSG00000009293	Ube2g2	1	6.86301	0.000958703	0.0173802
ENSMUSG00000015749	Anp32e	8	36.731	0.000961677	0.0174132
ENSMUSG00000037935	Smarce1	5	25.5321	0.000963386	0.0174232
ENSMUSG00000020152	Actr2	2	14.1646	0.000966701	0.0174621
ENSMUSG00000038712	Mindy1	8	26.7098	0.000969285	0.0174878
ENSMUSG00000032525	Nktr	13	56.9022	0.000973322	0.0175396
ENSMUSG00000015599	Ttbk1	2	7.78463	0.000975493	0.0175577
ENSMUSG00000055717	Slain1	2	10.9753	0.000980252	0.017565
ENSMUSG00000059461	Gm7331	1	5.07586	0.000978583	0.017565
ENSMUSG00000028848	Gpn2	3	10.5401	0.000982258	0.017565
ENSMUSG00000044519	Zfp488	1	6.15884	0.000981565	0.017565
ENSMUSG00000066900	Suds3	5	25.8341	0.000982903	0.017565
ENSMUSG00000002741	Ykt6	2	11.9665	0.000978252	0.017565
ENSMUSG00000020649	Rrm2	4	14.2358	0.000985529	0.017591
ENSMUSG00000020220	Vps13d	9	40.2411	0.000988987	0.0176319
ENSMUSG00000024843	Chka	12	46.0847	0.000999453	0.0177186
ENSMUSG00000052609	Plekhg3	6	23.3398	0.000999742	0.0177186
ENSMUSG00000027936	Crtc2	8	41.2158	0.000997109	0.0177186
ENSMUSG00000029038	Ssu72	3	17.5149	0.000995243	0.0177186
ENSMUSG00000069744	Psmb3	3	15.1128	0.000998828	0.0177186
ENSMUSG00000031984	2810004N23Rik	3	15.1296	0.00100468	0.0177852
ENSMUSG00000021519	Mterf3	11	38.7412	0.00100627	0.0177925
ENSMUSG00000040269	Mrps28	1	5.31337	0.00101282	0.0178453
ENSMUSG00000028458	Tesk1	4	16.6586	0.0010119	0.0178453
ENSMUSG00000027404	Snrpb	4	18.9244	0.00101275	0.0178453
ENSMUSG00000019823	Mical1	11	45.9977	0.00101579	0.0178767
ENSMUSG00000019254	Ppp1r12c	10	48.9158	0.00101794	0.0178936
ENSMUSG00000026411	Tmem9	3	10.3089	0.0010199	0.0179072
ENSMUSG00000052539	Magi3	3	9.89814	0.00102846	0.0180153
ENSMUSG00000103318	Gm38356	1	5.40823	0.00102805	0.0180153
ENSMUSG00000003778	Brd8	7	38.1821	0.00103043	0.0180289
ENSMUSG00000052253	Zfp622	4	21.9997	0.0010322	0.018039
ENSMUSG00000002870	Mcm2	2	11.6089	0.00103766	0.0180505
ENSMUSG00000030678	Maz	6	35.4353	0.00103554	0.0180505
ENSMUSG00000014195	Dnajc7	21	92.9123	0.00103715	0.0180505
ENSMUSG00000116560	Gm2808	1	3.30675	0.0010342	0.0180505
ENSMUSG00000029066	Mrpl20	5	17.8651	0.00104136	0.0180939
ENSMUSG00000028911	Srsf4	4	23.4229	0.0010445	0.0181066
ENSMUSG00000025982	Sf3b1	6	35.2707	0.00104408	0.0181066
ENSMUSG00000024833	Pola2	11	43.7328	0.00104617	0.0181148
ENSMUSG00000031231	Cox7b	2	12.6322	0.00104801	0.0181167
ENSMUSG00000095351	Igkv3-2	1	7.74752	0.0010489	0.0181167
ENSMUSG00000020156	Pwwp3a	8	34.6338	0.00104989	0.0181167
ENSMUSG00000028795	Ccdc28b	9	28.3034	0.00105736	0.018183
ENSMUSG00000078606	Gvin2	4	22.3011	0.00105541	0.018183
ENSMUSG00000049871	Nlrc3	4	17.0691	0.00105626	0.018183
ENSMUSG00000002996	Hbp1	7	31.1086	0.00105983	0.0182046
ENSMUSG00000020571	Pdia6	6	30.3982	0.00106674	0.0182608
ENSMUSG00000051652	Lrrc3	1	3.55274	0.00106597	0.0182608
ENSMUSG00000001847	Rac1	4	20.9619	0.00106625	0.0182608
ENSMUSG00000028851	Nudc	2	11.85	0.00106803	0.0182621
ENSMUSG00000022536	Glyr1	4	24.5788	0.00107032	0.0182805
ENSMUSG00000028622	Mrpl37	3	17.0386	0.0010758	0.0182922
ENSMUSG00000004264	Phb2	6	28.7119	0.00107481	0.0182922
ENSMUSG00000038587	Akap12	2	10.861	0.00107708	0.0182922
ENSMUSG00000036752	Tubb4b	2	12.725	0.00107405	0.0182922
ENSMUSG00000030750	Nsmce1	2	9.59638	0.00107678	0.0182922
ENSMUSG00000028902	Sf3a3	3	12.8929	0.00108819	0.01846
ENSMUSG00000047187	Rab2a	1	7.27777	0.00109108	0.0184881
ENSMUSG00000003033	Ap1m1	7	28.9448	0.00109398	0.0185165
ENSMUSG00000026447	Pik3c2b	5	19.0991	0.00109607	0.018531
ENSMUSG00000063884	Ptcd3	10	39.5298	0.00109882	0.0185567
ENSMUSG00000042249	Grk3	4	9.99951	0.00110329	0.0186112
ENSMUSG00000070044	Fam149a	2	5.3886	0.00111856	0.0188477
ENSMUSG00000038949	Cnst	3	13.1978	0.00112214	0.0188869
ENSMUSG00000030689	Ino80e	10	35.6586	0.00113029	0.0190027
ENSMUSG00000072294	Klf12	2	9.652	0.00113266	0.0190214
ENSMUSG00000007836	Hnrnpa0	1	9.01715	0.00113406	0.0190236
ENSMUSG00000049086	Bmyc	1	6.3132	0.00114843	0.0192433
ENSMUSG00000036707	Cab39	4	18.9275	0.00115422	0.0192752
ENSMUSG00000042506	Usp22	4	13.7511	0.00115415	0.0192752
ENSMUSG00000021737	Psmd6	5	22.4125	0.00115288	0.0192752
ENSMUSG00000074405	Zfp865	4	23.1744	0.00115546	0.0192752
ENSMUSG00000029404	Arl6ip4	4	13.1956	0.00115839	0.0193027
ENSMUSG00000030867	Plk1	1	5.79031	0.00116535	0.0193972
ENSMUSG00000046733	Gprc5a	1	3.35701	0.00116718	0.0194062
ENSMUSG00000024817	Uhrf2	7	31.2566	0.00117225	0.0194502
ENSMUSG00000020523	Fam114a2	4	15.5306	0.00117242	0.0194502
ENSMUSG00000035900	Gramd4	4	23.3661	0.00117697	0.0194828
ENSMUSG00000106864	Gtf3c2	9	42.9825	0.00117583	0.0194828
ENSMUSG00000022241	Tars	7	31.2399	0.00118702	0.0196061
ENSMUSG00000026116	Tmem131	6	29.7837	0.00118605	0.0196061
ENSMUSG00000044285	Ubb-ps	2	12.4936	0.00119267	0.0196562
ENSMUSG00000026111	Unc50	5	21.4185	0.00119181	0.0196562
ENSMUSG00000024841	Eif1ad	3	13.2706	0.00119658	0.019699
ENSMUSG00000028860	Sytl1	2	6.49023	0.0011988	0.0197141
ENSMUSG00000021669	Cert1	6	23.1964	0.00120446	0.0197834
ENSMUSG00000033475	Tomm6	3	16.2126	0.00120723	0.0197834
ENSMUSG00000029221	Slc30a9	8	33.7303	0.00120714	0.0197834
ENSMUSG00000066149	Cdc26	4	18.682	0.00120827	0.0197834
ENSMUSG00000021866	Anxa11	4	19.9198	0.00121148	0.0198143
ENSMUSG00000042389	Tsen2	2	7.48978	0.00121348	0.0198254
ENSMUSG00000031125	3830403N18Rik	1	2.87982	0.00121909	0.0198955
ENSMUSG00000026615	Eprs	5	23.9798	0.00122306	0.0199386
ENSMUSG00000008682	Rpl10	10	54.1022	0.00122639	0.0199634
ENSMUSG00000033228	Scaf11	5	31.8458	0.00122856	0.0199634
ENSMUSG00000013822	Elof1	5	18.2436	0.00122756	0.0199634
ENSMUSG00000079426	Arpc4	4	22.0414	0.00123132	0.0199868
ENSMUSG00000043415	Otud1	1	7.0159	0.00123797	0.0200514
ENSMUSG00000032199	Polr2m	2	13.2592	0.00123772	0.0200514
ENSMUSG00000029430	Ran	3	18.9177	0.00124089	0.0200771
ENSMUSG00000038622	Med30	2	9.59706	0.00124415	0.0200866
ENSMUSG00000027193	Api5	2	11.1813	0.00124294	0.0200866
ENSMUSG00000025157	Zdhhc16	6	21.4395	0.00125035	0.0201651
ENSMUSG00000090213	Peds1	4	19.2431	0.00125617	0.0202372
ENSMUSG00000006782	Cnp	3	15.8509	0.00125971	0.0202725
ENSMUSG00000028646	Rragc	3	13.3197	0.00126249	0.0202957
ENSMUSG00000050732	Vamp8	2	11.2893	0.00126726	0.0203289
ENSMUSG00000015243	Abca1	2	10.5839	0.00126719	0.0203289
ENSMUSG00000057230	Aak1	7	25.5649	0.00127119	0.0203702
ENSMUSG00000041890	Git2	13	55.0017	0.00127338	0.0203835
ENSMUSG00000057604	Lmcd1	1	2.48449	0.00127914	0.0204106
ENSMUSG00000037461	Ints7	6	29.7236	0.00127848	0.0204106
ENSMUSG00000038544	Inip	4	19.6754	0.00127805	0.0204106
ENSMUSG00000030592	Ryr1	1	5.16765	0.00128179	0.0204313
ENSMUSG00000007739	Cct4	8	39.7497	0.00128623	0.0204803
ENSMUSG00000003161	Sri	7	33.0156	0.00128955	0.0205114
ENSMUSG00000002658	Gtf2f1	1	7.39845	0.00130062	0.0206657
ENSMUSG00000003813	Rad23a	5	18.0754	0.00130459	0.0207069
ENSMUSG00000057572	Zbtb8os	4	17.2969	0.0013162	0.0208692
ENSMUSG00000017421	Zfp207	8	42.9923	0.00132063	0.0209173
ENSMUSG00000022673	Mcm4	2	9.94712	0.00132804	0.0210106
ENSMUSG00000020993	Trappc6b	10	37.8005	0.00133071	0.0210106
ENSMUSG00000021948	Prkcd	10	54.6066	0.00133053	0.0210106
ENSMUSG00000108265	Or2ak5	1	3.90986	0.00134386	0.0211518
ENSMUSG00000091537	Tma7	3	15.4668	0.0013423	0.0211518
ENSMUSG00000039934	Gsap	6	20.312	0.00134364	0.0211518
ENSMUSG00000020437	Myo1g	6	29.9646	0.00134599	0.0211631
ENSMUSG00000026399	Cd55	5	27.7041	0.00134948	0.0211737
ENSMUSG00000051220	Ercc6l	1	5.91271	0.00134824	0.0211737
ENSMUSG00000026864	Hspa5	6	35.9532	0.00135504	0.0212388
ENSMUSG00000040350	Trim7	7	34.3915	0.00136056	0.0213032
ENSMUSG00000058402	Zfp420	5	16.5632	0.00136228	0.0213079
ENSMUSG00000017561	Crlf3	7	33.0381	0.00136395	0.0213119
ENSMUSG00000040407	Akap9	6	24.9789	0.0013676	0.021346
ENSMUSG00000034786	Gpsm3	2	12.7068	0.00137387	0.021346
ENSMUSG00000020894	Vamp2	5	26.0896	0.00136976	0.021346
ENSMUSG00000028648	Ndufs5	3	8.85843	0.00137464	0.021346
ENSMUSG00000051390	Zbtb22	2	8.03078	0.0013741	0.021346
ENSMUSG00000020859	Spag9	7	28.7497	0.00137321	0.021346
ENSMUSG00000021131	Erh	5	22.4299	0.00139063	0.0215718
ENSMUSG00000043263	Ifi209	2	14.5916	0.00139205	0.0215718
ENSMUSG00000021218	Gdi2	9	54.8601	0.00139357	0.0215732
ENSMUSG00000034157	Cipc	5	21.3365	0.0014019	0.0216797
ENSMUSG00000015747	Vps45	2	8.01704	0.00140604	0.0217214
ENSMUSG00000015291	Gdi1	8	35.8816	0.00140758	0.0217229
ENSMUSG00000026202	Tuba4a	6	29.518	0.00141492	0.0218139
ENSMUSG00000033972	Zfp944	1	6.24363	0.00141921	0.0218536
ENSMUSG00000038406	Scaf1	6	28.8257	0.0014204	0.0218536
ENSMUSG00000030629	Zfand6	7	33.9233	0.00142236	0.0218576
ENSMUSG00000022476	Polr3h	5	17.8008	0.00142357	0.0218576
ENSMUSG00000029198	Grpel1	1	6.81593	0.00143276	0.0219539
ENSMUSG00000030180	Kdm5a	9	34.6793	0.0014326	0.0219539
ENSMUSG00000030079	Ruvbl1	1	6.88011	0.00143587	0.0219791
ENSMUSG00000032218	Ccnb2	1	5.92228	0.00143746	0.0219812
ENSMUSG00000025417	Pip4k2c	2	11.8909	0.00146744	0.0223487
ENSMUSG00000047153	Khnyn	3	19.0344	0.00146527	0.0223487
ENSMUSG00000020307	Cdc34	7	28.2497	0.001464	0.0223487
ENSMUSG00000017721	Pigt	4	18.0343	0.00146614	0.0223487
ENSMUSG00000061288	Taok3	7	28.1851	0.00147171	0.0223911
ENSMUSG00000032312	Csk	9	48.4883	0.00148237	0.0225305
ENSMUSG00000032456	Nmnat3	1	4.59241	0.00148388	0.0225308
ENSMUSG00000016344	Ppdpf	6	32.2133	0.001489	0.0225857
ENSMUSG00000063480	Snu13	4	22.2903	0.00149597	0.022623
ENSMUSG00000026737	Pip4k2a	3	11.1793	0.00149447	0.022623
ENSMUSG00000026358	Rgs1	6	22.4093	0.0014942	0.022623
ENSMUSG00000027637	Rab5if	3	13.2933	0.00149848	0.0226382
ENSMUSG00000024902	Mrpl11	4	17.599	0.00150693	0.0226948
ENSMUSG00000041528	Rnf123	10	46.9261	0.00150673	0.0226948
ENSMUSG00000037894	H2az1	6	29.029	0.00150826	0.0226948
ENSMUSG00000056820	Tsnax	2	12.0423	0.00150592	0.0226948
ENSMUSG00000060126	Tpt1	7	44.8602	0.00151383	0.0227559
ENSMUSG00000025574	Tk1	6	26.8864	0.00152049	0.0228332
ENSMUSG00000029518	Rab35	2	12.6351	0.00152281	0.0228453
ENSMUSG00000026980	Ly75	2	10.844	0.00152619	0.0228732
ENSMUSG00000007817	Zmiz1	6	23.4225	0.00153774	0.0230164
ENSMUSG00000033712	Ccar2	2	12.6451	0.00153881	0.0230164
ENSMUSG00000023286	Ube2j2	12	49.9996	0.00154417	0.0230736
ENSMUSG00000030057	Cnbp	8	47.4309	0.00155321	0.0231718
ENSMUSG00000057596	Trim30d	2	10.184	0.00155382	0.0231718
ENSMUSG00000022094	Slc39a14	6	15.9958	0.00156075	0.0232522
ENSMUSG00000006715	Gmnn	2	7.58454	0.00156769	0.0233324
ENSMUSG00000023110	Prmt5	4	14.1472	0.00157236	0.0233787
ENSMUSG00000062397	Zfp706	5	26.6757	0.00157399	0.0233798
ENSMUSG00000035473	Galm	1	2.63726	0.00157554	0.0233799
ENSMUSG00000028085	Gatb	4	12.6409	0.00158618	0.0235146
ENSMUSG00000025935	Tram1	3	13.1642	0.00159325	0.0235881
ENSMUSG00000074129	Rpl13a	19	103.228	0.00159428	0.0235881
ENSMUSG00000026127	Imp4	5	24.4892	0.00159764	0.0235978
ENSMUSG00000028923	Necap2	9	31.5444	0.00159807	0.0235978
ENSMUSG00000048277	Syngr2	6	25.4384	0.00161643	0.0238222
ENSMUSG00000009566	Fpgs	6	18.8362	0.00161551	0.0238222
ENSMUSG00000047115	Fam221a	4	8.99634	0.00161933	0.0238416
ENSMUSG00000039686	Zer1	7	28.3299	0.00163339	0.0240123
ENSMUSG00000024393	Prrc2a	5	31.8541	0.00163412	0.0240123
ENSMUSG00000051457	Spn	3	13.5979	0.00163872	0.0240564
ENSMUSG00000059291	Rpl11	8	44.1084	0.00164348	0.0241027
ENSMUSG00000056427	Slit3	1	3.33246	0.00164595	0.0241156
ENSMUSG00000035299	Mid1	4	11.3835	0.00165647	0.0242229
ENSMUSG00000026275	Ppp1r7	3	14.629	0.0016565	0.0242229
ENSMUSG00000050192	Eif5a2	1	5.62898	0.00166288	0.024275
ENSMUSG00000029918	Mrps33	4	14.4183	0.00166329	0.024275
ENSMUSG00000034266	Batf	1	5.59312	0.00166957	0.024343
ENSMUSG00000021361	Tmem14c	1	6.76251	0.00167439	0.0243661
ENSMUSG00000041168	Lonp1	2	13.371	0.00167394	0.0243661
ENSMUSG00000029433	Diablo	7	26.4952	0.00168098	0.0243913
ENSMUSG00000092417	Gpank1	4	18.4169	0.00168013	0.0243913
ENSMUSG00000040061	Plcb2	5	22.9149	0.00168077	0.0243913
ENSMUSG00000032294	Pkm	10	41.2547	0.0016858	0.0244375
ENSMUSG00000031158	Timm17b	3	16.1377	0.00169009	0.0244686
ENSMUSG00000057135	Scimp	2	8.37492	0.00169119	0.0244686
ENSMUSG00000086925	Gm6286	1	4.16079	0.00169899	0.0245578
ENSMUSG00000030204	Ddx47	9	33.0692	0.00170073	0.0245593
ENSMUSG00000024750	Zfand5	5	28.4208	0.00171418	0.0247298
ENSMUSG00000035367	Rmi1	5	25.2041	0.00171758	0.024752
ENSMUSG00000067149	Jchain	2	15.9151	0.00171901	0.024752
ENSMUSG00000030122	Ptms	5	16.6437	0.00172469	0.0247783
ENSMUSG00000024614	Tmx3	6	26.6147	0.00172661	0.0247783
ENSMUSG00000002984	Tomm40	6	22.2879	0.00172742	0.0247783
ENSMUSG00000030421	Uri1	5	19.9972	0.00172335	0.0247783
ENSMUSG00000031639	Tlr3	3	10.2459	0.00173286	0.0247997
ENSMUSG00000030814	Bcl7c	7	19.9246	0.00173385	0.0247997
ENSMUSG00000029578	Wipi2	4	23.0608	0.00173291	0.0247997
ENSMUSG00000034227	Foxj1	1	3.59045	0.00173716	0.0247998
ENSMUSG00000016253	Nelfcd	6	22.0541	0.0017365	0.0247998
ENSMUSG00000024091	Vapa	2	13.4917	0.00174256	0.0248299
ENSMUSG00000040447	Spns2	3	10.5907	0.00174202	0.0248299
ENSMUSG00000042331	Specc1	5	11.081	0.00174776	0.0248804
ENSMUSG00000022033	Pbk	1	4.81715	0.00175241	0.0249045
ENSMUSG00000031622	Sin3b	6	28.3258	0.00175276	0.0249045
ENSMUSG00000028271	Gtf2b	2	10.0957	0.00175605	0.0249277
ENSMUSG00000034867	Ankrd27	6	17.6655	0.00175988	0.0249584
ENSMUSG00000035754	Wdr18	5	21.1264	0.0017662	0.0250244
ENSMUSG00000041272	Tox	2	6.79382	0.00177346	0.0251037
ENSMUSG00000002068	Ccne1	1	5.7135	0.0017794	0.0251641
ENSMUSG00000026401	Cd55b	1	3.92065	0.00178651	0.0252409
ENSMUSG00000029204	Rhoh	4	21.3865	0.00178936	0.0252575
ENSMUSG00000035851	Ythdc1	9	48.3697	0.00179109	0.0252582
ENSMUSG00000024387	Csnk2b	8	28.9189	0.00179896	0.0253218
ENSMUSG00000027411	Vps16	9	41.3893	0.001798	0.0253218
ENSMUSG00000032977	Fam207a	2	11.0257	0.00180623	0.0254004
ENSMUSG00000039361	Picalm	12	56.4544	0.00180887	0.0254136
ENSMUSG00000055239	Kcmf1	4	19.4384	0.00182188	0.0255488
ENSMUSG00000037174	Elf2	10	42.9593	0.00182188	0.0255488
ENSMUSG00000029632	Ndufa4	4	18.8518	0.00183856	0.0257139
ENSMUSG00000041203	Trir	1	7.65232	0.00183878	0.0257139
ENSMUSG00000096054	Syne1	6	26.2171	0.00183744	0.0257139
ENSMUSG00000032067	Pts	8	30.4623	0.00184976	0.0257716
ENSMUSG00000031628	Casp3	3	14.5285	0.0018483	0.0257716
ENSMUSG00000040405	Havcr1	1	6.03416	0.00184957	0.0257716
ENSMUSG00000037601	Nme1	3	14.9443	0.0018472	0.0257716
ENSMUSG00000031843	Mphosph6	3	13.5023	0.00185164	0.0257739
ENSMUSG00000023089	Ndufa5	4	15.1578	0.0018541	0.0257843
ENSMUSG00000066232	Ipo7	5	24.8571	0.00186493	0.025911
ENSMUSG00000002580	Mien1	1	6.09448	0.00187941	0.0260801
ENSMUSG00000033192	Lpcat2	2	6.7356	0.00188057	0.0260801
ENSMUSG00000005054	Cstb	1	5.52595	0.00188891	0.0261717
ENSMUSG00000024826	Dpf2	8	38.7405	0.00189565	0.0262408
ENSMUSG00000032299	Commd4	9	32.0346	0.00190317	0.0262967
ENSMUSG00000051506	Wdfy4	4	20.3151	0.00190174	0.0262967
ENSMUSG00000097295	Hmgb1-ps8	1	5.29573	0.00190565	0.0263066
ENSMUSG00000033323	Ctdp1	3	13.8037	0.00190836	0.0263179
ENSMUSG00000057177	Gsk3a	2	12.0175	0.00191077	0.0263179
ENSMUSG00000014402	Tsg101	8	27.5833	0.00191346	0.0263179
ENSMUSG00000036093	Arl5a	2	9.68863	0.00191186	0.0263179
ENSMUSG00000020898	Ctc1	11	37.4667	0.00191628	0.0263327
ENSMUSG00000089911	Mfsd14a	4	17.2856	0.00193099	0.0263902
ENSMUSG00000001383	Zmat2	2	12.225	0.00193049	0.0263902
ENSMUSG00000033295	Ptprf	1	3.20103	0.00192895	0.0263902
ENSMUSG00000047603	Zfp235	5	12.9886	0.00193037	0.0263902
ENSMUSG00000020788	Atp2a3	7	43.1419	0.00193034	0.0263902
ENSMUSG00000009555	Cdk9	8	39.1679	0.00193068	0.0263902
ENSMUSG00000006599	Gtf2h1	4	16.0714	0.00193721	0.0264512
ENSMUSG00000047888	Tnrc6b	8	31.3697	0.00193953	0.0264588
ENSMUSG00000087150	BC064078	1	3.9202	0.00194406	0.0264967
ENSMUSG00000028165	Cisd2	3	17.5738	0.0019514	0.0265726
ENSMUSG00000038646	Ramac	1	6.53831	0.00195976	0.0266623
ENSMUSG00000060121	Gemin2	3	12.5363	0.00196679	0.0267338
ENSMUSG00000037361	Sf3b6	5	22.2741	0.00197667	0.0268366
ENSMUSG00000009076	Zmat5	1	5.73305	0.00197792	0.0268366
ENSMUSG00000015733	Capza2	5	23.7221	0.00198057	0.0268484
ENSMUSG00000030410	Dmwd	3	13.756	0.00198776	0.026849
ENSMUSG00000002043	Trappc6a	4	13.2102	0.00198403	0.026849
ENSMUSG00000026701	Prdx6	7	29.1121	0.00198688	0.026849
ENSMUSG00000073002	Vamp5	3	10.1668	0.00198632	0.026849
ENSMUSG00000020538	Srebf1	11	40.1962	0.00199571	0.0269322
ENSMUSG00000030707	Coro1a	12	64.1457	0.00199961	0.0269607
ENSMUSG00000053398	Phgdh	2	9.87674	0.00200424	0.0269989
ENSMUSG00000037608	Bclaf1	12	61.6236	0.00201151	0.0270484
ENSMUSG00000079487	Med12	9	42.7972	0.00201026	0.0270484
ENSMUSG00000007987	Ift22	5	19.4528	0.00201366	0.0270532
ENSMUSG00000029528	Pxn	7	27.2709	0.00201893	0.0270997
ENSMUSG00000078578	Ube2d3	14	75.6473	0.00202342	0.0271358
ENSMUSG00000019818	Cd164	4	20.4714	0.00202701	0.0271597
ENSMUSG00000026889	Rbm18	4	15.5012	0.00203338	0.0272209
ENSMUSG00000045665	Mfsd5	1	6.21569	0.0020408	0.0272717
ENSMUSG00000049969	Plekhf2	1	7.16533	0.00204057	0.0272717
ENSMUSG00000041697	Cox6a1	2	11.494	0.00204604	0.0273174
ENSMUSG00000055917	Zfp277	4	18.6788	0.0020526	0.0273808
ENSMUSG00000015750	Aph1a	4	20.6899	0.00205761	0.0273887
ENSMUSG00000030102	Itpr1	9	36.5161	0.00206048	0.0273887
ENSMUSG00000018189	Uchl5	6	24.5761	0.00205969	0.0273887
ENSMUSG00000053317	Sec61b	4	14.2443	0.00205639	0.0273887
ENSMUSG00000026117	Zap70	2	7.85356	0.00206239	0.0273899
ENSMUSG00000019969	Psen1	5	21.3031	0.00207165	0.0274816
ENSMUSG00000039617	Gm7488	1	5.6163	0.00207295	0.0274816
ENSMUSG00000038880	Mrps34	3	14.8768	0.00208055	0.0275581
ENSMUSG00000001576	Ergic1	10	29.6208	0.00209461	0.02772
ENSMUSG00000039477	Tnrc18	6	25.4335	0.00209801	0.0277406
ENSMUSG00000022992	Kansl2	4	22.2098	0.00210427	0.027799
ENSMUSG00000025135	Anapc11	4	17.1659	0.00210864	0.0278322
ENSMUSG00000041625	Ggact	3	8.94774	0.00211738	0.0279231
ENSMUSG00000055762	Eef1d	12	51.6713	0.00212702	0.0280012
ENSMUSG00000060679	Mrps9	6	26.6503	0.00212649	0.0280012
ENSMUSG00000040097	Flywch1	4	17.6842	0.00213372	0.0280647
ENSMUSG00000037548	H2-DMb2	3	23.3072	0.00214176	0.0281459
ENSMUSG00000031143	Ccdc22	2	10.5654	0.00214367	0.0281465
ENSMUSG00000008604	Ubqln4	3	14.739	0.00215419	0.028254
ENSMUSG00000020321	Mdh1	6	28.0055	0.00215562	0.028254
ENSMUSG00000039987	Phtf2	5	24.2501	0.00216375	0.0283359
ENSMUSG00000045826	Ptprcap	2	11.1588	0.00216856	0.0283742
ENSMUSG00000006095	Tbcb	2	10.569	0.00217539	0.0284388
ENSMUSG00000033854	Kcnk10	3	5.56965	0.00218207	0.0284767
ENSMUSG00000024099	Ndufv2	4	19.8245	0.00218179	0.0284767
ENSMUSG00000026490	Cdc42bpa	1	2.54238	0.00219196	0.0285069
ENSMUSG00000024758	Rtn3	4	20.5575	0.00219185	0.0285069
ENSMUSG00000029406	Pitpnm2	9	36.7608	0.00218764	0.0285069
ENSMUSG00000020385	Clk4	12	55.0469	0.002189	0.0285069
ENSMUSG00000002205	Vrk3	8	25.0255	0.00219811	0.0285206
ENSMUSG00000021707	Dhfr	1	6.21512	0.00219645	0.0285206
ENSMUSG00000025825	Iscu	5	20.5956	0.0021987	0.0285206
ENSMUSG00000067194	Eif1ax	2	11.96	0.00220192	0.0285378
ENSMUSG00000081455	Hmgb1-ps3	1	3.78883	0.00220968	0.0286137
ENSMUSG00000096006	Gm21596	1	5.64952	0.0022202	0.0287251
ENSMUSG00000026355	Mcm6	4	17.3872	0.00223955	0.0289506
ENSMUSG00000037722	Gnpnat1	6	18.6252	0.00224293	0.0289695
ENSMUSG00000096463	Gm21750	1	4.41712	0.00224972	0.0290322
ENSMUSG00000021326	Trim27	6	29.4335	0.00225216	0.0290388
ENSMUSG00000040028	Elavl1	4	20.7936	0.00225755	0.0290834
ENSMUSG00000029275	Gfi1	3	9.70732	0.00227012	0.0292041
ENSMUSG00000029461	Fam168a	3	13.647	0.0022708	0.0292041
ENSMUSG00000026979	Psd4	8	35.3798	0.00227609	0.0292471
ENSMUSG00000027366	Sppl2a	3	16.783	0.00227957	0.0292668
ENSMUSG00000069114	Zbtb10	1	6.80815	0.00228701	0.0293372
ENSMUSG00000040297	Suco	5	21.1282	0.00229237	0.029362
ENSMUSG00000024181	Mrpl28	5	16.206	0.00229284	0.029362
ENSMUSG00000078713	Tomm5	3	12.3235	0.00229756	0.0293974
ENSMUSG00000056076	Eif3b	3	15.9538	0.00230425	0.029458
ENSMUSG00000041836	Ptpre	3	11.9469	0.00230791	0.0294797
ENSMUSG00000041716	Gm20604	1	5.30839	0.00231221	0.0294846
ENSMUSG00000031820	Babam1	5	19.623	0.00231124	0.0294846
ENSMUSG00000019777	Hdac2	3	14.3065	0.00231837	0.0295382
ENSMUSG00000018931	Natd1	1	6.3428	0.00232478	0.0295738
ENSMUSG00000009739	Pou6f1	7	35.0452	0.0023251	0.0295738
ENSMUSG00000045482	Trrap	11	51.3949	0.00233167	0.0295744
ENSMUSG00000005410	Mcm5	5	26.8918	0.00233277	0.0295744
ENSMUSG00000032803	Cdv3	7	35.0808	0.00233188	0.0295744
ENSMUSG00000093938	Evi2b	1	7.86957	0.00233301	0.0295744
ENSMUSG00000058586	Serhl	8	22.7811	0.00233927	0.0295795
ENSMUSG00000021725	Parp8	5	21.9134	0.0023382	0.0295795
ENSMUSG00000035778	Ggta1	7	32.3714	0.00233931	0.0295795
ENSMUSG00000057894	Zfp329	3	10.9219	0.00234489	0.0296252
ENSMUSG00000070639	Lrrc8b	1	5.89538	0.00234914	0.0296412
ENSMUSG00000071613	Gm10340	1	4.48048	0.0023501	0.0296412
ENSMUSG00000001285	Myg1	10	33.7682	0.0023553	0.0296819
ENSMUSG00000040276	Pacsin1	7	27.9247	0.00236109	0.02973
ENSMUSG00000025402	Nab2	4	15.5777	0.00236439	0.0297467
ENSMUSG00000006398	Cdc20	2	8.67708	0.00237099	0.0297799
ENSMUSG00000028367	Txn1	1	7.43469	0.00237062	0.0297799
ENSMUSG00000047721	Bola2	5	21.3842	0.00237982	0.0298086
ENSMUSG00000042712	Tceal9	2	8.11879	0.00237969	0.0298086
ENSMUSG00000024759	Atl3	4	19.1168	0.00238259	0.0298086
ENSMUSG00000022884	Eif4a2	19	90.4683	0.00237568	0.0298086
ENSMUSG00000019942	Cdk1	6	17.8411	0.00238319	0.0298086
ENSMUSG00000091076	Vmn2r115	1	5.35624	0.00239774	0.0298089
ENSMUSG00000025817	Nudt5	5	20.7791	0.00239956	0.0298089
ENSMUSG00000116673	A630089N07Rik	3	12.7207	0.00240053	0.0298089
ENSMUSG00000070031	Sp140	6	33.0184	0.00239888	0.0298089
ENSMUSG00000101389	Ms4a4a	1	3.02634	0.00240251	0.0298089
ENSMUSG00000028152	Tspan5	4	14.0894	0.0024002	0.0298089
ENSMUSG00000093904	Tomm20	2	13.9221	0.00239697	0.0298089
ENSMUSG00000021282	Eif5	15	74.841	0.00239621	0.0298089
ENSMUSG00000025888	Casp1	5	22.0843	0.00240302	0.0298089
ENSMUSG00000029713	Gnb2	13	60.0196	0.00238532	0.0298089
ENSMUSG00000040430	Pitpnc1	3	14.092	0.00241169	0.0298918
ENSMUSG00000025085	Ablim1	11	47.5285	0.00242845	0.0300501
ENSMUSG00000028643	Svbp	3	10.1038	0.00242803	0.0300501
ENSMUSG00000006611	Hfe	2	5.20682	0.0024348	0.0301039
ENSMUSG00000056204	Pgpep1	3	10.0906	0.00244481	0.0302029
ENSMUSG00000058927	Gm10053	1	6.59978	0.00244995	0.0302036
ENSMUSG00000024271	Elp2	6	28.6644	0.00244712	0.0302036
ENSMUSG00000062075	Lmnb2	4	14.1819	0.0024529	0.0302036
ENSMUSG00000066263	Or51k1	1	5.67525	0.00245128	0.0302036
ENSMUSG00000020743	Mif4gd	8	39.0027	0.00245916	0.0302226
ENSMUSG00000020903	Stx8	4	17.3578	0.00245728	0.0302226
ENSMUSG00000019494	Cops6	5	21.1624	0.00246047	0.0302226
ENSMUSG00000038593	Tctn1	4	17.5914	0.00246385	0.0302394
ENSMUSG00000068882	Ssb	6	35.9565	0.00247827	0.0303881
ENSMUSG00000042570	Mier2	7	21.7729	0.00248001	0.0303881
ENSMUSG00000047843	Bri3	3	9.23922	0.00248709	0.0304007
ENSMUSG00000035152	Ap2b1	4	20.9512	0.00248639	0.0304007
ENSMUSG00000031077	Fadd	1	5.64722	0.00248549	0.0304007
ENSMUSG00000023018	Smarcd1	5	17.637	0.00250567	0.0306029
ENSMUSG00000024425	Ndfip1	7	29.3432	0.00251109	0.0306077
ENSMUSG00000031783	Polr2c	5	21.0053	0.00251216	0.0306077
ENSMUSG00000042677	Zc3h12a	2	12.2885	0.00251037	0.0306077
ENSMUSG00000032812	Arap1	12	50.3432	0.00251681	0.0306395
ENSMUSG00000031823	Zdhhc7	3	11.5913	0.00252694	0.0307379
ENSMUSG00000112557	Gm47626	1	5.24583	0.00254926	0.0309844
ENSMUSG00000068039	Tcp1	9	46.6832	0.00255459	0.0310242
ENSMUSG00000032359	Ctsh	11	49.0092	0.00255718	0.0310305
ENSMUSG00000021484	Lman2	4	21.4644	0.00255942	0.0310327
ENSMUSG00000004934	Pias4	4	18.5243	0.00256258	0.031046
ENSMUSG00000029440	Psmd9	5	18.1382	0.00257218	0.0310623
ENSMUSG00000041846	Ppp4r3a	8	39.4119	0.00257097	0.0310623
ENSMUSG00000011752	Pgam1	2	10.7427	0.00256749	0.0310623
ENSMUSG00000040616	Tmem51	1	3.54715	0.00256866	0.0310623
ENSMUSG00000007041	Clic1	2	13.9879	0.00258123	0.0311314
ENSMUSG00000029550	Sppl3	3	15.1683	0.00258204	0.0311314
ENSMUSG00000019952	Poc1b	5	16.2901	0.00258878	0.0311876
ENSMUSG00000025035	Arl3	3	12.2852	0.002594	0.0312125
ENSMUSG00000021728	Emb	4	15.3393	0.00259499	0.0312125
ENSMUSG00000031546	Gins4	1	6.19633	0.00260039	0.0312173
ENSMUSG00000031015	Swap70	4	22.9007	0.00259841	0.0312173
ENSMUSG00000053094	Tmem248	2	9.62723	0.00260161	0.0312173
ENSMUSG00000028608	Czib	11	32.3669	0.00261259	0.0312493
ENSMUSG00000030007	Cct7	6	27.6379	0.00261257	0.0312493
ENSMUSG00000025162	Csnk1d	8	35.1954	0.00261032	0.0312493
ENSMUSG00000037138	Aff3	6	24.5115	0.00261215	0.0312493
ENSMUSG00000026289	Atg16l1	7	32.0535	0.00261658	0.0312722
ENSMUSG00000000409	Lck	6	24.6998	0.00261919	0.0312785
ENSMUSG00000038582	Pptc7	2	10.0176	0.00263089	0.0313436
ENSMUSG00000032870	Smap2	2	12.7386	0.0026305	0.0313436
ENSMUSG00000009549	Srp14	4	15.2641	0.00262696	0.0313436
ENSMUSG00000037649	H2-DMa	4	23.7653	0.00263476	0.0313649
ENSMUSG00000034610	Tut4	9	42.7069	0.00264788	0.0314713
ENSMUSG00000007721	Ccdc124	2	8.07923	0.00264738	0.0314713
ENSMUSG00000094345	Igkv14-126	1	5.70019	0.00265473	0.0314924
ENSMUSG00000040820	Hlcs	6	21.627	0.00265802	0.0314924
ENSMUSG00000036452	Arhgap26	7	27.2574	0.00265601	0.0314924
ENSMUSG00000032624	Eml4	4	23.2146	0.00265206	0.0314924
ENSMUSG00000022214	Dcaf11	9	41.5484	0.0026645	0.0315443
ENSMUSG00000026249	Serpine2	3	9.39381	0.00267257	0.0316149
ENSMUSG00000054874	Pcnx3	11	45.8573	0.00268456	0.0316426
ENSMUSG00000055745	Rtl6	1	6.22701	0.00268542	0.0316426
ENSMUSG00000072476	Gm9008	1	4.48909	0.00267924	0.0316426
ENSMUSG00000037646	Vps13b	5	16.5704	0.00268095	0.0316426
ENSMUSG00000040899	Ccr6	7	32.7959	0.00268254	0.0316426
ENSMUSG00000032235	Ice2	4	15.1309	0.0026893	0.0316635
ENSMUSG00000039770	Ypel5	5	22.0377	0.00269515	0.0317075
ENSMUSG00000025613	Cct8	10	42.0417	0.00270407	0.0317381
ENSMUSG00000030583	Sipa1l3	10	31.3338	0.00270215	0.0317381
ENSMUSG00000022185	Acin1	21	99.4938	0.00270084	0.0317381
ENSMUSG00000055065	Ddx17	4	31.2275	0.00271893	0.0318876
ENSMUSG00000013275	Slc41a1	3	12.2132	0.00272587	0.0319192
ENSMUSG00000096687	Mfsd4b4	3	8.39196	0.00272495	0.0319192
ENSMUSG00000051730	Mettl5	4	13.3137	0.00273752	0.0320307
ENSMUSG00000114797	Gm49336	6	26.3713	0.00274438	0.032086
ENSMUSG00000005873	Reep5	4	20.8852	0.00274783	0.0320992
ENSMUSG00000049775	Tmsb4x	3	25.5233	0.0027519	0.0320992
ENSMUSG00000003135	Cnot11	3	15.7587	0.00275159	0.0320992
ENSMUSG00000072694	1500011B03Rik	4	17.2285	0.00277239	0.0323131
ENSMUSG00000057858	Fam204a	6	26.246	0.00277559	0.0323253
ENSMUSG00000006423	Steep1	2	12.0477	0.00278451	0.0323582
ENSMUSG00000017485	Top2b	8	37.3459	0.00278197	0.0323582
ENSMUSG00000013833	Med16	4	17.9454	0.00278486	0.0323582
ENSMUSG00000073179	Gm10478	1	3.7378	0.00279317	0.0323797
ENSMUSG00000027349	Fam98b	2	10.0743	0.00279174	0.0323797
ENSMUSG00000027455	Nsfl1c	9	34.5732	0.00279116	0.0323797
ENSMUSG00000041571	Selenow	1	7.72638	0.00280142	0.0324504
ENSMUSG00000035139	Secisbp2	4	17.1331	0.00280804	0.0324857
ENSMUSG00000021715	Cwc27	1	6.08815	0.00280879	0.0324857
ENSMUSG00000042496	Prdm10	5	18.2567	0.00281108	0.0324865
ENSMUSG00000081534	Slc48a1	2	9.11924	0.00281318	0.0324865
ENSMUSG00000027714	Exosc9	7	21.1194	0.00282796	0.032526
ENSMUSG00000030822	Prr14	10	40.8628	0.00283062	0.032526
ENSMUSG00000031776	Arl2bp	5	18.9239	0.00282861	0.032526
ENSMUSG00000046881	Or1ab2	2	8.17986	0.00282703	0.032526
ENSMUSG00000018427	Ypel2	1	5.67451	0.00282843	0.032526
ENSMUSG00000057322	Rpl38	4	24.0877	0.00283173	0.032526
ENSMUSG00000030921	Trim30a	3	12.4148	0.00282354	0.032526
ENSMUSG00000033938	Ndufb7	2	12.1509	0.00283492	0.0325378
ENSMUSG00000036104	Rab3gap1	4	21.1498	0.00283915	0.0325615
ENSMUSG00000016308	Ube2a	7	28.2722	0.00285011	0.032661
ENSMUSG00000031428	Zcchc18	3	15.4396	0.00285216	0.032661
ENSMUSG00000046876	Atxn1	3	9.78352	0.00288009	0.0328572
ENSMUSG00000022096	Hr	1	1.45317	0.0028718	0.0328572
ENSMUSG00000070691	Runx3	3	14.924	0.00287824	0.0328572
ENSMUSG00000018379	Srsf1	6	37.7126	0.00287616	0.0328572
ENSMUSG00000030752	Kdm8	1	5.31516	0.00288022	0.0328572
ENSMUSG00000020372	Rack1	6	42.6069	0.00289104	0.0329307
ENSMUSG00000028863	Meaf6	6	26.2805	0.00289073	0.0329307
ENSMUSG00000034190	Chmp7	3	15.7282	0.00290953	0.0329631
ENSMUSG00000004843	Chmp2b	2	8.37337	0.00290582	0.0329631
ENSMUSG00000030061	Uba3	6	22.9134	0.00291111	0.0329631
ENSMUSG00000027550	Lrrcc1	7	23.632	0.00291105	0.0329631
ENSMUSG00000025580	Eif4a3	6	21.0623	0.00289955	0.0329631
ENSMUSG00000039328	Rnf122	5	17.27	0.002911	0.0329631
ENSMUSG00000027905	Ddx20	3	12.7533	0.00290262	0.0329631
ENSMUSG00000027078	Ube2l6	2	7.23805	0.00291141	0.0329631
ENSMUSG00000058569	Tmed9	3	14.0671	0.00292022	0.033038
ENSMUSG00000038722	Bud31	7	29.286	0.00294005	0.0331875
ENSMUSG00000028878	Fam76a	2	10.1743	0.00294005	0.0331875
ENSMUSG00000000838	Fmr1	11	46.4161	0.00293965	0.0331875
ENSMUSG00000020973	Dnaaf2	1	4.9484	0.00294481	0.0332163
ENSMUSG00000006585	Cdt1	4	20.9581	0.00294885	0.0332311
ENSMUSG00000002280	Ciao3	6	23.607	0.00295054	0.0332311
ENSMUSG00000020457	Drg1	4	18.7803	0.00296033	0.0333164
ENSMUSG00000079484	Phyhd1	5	12.9701	0.00297292	0.0334332
ENSMUSG00000076550	Igkv4-63	2	6.41776	0.00299996	0.033473
ENSMUSG00000034459	Ifit1	1	3.45079	0.00300846	0.033473
ENSMUSG00000028609	Magoh	1	6.71406	0.00300948	0.033473
ENSMUSG00000008892	Vdac3	4	16.9433	0.00301005	0.033473
ENSMUSG00000029229	Chic2	2	12.0782	0.00302096	0.033473
ENSMUSG00000040112	Mrps35	4	17.2277	0.00298544	0.033473
ENSMUSG00000025393	Atp5b	9	44.3065	0.00301544	0.033473
ENSMUSG00000022558	Mroh1	10	36.7722	0.00300929	0.033473
ENSMUSG00000027852	Nras	6	23.0436	0.003014	0.033473
ENSMUSG00000022433	Csnk1e	7	25.7291	0.00301668	0.033473
ENSMUSG00000038274	Fau	9	49.8457	0.00300994	0.033473
ENSMUSG00000025130	P4hb	3	15.8665	0.00298483	0.033473
ENSMUSG00000042111	Ccdc115	2	10.7981	0.00298869	0.033473
ENSMUSG00000054792	Klhl18	5	17.0243	0.0030064	0.033473
ENSMUSG00000020888	Dvl2	6	19.7776	0.00302073	0.033473
ENSMUSG00000027171	Prrg4	2	6.13922	0.0029993	0.033473
ENSMUSG00000038489	Polr2l	1	5.88228	0.00300002	0.033473
ENSMUSG00000030595	Nfkbib	2	11.2988	0.00299197	0.033473
ENSMUSG00000078923	Ube2v1	6	29.6705	0.0029812	0.033473
ENSMUSG00000068040	Tm9sf4	9	31.8491	0.00298596	0.033473
ENSMUSG00000022757	Tfg	3	11.6896	0.00302459	0.0334875
ENSMUSG00000022466	Rpap3	3	10.0783	0.00302894	0.0334875
ENSMUSG00000028066	Pmf1	6	26.2885	0.0030285	0.0334875
ENSMUSG00000038683	Pak1ip1	4	20.9245	0.00304523	0.0334953
ENSMUSG00000004698	Hdac9	5	24.8088	0.00304506	0.0334953
ENSMUSG00000024737	Slc15a3	2	10.8823	0.00303513	0.0334953
ENSMUSG00000020089	Ppa1	1	6.42127	0.00303552	0.0334953
ENSMUSG00000047921	Trappc9	7	26.6145	0.00304463	0.0334953
ENSMUSG00000023075	Akirin1	3	14.8813	0.00303955	0.0334953
ENSMUSG00000047735	Samd9l	1	8.31153	0.00304323	0.0334953
ENSMUSG00000028199	Cryz	2	6.59603	0.00305839	0.0335244
ENSMUSG00000020023	Tmcc3	3	10.9341	0.00305571	0.0335244
ENSMUSG00000101964	Gm28693	1	3.91817	0.00305901	0.0335244
ENSMUSG00000041408	Wapl	5	24.5366	0.00305159	0.0335244
ENSMUSG00000074342	I830077J02Rik	2	7.70924	0.00305509	0.0335244
ENSMUSG00000022419	Deptor	1	3.66494	0.00306406	0.0335552
ENSMUSG00000075081	Or4a74	1	5.10767	0.00308265	0.0337342
ENSMUSG00000078919	Dpm1	10	32.8486	0.00308788	0.033767
ENSMUSG00000091896	Ube2d2a	10	42.8454	0.0030997	0.0338715
ENSMUSG00000059208	Hnrnpm	11	51.5637	0.00310245	0.0338771
ENSMUSG00000038344	Txlng	4	17.9332	0.00310862	0.0338952
ENSMUSG00000030766	Arhgap17	9	42.8769	0.003108	0.0338952
ENSMUSG00000079427	Mthfsl	7	19.9526	0.00311676	0.0339594
ENSMUSG00000031078	Cttn	1	3.31194	0.00312517	0.0340242
ENSMUSG00000031662	Snx20	2	12.9356	0.00313267	0.0340242
ENSMUSG00000041313	Slc7a1	3	14.8432	0.0031307	0.0340242
ENSMUSG00000075289	Carns1	6	28.0121	0.00313264	0.0340242
ENSMUSG00000096472	Cdkn2d	3	12.9804	0.00313402	0.0340242
ENSMUSG00000025532	Crcp	2	9.16918	0.00314051	0.0340701
ENSMUSG00000028567	Txndc12	3	10.4119	0.00315811	0.0341638
ENSMUSG00000021756	Il6st	3	16.1936	0.00315822	0.0341638
ENSMUSG00000033220	Rac2	3	21.6395	0.00315266	0.0341638
ENSMUSG00000020474	Polm	5	24.2253	0.00315592	0.0341638
ENSMUSG00000033701	Acbd6	5	20.7485	0.00316097	0.0341689
ENSMUSG00000025915	Sgk3	11	42.3313	0.00316544	0.0341926
ENSMUSG00000026374	Tsn	6	27.0973	0.00316965	0.0342096
ENSMUSG00000035478	Mbd3	6	30.7814	0.00317156	0.0342096
ENSMUSG00000042682	Selenok	3	17.094	0.00318489	0.0342308
ENSMUSG00000061104	Sap18b	1	7.19352	0.00317934	0.0342308
ENSMUSG00000055866	Per2	1	6.13798	0.00318412	0.0342308
ENSMUSG00000033318	Gstt2	8	29.0113	0.00317625	0.0342308
ENSMUSG00000040204	Pclaf	3	12.9425	0.00318183	0.0342308
ENSMUSG00000026662	Sephs1	4	15.7037	0.00319225	0.0342853
ENSMUSG00000095682	Igkv3-1	1	5.01221	0.00320132	0.0343582
ENSMUSG00000031865	Dctn1	9	29.2758	0.00321111	0.0344387
ENSMUSG00000032089	Il10ra	3	17.7527	0.00321434	0.0344429
ENSMUSG00000096002	Vmn2r53	1	6.72861	0.00321608	0.0344429
ENSMUSG00000024101	Washc1	6	22.0102	0.00322506	0.0345145
ENSMUSG00000024442	Dele1	5	19.6314	0.00324014	0.0346513
ENSMUSG00000021115	Vrk1	5	23.6986	0.00324625	0.034692
ENSMUSG00000039067	Psmd7	2	9.54644	0.00325688	0.0347809
ENSMUSG00000061360	Phf5a	3	16.6486	0.0032623	0.0348141
ENSMUSG00000042625	Safb2	17	73.6001	0.00326927	0.0348637
ENSMUSG00000033147	Slc22a15	4	12.3218	0.00327749	0.0349172
ENSMUSG00000032126	Hmbs	5	15.0585	0.00327892	0.0349172
ENSMUSG00000037347	Chst7	1	3.13149	0.00328516	0.0349588
ENSMUSG00000039637	Coro7	11	49.9863	0.00329082	0.0349943
ENSMUSG00000027244	Atg13	5	19.5956	0.00329703	0.0350151
ENSMUSG00000025470	Zfp511	5	18.4111	0.00329743	0.0350151
ENSMUSG00000006362	Cbfa2t3	4	19.8352	0.00330155	0.0350341
ENSMUSG00000029602	Rasal1	4	14.4222	0.00332253	0.035232
ENSMUSG00000028807	Zbtb8a	1	4.63117	0.00332995	0.0352609
ENSMUSG00000041231	Ublcp1	5	25.0116	0.00332971	0.0352609
ENSMUSG00000043445	Pgp	2	11.66	0.00333903	0.0353281
ENSMUSG00000039754	Alkbh4	4	14.5074	0.00334099	0.0353281
ENSMUSG00000028868	Wasf2	5	19.8202	0.00335777	0.0354557
ENSMUSG00000025371	Chmp6	1	6.04329	0.00335623	0.0354557
ENSMUSG00000057672	Pkn1	9	46.4283	0.00337702	0.0355437
ENSMUSG00000022110	Sucla2	3	13.2614	0.0033728	0.0355437
ENSMUSG00000057667	Bloc1s3	1	5.14335	0.00337792	0.0355437
ENSMUSG00000006494	Pdk1	7	23.4315	0.00337572	0.0355437
ENSMUSG00000055322	Tns1	2	7.18372	0.00336858	0.0355437
ENSMUSG00000031266	Gla	1	5.25193	0.00338085	0.035549
ENSMUSG00000020361	Hspa4	3	21.5485	0.00338614	0.035549
ENSMUSG00000018442	Derl2	6	23.1906	0.00338584	0.035549
ENSMUSG00000014077	Chp1	4	15.2919	0.00338787	0.035549
ENSMUSG00000054400	Cklf	9	30.8424	0.00339344	0.0355827
ENSMUSG00000026470	Stx6	7	26.1468	0.00340093	0.0356363
ENSMUSG00000031636	Pdlim3	2	4.34292	0.00341269	0.0356645
ENSMUSG00000006930	Hap1	2	6.02834	0.00341784	0.0356645
ENSMUSG00000046573	Lyrm4	1	4.89925	0.00341649	0.0356645
ENSMUSG00000033499	Larp4b	5	24.607	0.00340903	0.0356645
ENSMUSG00000002031	Ift46	10	36.6259	0.00341462	0.0356645
ENSMUSG00000025290	Rps24	11	59.9225	0.00341466	0.0356645
ENSMUSG00000002981	Clptm1	7	28.4107	0.00342336	0.0356974
ENSMUSG00000016427	Ndufa1	1	6.085	0.0034282	0.035723
ENSMUSG00000004895	Prcc	1	7.05732	0.00343615	0.0357296
ENSMUSG00000032012	Nectin1	2	5.51707	0.00343884	0.0357296
ENSMUSG00000022428	Cby1	1	4.74646	0.0034407	0.0357296
ENSMUSG00000059878	Zfp422	3	13.6902	0.00343881	0.0357296
ENSMUSG00000045160	Bola3	6	19.2996	0.00343241	0.0357296
ENSMUSG00000002524	Puf60	9	38.1499	0.00344733	0.0357643
ENSMUSG00000030505	Prmt3	5	18.7147	0.00345117	0.0357643
ENSMUSG00000044629	Cnrip1	3	9.46163	0.00344959	0.0357643
ENSMUSG00000059518	Znhit1	5	16.7086	0.00345456	0.0357748
ENSMUSG00000036777	Anln	3	11.2131	0.00346144	0.0358214
ENSMUSG00000078681	Tm2d3	3	11.7796	0.00346893	0.035825
ENSMUSG00000023274	Cd4	2	7.61537	0.00346857	0.035825
ENSMUSG00000071078	Nr2c2ap	3	13.4664	0.00346816	0.035825
ENSMUSG00000029782	Tmem209	8	27.0263	0.00347213	0.0358334
ENSMUSG00000095612	Ighv5-4	1	6.1319	0.00348053	0.0358802
ENSMUSG00000031672	Got2	3	13.7351	0.00348144	0.0358802
ENSMUSG00000076532	Igkv4-91	1	5.91223	0.00348543	0.0358898
ENSMUSG00000033589	Reep4	5	20.491	0.00348713	0.0358898
ENSMUSG00000039105	Atp6v1g1	1	7.00559	0.0034911	0.035906
ENSMUSG00000033382	Trappc8	3	16.023	0.00349453	0.0359168
ENSMUSG00000071540	3425401B19Rik	1	4.44305	0.00349766	0.0359245
ENSMUSG00000040521	Tsfm	5	16.0754	0.00351087	0.0359619
ENSMUSG00000045007	Tubg2	1	4.35446	0.00350696	0.0359619
ENSMUSG00000013663	Pten	4	27.6691	0.00350987	0.0359619
ENSMUSG00000030109	Slc6a12	1	2.08885	0.00350411	0.0359619
ENSMUSG00000033781	Asb13	3	12.7873	0.00351738	0.0360041
ENSMUSG00000055531	Cpsf6	7	35.9556	0.00352141	0.0360209
ENSMUSG00000027618	Nfs1	3	12.3656	0.00352407	0.0360235
ENSMUSG00000111472	Gm47103	1	3.91957	0.00352838	0.0360432
ENSMUSG00000052917	Senp7	10	40.3117	0.00353207	0.0360464
ENSMUSG00000051695	Pcbp1	1	8.63207	0.00353349	0.0360464
ENSMUSG00000052423	B4galt3	6	25.8977	0.00354034	0.0360918
ENSMUSG00000029111	Nelfa	2	10.189	0.00354513	0.0361162
ENSMUSG00000017697	Ada	1	5.92539	0.00355042	0.0361456
ENSMUSG00000090592	Gm17571	1	3.83619	0.00355417	0.0361593
ENSMUSG00000053559	Smagp	4	16.8272	0.00356428	0.0362377
ENSMUSG00000022228	Zscan26	2	12.7977	0.00357993	0.0363722
ENSMUSG00000071341	Egr4	1	2.59933	0.00358328	0.0363816
ENSMUSG00000069833	Ahnak	3	12.4407	0.00358872	0.0364123
ENSMUSG00000028551	Cdkn2c	2	10.3712	0.00359376	0.0364144
ENSMUSG00000026455	Klhl12	5	23.3955	0.0035937	0.0364144
ENSMUSG00000036315	Polr1h	3	13.9163	0.00359618	0.0364144
ENSMUSG00000032412	Atp1b3	3	12.3053	0.00361702	0.0365977
ENSMUSG00000023723	Mrps23	5	20.493	0.00361915	0.0365977
ENSMUSG00000038540	Tmc3	1	1.53455	0.00364791	0.036626
ENSMUSG00000038690	Atp5j2	5	23.8279	0.00363362	0.036626
ENSMUSG00000063524	Eno1	7	29.5732	0.00363265	0.036626
ENSMUSG00000073775	Kti12	1	6.47602	0.00365054	0.036626
ENSMUSG00000061315	Naca	2	14.5655	0.00364704	0.036626
ENSMUSG00000067873	Htatsf1	3	15.6802	0.00366001	0.036626
ENSMUSG00000032481	Smarcc1	6	20.4713	0.00366522	0.036626
ENSMUSG00000003575	Crtc1	4	16.7972	0.00365312	0.036626
ENSMUSG00000022194	Pabpn1	7	32.1167	0.00364414	0.036626
ENSMUSG00000063019	Manbal	1	5.66154	0.00366455	0.036626
ENSMUSG00000018697	Aatf	4	15.2751	0.00365958	0.036626
ENSMUSG00000020133	2310011J03Rik	1	6.38443	0.00364482	0.036626
ENSMUSG00000020519	Sap30l	1	5.9455	0.00362687	0.036626
ENSMUSG00000024165	Jpt2	3	13.3377	0.00362513	0.036626
ENSMUSG00000042404	Dennd4b	5	24.685	0.00366577	0.036626
ENSMUSG00000034164	Emid1	7	23.2026	0.00365956	0.036626
ENSMUSG00000020857	Nme2	2	13.3501	0.00366487	0.036626
ENSMUSG00000029610	Aimp2	3	10.7606	0.00365894	0.036626
ENSMUSG00000028788	Ptp4a2	7	33.1643	0.00367368	0.0366564
ENSMUSG00000030798	Cd37	8	50.3965	0.00367327	0.0366564
ENSMUSG00000002379	Ndufa11	3	13.0191	0.00368438	0.0367145
ENSMUSG00000022808	Snx4	3	15.1378	0.00368322	0.0367145
ENSMUSG00000061032	Rrp1	6	31.6825	0.0036905	0.0367511
ENSMUSG00000061904	Slc25a3	8	47.8279	0.00370508	0.0367927
ENSMUSG00000027668	Mfn1	6	18.6111	0.00370402	0.0367927
ENSMUSG00000029397	Rchy1	5	25.0753	0.00370101	0.0367927
ENSMUSG00000073468	Sft2d1	7	32.0715	0.00370144	0.0367927
ENSMUSG00000018548	Trim37	4	13.1255	0.00370691	0.0367927
ENSMUSG00000022663	Atg3	2	11.3404	0.00372284	0.0368169
ENSMUSG00000113149	Gm49383	1	4.58746	0.00372383	0.0368169
ENSMUSG00000062901	Klhl24	5	21.0897	0.00371663	0.0368169
ENSMUSG00000021548	Ccnh	5	19.9429	0.00371933	0.0368169
ENSMUSG00000026032	Ndufb3	1	6.01032	0.00372445	0.0368169
ENSMUSG00000029122	Evc	3	7.42943	0.00371451	0.0368169
ENSMUSG00000006941	Eif1b	2	8.39947	0.00372647	0.0368169
ENSMUSG00000044252	Osbpl1a	1	2.3597	0.00373713	0.0368935
ENSMUSG00000046229	Scand1	1	6.85436	0.00373912	0.0368935
ENSMUSG00000005779	Psmb4	5	23.6382	0.00374785	0.0369071
ENSMUSG00000052760	A630001G21Rik	6	34.5645	0.00374786	0.0369071
ENSMUSG00000026341	Actr3	10	43.85	0.00374611	0.0369071
ENSMUSG00000015289	Lage3	3	10.8831	0.00375032	0.0369071
ENSMUSG00000041415	Dicer1	6	31.7033	0.00376658	0.037043
ENSMUSG00000031021	Tmem9b	1	6.32539	0.00377278	0.0370797
ENSMUSG00000024925	Rnaseh2c	6	20.7259	0.00379126	0.0370872
ENSMUSG00000005370	Msh6	2	10.6032	0.00378111	0.0370872
ENSMUSG00000095457	Gvin-ps5	1	3.5993	0.00378939	0.0370872
ENSMUSG00000033918	Parl	9	29.6592	0.00377898	0.0370872
ENSMUSG00000030345	Dyrk4	2	5.69713	0.00379144	0.0370872
ENSMUSG00000071655	Ubxn1	4	21.3385	0.00378437	0.0370872
ENSMUSG00000028245	Nsmaf	8	40.5253	0.00378807	0.0370872
ENSMUSG00000002718	Cse1l	8	33.1815	0.00379326	0.0370872
ENSMUSG00000031600	Vps37a	6	22.5037	0.00381102	0.0372302
ENSMUSG00000049124	Gm8186	1	5.44061	0.00381284	0.0372302
ENSMUSG00000043940	Wdfy3	1	2.27104	0.00384422	0.0372319
ENSMUSG00000054520	Sh3bp2	6	23.0493	0.00382378	0.0372319
ENSMUSG00000044442	N6amt1	4	17.1191	0.00384135	0.0372319
ENSMUSG00000034345	Gtf2h5	3	14.6698	0.00384407	0.0372319
ENSMUSG00000040824	Snrpd2	2	10.327	0.00384765	0.0372319
ENSMUSG00000044709	Gemin7	6	25.3182	0.00383489	0.0372319
ENSMUSG00000026020	Nop58	13	52.3889	0.0038298	0.0372319
ENSMUSG00000001052	Sec24b	7	28.2711	0.00383366	0.0372319
ENSMUSG00000038421	Fcrla	5	29.4492	0.00383759	0.0372319
ENSMUSG00000007656	Arpp19	10	37.1472	0.00383056	0.0372319
ENSMUSG00000033813	Tcea1	2	11.5218	0.00383257	0.0372319
ENSMUSG00000059534	Uqcr10	3	13.1807	0.00383269	0.0372319
ENSMUSG00000067365	Tmem128	5	22.4905	0.00384616	0.0372319
ENSMUSG00000046865	Fbl	5	21.5125	0.00383256	0.0372319
ENSMUSG00000039414	Heatr5b	6	18.7031	0.00385447	0.0372739
ENSMUSG00000002372	Ranbp3	6	29.9721	0.00386452	0.0373221
ENSMUSG00000034602	Mon2	11	44.6773	0.0038669	0.0373221
ENSMUSG00000033991	Ttc37	5	18.4868	0.00386657	0.0373221
ENSMUSG00000028684	Urod	5	17.1902	0.00387949	0.0373479
ENSMUSG00000044221	Grsf1	3	15.6094	0.00387846	0.0373479
ENSMUSG00000056305	Usp39	2	9.65973	0.00387908	0.0373479
ENSMUSG00000029328	Hnrnpdl	7	42.0911	0.00387384	0.0373479
ENSMUSG00000021738	Atxn7	5	20.0692	0.00388346	0.0373621
ENSMUSG00000054302	Eapp	6	23.4705	0.00389328	0.0373757
ENSMUSG00000044155	Lsm8	4	15.8972	0.0038948	0.0373757
ENSMUSG00000028163	Nfkb1	10	54.6913	0.00389462	0.0373757
ENSMUSG00000096740	Lbhd1	2	8.40168	0.00389229	0.0373757
ENSMUSG00000036672	Cenpt	7	20.1262	0.00390665	0.0374383
ENSMUSG00000031683	Lsm6	4	20.7287	0.00390879	0.0374383
ENSMUSG00000021606	Ndufs6	4	13.6434	0.00390656	0.0374383
ENSMUSG00000094950	Vmn2r66	2	8.78314	0.00391649	0.0374745
ENSMUSG00000024790	Sac3d1	1	5.47137	0.00391755	0.0374745
ENSMUSG00000020265	Sumo3	7	30.3119	0.00392259	0.0374988
ENSMUSG00000028053	Ash1l	4	21.2874	0.00392536	0.0375016
ENSMUSG00000015937	Macroh2a1	6	34.9554	0.00395588	0.0377692
ENSMUSG00000034255	Arhgap27	7	24.2861	0.00396711	0.0378523
ENSMUSG00000032330	Cox7a2	3	11.3713	0.00398203	0.0378986
ENSMUSG00000022890	Atp5j	9	39.041	0.00397914	0.0378986
ENSMUSG00000028847	Trappc3	2	10.447	0.00397508	0.0378986
ENSMUSG00000030178	Klra13-ps	2	4.80812	0.00398005	0.0378986
ENSMUSG00000037236	Matr3	16	68.3959	0.00398916	0.0379424
ENSMUSG00000038058	Nod1	5	16.6624	0.00399446	0.0379689
ENSMUSG00000082030	Gm13081	1	3.02172	0.0040039	0.0380346
ENSMUSG00000046311	Zfp62	8	33.6636	0.00400912	0.0380601
ENSMUSG00000060044	Tmem26	2	6.52112	0.00402289	0.0381186
ENSMUSG00000037296	Lsm1	3	13.018	0.00402154	0.0381186
ENSMUSG00000026315	Serpinb8	1	2.63853	0.00401885	0.0381186
ENSMUSG00000020843	Timm22	3	12.1949	0.00404161	0.0382084
ENSMUSG00000025223	Ldb1	8	44.585	0.00404791	0.0382084
ENSMUSG00000030793	Pycard	2	11.4665	0.00405057	0.0382084
ENSMUSG00000063412	Gm10131	1	6.63907	0.00405268	0.0382084
ENSMUSG00000019738	Polr2i	5	14.8688	0.00403767	0.0382084
ENSMUSG00000012483	Rpa3	2	9.36049	0.004052	0.0382084
ENSMUSG00000035683	Melk	1	4.95261	0.00405006	0.0382084
ENSMUSG00000057110	Cntrl	10	42.1083	0.0040417	0.0382084
ENSMUSG00000040842	Szrd1	5	28.215	0.00405936	0.0382475
ENSMUSG00000021127	Zfp36l1	3	17.8188	0.00406337	0.0382612
ENSMUSG00000020124	Usp15	10	51.2051	0.00408226	0.0383911
ENSMUSG00000028899	Taf12	2	11.4661	0.0040801	0.0383911
ENSMUSG00000026199	Ankzf1	7	29.628	0.00408707	0.0384123
ENSMUSG00000025868	Higd2a	1	6.30423	0.00409177	0.0384325
ENSMUSG00000074238	Ap1ar	7	22.2228	0.00409587	0.038447
ENSMUSG00000028884	Rpa2	5	18.3497	0.0041252	0.0386658
ENSMUSG00000021816	Ppp3cb	7	36.1903	0.00412689	0.0386658
ENSMUSG00000065990	Aurkaip1	5	22.1878	0.00412397	0.0386658
ENSMUSG00000021514	Zfp369	4	17.8725	0.00414168	0.0386694
ENSMUSG00000052798	Nup107	4	15.2769	0.00413583	0.0386694
ENSMUSG00000054733	Msra	2	9.94716	0.00413308	0.0386694
ENSMUSG00000020978	Klhdc2	4	17.2058	0.00413219	0.0386694
ENSMUSG00000021500	Ddx46	3	19.2275	0.00413876	0.0386694
ENSMUSG00000007038	Neu1	3	14.6988	0.00414269	0.0386694
ENSMUSG00000032849	Abcc4	3	14.5848	0.00415604	0.038698
ENSMUSG00000027583	Zbtb46	3	8.15806	0.00415307	0.038698
ENSMUSG00000036026	Tmem63b	3	12.8304	0.00415437	0.038698
ENSMUSG00000031706	Rfx1	4	20.0493	0.00415074	0.038698
ENSMUSG00000067341	H2-Eb2	1	7.92371	0.00415912	0.0387027
ENSMUSG00000053291	Rab4b	6	28.8534	0.00416617	0.0387444
ENSMUSG00000017781	Pitpna	5	26.297	0.00417319	0.0387738
ENSMUSG00000012519	Mlkl	1	2.57865	0.00417449	0.0387738
ENSMUSG00000071646	Mta2	5	24.5026	0.0041901	0.0388948
ENSMUSG00000020806	Rhbdf2	3	13.981	0.00419596	0.0389252
ENSMUSG00000019261	Map1s	5	22.4484	0.00420144	0.038952
ENSMUSG00000026819	Slc25a25	5	16.6442	0.00420442	0.0389556
ENSMUSG00000024400	Wdr33	7	27.4795	0.00421328	0.0389821
ENSMUSG00000031666	Rbl2	5	19.478	0.00421971	0.0389821
ENSMUSG00000049470	Aff4	6	26.8687	0.00422023	0.0389821
ENSMUSG00000001666	Ddt	2	9.1235	0.0042105	0.0389821
ENSMUSG00000039849	Pcif1	4	18.3319	0.00421625	0.0389821
ENSMUSG00000036840	Siah1a	1	5.73613	0.00423262	0.0390726
ENSMUSG00000037849	Ifi206	1	5.88263	0.00423622	0.0390818
ENSMUSG00000024927	Rela	5	23.06	0.00424043	0.0390966
ENSMUSG00000029402	Snrnp35	2	6.76541	0.00424382	0.039104
ENSMUSG00000076688	Ighv15-2	1	3.02071	0.00424707	0.03911
ENSMUSG00000030374	Strn4	10	36.4617	0.00425983	0.0391969
ENSMUSG00000000088	Cox5a	3	14.6598	0.00426694	0.0391969
ENSMUSG00000023913	Pla2g7	3	6.77745	0.00426304	0.0391969
ENSMUSG00000027652	Ralgapb	8	29.2006	0.00426679	0.0391969
ENSMUSG00000021203	Otub2	3	12.3594	0.00427607	0.0392329
ENSMUSG00000033075	Senp1	7	33.7733	0.00427393	0.0392329
ENSMUSG00000030560	Ctsc	5	26.9535	0.00428062	0.0392507
ENSMUSG00000031799	Tpm4	4	20.2605	0.0042845	0.0392624
ENSMUSG00000021645	Smn1	6	15.1186	0.00430624	0.0394376
ENSMUSG00000025041	Nt5c2	7	32.6146	0.00431816	0.0394694
ENSMUSG00000028907	Utp11	2	11.4203	0.00432158	0.0394694
ENSMUSG00000000148	Brat1	6	22.9346	0.00431857	0.0394694
ENSMUSG00000060216	Arrb2	11	38.1771	0.00432283	0.0394694
ENSMUSG00000020392	Cdkn2aipnl	2	10.057	0.00431403	0.0394694
ENSMUSG00000036853	Mcoln3	2	5.89688	0.00432794	0.0394745
ENSMUSG00000026280	Atg4b	9	32.9834	0.00432864	0.0394745
ENSMUSG00000041609	Bicdl1	4	10.4797	0.00434139	0.0395668
ENSMUSG00000019802	Sec63	5	24.016	0.00434809	0.0396039
ENSMUSG00000061024	Rrs1	1	6.9073	0.00437367	0.0396586
ENSMUSG00000002010	Idh3g	7	27.6083	0.00437517	0.0396586
ENSMUSG00000021639	Gtf2h2	9	32.934	0.00436946	0.0396586
ENSMUSG00000022247	Brix1	2	11.5617	0.00436977	0.0396586
ENSMUSG00000024764	Naa40	5	27.1403	0.00436184	0.0396586
ENSMUSG00000023830	Igf2r	1	7.04441	0.00437088	0.0396586
ENSMUSG00000027195	Hsd17b12	2	8.65776	0.00436781	0.0396586
ENSMUSG00000025485	Ric8a	10	44.6182	0.00436049	0.0396586
ENSMUSG00000079658	Eloc	9	32.7732	0.00438771	0.0397483
ENSMUSG00000006301	Tmbim1	4	12.1219	0.00439056	0.0397502
ENSMUSG00000025154	Arhgap19	1	6.21949	0.00440766	0.039833
ENSMUSG00000002948	Map2k7	6	27.3264	0.00440595	0.039833
ENSMUSG00000004552	Ctse	2	10.2359	0.00440537	0.039833
ENSMUSG00000029475	Kdm2b	8	33.4064	0.00441445	0.0398642
ENSMUSG00000026238	Ptma	5	32.0799	0.00441641	0.0398642
ENSMUSG00000048307	Ankrd46	2	11.0413	0.00442156	0.0398868
ENSMUSG00000035770	Dync1li2	4	17.9364	0.00442849	0.0399254
ENSMUSG00000053553	3110082I17Rik	2	7.98944	0.00443623	0.0399712
ENSMUSG00000079003	Samd1	2	8.29939	0.00444819	0.040041
ENSMUSG00000037795	N4bp2	8	29.6085	0.00444929	0.040041
ENSMUSG00000022295	Atp6v1c1	4	14.2336	0.0044615	0.0401268
ENSMUSG00000021000	Mia2	12	47.7654	0.0044724	0.0401289
ENSMUSG00000032633	Flcn	4	20.8109	0.00447506	0.0401289
ENSMUSG00000062785	Kcnc3	3	11.5784	0.00447036	0.0401289
ENSMUSG00000028018	Gstcd	5	14.4605	0.00447773	0.0401289
ENSMUSG00000068921	Dap3	12	43.9714	0.00447576	0.0401289
ENSMUSG00000039737	Prkrip1	4	17.4443	0.00446784	0.0401289
ENSMUSG00000029826	Zc3hav1	4	25.1786	0.00449578	0.0402427
ENSMUSG00000044876	Zfp444	5	17.0079	0.00449357	0.0402427
ENSMUSG00000042870	Tom1	3	10.0512	0.00451028	0.0403485
ENSMUSG00000079334	Naa80	2	7.42887	0.0045367	0.0404926
ENSMUSG00000028882	Ppp1r8	5	20.2053	0.00453767	0.0404926
ENSMUSG00000044030	Irf2bp1	1	6.55595	0.0045301	0.0404926
ENSMUSG00000052331	Ankrd44	12	47.0451	0.00453378	0.0404926
ENSMUSG00000032245	Cln6	3	9.08523	0.00453985	0.0404926
ENSMUSG00000029472	Anapc5	14	67.0468	0.00455802	0.0406307
ENSMUSG00000024308	Tapbp	6	28.1623	0.00456476	0.0406667
ENSMUSG00000022468	Endou	3	12.9514	0.00457302	0.0407162
ENSMUSG00000042207	Kdm5b	4	15.705	0.00458123	0.040717
ENSMUSG00000045038	Prkce	2	9.61049	0.00457734	0.040717
ENSMUSG00000020149	Rab1a	4	18.7233	0.00457876	0.040717
ENSMUSG00000021731	Mrps30	2	11.4706	0.00458885	0.0407606
ENSMUSG00000021973	Micu2	2	10.427	0.00459764	0.0407905
ENSMUSG00000029175	Slc35f6	4	14.8758	0.00459689	0.0407905
ENSMUSG00000075486	Commd6	3	15.1873	0.00461593	0.0408804
ENSMUSG00000032285	Dnaja4	1	4.47097	0.00461366	0.0408804
ENSMUSG00000003437	Paf1	10	36.455	0.00461392	0.0408804
ENSMUSG00000027978	Prss12	1	3.03818	0.00462928	0.0409511
ENSMUSG00000038495	Otud7b	6	21.9687	0.00463194	0.0409511
ENSMUSG00000020009	Ifngr1	5	22.7	0.00463207	0.0409511
ENSMUSG00000031068	Glrx3	4	19.7203	0.00464185	0.0410135
ENSMUSG00000024878	Cbwd1	2	8.1306	0.00465319	0.0410443
ENSMUSG00000020817	Rabep1	6	24.9689	0.00465108	0.0410443
ENSMUSG00000026944	Abca2	3	11.3734	0.00465353	0.0410443
ENSMUSG00000015714	Cers2	5	24.2235	0.0046828	0.0412038
ENSMUSG00000045868	Gvin1	2	13.7546	0.0046853	0.0412038
ENSMUSG00000041975	Mettl8	8	19.5415	0.00468195	0.0412038
ENSMUSG00000031176	Dynlt3	3	10.5086	0.00467731	0.0412038
ENSMUSG00000032555	Topbp1	7	35.0518	0.00468498	0.0412038
ENSMUSG00000008035	Mid1ip1	4	13.0404	0.00468929	0.0412148
ENSMUSG00000042185	Nfrkb	8	33.7676	0.00469531	0.0412348
ENSMUSG00000022636	Alcam	6	23.6019	0.00469739	0.0412348
ENSMUSG00000062825	Actg1	9	47.096	0.00469979	0.0412348
ENSMUSG00000052456	Get3	3	13.5586	0.00470614	0.0412665
ENSMUSG00000019055	Plod1	2	7.93999	0.00472003	0.0413401
ENSMUSG00000039016	Timm8b	1	5.597	0.00471934	0.0413401
ENSMUSG00000033106	Slc7a6os	3	17.3443	0.00473414	0.0413488
ENSMUSG00000059456	Ptk2b	8	43.4753	0.00472941	0.0413488
ENSMUSG00000069910	Spdl1	3	9.88692	0.00473222	0.0413488
ENSMUSG00000026201	Stk16	14	46.8652	0.00473335	0.0413488
ENSMUSG00000032508	Myd88	2	11.2673	0.00473477	0.0413488
ENSMUSG00000005262	Ufd1	6	27.1824	0.00475009	0.0414586
ENSMUSG00000031403	Dkc1	11	33.7257	0.00475399	0.0414686
ENSMUSG00000063108	Zfp26	4	18.3423	0.00477099	0.0415762
ENSMUSG00000029093	Sorcs2	2	6.06509	0.00477185	0.0415762
ENSMUSG00000030609	Aen	7	27.7646	0.00477845	0.0415855
ENSMUSG00000078762	Haus5	6	25.3075	0.00477838	0.0415855
ENSMUSG00000001910	Nacc1	2	11.981	0.00479148	0.0416748
ENSMUSG00000025917	Cops5	6	28.2393	0.00479885	0.0417138
ENSMUSG00000022710	Usp7	11	52.6778	0.0048015	0.0417138
ENSMUSG00000032661	Oas3	2	6.02942	0.00481032	0.0417662
ENSMUSG00000038555	Reep2	1	3.84114	0.00481397	0.0417738
ENSMUSG00000020570	Sypl	6	29.1135	0.00481689	0.0417751
ENSMUSG00000016541	Atxn10	1	7.02112	0.00482186	0.04178
ENSMUSG00000024845	Tmem134	10	41.873	0.00482565	0.04178
ENSMUSG00000028334	Nans	4	13.7558	0.00482579	0.04178
ENSMUSG00000020687	Cdc27	3	15.7252	0.00483392	0.0418263
ENSMUSG00000038280	Ostm1	2	11.5707	0.00484305	0.0418332
ENSMUSG00000039623	Ap5z1	4	18.4986	0.00484117	0.0418332
ENSMUSG00000030868	Dctn5	3	16.1527	0.00483978	0.0418332
ENSMUSG00000030452	Nipa2	6	26.952	0.00484745	0.0418472
ENSMUSG00000022964	Tmem50b	3	12.0013	0.00485562	0.0418937
ENSMUSG00000014550	Rbsn	2	10.2657	0.00490213	0.0419399
ENSMUSG00000002107	Celf2	13	51.365	0.00488573	0.0419399
ENSMUSG00000036372	Tmem258	4	18.7814	0.00486598	0.0419399
ENSMUSG00000046364	Rpl27a	6	36.0843	0.00488854	0.0419399
ENSMUSG00000011306	Sugp1	3	16.3468	0.00487583	0.0419399
ENSMUSG00000041840	Haus1	3	13.4056	0.00486661	0.0419399
ENSMUSG00000003549	Ercc1	7	25.7417	0.00489932	0.0419399
ENSMUSG00000041355	Ssr2	4	16.6492	0.00489278	0.0419399
ENSMUSG00000031557	Plekha2	5	23.1121	0.00490093	0.0419399
ENSMUSG00000063646	Jakmip1	11	41.4972	0.00489155	0.0419399
ENSMUSG00000030545	Pex11a	1	3.10969	0.00488049	0.0419399
ENSMUSG00000032239	Rp9	5	17.6106	0.00490279	0.0419399
ENSMUSG00000011257	Pabpc4	6	33.8796	0.00487664	0.0419399
ENSMUSG00000031819	Emc8	8	29.2399	0.0048954	0.0419399
ENSMUSG00000006307	Kmt2b	8	33.5799	0.00488098	0.0419399
ENSMUSG00000050106	Tmc8	5	23.2399	0.00491529	0.0420099
ENSMUSG00000030315	Vgll4	7	25.7615	0.00491655	0.0420099
ENSMUSG00000033020	Polr2f	4	18.5701	0.00493849	0.042106
ENSMUSG00000063316	Rpl27	5	24.2121	0.004939	0.042106
ENSMUSG00000036751	Cox6b1	3	13.6952	0.00493241	0.042106
ENSMUSG00000040084	Bub1b	3	10.5852	0.00493612	0.042106
ENSMUSG00000023940	Sgo1	1	5.3247	0.00494936	0.0421683
ENSMUSG00000038446	Cdc40	5	20.0424	0.00495191	0.0421683
ENSMUSG00000075705	Msrb1	2	10.154	0.00497802	0.0423667
ENSMUSG00000027811	4930579G24Rik	1	4.91192	0.00499861	0.0424601
ENSMUSG00000028961	Pgd	5	18.2198	0.00500152	0.0424601
ENSMUSG00000034194	R3hcc1	4	12.1677	0.00500311	0.0424601
ENSMUSG00000046207	Pik3r6	1	3.50546	0.00499866	0.0424601
ENSMUSG00000028954	Nub1	3	19.4143	0.00499843	0.0424601
ENSMUSG00000070697	Utp3	1	7.26592	0.00503074	0.0426562
ENSMUSG00000027099	Mtx2	3	14.9582	0.00503282	0.0426562
ENSMUSG00000026826	Nr4a2	6	17.841	0.00503472	0.0426562
ENSMUSG00000020612	Prkar1a	4	22.8697	0.00504098	0.0426852
ENSMUSG00000034673	Pbx2	4	17.4811	0.00505385	0.0427259
ENSMUSG00000034889	Cactin	2	11.2938	0.00505019	0.0427259
ENSMUSG00000059429	Or1l4	1	4.66596	0.0050543	0.0427259
ENSMUSG00000036940	Kdm1a	7	29.3484	0.00506439	0.0427871
ENSMUSG00000082938	Gm2810	1	2.59642	0.00507022	0.0428124
ENSMUSG00000024383	Map3k2	3	14.1202	0.0050734	0.0428152
ENSMUSG00000021189	Atxn3	4	11.1618	0.00507954	0.042819
ENSMUSG00000038256	Bcl9	6	17.9581	0.00507821	0.042819
ENSMUSG00000014773	Dll1	2	5.94666	0.00509086	0.0428904
ENSMUSG00000094921	Vmn2r112	2	7.70808	0.00509712	0.0429054
ENSMUSG00000025872	Thoc3	2	10.1234	0.00509834	0.0429054
ENSMUSG00000061414	Cracr2a	3	7.97423	0.0051089	0.0429461
ENSMUSG00000003037	Rab8a	2	13.5515	0.0051088	0.0429461
ENSMUSG00000017776	Crk	4	20.8821	0.00512001	0.0429675
ENSMUSG00000044328	Trp53i13	3	9.50315	0.00511733	0.0429675
ENSMUSG00000031934	Panx1	4	19.0823	0.005119	0.0429675
ENSMUSG00000110057	Gm2225	1	4.27573	0.00512301	0.0429688
ENSMUSG00000029465	Arpc3	8	34.697	0.00512728	0.0429806
ENSMUSG00000020287	Mpg	4	18.2985	0.00513963	0.0430602
ENSMUSG00000027327	1700037H04Rik	4	12.9107	0.00514268	0.0430617
ENSMUSG00000025410	Dctn2	5	22.8362	0.00514833	0.0430851
ENSMUSG00000021569	Trip13	2	9.44891	0.00515599	0.0431013
ENSMUSG00000031812	Map1lc3b	5	28.1151	0.00515582	0.0431013
ENSMUSG00000090273	Prr22	2	5.8076	0.00517931	0.0432241
ENSMUSG00000024978	Gpam	2	9.82506	0.00517891	0.0432241
ENSMUSG00000030603	Psmc4	5	19.3829	0.00517691	0.0432241
ENSMUSG00000009863	Sdhb	3	15.9277	0.00518382	0.0432378
ENSMUSG00000062014	Gmfb	6	26.2735	0.00520343	0.0433773
ENSMUSG00000063286	Gvin-ps7	1	8.96897	0.00520634	0.0433776
ENSMUSG00000091803	Cox16	6	21.3637	0.00521332	0.0434117
ENSMUSG00000028676	Srsf10	10	49.0837	0.00523798	0.0435929
ENSMUSG00000028651	Ppie	3	11.4754	0.00524366	0.043616
ENSMUSG00000039130	Zc3hc1	5	17.1026	0.00525403	0.0436781
ENSMUSG00000027303	Ptpra	7	29.5633	0.00527932	0.0438641
ENSMUSG00000035266	Helq	10	34.5787	0.00528477	0.0438851
ENSMUSG00000039068	Zzz3	7	35.2277	0.00528806	0.0438883
ENSMUSG00000041594	Tmtc4	8	16.9844	0.00531377	0.0439079
ENSMUSG00000047098	Rnf31	5	18.4653	0.00530428	0.0439079
ENSMUSG00000040723	Rcsd1	5	27.7724	0.00531322	0.0439079
ENSMUSG00000033721	Vav3	2	7.40851	0.00530735	0.0439079
ENSMUSG00000029922	Mkrn1	7	27.2574	0.00530171	0.0439079
ENSMUSG00000026687	Aldh9a1	4	16.0255	0.0052934	0.0439079
ENSMUSG00000037674	Rfx7	6	29.7902	0.00530767	0.0439079
ENSMUSG00000070354	Evi2	1	5.63482	0.005312	0.0439079
ENSMUSG00000019854	Reps1	12	38.969	0.00532455	0.0439728
ENSMUSG00000070462	Tlnrd1	1	7.16237	0.00533918	0.0440212
ENSMUSG00000022706	Mrpl40	3	13.0592	0.00533583	0.0440212
ENSMUSG00000020153	Ndufs7	5	20.7399	0.00533887	0.0440212
ENSMUSG00000004508	Gab2	1	4.21924	0.00536079	0.0441751
ENSMUSG00000022526	Zfp251	3	12.0389	0.00537727	0.0442867
ENSMUSG00000030726	Pold3	8	31.5717	0.00539916	0.0444426
ENSMUSG00000001962	Fam50a	3	13.3681	0.00540725	0.0444849
ENSMUSG00000025017	Pik3ap1	2	14.5766	0.00544214	0.0447475
ENSMUSG00000027787	Nmd3	6	27.1613	0.00545123	0.0447977
ENSMUSG00000078153	Psme2b	1	6.01576	0.00546915	0.0449204
ENSMUSG00000052833	Sae1	4	19.3399	0.00547994	0.044965
ENSMUSG00000091512	Lamtor3	6	23.2039	0.00548055	0.044965
ENSMUSG00000021810	Ecd	3	13.2327	0.00549568	0.0450646
ENSMUSG00000045382	Cxcr4	2	15.2958	0.00549983	0.0450741
ENSMUSG00000032177	Pde4a	5	16.6894	0.00551051	0.045137
ENSMUSG00000068036	Afdn	4	8.54034	0.00552059	0.045195
ENSMUSG00000039753	Fbxl5	8	35.1346	0.00553648	0.0452266
ENSMUSG00000029169	Dhx15	6	30.9391	0.00553548	0.0452266
ENSMUSG00000028478	Clta	4	23.2206	0.00553125	0.0452266
ENSMUSG00000027367	Stard7	6	26.7431	0.00553012	0.0452266
ENSMUSG00000098557	Kctd12	1	8.64339	0.00554732	0.0452619
ENSMUSG00000045996	Polr2k	2	9.32926	0.00554752	0.0452619
ENSMUSG00000028822	Tmem50a	2	11.6395	0.00554983	0.0452619
ENSMUSG00000105504	Gbp5	4	15.53	0.00555948	0.0453161
ENSMUSG00000023994	Nfya	10	41.9566	0.00557659	0.0454309
ENSMUSG00000034820	Cpsf7	8	40.4822	0.00558547	0.0454541
ENSMUSG00000004849	Ap1s1	3	9.69033	0.00558532	0.0454541
ENSMUSG00000007564	Ppp2r1a	6	22.2433	0.00558881	0.0454567
ENSMUSG00000008393	Carhsp1	1	6.76595	0.00560679	0.0455608
ENSMUSG00000028385	Snx30	3	13.2681	0.00560766	0.0455608
ENSMUSG00000028798	Eif3i	4	20.6216	0.00563152	0.0456469
ENSMUSG00000036430	Tbcc	1	5.58243	0.00563499	0.0456469
ENSMUSG00000027698	Nceh1	1	6.05449	0.00562869	0.0456469
ENSMUSG00000052889	Prkcb	6	33.5839	0.00563647	0.0456469
ENSMUSG00000081344	Gm14303	1	4.23167	0.00563605	0.0456469
ENSMUSG00000026880	Stom	1	5.43847	0.00562284	0.0456469
ENSMUSG00000031922	Cep57	11	48.0309	0.00565657	0.0457393
ENSMUSG00000015943	Bola1	3	8.86291	0.00567219	0.0457393
ENSMUSG00000116876	Gm49721	1	1.78092	0.00566917	0.0457393
ENSMUSG00000022389	Tef	5	21.9077	0.00566646	0.0457393
ENSMUSG00000034880	Mrpl34	1	5.6333	0.00565791	0.0457393
ENSMUSG00000045252	Zfp574	2	10.1661	0.00565094	0.0457393
ENSMUSG00000028419	Chmp5	1	6.57584	0.00566416	0.0457393
ENSMUSG00000000605	Clcn4	7	27.1564	0.00566601	0.0457393
ENSMUSG00000026895	Ndufa8	1	6.39333	0.00568001	0.0457778
ENSMUSG00000039621	Prex1	4	18.2191	0.0056874	0.0458128
ENSMUSG00000089859	Olfr1565	1	4.35656	0.00570587	0.0458145
ENSMUSG00000027472	Pdrg1	6	23.0568	0.00570532	0.0458145
ENSMUSG00000030772	Dkk3	1	1.91209	0.00569751	0.0458145
ENSMUSG00000040721	Zfhx2	3	12.3572	0.0056942	0.0458145
ENSMUSG00000025959	Klf7	3	10.0729	0.00570026	0.0458145
ENSMUSG00000052557	Gan	1	6.72767	0.0056907	0.0458145
ENSMUSG00000112349	Gm48132	1	6.00781	0.00572019	0.0458213
ENSMUSG00000031584	Gsr	1	5.17117	0.00572195	0.0458213
ENSMUSG00000027108	Ola1	4	19.2001	0.00572126	0.0458213
ENSMUSG00000001211	Agpat3	7	32.9345	0.00571051	0.0458213
ENSMUSG00000055413	H2-Q5	3	17.8845	0.00572098	0.0458213
ENSMUSG00000064068	Mtx1	12	39.343	0.00572966	0.0458586
ENSMUSG00000035273	Hpse	2	10.9053	0.00574556	0.0459615
ENSMUSG00000030104	Edem1	5	28.321	0.00575005	0.0459729
ENSMUSG00000026750	Psmb7	2	10.2498	0.00576215	0.0460452
ENSMUSG00000057367	Birc2	4	21.8764	0.00577525	0.0461254
ENSMUSG00000015087	Rabl6	6	26.6706	0.0057797	0.0461364
ENSMUSG00000031792	Usb1	3	12.5467	0.00578563	0.0461593
ENSMUSG00000027510	Rbm38	8	30.2949	0.00579555	0.0462139
ENSMUSG00000030654	Arl6ip1	4	15.5353	0.00583132	0.0464745
ENSMUSG00000002835	Chaf1a	3	13.5449	0.00583786	0.046502
ENSMUSG00000079038	D130040H23Rik	4	18.7974	0.00585221	0.0465576
ENSMUSG00000025971	Maip1	2	10.3292	0.00585413	0.0465576
ENSMUSG00000067071	Hes6	3	14.3785	0.00585359	0.0465576
ENSMUSG00000022504	Ciita	7	33.3001	0.00587626	0.0466696
ENSMUSG00000039285	Azi2	9	37.7961	0.00587898	0.0466696
ENSMUSG00000061589	Dot1l	5	25.1412	0.00587368	0.0466696
ENSMUSG00000026771	Spopl	5	19.3638	0.00588061	0.0466696
ENSMUSG00000052428	Tmco1	4	16.918	0.00589492	0.0467339
ENSMUSG00000050627	Gpd1l	4	18.0988	0.00589393	0.0467339
ENSMUSG00000041859	Mcm3	4	17.2586	0.00590227	0.0467429
ENSMUSG00000020381	Mrnip	1	4.3401	0.0059014	0.0467429
ENSMUSG00000028071	Sh2d2a	3	17.6007	0.00591192	0.0467947
ENSMUSG00000060429	Sntb1	1	3.57753	0.00594022	0.0469939
ENSMUSG00000039231	Suv39h1	5	24.4763	0.00594958	0.0470199
ENSMUSG00000005732	Ranbp1	3	11.6819	0.00594975	0.0470199
ENSMUSG00000019579	Mydgf	2	9.44664	0.00595712	0.0470535
ENSMUSG00000026659	Dusp12	6	18.1216	0.00596285	0.0470739
ENSMUSG00000029466	Anapc7	4	17.33	0.00596773	0.0470878
ENSMUSG00000003031	Cdkn1b	3	18.7156	0.00597544	0.0471178
ENSMUSG00000040181	Fmo1	1	4.46606	0.00597949	0.0471178
ENSMUSG00000000561	Wdr77	5	24.0057	0.00598161	0.0471178
ENSMUSG00000063146	Clip2	2	8.17374	0.00598406	0.0471178
ENSMUSG00000002055	Spag5	8	21.6468	0.00599328	0.0471658
ENSMUSG00000000171	Sdhd	1	7.01953	0.00600034	0.0471966
ENSMUSG00000059939	9430015G10Rik	7	24.1967	0.00601918	0.0472954
ENSMUSG00000054766	Set	7	37.8257	0.00601905	0.0472954
ENSMUSG00000049658	Bdp1	5	23.5466	0.0060258	0.0473227
ENSMUSG00000022035	Ccdc25	2	10.5853	0.00603534	0.0473235
ENSMUSG00000073702	Rpl31	6	36.1271	0.006033	0.0473235
ENSMUSG00000032187	Smarca4	4	22.7146	0.00603364	0.0473235
ENSMUSG00000025169	Ogfod3	1	4.92519	0.00604283	0.0473575
ENSMUSG00000041084	Ostc	3	12.0801	0.00604706	0.0473618
ENSMUSG00000003868	Ruvbl2	6	18.0676	0.00604967	0.0473618
ENSMUSG00000016833	Mrps18c	5	17.1799	0.00605325	0.0473652
ENSMUSG00000073902	Gvin3	1	7.43052	0.00607069	0.0474404
ENSMUSG00000031010	Usp9x	6	27.9103	0.00607232	0.0474404
ENSMUSG00000026867	Gapvd1	13	45.8682	0.00606829	0.0474404
ENSMUSG00000000374	Trappc10	3	15.2363	0.00608412	0.0474586
ENSMUSG00000027649	Ctnnbl1	2	8.411	0.00608237	0.0474586
ENSMUSG00000055943	Emc7	1	6.63152	0.00608095	0.0474586
ENSMUSG00000041712	Ubr7	1	7.17809	0.00608911	0.0474696
ENSMUSG00000037172	Dennd11	3	10.4609	0.00609183	0.0474696
ENSMUSG00000045983	Eif4g1	17	76.2803	0.00609779	0.0474794
ENSMUSG00000112605	Gm7476	1	4.27743	0.0060994	0.0474794
ENSMUSG00000045438	Cox19	7	18.8809	0.00611244	0.0475563
ENSMUSG00000067780	Pi15	1	3.41355	0.00611597	0.0475592
ENSMUSG00000006169	Clint1	3	20.4939	0.00612152	0.0475778
ENSMUSG00000021895	Arhgef3	2	12.8304	0.00614052	0.0475868
ENSMUSG00000078671	Chd2	12	44.7519	0.00614166	0.0475868
ENSMUSG00000056770	Setd3	6	28.1774	0.00613325	0.0475868
ENSMUSG00000020661	Dnmt3a	6	23.9628	0.00613597	0.0475868
ENSMUSG00000028010	Gar1	4	19.59	0.00612595	0.0475868
ENSMUSG00000015092	Edf1	4	14.6946	0.00613397	0.0475868
ENSMUSG00000090083	Rnf8	10	35.7928	0.00615028	0.0476291
ENSMUSG00000004317	Clcn5	3	12.1575	0.00615524	0.0476384
ENSMUSG00000028559	Osbpl9	11	40.8265	0.00615782	0.0476384
ENSMUSG00000042396	Rbm7	4	23.8705	0.00616112	0.0476395
ENSMUSG00000022568	Scrib	9	33.1829	0.00616499	0.0476449
ENSMUSG00000032035	Ets1	6	27.8098	0.00617863	0.0477013
ENSMUSG00000022571	Pycrl	1	5.71855	0.00617595	0.0477013
ENSMUSG00000024339	Tap2	4	19.5349	0.00618527	0.0477281
ENSMUSG00000033752	Mnd1	1	3.64634	0.00620496	0.0478539
ENSMUSG00000051403	Ppp1r37	3	15.8642	0.00620827	0.0478539
ENSMUSG00000031207	Msn	3	19.0626	0.00621463	0.0478539
ENSMUSG00000031485	Plpbp	8	32.1486	0.00621472	0.0478539
ENSMUSG00000051022	Hs3st1	3	11.5069	0.00621748	0.0478539
ENSMUSG00000032637	Atxn2l	6	34.607	0.00623873	0.0479694
ENSMUSG00000078440	Dohh	5	16.7534	0.00623886	0.0479694
ENSMUSG00000022967	Ifnar1	4	21.4012	0.00625801	0.0480203
ENSMUSG00000032280	Tle3	10	47.9538	0.00625374	0.0480203
ENSMUSG00000027641	Rbl1	4	16.9468	0.00625824	0.0480203
ENSMUSG00000033068	Entpd6	3	13.2212	0.00624965	0.0480203
ENSMUSG00000034192	Lsm3	4	16.6214	0.00628099	0.0480609
ENSMUSG00000068250	Amn1	6	17.7285	0.00628909	0.0480609
ENSMUSG00000026634	Angel2	8	32.2215	0.00628823	0.0480609
ENSMUSG00000027699	Ect2	2	8.45339	0.00627484	0.0480609
ENSMUSG00000028332	Hemgn	1	2.32239	0.00628731	0.0480609
ENSMUSG00000049680	Urgcp	3	12.5779	0.00627105	0.0480609
ENSMUSG00000027306	Nusap1	2	10.9885	0.00628706	0.0480609
ENSMUSG00000017144	Rnd3	2	5.36899	0.0062846	0.0480609
ENSMUSG00000021262	Evl	6	34.211	0.00629668	0.0480945
ENSMUSG00000031925	Maml2	3	10.385	0.00630964	0.0481202
ENSMUSG00000052812	Atad2b	5	20.582	0.00630741	0.0481202
ENSMUSG00000024008	Cpne5	2	9.92814	0.00630392	0.0481202
ENSMUSG00000029463	Fam216a	1	5.23045	0.00631445	0.0481325
ENSMUSG00000040760	Appl1	2	11.4325	0.00632553	0.0481925
ENSMUSG00000023068	Nus1	2	9.46294	0.00635234	0.0483006
ENSMUSG00000106028	Gm8493	1	3.34842	0.00635256	0.0483006
ENSMUSG00000052296	Ppp6r1	5	21.1561	0.00634723	0.0483006
ENSMUSG00000029617	Ccz1	5	22.7742	0.0063464	0.0483006
ENSMUSG00000022234	Cct5	5	24.8628	0.00636308	0.0483346
ENSMUSG00000040479	Dgkz	11	53.194	0.00636345	0.0483346
ENSMUSG00000027540	Ptpn1	7	28.2531	0.0063671	0.0483379
ENSMUSG00000020737	Jpt1	5	19.6801	0.00637084	0.0483419
ENSMUSG00000030611	Mrps11	5	17.1609	0.00637562	0.0483538
ENSMUSG00000031774	Psme3ip1	8	21.683	0.00639963	0.0485011
ENSMUSG00000002949	Timm44	8	30.1656	0.00640149	0.0485011
ENSMUSG00000019734	Tmc4	7	18.044	0.0064355	0.0487343
ENSMUSG00000039100	Marchf6	3	11.4302	0.00644553	0.0487611
ENSMUSG00000027628	Aar2	2	10.5262	0.00644409	0.0487611
ENSMUSG00000028991	Mtor	4	14.3354	0.00645675	0.0487724
ENSMUSG00000043733	Ptpn11	4	20.1921	0.00645569	0.0487724
ENSMUSG00000056501	Cebpb	1	5.96099	0.00645339	0.0487724
ENSMUSG00000019189	Rnf145	6	30.205	0.006463	0.0487951
ENSMUSG00000003235	Eif2b5	3	13.2333	0.00646958	0.0488203
ENSMUSG00000029822	Osbpl3	5	15.9708	0.00647578	0.0488427
ENSMUSG00000068391	Chrac1	2	10.007	0.00648104	0.0488578
ENSMUSG00000060098	Prmt7	7	22.7726	0.00651205	0.049067
ENSMUSG00000037731	Themis2	1	8.27558	0.00651629	0.0490744
ENSMUSG00000020074	Ccar1	11	46.6396	0.00653148	0.0491566
[truncated: 13,048 more rows]
