# Supplementary material for: TFEB activation hallmarks antigenic experience of B lymphocytes and directs germinal center fate decisions
Source: Nat Commun. 2024 Aug 14;15:6971. doi: 10.1038/s41467-024-51166-3 (PMC11322606; doi:10.1038/s41467-024-51166-3)
Supplement: Supplementary file 6 — Supplementary Data 3 [file 41467_2024_51166_MOESM6_ESM.xlsx]

## Sheet: TFEB KO vs WT - GC B cells
gene_id	baseMean	log2FoldChange	lfcSE	stat	pvalue	padj	gene_name
ENSMUSG00000110040	6.24247	-18.1426	3.81292	-4.75818	1.95346e-06	0.000125106	Gm49369
ENSMUSG00000032484	22.3009	-6.55949	2.33189	-2.81295	0.0049089	0.0469649	Ngp
ENSMUSG00000084071	6.67271	-6.27878	3.2271	-1.94564	0.0516978	0.218052	Gm13378
ENSMUSG00000112311	4.10902	-6.03928	1.78506	-3.38323	0.000716375	0.0116582	Gm8153
ENSMUSG00000112903	58.8897	-5.43344	1.40864	-3.85721	0.000114687	0.00294304	Gm5948
ENSMUSG00000040809	8.80239	-4.9557	1.50807	-3.28612	0.00101578	0.0151531	Chil3
ENSMUSG00000045625	5.46157	-4.84959	0.982002	-4.93847	7.87374e-07	5.96877e-05	Pigz
ENSMUSG00000038357	4.30817	-4.52211	2.71539	-1.66536	0.0958406	0.311189	Camp
ENSMUSG00000112241	9.86733	-4.10419	2.05971	-1.99261	0.0463046	0.203188	Gm49325
ENSMUSG00000051228	9.35962	-4.02852	0.867953	-4.64141	3.46039e-06	0.000195492	Nyx
ENSMUSG00000063696	2952.46	-4.0037	0.967452	-4.1384	3.49737e-05	0.001181	Gm8730
ENSMUSG00000052212	6.90419	-3.95638	1.29845	-3.047	0.0023114	0.027808	Cd177
ENSMUSG00000094315	35.3384	-3.89722	0.692297	-5.62941	1.80825e-08	2.66009e-06	Igkv4-78
ENSMUSG00000007097	5.31572	-3.70399	1.25903	-2.94193	0.00326172	0.0354805	Atp1a2
ENSMUSG00000036782	23.8964	-3.67644	1.27708	-2.87879	0.00399202	0.0405249	Klhl13
ENSMUSG00000089865	4.3926	-3.65651	1.85807	-1.96791	0.0490784	0.210754	Gm44503
ENSMUSG00000083708	51.1019	-3.39579	1.39793	-2.42916	0.015134	0.100429	Gm13123
ENSMUSG00000076539	35.5239	-3.37311	1.06669	-3.16221	0.00156574	0.0207849	Igkv4-81
ENSMUSG00000086040	34.8486	-3.37303	0.996773	-3.38395	0.000714523	0.0116535	Wipf3
ENSMUSG00000034295	31.0416	-3.34934	0.585894	-5.71662	1.08662e-08	1.73602e-06	Fhod3
ENSMUSG00000031442	14.0893	-3.21511	0.541589	-5.93644	2.91284e-09	6.00578e-07	Mcf2l
ENSMUSG00000081434	506.93	-3.10482	0.850487	-3.65064	0.000261591	0.00553664	Gm14165
ENSMUSG00000108105	18.5988	-3.08892	1.02988	-2.99931	0.00270594	0.0310942	Gm5340
ENSMUSG00000026822	4.9019	-3.07196	1.75253	-1.75287	0.0796241	0.28081	Lcn2
ENSMUSG00000097906	1715.87	-3.06518	0.852849	-3.59405	0.000325576	0.00652728	Gm9625
ENSMUSG00000030208	16.9132	-3.01467	0.701541	-4.29722	1.72954e-05	0.000698301	Emp1
ENSMUSG00000028664	39.8299	-2.91339	0.395568	-7.36507	1.77055e-13	1.31534e-10	Ephb2
ENSMUSG00000112022	59.5763	-2.89193	2.60295	-1.11102	0.26656	0.543171	Gm2436
ENSMUSG00000054256	14.0582	-2.78609	1.25942	-2.2122	0.0269527	0.144833	Msi1
ENSMUSG00000036027	17.6046	-2.7739	0.930978	-2.97956	0.00288663	0.0325414	Pou2af2
ENSMUSG00000094862	24.429	-2.76723	0.851427	-3.25011	0.00115361	0.0166249	Ighv1-56
ENSMUSG00000073400	4.43075	-2.73778	1.29129	-2.12019	0.0339898	0.168004	Trim10
ENSMUSG00000041012	4.90393	-2.72441	0.888782	-3.06533	0.00217432	0.0266112	Cmtm8
ENSMUSG00000110331	5.8459	-2.67151	1.03475	-2.5818	0.00982872	0.0757051	Nudc-ps1
ENSMUSG00000095514	34.2411	-2.65405	1.13224	-2.34406	0.0190751	0.116681	D13Ertd608e
ENSMUSG00000082121	13.3943	-2.60675	0.892841	-2.91962	0.00350464	0.0370619	Gm8199
ENSMUSG00000069899	9.89361	-2.60381	0.918205	-2.83576	0.00457169	0.0446295	Gm12166
ENSMUSG00000025856	12.9619	-2.59815	0.63437	-4.09564	4.20999e-05	0.00137176	Pdgfa
ENSMUSG00000019124	14.6866	-2.54795	1.14299	-2.22919	0.0258013	0.141147	Scrn1
ENSMUSG00000038155	38.6433	-2.53255	1.16597	-2.17206	0.0298513	0.154702	Gstp2
ENSMUSG00000115584	5.27331	-2.47077	0.941151	-2.62527	0.00865811	0.0691625	Gm5854
ENSMUSG00000038246	6.6535	-2.4456	0.668831	-3.65654	0.000255644	0.00544957	Fam50b
ENSMUSG00000081640	352.157	-2.43143	0.768322	-3.1646	0.00155298	0.0206572	Rplp0-ps1
ENSMUSG00000081254	10.0571	-2.42046	3.81807	-0.633949	0.526114	0.75848	Gm12112
ENSMUSG00000021136	64.3386	-2.37371	0.529028	-4.48692	7.22591e-06	0.000358432	Smoc1
ENSMUSG00000038860	11.4904	-2.36166	1.11734	-2.11364	0.0345461	0.169681	Garnl3
ENSMUSG00000020447	4.10423	-2.35045	1.24862	-1.88243	0.0597778	0.237227	Npc1l1
ENSMUSG00000039395	119.65	-2.33666	0.333803	-7.00014	2.55714e-12	1.31014e-09	Mreg
ENSMUSG00000115379	23.7479	-2.28345	2.52594	-0.904002	0.365994	0.638181	Gm48990
ENSMUSG00000079852	145.555	-2.26932	1.20205	-1.88787	0.0590432	0.235633	Klra4
ENSMUSG00000021838	4.15601	-2.26553	1.23661	-1.83205	0.0669434	0.253365	Samd4
ENSMUSG00000029919	354.524	-2.24732	0.502383	-4.47332	7.70134e-06	0.000376403	Hpgds
ENSMUSG00000107705	468.024	-2.19727	2.5782	-0.852251	0.394075	0.66376	Gm45062
ENSMUSG00000095526	10.8527	-2.18952	1.37175	-1.59615	0.110455	0.337128	Gm10243
ENSMUSG00000006435	11.9017	-2.18643	0.569167	-3.84145	0.000122311	0.00309064	Neurl1a
ENSMUSG00000108596	4.47171	-2.18036	1.42617	-1.52883	0.126308	0.364333	Gm49368
ENSMUSG00000027221	450.117	-2.17529	0.360205	-6.03903	1.55042e-09	3.65654e-07	Chst1
ENSMUSG00000078151	4.85161	-2.16515	1.22764	-1.76367	0.0777876	0.277096	Gm12226
ENSMUSG00000022297	13.1857	-2.15781	0.602617	-3.58073	0.000342639	0.00677888	Fzd6
ENSMUSG00000005251	13.6393	-2.15375	0.644249	-3.34305	0.000828645	0.0129104	Ripk4
ENSMUSG00000029153	5.41732	-2.14475	0.882491	-2.43033	0.015085	0.100194	Ociad2
ENSMUSG00000116988	14.2907	-2.14111	0.887554	-2.41238	0.015849	0.103011	Gm49673
ENSMUSG00000020123	4.10044	-2.13279	1.18076	-1.80629	0.0708731	0.261753	Avpr1a
ENSMUSG00000106666	12.2992	-2.12926	1.5438	-1.37923	0.167823	0.42571	Gm43587
ENSMUSG00000031760	4.3098	-2.12849	1.14913	-1.85227	0.0639874	0.247438	Mt3
ENSMUSG00000041323	26.8435	-2.12729	0.339761	-6.26113	3.82199e-10	1.13574e-07	Ak7
ENSMUSG00000089945	82.2054	-2.1045	2.4945	-0.843655	0.398862	0.667601	Pakap
ENSMUSG00000030772	43.2926	-2.07993	0.585447	-3.55271	0.000381279	0.00729319	Dkk3
ENSMUSG00000070576	10.6466	-2.06227	1.21829	-1.69275	0.0905022	0.301363	Mn1
ENSMUSG00000069136	5.67758	-2.05517	0.807732	-2.54437	0.0109477	0.0809952	A130006I12Rik
ENSMUSG00000078815	10.9289	-2.04785	0.630903	-3.2459	0.0011708	0.0167912	Cacng6
ENSMUSG00000001864	19.4275	-2.04506	0.808043	-2.53088	0.0113777	0.0831119	Aif1l
ENSMUSG00000095633	118.067	-2.03795	0.457385	-4.45565	8.36385e-06	0.000403474	Igkv4-58
ENSMUSG00000041120	16.8682	-2.03386	0.615673	-3.30347	0.000954952	0.014361	Nbl1
ENSMUSG00000040855	4.45099	-2.02889	1.10636	-1.83385	0.0666764	0.252853	Reps2
ENSMUSG00000066407	4.73657	-2.02011	1.03415	-1.9534	0.0507718	0.215472	Gm10263
ENSMUSG00000105605	4.5294	-2.01975	1.28303	-1.57421	0.11544	0.346155	Ighv1-86
ENSMUSG00000020690	4.54216	-2.01531	0.968748	-2.08032	0.0374963	0.178542	Efcab3
ENSMUSG00000037962	120.542	-2.01201	0.453612	-4.43552	9.18485e-06	0.000431862	Rflna
ENSMUSG00000059136	19.3318	-2.00877	0.995652	-2.01754	0.043639	0.195888	Or13a25
ENSMUSG00000102543	5.47179	-2.00424	0.743543	-2.69553	0.00702763	0.0603039	Pcdhgc5
ENSMUSG00000031788	17.4984	-2.00015	0.83014	-2.40941	0.0159782	0.10367	Kifc3
ENSMUSG00000020566	8.161	-1.99552	0.488842	-4.08215	4.46213e-05	0.00143193	Atp6v1c2
ENSMUSG00000033024	50.1029	-1.98912	0.850131	-2.33978	0.0192953	0.11764	Klra9
ENSMUSG00000027676	4.71561	-1.98359	0.84548	-2.34611	0.0189706	0.116425	Ccdc39
ENSMUSG00000028546	9.55034	-1.97116	1.06148	-1.85699	0.0633123	0.245741	Elavl4
ENSMUSG00000055172	4.4324	-1.96543	0.910539	-2.15854	0.030886	0.157912	C1ra
ENSMUSG00000042567	4.17116	-1.95907	0.936923	-2.09096	0.0365317	0.175432	Nek10
ENSMUSG00000079560	9.19841	-1.95049	0.749849	-2.60118	0.00929039	0.0728426	Hoxa3
ENSMUSG00000081344	226.424	-1.93839	1.71003	-1.13354	0.256989	0.531702	Gm14303
ENSMUSG00000076533	41.7312	-1.93804	0.767018	-2.52672	0.0115133	0.0837366	Igkv4-90
ENSMUSG00000116972	389.652	-1.93732	0.631406	-3.06827	0.00215301	0.0264158	Gm6278
ENSMUSG00000040711	6.6807	-1.93614	0.756906	-2.55797	0.0105286	0.0789271	Sh3pxd2b
ENSMUSG00000103986	6.3754	-1.93578	0.669824	-2.88999	0.00385256	0.0395586	Gm5539
ENSMUSG00000028184	229.072	-1.93337	0.238644	-8.10147	5.43005e-16	6.7233e-13	Adgrl2
ENSMUSG00000042155	5.77417	-1.93228	0.773429	-2.49833	0.0124779	0.0887915	Klhl23
ENSMUSG00000041000	84.9195	-1.92663	0.218546	-8.81569	1.1895e-18	3.53472e-15	Trim62
ENSMUSG00000027584	4.12709	-1.92128	1.07984	-1.77922	0.0752038	0.271465	Oprl1
ENSMUSG00000081999	92.3081	-1.90881	0.55357	-3.44819	0.000564364	0.00981888	Gm13461
ENSMUSG00000096770	13.8789	-1.90522	2.25569	-0.844626	0.39832	0.667105	Amy2a4
ENSMUSG00000057766	6.1236	-1.90007	0.984689	-1.92961	0.053655	0.22287	Ankrd29
ENSMUSG00000042807	37.6717	-1.88379	0.825778	-2.28123	0.0225346	0.129524	Hecw2
ENSMUSG00000095258	4.1877	-1.88185	1.25943	-1.49421	0.135121	0.377728	Gm2163
ENSMUSG00000082381	4.9159	-1.87307	3.4062	-0.5499	0.582388	0.798111	Gm12928
ENSMUSG00000081071	7.50425	-1.86804	0.80026	-2.33429	0.0195806	0.118818	Gm9836
ENSMUSG00000094338	5.00135	-1.85478	1.25502	-1.47789	0.139438	0.38352	H2bc13
ENSMUSG00000056054	12.1436	-1.8534	1.80257	-1.0282	0.303856	0.578733	S100a8
ENSMUSG00000038540	14.9361	-1.84814	0.567734	-3.25529	0.00113277	0.0164523	Tmc3
ENSMUSG00000117256	6.51835	-1.84574	0.597872	-3.08718	0.00202062	0.0252192	Gm5497
ENSMUSG00000070424	16.2324	-1.84165	0.51193	-3.59746	0.000321339	0.00648704	Art5
ENSMUSG00000037225	5.35807	-1.83197	1.15946	-1.58002	0.114101	0.343916	Fgf2
ENSMUSG00000006457	4.15877	-1.81683	0.944658	-1.92326	0.0544469	0.22459	Actn3
ENSMUSG00000046186	7.89151	-1.81369	0.901151	-2.01264	0.0441528	0.197419	Cd109
ENSMUSG00000091002	15.3677	-1.81333	0.61554	-2.94593	0.0032199	0.035212	Tcerg1l
ENSMUSG00000114147	33.6437	-1.80792	1.86292	-0.970472	0.331811	0.607149	Gm18939
ENSMUSG00000079707	6.0348	-1.80496	2.54369	-0.709583	0.477963	0.726042	Dynlt2a1
ENSMUSG00000041479	4.92353	-1.78522	1.0519	-1.69714	0.0896703	0.300275	Syt15
ENSMUSG00000062582	5.01866	-1.77212	0.800885	-2.2127	0.0269182	0.144752	Rpl30-ps8
ENSMUSG00000094345	442.951	-1.76948	0.663814	-2.66563	0.0076844	0.0639277	Igkv14-126
ENSMUSG00000047654	6.95662	-1.76532	0.54943	-3.213	0.00131355	0.01824	Tssk6
ENSMUSG00000039063	43.2666	-1.76441	0.282237	-6.2515	4.06541e-10	1.18439e-07	Echdc3
ENSMUSG00000007888	5.31769	-1.76084	0.858112	-2.052	0.04017	0.185875	Crlf1
ENSMUSG00000003526	62.831	-1.75931	0.287284	-6.12394	9.12878e-10	2.37957e-07	Prodh
ENSMUSG00000021403	11.9191	-1.74376	0.716583	-2.43344	0.0149561	0.0996489	Serpinb9b
ENSMUSG00000027803	24.6281	-1.74254	0.769008	-2.26596	0.0234539	0.13321	Wwtr1
ENSMUSG00000116378	9.59061	-1.72999	3.13026	-0.552667	0.580492	0.796467	Gcat
ENSMUSG00000020061	12.2358	-1.72794	0.442217	-3.90744	9.32786e-05	0.00251988	Mybpc1
ENSMUSG00000032261	272.572	-1.72328	0.240381	-7.16895	7.5577e-13	4.88227e-10	Sh3bgrl2
ENSMUSG00000038963	493.663	-1.72076	0.226729	-7.58947	3.21211e-14	2.98284e-11	Slco4a1
ENSMUSG00000052572	7.90738	-1.71854	1.05643	-1.62674	0.103793	0.325969	Dlg2
ENSMUSG00000043747	4.78651	-1.71216	0.825273	-2.07465	0.0380187	0.179442	1520401A03Rik
ENSMUSG00000043346	33.1417	-1.70328	1.0004	-1.7026	0.0886429	0.298554	Gm6741
ENSMUSG00000051652	51.6675	-1.70317	0.379105	-4.49262	7.03534e-06	0.000351957	Lrrc3
ENSMUSG00000044211	4.61268	-1.69828	1.29306	-1.31338	0.189055	0.454232	Gm7887
ENSMUSG00000029822	295.694	-1.69726	0.324805	-5.22549	1.73696e-07	1.95514e-05	Osbpl3
ENSMUSG00000117476	7.79529	-1.69256	0.606207	-2.79205	0.00523753	0.0490565	Gm9416
ENSMUSG00000051111	6.73863	-1.68825	0.879577	-1.91939	0.0549356	0.225616	Sv2c
ENSMUSG00000104514	9.19117	-1.68591	0.678619	-2.48432	0.0129801	0.0908849	Gm37164
ENSMUSG00000024598	11.0355	-1.66819	0.609396	-2.73745	0.0061917	0.0551536	Fbn2
ENSMUSG00000081593	4.66984	-1.66701	0.989247	-1.68513	0.0919639	0.303982	Gm11841
ENSMUSG00000112129	5.00555	-1.65816	1.03796	-1.59752	0.110149	0.336816	Pbld1
ENSMUSG00000005360	28.6662	-1.65298	0.612569	-2.69844	0.00696656	0.0599705	Slc1a3
ENSMUSG00000048138	5.1151	-1.64793	0.666528	-2.47241	0.0134207	0.0926599	Dmrt2
ENSMUSG00000034040	12.6031	-1.6405	0.551521	-2.97451	0.00293459	0.0330069	Galnt17
ENSMUSG00000030523	5.47232	-1.63799	0.763525	-2.1453	0.0319286	0.161183	Trpm1
ENSMUSG00000020953	4.06294	-1.63206	1.2211	-1.33654	0.181371	0.444571	Coch
ENSMUSG00000078592	13.1898	-1.63044	0.859992	-1.89588	0.0579765	0.233256	Gm4609
ENSMUSG00000113388	17.448	-1.62515	1.31042	-1.24018	0.21491	0.485254	Gm48111
ENSMUSG00000032595	5.97515	-1.62115	0.858604	-1.88813	0.0590092	0.235561	Cdhr4
ENSMUSG00000035031	28.0359	-1.61761	0.474825	-3.40674	0.000657426	0.0110197	C8a
ENSMUSG00000052302	51.4648	-1.61438	0.497817	-3.24292	0.00118312	0.0168645	Tbc1d30
ENSMUSG00000082503	4.16369	-1.6105	1.23421	-1.30488	0.191932	0.458605	Gm12229
ENSMUSG00000022265	192.683	-1.60264	0.162145	-9.88397	4.88575e-23	3.62962e-19	Ank
ENSMUSG00000023036	71.6126	-1.59492	0.846946	-1.88314	0.0596816	0.236937	Pcdhgc4
ENSMUSG00000019874	4.17556	-1.58569	0.885788	-1.79015	0.0734297	0.267524	Fabp7
ENSMUSG00000031274	7.56213	-1.58312	0.931261	-1.69997	0.0891361	0.299634	Col4a5
ENSMUSG00000040009	240.747	-1.57711	0.336611	-4.68527	2.79596e-06	0.00016414	Gnaz
ENSMUSG00000037989	16.3841	-1.57491	0.461018	-3.41616	0.000635103	0.0107476	Wnk2
ENSMUSG00000089951	4.53325	-1.57419	1.23574	-1.27389	0.202704	0.471547	Zfp968-ps
ENSMUSG00000084129	5.15731	-1.56386	0.680729	-2.29734	0.0215996	0.1262	Hmgb1-ps1
ENSMUSG00000067795	5.40772	-1.55797	0.805242	-1.93478	0.0530168	0.221457	4930444P10Rik
ENSMUSG00000030178	130.083	-1.55641	0.695083	-2.23918	0.0251445	0.139058	Klra13-ps
ENSMUSG00000010342	23.3288	-1.55522	0.589312	-2.63904	0.00831421	0.0674304	Tex14
ENSMUSG00000071041	9.24743	-1.55238	1.44419	-1.07491	0.282415	0.558663	Impdh2-ps
ENSMUSG00000025854	15.2548	-1.54377	0.538713	-2.86566	0.00416137	0.0416923	Fam20c
ENSMUSG00000067869	7.18955	-1.54031	0.839061	-1.83575	0.0663939	0.25255	Tcea1-ps1
ENSMUSG00000090381	135.685	-1.53903	1.69243	-0.909357	0.363162	0.636349	Gm6158
ENSMUSG00000020262	49.8808	-1.53507	0.420059	-3.65441	0.000257769	0.005473	Adarb1
ENSMUSG00000054161	9.84163	-1.53131	0.714706	-2.14257	0.0321476	0.161915	Fam83e
ENSMUSG00000032358	6.53295	-1.52866	0.536511	-2.84927	0.00438194	0.0434336	Fam83b
ENSMUSG00000035112	6.42607	-1.52485	0.79871	-1.90915	0.0562432	0.229262	Wnk4
ENSMUSG00000029275	187.151	-1.5211	0.286971	-5.30055	1.15452e-07	1.36142e-05	Gfi1
ENSMUSG00000085111	7.08995	-1.5095	0.650425	-2.32078	0.0202985	0.12166	Ascl4
ENSMUSG00000102942	9.91607	-1.50848	0.858172	-1.75778	0.0787856	0.278783	Ighv1-33
ENSMUSG00000032470	14.0619	-1.50771	1.01375	-1.48727	0.136945	0.380346	Mras
ENSMUSG00000095936	7.14592	-1.49818	0.555041	-2.69923	0.0069501	0.0598635	Zscan4e
ENSMUSG00000018752	4.70777	-1.49745	1.32218	-1.13256	0.257399	0.532339	Tnfsfm13
ENSMUSG00000109713	5.0731	-1.4883	1.17695	-1.26454	0.206035	0.475056	Pvrig
ENSMUSG00000035095	521.081	-1.48637	0.137128	-10.8393	2.24257e-27	3.33202e-23	Fam167a
ENSMUSG00000042834	31.8148	-1.48175	0.425228	-3.4846	0.000492882	0.00887666	Nrep
ENSMUSG00000076550	222.526	-1.48139	0.656289	-2.25722	0.0239944	0.135297	Igkv4-63
ENSMUSG00000041046	36.6201	-1.47511	0.628093	-2.34855	0.0188465	0.115903	Ramp3
ENSMUSG00000024039	13.3598	-1.47472	0.711965	-2.07134	0.0383271	0.180324	Cbs
ENSMUSG00000021796	125.665	-1.47337	0.300389	-4.90488	9.34864e-07	6.78582e-05	Bmpr1a
ENSMUSG00000095682	196.732	-1.45612	0.538379	-2.70463	0.00683797	0.0592411	Igkv3-1
ENSMUSG00000095524	16.2296	-1.45588	0.600633	-2.42391	0.0153545	0.101035	Gm15682
ENSMUSG00000096649	38.7704	-1.44834	0.815039	-1.77702	0.0755642	0.271782	Ighv1-31
ENSMUSG00000039315	5.75946	-1.44303	1.34392	-1.07374	0.282937	0.559096	Clnk
ENSMUSG00000071229	5.10381	-1.44271	0.718723	-2.00732	0.0447157	0.199157	Timm8a2
ENSMUSG00000107713	4.18716	-1.43814	0.723722	-1.98715	0.0469056	0.204659	Gm6681
ENSMUSG00000058050	40.0498	-1.43754	0.631088	-2.27788	0.0227339	0.130467	Gm9234
ENSMUSG00000112567	5.27781	-1.43536	0.742269	-1.93375	0.053144	0.221801	Gm32899
ENSMUSG00000089640	8.97729	-1.43313	0.689333	-2.07901	0.0376165	0.178736	Gm6397
ENSMUSG00000082861	4.35655	-1.42917	0.793158	-1.80187	0.0715658	0.26325	Gm11362
ENSMUSG00000024679	9.15845	-1.42834	0.543588	-2.62761	0.00859864	0.0688354	Ms4a6d
ENSMUSG00000080977	6.00613	-1.42572	1.35519	-1.05205	0.292779	0.568534	Gm13772
ENSMUSG00000063430	10.7838	-1.40399	0.909444	-1.54379	0.122638	0.358499	Wscd2
ENSMUSG00000083306	5.59739	-1.40196	0.819973	-1.70976	0.0873094	0.295887	Gm13868
ENSMUSG00000026211	4.34194	-1.39831	0.951951	-1.46889	0.141864	0.386771	Obsl1
ENSMUSG00000028347	23.4321	-1.38465	0.471653	-2.93573	0.0033276	0.0359574	Tmeff1
ENSMUSG00000102315	4.46233	-1.37317	0.884725	-1.55209	0.120641	0.35523	Ighv1-28
ENSMUSG00000116069	20.1244	-1.36474	1.81153	-0.753368	0.451229	0.705636	Gm49510
ENSMUSG00000028862	6.85299	-1.35974	0.705863	-1.92635	0.0540607	0.223556	Map3k6
ENSMUSG00000090066	5.34477	-1.35476	1.18717	-1.14117	0.253801	0.528429	1110002E22Rik
ENSMUSG00000033900	39.3008	-1.34839	0.600608	-2.24504	0.0247657	0.138075	Map9
ENSMUSG00000019817	29.2726	-1.3394	0.909788	-1.47221	0.140963	0.385786	Plagl1
ENSMUSG00000107167	6.22883	-1.33736	0.614245	-2.17724	0.0294627	0.153707	B3galt9
ENSMUSG00000070476	8.59419	-1.33642	0.901858	-1.48185	0.138379	0.382021	Fam217b
ENSMUSG00000027111	491.762	-1.33609	0.161744	-8.2605	1.45058e-16	2.15527e-13	Itga6
ENSMUSG00000042388	4.59912	-1.33324	0.853263	-1.56252	0.118165	0.350928	Dlgap3
ENSMUSG00000071568	4.59055	-1.32982	1.4224	-0.934913	0.349833	0.624142	Gm5874
ENSMUSG00000044674	12.3149	-1.3285	0.795742	-1.66951	0.0950173	0.309842	Fzd1
ENSMUSG00000076534	198.81	-1.32817	0.679215	-1.95545	0.0505304	0.214754	Igkv12-89
ENSMUSG00000013367	12.7333	-1.32478	0.476267	-2.78158	0.00540947	0.0499838	Iglon5
ENSMUSG00000082399	30.8158	-1.32347	0.516975	-2.56003	0.0104663	0.078619	Gm14036
ENSMUSG00000062028	53.4881	-1.32279	0.393734	-3.3596	0.000780559	0.0124171	Irgc1
ENSMUSG00000032528	24.0201	-1.32195	0.480389	-2.75184	0.00592613	0.0532993	Vipr1
ENSMUSG00000082044	4.37183	-1.32142	0.9086	-1.45434	0.145851	0.393365	Snrpert
ENSMUSG00000040265	212.659	-1.31493	0.348981	-3.76791	0.000164618	0.00388238	Dnm3
ENSMUSG00000047443	6.77466	-1.31446	0.690108	-1.90472	0.0568167	0.230462	Erfe
ENSMUSG00000035279	9.85665	-1.30553	0.552792	-2.3617	0.0181913	0.113675	Ssc5d
ENSMUSG00000036168	4.43296	-1.30154	1.08741	-1.19692	0.231336	0.503619	Ccdc38
ENSMUSG00000094262	11.4521	-1.29914	0.529117	-2.4553	0.0140767	0.0954594	Igkv4-62
ENSMUSG00000036611	138.91	-1.29643	0.222778	-5.81937	5.90685e-09	1.0574e-06	Eepd1
ENSMUSG00000103729	5.0286	-1.29386	0.871671	-1.48434	0.137718	0.381292	Gm37098
ENSMUSG00000029361	8.69496	-1.29304	0.57675	-2.24193	0.0249656	0.138617	Nos1
ENSMUSG00000081998	5.85052	-1.28621	0.801164	-1.60543	0.1084	0.333854	Gm13245
ENSMUSG00000090173	55.2074	-1.28598	0.302108	-4.2567	2.0747e-05	0.000797872	Fbxw10
ENSMUSG00000080718	5.28472	-1.28219	0.762379	-1.68183	0.0926012	0.3048	Gm8019
ENSMUSG00000010651	9.16084	-1.28219	0.697566	-1.83809	0.0660485	0.251886	Acaa1b
ENSMUSG00000076615	5964.32	-1.28058	0.696239	-1.83928	0.0658747	0.251628	Ighg3
ENSMUSG00000050248	93.1292	-1.27912	0.406755	-3.14468	0.00166267	0.0217273	Evc2
ENSMUSG00000031125	21.4675	-1.27659	0.521195	-2.44936	0.0143112	0.0966528	3830403N18Rik
ENSMUSG00000060128	10.5517	-1.27111	0.584508	-2.17467	0.0296548	0.154176	Gm2710
ENSMUSG00000061390	36.8804	-1.27072	0.352968	-3.60011	0.000318082	0.00643878	Uba52-ps
ENSMUSG00000031790	23.1829	-1.26854	0.721382	-1.75849	0.0786648	0.278701	Mmp15
ENSMUSG00000071516	11.4438	-1.25993	1.15371	-1.09207	0.274803	0.551768	H2ac13
ENSMUSG00000102918	101.203	-1.25927	0.369091	-3.41182	0.000645302	0.0108606	Pcdhgc3
ENSMUSG00000025330	23.8593	-1.25857	0.414882	-3.03357	0.0024168	0.0286126	Padi4
ENSMUSG00000110275	13.5845	-1.2556	0.530022	-2.36895	0.0178386	0.112165	Gm5905
ENSMUSG00000041329	5.59947	-1.25204	0.752111	-1.6647	0.0959735	0.31128	Atp1b2
ENSMUSG00000048899	14.1233	-1.2518	0.530597	-2.35923	0.0183131	0.113991	Rimkla
ENSMUSG00000113061	31.636	-1.25045	0.439846	-2.84294	0.00447002	0.0439547	Rps18-ps5
ENSMUSG00000069236	11.7373	-1.24855	0.393087	-3.17627	0.00149184	0.0200777	Gm7251
ENSMUSG00000049892	200.072	-1.24606	0.555989	-2.24116	0.0250155	0.138761	Rasd1
ENSMUSG00000030584	4.15377	-1.24133	0.929908	-1.3349	0.181909	0.444908	Dpf1
ENSMUSG00000024049	69.1416	-1.23901	0.395027	-3.13652	0.00170963	0.0221656	Myom1
ENSMUSG00000082272	4.47264	-1.23834	0.626578	-1.97636	0.048114	0.208419	Gm11675
ENSMUSG00000024905	9.37437	-1.23683	0.451896	-2.73698	0.00620059	0.0551998	Tesmin
ENSMUSG00000020900	14.9237	-1.23613	0.820668	-1.50625	0.132004	0.373269	Myh10
ENSMUSG00000062157	168.67	-1.23504	0.410846	-3.00609	0.00264632	0.0306223	Ifnlr1
ENSMUSG00000068115	18.6918	-1.23033	0.442102	-2.7829	0.00538753	0.0498431	Ninl
ENSMUSG00000045007	90.3172	-1.2299	0.344027	-3.575	0.000350221	0.00686725	Tubg2
ENSMUSG00000026121	44.4807	-1.22701	0.506198	-2.42396	0.0153522	0.101035	Sema4c
ENSMUSG00000036634	11.6737	-1.21106	0.530244	-2.28397	0.0223731	0.129095	Mag
ENSMUSG00000019429	15.2709	-1.20859	0.465597	-2.59579	0.00943736	0.0736838	Ffar3
ENSMUSG00000031217	540.342	-1.2058	0.245999	-4.90166	9.50287e-07	6.85406e-05	Efnb1
ENSMUSG00000018849	7.74923	-1.20432	0.593208	-2.03018	0.0423381	0.19167	Wwc1
ENSMUSG00000083500	5.34185	-1.20174	0.791442	-1.51842	0.128908	0.368603	Gm15470
ENSMUSG00000006576	47.3013	-1.20146	0.640434	-1.87601	0.0606543	0.239236	Slc4a3
ENSMUSG00000033581	15.288	-1.19987	0.70248	-1.70805	0.0876268	0.296236	Igf2bp2
ENSMUSG00000049551	6.46512	-1.19839	0.753649	-1.59012	0.111809	0.339615	Fzd9
ENSMUSG00000064177	7.95483	-1.19828	0.716096	-1.67335	0.0942593	0.308278	Ghrl
ENSMUSG00000032262	7.79213	-1.19799	0.517757	-2.31381	0.0206781	0.122698	Elovl4
ENSMUSG00000076575	10.7931	-1.19556	1.17021	-1.02166	0.30694	0.58179	Igkv7-33
ENSMUSG00000039200	6.39608	-1.19413	0.691696	-1.72639	0.0842778	0.290721	Atf7ip2
ENSMUSG00000033027	15.0074	-1.19344	1.39675	-0.85444	0.392861	0.662467	Klrc3
ENSMUSG00000032251	59.8509	-1.19229	0.413941	-2.88034	0.00397241	0.0404261	Irak1bp1
ENSMUSG00000045102	39.8936	-1.19221	0.481105	-2.47806	0.0132098	0.0917611	Poln
ENSMUSG00000033763	40.95	-1.19201	0.576598	-2.06731	0.0387046	0.181583	Mtss2
ENSMUSG00000040829	10.1143	-1.19129	0.648325	-1.83749	0.0661377	0.251968	Zmynd15
ENSMUSG00000019590	12.4879	-1.18958	0.428691	-2.77491	0.00552163	0.0505798	Cyb561
ENSMUSG00000032289	9.20151	-1.1859	0.805483	-1.47228	0.140945	0.385786	Thsd4
ENSMUSG00000061833	22.1116	-1.18373	0.403308	-2.93505	0.00333491	0.0360102	Gm6311
ENSMUSG00000096606	4.5734	-1.18066	0.713391	-1.65499	0.0979255	0.31473	Tpbgl
ENSMUSG00000028028	52.0942	-1.18028	0.395231	-2.98631	0.00282363	0.0320011	Alpk1
ENSMUSG00000031504	71.5305	-1.17895	0.275239	-4.28338	1.84074e-05	0.000733238	Rab20
ENSMUSG00000056880	8.74413	-1.17801	0.508891	-2.31487	0.0206203	0.122698	Gadl1
ENSMUSG00000018554	4.26849	-1.1765	0.902729	-1.30327	0.192481	0.459198	Ybx2
ENSMUSG00000038984	9.62403	-1.17518	0.502742	-2.33753	0.0194114	0.118118	Tspyl5
ENSMUSG00000034573	50.4884	-1.17468	0.303965	-3.86451	0.000111312	0.00286632	Ptpn13
ENSMUSG00000097628	5.65484	-1.17216	0.635691	-1.84391	0.0651966	0.250178	Gm2383
ENSMUSG00000045394	207.549	-1.16925	0.281127	-4.15915	3.19434e-05	0.00110119	Epcam
ENSMUSG00000033213	9.31902	-1.16714	0.721368	-1.61795	0.105673	0.329161	AA467197
ENSMUSG00000050967	13.52	-1.16686	0.540129	-2.16033	0.0307474	0.15737	Creg2
ENSMUSG00000035498	6.86223	-1.16657	0.528111	-2.20896	0.0271777	0.145568	Cdcp1
ENSMUSG00000059159	4.69901	-1.16511	0.98007	-1.18881	0.234516	0.506664	Gm8129
ENSMUSG00000022099	6.37124	-1.16422	0.749798	-1.55271	0.120493	0.354919	Dmtn
ENSMUSG00000002985	7813.17	-1.16402	0.282576	-4.11934	3.79961e-05	0.00126864	Apoe
ENSMUSG00000048612	1103.8	-1.15845	0.237933	-4.8688	1.1228e-06	7.79557e-05	Myof
ENSMUSG00000023571	39.5511	-1.15764	0.433758	-2.66886	0.0076109	0.0636011	C1qtnf12
ENSMUSG00000106601	14.2048	-1.15673	0.656381	-1.76228	0.0780215	0.277594	Ighv1-70
ENSMUSG00000095040	6.80011	-1.15577	0.672494	-1.71864	0.0856805	0.293261	1700001J03Rik
ENSMUSG00000068969	4.18931	-1.15566	0.796596	-1.45075	0.146849	0.394535	Rpl32-ps
ENSMUSG00000051054	6.15578	-1.1546	0.980009	-1.17815	0.238736	0.510443	1700014D04Rik
ENSMUSG00000017740	35.0753	-1.15397	0.716771	-1.60996	0.107408	0.332586	Slc12a5
ENSMUSG00000095199	8.44149	-1.15204	1.28009	-0.899972	0.368135	0.640186	Zfp967
ENSMUSG00000034271	133.468	-1.14918	0.253125	-4.53998	5.62587e-06	0.00029024	Jdp2
ENSMUSG00000048503	18.669	-1.14835	0.396054	-2.89949	0.00373775	0.0387276	Tlcd5
ENSMUSG00000117165	6.85894	-1.14808	1.10165	-1.04215	0.297344	0.572865	Gm49832
ENSMUSG00000042010	43.4505	-1.14588	0.417717	-2.7432	0.00608438	0.0543934	Acacb
ENSMUSG00000034758	7.00304	-1.14331	0.674302	-1.69555	0.0899719	0.300743	Tle6
ENSMUSG00000079355	154.483	-1.14077	0.260654	-4.37657	1.20564e-05	0.000526864	Ackr4
ENSMUSG00000091952	8.96691	-1.13975	0.717981	-1.58744	0.112414	0.340911	Gm17709
ENSMUSG00000006930	68.4459	-1.13938	0.251709	-4.52659	5.99438e-06	0.000306064	Hap1
ENSMUSG00000042165	22.6177	-1.13937	0.682719	-1.66887	0.0951427	0.310075	Adrm1b
ENSMUSG00000041362	92.9976	-1.13444	0.297067	-3.8188	0.000134104	0.00331534	Shtn1
ENSMUSG00000024565	14.9079	-1.13286	0.708605	-1.59872	0.109883	0.336487	Sall3
ENSMUSG00000005503	4.81703	-1.1314	1.1256	-1.00516	0.31482	0.58897	Evx1
ENSMUSG00000081205	67.3576	-1.13094	0.488103	-2.31701	0.0205035	0.122253	Gm5940
ENSMUSG00000045761	10.263	-1.13066	0.634508	-1.78195	0.0747573	0.270517	Togaram2
ENSMUSG00000030785	89.1988	-1.13047	0.569223	-1.98598	0.0470355	0.205003	Cox6a2
ENSMUSG00000032374	44.6885	-1.13012	0.416175	-2.7155	0.00661759	0.0578377	Plod2
ENSMUSG00000031765	116.805	-1.12514	0.55168	-2.03948	0.0414023	0.189469	Mt1
ENSMUSG00000023990	992.297	-1.12311	0.146513	-7.66561	1.77978e-14	1.76293e-11	Tfeb
ENSMUSG00000005980	65.4278	-1.1231	0.362421	-3.09887	0.00194262	0.0244605	Dnase1
ENSMUSG00000064317	12.7297	-1.12155	4.38213	-0.255938	0.797999	0.913738	Gm10146
ENSMUSG00000042873	79.7175	-1.12058	0.382104	-2.93264	0.0033609	0.0361595	Lhfpl4
ENSMUSG00000049807	17.6088	-1.11586	0.469219	-2.37813	0.0174008	0.110205	Arhgap23
ENSMUSG00000102606	6.38091	-1.11529	0.640562	-1.74111	0.0816635	0.284989	Rpl21-ps1
ENSMUSG00000040525	24.8593	-1.11489	0.509586	-2.18784	0.0286813	0.151272	Cblc
ENSMUSG00000053216	26.2733	-1.11388	0.564258	-1.97407	0.0483737	0.208996	Btn2a2
ENSMUSG00000017639	380.051	-1.11376	0.287822	-3.86962	0.000109005	0.00283642	Rab11fip4
ENSMUSG00000078747	7.73578	-1.11348	0.702373	-1.5853	0.112897	0.341809	Gm20878
ENSMUSG00000002900	4.22669	-1.11124	1.10424	-1.00634	0.314253	0.588319	Lamb1
ENSMUSG00000030134	52.7965	-1.1101	0.305414	-3.63473	0.000278267	0.00578251	Rasgef1a
ENSMUSG00000069049	965.483	-1.10751	3.05621	-0.362381	0.717067	0.875	Eif2s3y
ENSMUSG00000051435	7.21296	-1.10746	0.53398	-2.07398	0.0380808	0.179621	Fhad1
ENSMUSG00000115030	4.37061	-1.10526	0.750414	-1.47287	0.140786	0.385492	Gm49274
ENSMUSG00000021190	2472.84	-1.10353	0.184881	-5.96888	2.38892e-09	5.21978e-07	Lgmn
ENSMUSG00000102824	39.9134	-1.10106	1.43575	-0.766887	0.443149	0.700384	Pdcd5-ps
ENSMUSG00000024544	103.328	-1.09769	0.278095	-3.94717	7.90813e-05	0.00226395	Ldlrad4
ENSMUSG00000117327	4.64509	-1.09765	0.791474	-1.38684	0.165489	0.422263	Gm6467
ENSMUSG00000045763	1567.32	-1.09722	0.25861	-4.24277	2.20774e-05	0.000834673	Basp1
ENSMUSG00000066652	4.21172	-1.09679	0.809658	-1.35463	0.175535	0.4357	Lefty2
ENSMUSG00000021728	722.594	-1.09644	0.267288	-4.1021	4.09408e-05	0.00134304	Emb
ENSMUSG00000078963	6.76085	-1.09404	0.577413	-1.89473	0.0581283	0.233613	Hsbp1l1
ENSMUSG00000050394	80.0328	-1.09375	0.347646	-3.14615	0.00165433	0.0216373	Armcx6
ENSMUSG00000051855	4.28354	-1.09339	0.919893	-1.18861	0.234595	0.506703	Mest
ENSMUSG00000030074	5.16248	-1.09199	0.68455	-1.59519	0.110669	0.337505	Gxylt2
ENSMUSG00000081179	12.7329	-1.09115	0.680667	-1.60306	0.108922	0.334555	Gm13136
ENSMUSG00000056071	19.7212	-1.09094	1.84541	-0.591162	0.554412	0.779176	S100a9
ENSMUSG00000102252	14.3432	-1.09087	0.595593	-1.83157	0.0670151	0.253545	Snrpn
ENSMUSG00000062380	33.3665	-1.0887	0.363042	-2.99883	0.00271015	0.0311181	Tubb3
ENSMUSG00000042246	12.9069	-1.08808	0.722756	-1.50546	0.132207	0.37359	Tmc7
ENSMUSG00000041809	8.5574	-1.08592	0.720881	-1.50638	0.131969	0.373269	Efhc1
ENSMUSG00000079710	37.9761	-1.08566	0.484891	-2.23898	0.0251573	0.139058	Dynlt2a2
ENSMUSG00000089988	8.37004	-1.08217	0.553386	-1.95554	0.0505198	0.214754	Gm16238
ENSMUSG00000030600	8.77995	-1.08027	0.700599	-1.54192	0.123094	0.359036	Lrfn1
ENSMUSG00000083405	5.60493	-1.07481	4.31384	-0.249153	0.803243	0.916282	Gm15725
ENSMUSG00000024176	4.66258	-1.07456	0.691014	-1.55505	0.119935	0.354061	Sox8
ENSMUSG00000058715	144.914	-1.07331	0.403033	-2.66309	0.00774263	0.0643234	Fcer1g
ENSMUSG00000020377	9.1512	-1.07265	0.675739	-1.58737	0.112429	0.340911	Ltc4s
ENSMUSG00000118124	103.863	-1.07218	0.499512	-2.14646	0.0318366	0.160795	Gm50139
ENSMUSG00000060183	4.7839	-1.06518	0.889177	-1.19794	0.230942	0.503129	Cxcl11
ENSMUSG00000095612	578.704	-1.06511	0.346302	-3.07567	0.00210028	0.0259186	Ighv5-4
ENSMUSG00000038236	16.0536	-1.06427	0.490775	-2.16856	0.0301164	0.155318	Hoxa7
ENSMUSG00000026153	161.692	-1.06309	0.345242	-3.07925	0.0020752	0.0256945	Fam135a
ENSMUSG00000060096	9.7891	-1.06209	1.34963	-0.786951	0.431311	0.692278	Amd-ps3
ENSMUSG00000068154	4.7941	-1.06072	0.85226	-1.2446	0.213279	0.483256	Insm1
ENSMUSG00000110194	5.71662	-1.05899	0.68329	-1.54984	0.121179	0.356179	Gm7192
ENSMUSG00000032010	165.64	-1.05797	0.884486	-1.19614	0.231641	0.503681	Usp2
ENSMUSG00000094993	48.4901	-1.05779	0.573437	-1.84466	0.0650876	0.249954	Igkv4-51
ENSMUSG00000038894	3627.73	-1.05766	0.307963	-3.43437	0.000593927	0.01019	Irs2
ENSMUSG00000113880	6.06383	-1.05679	0.785515	-1.34534	0.178515	0.440373	A030005L19Rik
ENSMUSG00000051723	28.527	-1.0556	0.493323	-2.13976	0.0323738	0.162622	Rpl31-ps13
ENSMUSG00000045045	23.8759	-1.05465	0.392625	-2.68614	0.0072282	0.0613695	Lrfn4
ENSMUSG00000018509	173.748	-1.05452	0.213978	-4.92815	8.30133e-07	6.19805e-05	Cenpv
ENSMUSG00000035172	21.9093	-1.05291	0.63042	-1.67017	0.0948848	0.309778	Plekhh3
ENSMUSG00000038530	6.37037	-1.05044	0.925839	-1.13458	0.256553	0.531619	Rgs4
ENSMUSG00000066894	45.5576	-1.04568	0.430911	-2.42668	0.0152376	0.100702	Vsig10
ENSMUSG00000022659	1244.73	-1.04469	0.464271	-2.25018	0.0244375	0.137068	Gcsam
ENSMUSG00000111161	4.56833	-1.04459	0.617629	-1.69129	0.0907813	0.301733	Gm48849
ENSMUSG00000045799	9.88654	-1.04456	0.466245	-2.24036	0.0250673	0.138819	Gm9800
ENSMUSG00000081943	5.29034	-1.04234	0.842304	-1.23749	0.215906	0.486216	Gm9078
ENSMUSG00000020599	179.051	-1.04234	0.407194	-2.55981	0.0104729	0.078629	Rgs9
ENSMUSG00000040694	10.6316	-1.04233	0.643631	-1.61945	0.105351	0.328707	Apobec2
ENSMUSG00000096407	7.306	-1.0409	0.807277	-1.2894	0.197258	0.465101	Ighv6-5
ENSMUSG00000031681	149.768	-1.0409	0.212805	-4.89133	1.00155e-06	7.12764e-05	Smad1
ENSMUSG00000032462	143.859	-1.03977	0.262095	-3.96715	7.2736e-05	0.00212738	Pik3cb
ENSMUSG00000035085	4.13954	-1.0395	0.849955	-1.223	0.221328	0.492186	1700020L24Rik
ENSMUSG00000030790	39.1637	-1.03688	0.38316	-2.70614	0.00680704	0.0590846	Adm
ENSMUSG00000109266	9.5619	-1.03665	0.476601	-2.1751	0.0296228	0.154113	Gm6426
ENSMUSG00000023153	14.6403	-1.03646	0.43529	-2.38107	0.0172625	0.109719	Tmem52
ENSMUSG00000107578	5.28558	-1.03195	0.639609	-1.6134	0.106657	0.330975	Gm32536
ENSMUSG00000078503	5.16328	-1.03143	1.0504	-0.981941	0.326129	0.600673	Zfp990
ENSMUSG00000010154	12.1121	-1.02863	0.509993	-2.01694	0.0437016	0.19605	Spire2
ENSMUSG00000024885	340.242	-1.02693	0.157956	-6.50135	7.96046e-11	2.62837e-08	Aldh3b1
ENSMUSG00000042099	23.5772	-1.02337	0.428556	-2.38794	0.016943	0.108182	Kank3
ENSMUSG00000116912	4.95589	-1.02309	0.64813	-1.57852	0.114445	0.344286	Gm5487
ENSMUSG00000037032	33.5095	-1.02188	0.411681	-2.48221	0.013057	0.0912378	Apbb1
ENSMUSG00000071658	16.6174	-1.0216	0.442973	-2.30624	0.021097	0.124164	Gng3
ENSMUSG00000095285	262.265	-1.01785	0.841947	-1.20893	0.226691	0.498102	Ighv5-9
ENSMUSG00000020111	1007.62	-1.01662	0.168214	-6.04361	1.50699e-09	3.61144e-07	Micu1
ENSMUSG00000116475	5.45851	-1.01643	0.700456	-1.4511	0.146753	0.394535	Gm19945
ENSMUSG00000044548	10.0418	-1.01188	0.53961	-1.87521	0.0607639	0.239447	Dact1
ENSMUSG00000100944	71.5739	-1.00699	1.53781	-0.654825	0.51258	0.749975	Gm28900
ENSMUSG00000069376	14.7914	-1.00594	0.468657	-2.14643	0.0318387	0.160795	Gm5507
ENSMUSG00000113395	5.30106	-1.0042	0.700278	-1.434	0.151571	0.401506	Gm48365
ENSMUSG00000032360	142.001	-1.00038	0.30878	-3.23977	0.00119626	0.0169761	Hcrtr2
ENSMUSG00000014164	12.6963	-0.998856	0.566678	-1.76265	0.0779592	0.277441	Klhl3
ENSMUSG00000046408	8.29852	-0.997762	0.774566	-1.28816	0.197692	0.465347	1700067K01Rik
ENSMUSG00000071104	6.00157	-0.997522	0.554528	-1.79887	0.0720397	0.263962	Ccdc110
ENSMUSG00000045942	4.27345	-0.995919	0.909524	-1.09499	0.273521	0.550809	BC049762
ENSMUSG00000044927	808.928	-0.994994	0.455323	-2.18525	0.0288708	0.151635	H1f10
ENSMUSG00000062309	7.03805	-0.99253	0.639996	-1.55084	0.120941	0.35563	Rpp25
ENSMUSG00000036196	10.9692	-0.991013	0.769872	-1.28724	0.198009	0.465566	Slc26a8
ENSMUSG00000000753	48.1145	-0.989143	0.36228	-2.73033	0.00632709	0.0560238	Serpinf1
ENSMUSG00000042784	30.353	-0.988132	0.541029	-1.82639	0.0677908	0.255278	Muc1
ENSMUSG00000036377	7.45185	-0.987518	1.00152	-0.986021	0.324123	0.598777	Cracd
ENSMUSG00000073399	4.84923	-0.987017	1.08316	-0.911238	0.36217	0.635228	Trim40
ENSMUSG00000028644	39.7345	-0.986548	0.448979	-2.19731	0.027998	0.148676	Ermap
ENSMUSG00000026672	788.978	-0.98453	0.193509	-5.08779	3.62267e-07	3.40669e-05	Optn
ENSMUSG00000051029	8.69784	-0.983248	0.560574	-1.754	0.0794299	0.280458	Serpinb1b
ENSMUSG00000060198	21.4261	-0.98322	0.588988	-1.66934	0.0950505	0.309842	Gm11353
ENSMUSG00000101389	24.2212	-0.983218	0.575556	-1.70829	0.0875822	0.296178	Ms4a4a
ENSMUSG00000110036	4.72861	-0.983046	0.779868	-1.26053	0.207479	0.476478	Gm6303
ENSMUSG00000027555	246.652	-0.982726	0.217514	-4.51799	6.2429e-06	0.0003155	Car13
ENSMUSG00000020057	43.1684	-0.982707	0.498361	-1.97188	0.0486234	0.209526	Dram1
ENSMUSG00000000731	70.1661	-0.980023	0.370773	-2.64319	0.00821297	0.0668282	Aire
ENSMUSG00000114540	12.2933	-0.979341	0.403664	-2.42613	0.0152608	0.100702	Gm6421
ENSMUSG00000004902	18.4246	-0.97559	0.528629	-1.84551	0.0649636	0.249774	Slc25a18
ENSMUSG00000113706	4.64471	-0.974618	0.755365	-1.29026	0.19696	0.464808	Gm47201
ENSMUSG00000058542	7.62554	-0.973113	0.707434	-1.37555	0.16896	0.426794	Gm15590
ENSMUSG00000090451	9.33237	-0.971309	0.639543	-1.51875	0.128824	0.368516	Gm6133
ENSMUSG00000082534	9.5441	-0.970043	0.748155	-1.29658	0.194776	0.462237	Gm13712
ENSMUSG00000038422	8.57153	-0.968333	0.558673	-1.73327	0.0830469	0.288297	Hdhd3
ENSMUSG00000038793	99.0134	-0.965411	0.324934	-2.9711	0.0029674	0.033225	Lefty1
ENSMUSG00000099241	138.287	-0.96491	0.905893	-1.06515	0.286809	0.563008	Gvin-ps2
ENSMUSG00000073418	24.8474	-0.964784	0.447575	-2.15558	0.0311162	0.15873	C4b
ENSMUSG00000047881	415.454	-0.963491	0.251054	-3.83778	0.000124152	0.00312623	Rell1
ENSMUSG00000069196	6.7566	-0.962827	0.70268	-1.37022	0.170618	0.42894	Gm10161
ENSMUSG00000034958	19.2822	-0.962205	0.426115	-2.25809	0.0239403	0.135161	Atcay
ENSMUSG00000030553	13.8727	-0.960964	0.438103	-2.19347	0.0282738	0.149765	Pgpep1l
ENSMUSG00000028266	1496.53	-0.960637	0.203448	-4.72178	2.33788e-06	0.000142947	Lmo4
ENSMUSG00000014782	10.7874	-0.959628	0.553426	-1.73398	0.0829219	0.288132	Plekhg4
ENSMUSG00000033948	7.5706	-0.956724	0.624829	-1.53118	0.125725	0.363218	Zswim5
ENSMUSG00000027805	179.721	-0.956467	0.255248	-3.74721	0.000178811	0.0041063	Pfn2
ENSMUSG00000020601	1549.13	-0.956165	0.133052	-7.18638	6.65323e-13	4.70732e-10	Trib2
ENSMUSG00000079033	1968.36	-0.954418	0.19044	-5.01165	5.39661e-07	4.53011e-05	Mef2b
ENSMUSG00000027412	9.77551	-0.954377	0.736662	-1.29554	0.195133	0.462525	Lpin3
ENSMUSG00000033060	652.539	-0.9539	0.342417	-2.78579	0.00533975	0.0496885	Lmo7
ENSMUSG00000055407	5.218	-0.952692	0.804827	-1.18372	0.236523	0.508904	Map6
ENSMUSG00000025702	69.3534	-0.949715	0.334545	-2.83883	0.00452797	0.0443484	Marchf8
ENSMUSG00000052414	4.91666	-0.948634	1.25397	-0.756504	0.449347	0.70441	Gm28047
ENSMUSG00000020256	5.91098	-0.947042	0.759749	-1.24652	0.212574	0.482349	Aldh1l2
ENSMUSG00000026475	56.7819	-0.945823	0.560354	-1.6879	0.0914298	0.303026	Rgs16
ENSMUSG00000019256	903.815	-0.945041	0.213427	-4.42795	9.51346e-06	0.000438978	Ahr
ENSMUSG00000081738	25.3654	-0.942487	0.458902	-2.05379	0.0399964	0.18542	Hmgb1-ps2
ENSMUSG00000032507	5.89175	-0.941864	0.870559	-1.08191	0.279294	0.555286	Fbxl2
ENSMUSG00000043518	11.3508	-0.941576	0.708185	-1.32956	0.183662	0.44679	Rai2
ENSMUSG00000114829	17.8426	-0.940827	0.445009	-2.11417	0.0345004	0.169513	Gm9130
ENSMUSG00000039209	9.10115	-0.940279	1.27792	-0.735788	0.46186	0.714148	Rpl39l
ENSMUSG00000019326	8.45543	-0.939914	0.831354	-1.13058	0.258231	0.533259	Aoc3
ENSMUSG00000054871	10.3523	-0.939307	0.452077	-2.07776	0.0377318	0.178885	Tmem158
ENSMUSG00000082140	7.20067	-0.9393	0.571583	-1.64333	0.100314	0.319091	Gm13094
ENSMUSG00000117111	13.234	-0.937585	0.587174	-1.59678	0.110316	0.337049	Tpt1-ps7
ENSMUSG00000083378	4.5567	-0.936688	0.619723	-1.51146	0.130671	0.371023	Gm13196
ENSMUSG00000071540	175.082	-0.936029	0.375082	-2.49553	0.0125769	0.0891081	3425401B19Rik
ENSMUSG00000073002	105.543	-0.935944	0.295041	-3.17225	0.00151264	0.0202413	Vamp5
ENSMUSG00000094256	8.48587	-0.934623	0.824724	-1.13326	0.257107	0.531824	Rpl21-ps7
ENSMUSG00000032135	14.4471	-0.934553	0.671189	-1.39238	0.163806	0.419723	Mcam
ENSMUSG00000023092	6.89452	-0.932937	0.66394	-1.40515	0.159975	0.414295	Fhl1
ENSMUSG00000048763	11.1693	-0.932692	0.807149	-1.15554	0.24787	0.521872	Hoxb3
ENSMUSG00000098141	4.0906	-0.930395	0.777797	-1.19619	0.231622	0.503681	Gm6944
ENSMUSG00000011148	257.886	-0.926598	0.190696	-4.85903	1.17964e-06	8.077e-05	Adssl1
ENSMUSG00000017737	4.80689	-0.925	1.04759	-0.882981	0.377246	0.647692	Mmp9
ENSMUSG00000052525	9.50439	-0.923743	0.449084	-2.05695	0.0396909	0.184752	Spdya
ENSMUSG00000041444	84.3265	-0.923631	0.598373	-1.54357	0.122692	0.358568	Arhgap32
ENSMUSG00000068480	10.7352	-0.922591	0.544666	-1.69387	0.0902905	0.301198	Gm7551
ENSMUSG00000028469	89.9598	-0.921814	0.512261	-1.7995	0.0719397	0.263944	Npr2
ENSMUSG00000024084	9.21864	-0.921586	0.523521	-1.76036	0.0783466	0.277919	Qpct
ENSMUSG00000038949	1429.59	-0.921442	0.180974	-5.09156	3.55134e-07	3.36088e-05	Cnst
ENSMUSG00000083621	6.16178	-0.920553	0.651462	-1.41306	0.157639	0.411001	Gm14586
ENSMUSG00000113690	5.48228	-0.92043	0.896085	-1.02717	0.304341	0.579229	Gm36501
ENSMUSG00000032076	150.116	-0.912544	0.426118	-2.14153	0.0322313	0.162172	Cadm1
ENSMUSG00000018543	4.28313	-0.910054	0.850522	-1.06999	0.284622	0.560882	1700001P01Rik
ENSMUSG00000027035	563.145	-0.909601	0.201257	-4.51959	6.19588e-06	0.000314193	Cers6
ENSMUSG00000108702	6.28374	-0.9093	0.703003	-1.29345	0.195855	0.463526	Gm9333
ENSMUSG00000009108	10.5658	-0.909229	0.5487	-1.65706	0.0975073	0.314027	Gnat2
ENSMUSG00000045268	247.935	-0.90824	0.245665	-3.69707	0.000218099	0.00481502	Zfp691
ENSMUSG00000091941	19.7061	-0.905439	0.448344	-2.01952	0.0434332	0.195259	Gm7399
ENSMUSG00000024812	302.258	-0.90342	0.17647	-5.11939	3.06524e-07	3.0566e-05	Tjp2
ENSMUSG00000027883	406.628	-0.901569	0.249556	-3.6127	0.00030303	0.00622742	Gpsm2
ENSMUSG00000034574	129.081	-0.9012	0.324598	-2.77636	0.00549721	0.0504494	Daam1
ENSMUSG00000040616	45.0305	-0.900119	0.298407	-3.01642	0.0025578	0.0298069	Tmem51
ENSMUSG00000021913	8.55674	-0.898453	0.489819	-1.83426	0.0666159	0.252853	Ogdhl
ENSMUSG00000050493	29.3293	-0.898047	0.310514	-2.89213	0.00382635	0.0393984	Fam167b
ENSMUSG00000028199	127.726	-0.897767	0.228372	-3.93116	8.45381e-05	0.0023753	Cryz
ENSMUSG00000024391	10.2536	-0.89733	0.43147	-2.07971	0.0375525	0.178646	Apom
ENSMUSG00000021725	1716.1	-0.895755	0.163552	-5.47689	4.3286e-08	5.64161e-06	Parp8
ENSMUSG00000112341	7.94379	-0.895202	0.578524	-1.54739	0.121769	0.357277	Gm4796
ENSMUSG00000083890	5.0655	-0.894972	1.5419	-0.580434	0.561622	0.784929	Gm15703
ENSMUSG00000035342	43.7673	-0.894884	0.376237	-2.37851	0.0173828	0.110192	Lzts2
ENSMUSG00000079492	8.00336	-0.894813	0.737614	-1.21312	0.225085	0.495894	Gm11127
ENSMUSG00000022805	8.20354	-0.892748	0.456785	-1.95442	0.0506521	0.215148	Cfap91
ENSMUSG00000097977	7.10446	-0.892302	0.629589	-1.41728	0.156402	0.409618	Gm5652
ENSMUSG00000036858	4.41113	-0.891786	0.752527	-1.18506	0.235996	0.508398	Ptcra
ENSMUSG00000098021	43.7552	-0.891644	0.766786	-1.16283	0.244897	0.518768	Gm9522
ENSMUSG00000022500	2081.5	-0.89154	0.305091	-2.92221	0.00347558	0.0368511	Litaf
ENSMUSG00000081455	73.0222	-0.890645	0.270823	-3.28866	0.00100664	0.0150319	Hmgb1-ps3
ENSMUSG00000040883	8.26107	-0.886899	0.501907	-1.76706	0.0772182	0.275597	Tmem205
ENSMUSG00000093826	11.7373	-0.886846	0.566144	-1.56647	0.117239	0.349296	Gm6900
ENSMUSG00000041272	249.586	-0.886374	0.288949	-3.06758	0.00215801	0.0264552	Tox
ENSMUSG00000024940	9.22264	-0.883249	0.622186	-1.41959	0.155727	0.408582	Ltbp3
ENSMUSG00000036617	267.784	-0.882796	0.328972	-2.6835	0.00728563	0.0617799	Etl4
ENSMUSG00000043664	47.5358	-0.882698	0.434563	-2.03123	0.0422315	0.191379	Tmem221
ENSMUSG00000071856	5.17686	-0.882484	0.987719	-0.893456	0.371613	0.643483	Mcc
ENSMUSG00000023328	10.204	-0.881339	0.726581	-1.213	0.225132	0.495924	Ache
ENSMUSG00000070532	25.3961	-0.881021	0.363688	-2.42246	0.0154158	0.101317	Ccdc190
ENSMUSG00000044757	53.8775	-0.880319	0.342716	-2.56865	0.0102095	0.0776952	Gm6430
ENSMUSG00000090840	6.2092	-0.880055	0.53736	-1.63774	0.101476	0.32134	Tex54
ENSMUSG00000028950	7.7438	-0.879746	0.757571	-1.16127	0.245532	0.519144	Tas1r1
ENSMUSG00000094478	18.3888	-0.878954	0.592578	-1.48327	0.138002	0.381437	Igkv3-3
ENSMUSG00000074547	44.6834	-0.877483	0.396262	-2.2144	0.0268011	0.144384	Rps8-ps4
ENSMUSG00000080205	12.9541	-0.87683	0.419134	-2.092	0.0364381	0.175153	Gm15526
ENSMUSG00000040434	15.3059	-0.87679	0.461966	-1.89795	0.0577024	0.23272	Large2
ENSMUSG00000028982	252.289	-0.875826	0.293863	-2.98039	0.00287877	0.0324906	Slc25a33
ENSMUSG00000106883	6.10117	-0.872929	0.662206	-1.31821	0.187432	0.452163	Gm34091
ENSMUSG00000038893	1259.7	-0.872355	0.123497	-7.06375	1.62069e-12	8.91859e-10	Fam117a
ENSMUSG00000083474	5.21944	-0.871213	0.713355	-1.22129	0.221977	0.493215	Gm15267
ENSMUSG00000066362	884.766	-0.870339	1.12569	-0.773157	0.43943	0.697026	Rps13-ps1
ENSMUSG00000003379	21728.9	-0.870285	0.114891	-7.57488	3.59459e-14	3.14167e-11	Cd79a
ENSMUSG00000001948	9.97176	-0.867522	0.46189	-1.8782	0.0603538	0.238494	Spa17
ENSMUSG00000044433	23.6284	-0.86595	0.482246	-1.79566	0.0725488	0.265173	Camsap3
ENSMUSG00000076655	259.79	-0.865417	0.624118	-1.38662	0.165556	0.422362	Ighv4-1
ENSMUSG00000015890	4.88569	-0.864922	0.783842	-1.10344	0.269837	0.546217	Amdhd1
ENSMUSG00000020758	7.79106	-0.864449	0.616368	-1.40249	0.16077	0.415406	Itgb4
ENSMUSG00000096592	7.66716	-0.864384	4.38568	-0.197092	0.843755	0.936481	Gm15801
ENSMUSG00000100794	31.8199	-0.863792	0.485974	-1.77744	0.0754954	0.271782	Gm29667
ENSMUSG00000045065	19.6904	-0.863645	0.49556	-1.74277	0.0813743	0.284343	9930022D16Rik
ENSMUSG00000047473	11.3038	-0.863621	0.458197	-1.88483	0.0594533	0.236255	Zfp30
ENSMUSG00000038555	57.7906	-0.861965	0.240961	-3.5772	0.000347301	0.0068347	Reep2
ENSMUSG00000102381	10.8368	-0.86167	0.622358	-1.38453	0.166197	0.423329	Ighv8-7
ENSMUSG00000084291	9.01863	-0.860981	0.632066	-1.36217	0.173144	0.432439	Gm6654
ENSMUSG00000092540	17.7247	-0.859108	0.534494	-1.60733	0.107982	0.333246	Gm8738
ENSMUSG00000031078	78.5076	-0.85791	0.346889	-2.47315	0.0133927	0.09256	Cttn
ENSMUSG00000028542	9.87659	-0.855761	0.566015	-1.5119	0.130558	0.370976	Slc6a9
ENSMUSG00000101330	16.7045	-0.85506	2.08366	-0.410365	0.681538	0.856057	Gm10193
ENSMUSG00000038859	66.8549	-0.853181	0.756077	-1.12843	0.259138	0.534166	Baiap2l1
ENSMUSG00000031841	6.04624	-0.852368	0.747424	-1.14041	0.254117	0.528657	Cdh13
ENSMUSG00000043895	2551.62	-0.850953	0.407505	-2.0882	0.0367795	0.176167	S1pr2
ENSMUSG00000117729	4.49478	-0.850694	0.826177	-1.02968	0.303162	0.578227	Gm5242
ENSMUSG00000084169	6.9668	-0.850608	0.785181	-1.08333	0.278663	0.55501	Gm12240
ENSMUSG00000016758	4.89304	-0.850508	0.669909	-1.26959	0.204232	0.473249	Bik
ENSMUSG00000074403	25.377	-0.850345	0.649756	-1.30871	0.190632	0.456692	H3c13
ENSMUSG00000080054	11.9274	-0.847527	0.50379	-1.6823	0.0925103	0.3048	Rpl12-ps1
ENSMUSG00000031551	23.83	-0.847084	0.657741	-1.28787	0.197792	0.46544	Ido1
ENSMUSG00000107751	12.5749	-0.846791	0.528993	-1.60076	0.10943	0.335648	Gm6749
ENSMUSG00000046272	8.91791	-0.845302	0.600857	-1.40683	0.159479	0.413921	Or5b21
ENSMUSG00000042616	15.2745	-0.845156	0.506477	-1.66869	0.0951779	0.31008	Oscp1
ENSMUSG00000094335	2947.71	-0.844094	0.521686	-1.61801	0.10566	0.329161	Igkv1-117
ENSMUSG00000058470	1821.19	-0.84403	0.17591	-4.79808	1.60197e-06	0.000105787	Gm8369
ENSMUSG00000117507	13.0169	-0.84283	0.428887	-1.96515	0.0493964	0.211537	Gm50045
ENSMUSG00000096617	26.0659	-0.839985	0.680254	-1.23481	0.216901	0.487331	Gm5559
ENSMUSG00000006724	7.22233	-0.838924	0.736502	-1.13907	0.254675	0.529374	Cyp27b1
ENSMUSG00000029814	104.615	-0.838624	0.291803	-2.87394	0.00405389	0.0410267	Igf2bp3
ENSMUSG00000110266	11.6241	-0.837972	0.513983	-1.63035	0.103028	0.324585	Gm32742
ENSMUSG00000029304	10.2587	-0.836922	0.513893	-1.62859	0.103399	0.325213	Spp1
ENSMUSG00000089818	7.4476	-0.836472	0.560971	-1.49111	0.135931	0.378967	Gm15950
ENSMUSG00000029122	400.364	-0.83638	0.354907	-2.35662	0.0184423	0.114412	Evc
ENSMUSG00000062456	159.227	-0.836279	0.627542	-1.33263	0.182655	0.445636	Rpl9-ps6
ENSMUSG00000117621	5.13129	-0.836122	0.609799	-1.37114	0.17033	0.42858	Hspe1-rs1
ENSMUSG00000105641	6.5909	-0.83523	0.665319	-1.25538	0.20934	0.478438	Gm5853
ENSMUSG00000021187	13.0921	-0.833189	0.513721	-1.62187	0.104831	0.327882	Tc2n
ENSMUSG00000053846	35.7454	-0.832473	0.481427	-1.72918	0.0837774	0.28975	Lipg
ENSMUSG00000032496	6.53953	-0.832077	1.60864	-0.517256	0.604977	0.812307	Ltf
ENSMUSG00000050100	8.66463	-0.831202	0.586832	-1.41642	0.156652	0.409777	Hmx2
ENSMUSG00000035873	87.6905	-0.830718	0.368671	-2.25328	0.0242416	0.136317	Pawr
ENSMUSG00000025466	16.5012	-0.830427	0.432379	-1.9206	0.0547824	0.22531	Fuom
ENSMUSG00000083121	15.9573	-0.829009	0.372333	-2.22653	0.0259788	0.141857	Gm6341
ENSMUSG00000060467	4.68339	-0.828571	0.82444	-1.00501	0.314892	0.588989	Gm10080
ENSMUSG00000060989	122.376	-0.827372	0.46253	-1.7888	0.0736473	0.267936	Gm11847
ENSMUSG00000013419	39.1271	-0.827322	0.378484	-2.18588	0.0288242	0.151502	Zfp651
ENSMUSG00000113113	30.0276	-0.827297	0.428118	-1.93241	0.0533095	0.222056	Gm2614
ENSMUSG00000042213	177.694	-0.82551	0.289262	-2.85385	0.0043193	0.0429847	Zfand4
ENSMUSG00000038224	7.89648	-0.825232	0.731659	-1.12789	0.259365	0.534348	Serpinf2
ENSMUSG00000084178	7.33629	-0.824619	0.633608	-1.30146	0.1931	0.460082	Gm11759
ENSMUSG00000118653	33.1259	-0.823807	1.59328	-0.517051	0.60512	0.812404	Gm2296
ENSMUSG00000003531	178.887	-0.822809	0.220616	-3.72961	0.000191779	0.00434369	Dgcr6
ENSMUSG00000001473	93.4109	-0.822798	0.315042	-2.61171	0.00900917	0.0711051	Tubb6
ENSMUSG00000031871	223.776	-0.821798	0.31603	-2.60038	0.0093121	0.0729276	Cdh5
ENSMUSG00000028339	28.9837	-0.820833	0.419818	-1.95521	0.0505583	0.214811	Col15a1
ENSMUSG00000080870	7.59395	-0.819264	0.439156	-1.86554	0.0621059	0.24277	Gm14111
ENSMUSG00000039883	56.0969	-0.817913	0.327153	-2.50009	0.0124161	0.0885215	Lrrc17
ENSMUSG00000110744	7.61166	-0.817565	0.571127	-1.43149	0.152288	0.402903	Gm5171
ENSMUSG00000078965	90.0944	-0.817036	0.824308	-0.991178	0.321599	0.5958	Gm12033
ENSMUSG00000025930	10.519	-0.815448	0.874615	-0.932352	0.351155	0.624859	Msc
ENSMUSG00000033147	349.652	-0.814789	0.269593	-3.02229	0.0025087	0.0293439	Slc22a15
ENSMUSG00000030587	18.6768	-0.814147	0.494884	-1.64513	0.099944	0.318321	2200002D01Rik
ENSMUSG00000112046	9.52816	-0.814036	0.442314	-1.8404	0.065709	0.251301	Gm5175
ENSMUSG00000058173	310.895	-0.813544	0.199055	-4.08704	4.36911e-05	0.00141122	Smco4
ENSMUSG00000086147	10.0747	-0.811979	0.894373	-0.907874	0.363945	0.636536	Zfp989
ENSMUSG00000036322	4.54035	-0.811845	0.742144	-1.09392	0.273991	0.550901	H2-Ea
ENSMUSG00000031387	153.39	-0.811333	0.236577	-3.42947	0.000604771	0.0103165	Renbp
ENSMUSG00000034799	34.4685	-0.810574	0.685703	-1.18211	0.237164	0.509511	Unc13a
ENSMUSG00000079224	48.7246	-0.809805	2.69842	-0.300103	0.764098	0.898957	Gm6565
ENSMUSG00000021714	227.887	-0.809437	0.308987	-2.61965	0.00880212	0.0700117	Cenpk
ENSMUSG00000040289	14.7937	-0.808701	0.735118	-1.1001	0.271289	0.548411	Hey1
ENSMUSG00000074607	251.195	-0.807489	0.340927	-2.36851	0.01786	0.112252	Tox2
ENSMUSG00000114127	4.65023	-0.807438	0.701542	-1.15095	0.249754	0.524601	Gm8231
ENSMUSG00000051716	9.7188	-0.807077	0.460962	-1.75085	0.0799712	0.281281	Apon
ENSMUSG00000103105	5.40399	-0.806852	0.988217	-0.816472	0.41423	0.679394	Gm18752
ENSMUSG00000050304	7.90871	-0.806375	0.573705	-1.40556	0.159856	0.414254	Slc25a2
ENSMUSG00000071531	9.0587	-0.805962	0.52419	-1.53754	0.124162	0.360663	Gprin2
ENSMUSG00000071102	7.71958	-0.804704	0.531368	-1.5144	0.129924	0.370023	Gm10313
ENSMUSG00000051517	124.36	-0.804667	0.212767	-3.78192	0.000155621	0.00372446	Arhgef39
ENSMUSG00000105031	7.47626	-0.804582	0.609884	-1.31924	0.18709	0.451783	Gm3511
ENSMUSG00000108528	20.0891	-0.802054	0.464038	-1.72842	0.0839123	0.290081	Gm8319
ENSMUSG00000018821	38.1801	-0.801866	0.371507	-2.15841	0.0308959	0.157912	Avpi1
ENSMUSG00000069763	15.873	-0.800807	0.483285	-1.65701	0.0975179	0.314027	Tmem100
ENSMUSG00000070942	29.8424	-0.800718	0.381818	-2.09712	0.035983	0.173931	Il1rl2
ENSMUSG00000042842	262.28	-0.80052	0.328408	-2.43758	0.014786	0.0988258	Serpinb6b
ENSMUSG00000118353	6.58591	-0.799932	0.966229	-0.827891	0.407732	0.674407	Nsa2-ps1
ENSMUSG00000027274	162.177	-0.799869	0.291843	-2.74075	0.00612996	0.0547433	Mkks
ENSMUSG00000027227	239.509	-0.799173	0.189033	-4.22769	2.36099e-05	0.000879188	Sord
ENSMUSG00000000317	21.9759	-0.798941	0.664727	-1.20191	0.229399	0.501549	Bcl6b
ENSMUSG00000069188	8.25044	-0.796886	0.964004	-0.826642	0.40844	0.67488	Gm13192
ENSMUSG00000040424	4.69831	-0.796326	0.897261	-0.887507	0.374806	0.64619	Hipk4
ENSMUSG00000053783	5.11888	-0.795979	0.809113	-0.983767	0.32523	0.599724	1700016K19Rik
ENSMUSG00000074397	19.794	-0.795696	0.436186	-1.82421	0.0681201	0.255717	Foxr1
ENSMUSG00000080985	4.25125	-0.795349	0.66257	-1.2004	0.229984	0.502367	Gm13559
ENSMUSG00000041633	4.183	-0.79504	1.24545	-0.638355	0.523242	0.756749	Kctd12b
ENSMUSG00000094989	13.4409	-0.794762	0.79579	-0.998709	0.317936	0.591892	Rpl9-ps4
ENSMUSG00000041782	4.11381	-0.792821	1.28302	-0.617934	0.536619	0.766036	Lad1
ENSMUSG00000024968	56.409	-0.792652	0.392553	-2.01922	0.043464	0.195338	Rcor2
ENSMUSG00000106416	8.28332	-0.792223	0.523662	-1.51285	0.130317	0.370717	Gm5857
ENSMUSG00000054383	17.544	-0.791026	0.523299	-1.51161	0.130632	0.371023	Pnma1
ENSMUSG00000114202	7.78865	-0.790162	0.495691	-1.59406	0.110923	0.338	Gm18078
ENSMUSG00000035275	14.3864	-0.788676	0.523623	-1.50619	0.132018	0.373269	Raver2
ENSMUSG00000064264	43.2124	-0.78788	0.31518	-2.49978	0.0124272	0.0885578	Zfp428
ENSMUSG00000082480	27.5841	-0.787237	0.406444	-1.93689	0.0527589	0.220939	Gm11687
ENSMUSG00000060377	10.5386	-0.787159	0.606471	-1.29793	0.19431	0.461782	Rpl36a-ps1
ENSMUSG00000037621	13.7001	-0.786714	0.490277	-1.60463	0.108575	0.334012	Atoh8
ENSMUSG00000057286	6.15409	-0.786175	0.831324	-0.945691	0.344306	0.618761	St6galnac2
ENSMUSG00000067161	19.6746	-0.783684	0.401752	-1.95067	0.0510966	0.216233	Gm5560
ENSMUSG00000047143	13.1099	-0.783052	0.653405	-1.19842	0.230754	0.502867	Dmrta2
ENSMUSG00000036206	71.789	-0.782191	0.489379	-1.59833	0.109969	0.336568	Sh3bp4
ENSMUSG00000030844	530.688	-0.780613	0.209448	-3.727	0.000193772	0.00438213	Rgs10
ENSMUSG00000017453	138.599	-0.780439	0.375753	-2.077	0.0378013	0.178885	Pipox
ENSMUSG00000050737	7.51815	-0.780183	0.78409	-0.995017	0.319728	0.593592	Ptges
ENSMUSG00000040276	1112.68	-0.780119	0.137595	-5.6697	1.4305e-08	2.16881e-06	Pacsin1
ENSMUSG00000000266	19.1088	-0.778715	0.582823	-1.33611	0.181513	0.444597	Mid2
ENSMUSG00000038156	98.498	-0.778116	0.652179	-1.1931	0.23283	0.504873	Spon1
ENSMUSG00000042622	194.239	-0.777429	0.295789	-2.62832	0.00858072	0.068729	Maff
ENSMUSG00000082691	25.6483	-0.776934	3.4546	-0.224899	0.822058	0.926226	Dynlt1-ps1
ENSMUSG00000053219	20.0275	-0.77679	0.642539	-1.20894	0.226687	0.498102	Raet1e
ENSMUSG00000082894	4.37358	-0.775273	0.830354	-0.933666	0.350476	0.62448	Gm6480
ENSMUSG00000084159	8.36642	-0.774794	0.510324	-1.51824	0.128954	0.368603	Gm12696
ENSMUSG00000015467	6.31268	-0.773711	0.608182	-1.27217	0.203312	0.47215	Egfl8
ENSMUSG00000037979	136.225	-0.773537	0.184639	-4.18945	2.79633e-05	0.000984547	Ccdc92
ENSMUSG00000058287	9.14132	-0.77313	1.36027	-0.568363	0.569788	0.789805	Gm12253
ENSMUSG00000114277	125.422	-0.773087	0.645798	-1.1971	0.231266	0.50354	Gm48583
ENSMUSG00000113262	47.7503	-0.772803	0.295141	-2.61842	0.00883383	0.0702264	Gm48551
ENSMUSG00000027199	350.598	-0.771695	0.289291	-2.66754	0.00764083	0.0637437	Gatm
ENSMUSG00000074034	43.2579	-0.770824	0.354196	-2.17627	0.0295354	0.153924	Gm5921
ENSMUSG00000033102	500.391	-0.769725	0.240028	-3.20682	0.00134211	0.0185326	Cdc14b
ENSMUSG00000031452	5.65322	-0.768131	0.849366	-0.904358	0.365806	0.638149	1700029H14Rik
ENSMUSG00000029207	25.745	-0.767783	0.60042	-1.27874	0.200988	0.469466	Apbb2
ENSMUSG00000038253	16.7831	-0.766378	0.569171	-1.34648	0.178148	0.440053	Hoxa5
ENSMUSG00000020310	5.57371	-0.76619	0.947413	-0.808718	0.418677	0.682493	Madcam1
ENSMUSG00000029602	636.331	-0.765894	0.1953	-3.92162	8.79544e-05	0.00245644	Rasal1
ENSMUSG00000034613	169.049	-0.765573	0.385016	-1.98842	0.046765	0.204363	Ppm1h
ENSMUSG00000046056	52.9096	-0.7655	0.39684	-1.92899	0.0537321	0.222957	Sbsn
ENSMUSG00000094930	742.937	-0.765359	0.36946	-2.07156	0.0383067	0.180324	Igkv6-25
ENSMUSG00000032420	890.414	-0.762889	0.316493	-2.41045	0.015933	0.103512	Nt5e
ENSMUSG00000025429	92.1312	-0.762151	0.329608	-2.31229	0.0207615	0.122894	Pstpip2
ENSMUSG00000042826	81.0845	-0.760627	0.301993	-2.51869	0.0117793	0.0850422	Fgf11
ENSMUSG00000031636	23.0778	-0.760526	0.296875	-2.56177	0.0104141	0.0784025	Pdlim3
ENSMUSG00000106895	7.27579	-0.76008	0.512155	-1.48408	0.137787	0.381361	Gm4754
ENSMUSG00000112023	183.064	-0.758151	0.435647	-1.74029	0.0818083	0.285263	Lilrb4b
ENSMUSG00000102678	4.22437	-0.757936	0.796285	-0.951841	0.341178	0.616019	Ighv1-21-1
ENSMUSG00000114179	4.66995	-0.757887	0.814627	-0.930349	0.352191	0.625939	Eif1-ps2
ENSMUSG00000114500	21.1271	-0.757791	0.43318	-1.74937	0.0802275	0.281738	Gm8983
ENSMUSG00000005237	5.89365	-0.75707	1.01046	-0.749234	0.453716	0.707775	Dnah2
ENSMUSG00000040405	625.218	-0.756968	0.198558	-3.81233	0.000137665	0.00338088	Havcr1
ENSMUSG00000081170	50.3599	-0.755495	0.395224	-1.91156	0.0559322	0.228308	Gm12922
ENSMUSG00000028152	389.916	-0.75283	0.148146	-5.08168	3.74108e-07	3.49591e-05	Tspan5
ENSMUSG00000034282	13.0774	-0.751884	0.555312	-1.35399	0.175741	0.43592	Evpl
ENSMUSG00000102554	11.9618	-0.749046	0.480736	-1.55812	0.119204	0.353088	Gm37568
ENSMUSG00000053040	19.594	-0.748853	0.894241	-0.837417	0.402358	0.67063	Aph1c
ENSMUSG00000033022	20.4774	-0.748604	0.379452	-1.97286	0.048512	0.209345	Cdo1
ENSMUSG00000022899	1344.28	-0.748417	1.33334	-0.561308	0.574587	0.792612	Slc15a2
ENSMUSG00000040209	22.152	-0.748262	0.384693	-1.94509	0.0517642	0.21825	Zfp704
ENSMUSG00000037370	1509.76	-0.748223	0.18657	-4.01041	6.06139e-05	0.0018455	Enpp1
ENSMUSG00000093880	9.61099	-0.746572	0.802224	-0.930628	0.352046	0.625865	Tmem181c-ps
ENSMUSG00000036892	4.78065	-0.74594	0.860631	-0.866736	0.386087	0.655765	Prodh2
ENSMUSG00000071656	10.6244	-0.745676	0.541358	-1.37742	0.168383	0.426235	Lrrn4cl
ENSMUSG00000110371	19.1829	-0.745449	0.504381	-1.47795	0.139422	0.38352	Gm9619
ENSMUSG00000013523	22.8683	-0.745405	0.496146	-1.50239	0.132996	0.374537	Bcas1
ENSMUSG00000027071	8.08957	-0.744486	0.644147	-1.15577	0.247775	0.521872	P2rx3
ENSMUSG00000030917	23.2916	-0.743569	0.345111	-2.15458	0.0311949	0.15884	Tmem159
ENSMUSG00000074336	16.5232	-0.743451	0.555324	-1.33877	0.180646	0.443773	Apoc4
ENSMUSG00000076530	4.76804	-0.743128	1.15251	-0.64479	0.519063	0.754124	Igkv11-106
ENSMUSG00000009035	1163.8	-0.742775	0.170342	-4.3605	1.29767e-05	0.000560489	Tmem184b
ENSMUSG00000024186	23.7456	-0.742061	0.524167	-1.4157	0.156865	0.410117	Rgs11
ENSMUSG00000041556	12.2029	-0.741435	0.448543	-1.65299	0.0983338	0.315492	Fbxo2
ENSMUSG00000094153	6.87824	-0.74073	0.518177	-1.42949	0.152862	0.403909	Gm8807
ENSMUSG00000044468	2677.62	-0.740715	0.254614	-2.90917	0.00362387	0.0378188	Tent5c
ENSMUSG00000074210	15.8194	-0.739987	0.518863	-1.42617	0.15382	0.405222	E130208F15Rik
ENSMUSG00000072421	33.7687	-0.739469	0.36595	-2.02068	0.0433124	0.194893	Gm10357
ENSMUSG00000006378	151.738	-0.739433	0.208111	-3.55308	0.000380755	0.00729319	Gcat
ENSMUSG00000022586	8.31655	-0.73813	0.489308	-1.50852	0.131422	0.372071	Ly6i
ENSMUSG00000114951	19.7983	-0.737814	0.70727	-1.04318	0.296863	0.572458	Gm20784
ENSMUSG00000091014	4.66409	-0.73727	0.818821	-0.900405	0.367905	0.64016	Gm5244
ENSMUSG00000033752	85.9705	-0.73649	0.253321	-2.90734	0.00364518	0.0379804	Mnd1
ENSMUSG00000064043	550.615	-0.735295	0.218794	-3.36068	0.000777513	0.0124056	Trerf1
ENSMUSG00000032340	40.6801	-0.734662	0.282768	-2.59811	0.00937387	0.0732266	Neo1
ENSMUSG00000089698	42.9152	-0.732775	0.934526	-0.784114	0.432973	0.693577	Gm2541
ENSMUSG00000038550	113.692	-0.732722	0.257893	-2.84118	0.00449466	0.0441386	Ciart
ENSMUSG00000083780	5.44493	-0.731687	0.676055	-1.08229	0.279125	0.555286	Gm12728
ENSMUSG00000098006	6.98892	-0.731059	0.515987	-1.41682	0.156536	0.409672	Gm8565
ENSMUSG00000094951	300.907	-0.730259	0.546202	-1.33698	0.18123	0.444571	Ighv5-6
ENSMUSG00000073980	4.44983	-0.729346	0.665271	-1.09631	0.272942	0.550257	Gm9574
ENSMUSG00000083179	10.7463	-0.727853	2.66999	-0.272605	0.785157	0.907462	Gm12693
ENSMUSG00000092232	5.73975	-0.727825	2.37746	-0.306136	0.759501	0.896129	Gm20521
ENSMUSG00000026782	284.485	-0.726619	0.286826	-2.53331	0.0112991	0.0827415	Abi2
ENSMUSG00000097388	28.6595	-0.726334	0.334713	-2.17002	0.0300054	0.155014	Gm3200
ENSMUSG00000028565	20.0466	-0.724583	0.549079	-1.31963	0.186958	0.451783	Nfia
ENSMUSG00000098404	104.823	-0.72446	0.455203	-1.59151	0.111495	0.339048	Mrip-ps
ENSMUSG00000034926	592.568	-0.723746	0.155381	-4.65788	3.19479e-06	0.000181871	Dhcr24
ENSMUSG00000040328	14.8926	-0.723323	0.394323	-1.83434	0.0666031	0.252853	Or2v1
ENSMUSG00000092281	9.74996	-0.723164	0.51186	-1.41282	0.15771	0.411097	Hmgb1-ps7
ENSMUSG00000098091	22.1253	-0.721839	0.268635	-2.68706	0.00720832	0.0612357	Gm16470
ENSMUSG00000068417	53.0469	-0.7205	0.361674	-1.99212	0.0463576	0.2033	Pnp2
ENSMUSG00000046854	5.08562	-0.720434	0.84037	-0.857282	0.391289	0.660431	Pip5kl1
ENSMUSG00000019312	50.5429	-0.720199	0.420848	-1.7113	0.0870255	0.295684	Grb7
ENSMUSG00000011751	24.6251	-0.719853	0.499769	-1.44037	0.149763	0.398871	Sptbn4
ENSMUSG00000096577	88.2141	-0.719845	1.3805	-0.521438	0.602062	0.811009	Ighv1-71
ENSMUSG00000113151	5.86471	-0.718693	0.624197	-1.15139	0.249572	0.52441	Gm48690
ENSMUSG00000037772	156.659	-0.718564	0.25686	-2.7975	0.00514999	0.0485832	Mrpl23
ENSMUSG00000022900	1161.24	-0.71734	0.457076	-1.56941	0.116552	0.347807	Ildr1
ENSMUSG00000012350	241.668	-0.71687	0.378976	-1.8916	0.0585443	0.234479	Ehf
ENSMUSG00000114515	5.1564	-0.716605	0.668006	-1.07275	0.283383	0.559535	Aldoa
ENSMUSG00000036825	184.806	-0.715654	0.206889	-3.45912	0.000541948	0.00949818	Ssx2ip
ENSMUSG00000032020	334.472	-0.715275	0.204777	-3.49295	0.000477712	0.00870901	Ubash3b
ENSMUSG00000026622	1355.2	-0.714946	0.174289	-4.10207	4.09474e-05	0.00134304	Nek2
ENSMUSG00000027669	242.326	-0.714769	0.278139	-2.56983	0.0101749	0.0775511	Gnb4
ENSMUSG00000022844	14.2043	-0.714383	0.674765	-1.05871	0.28973	0.566007	Pdia5
ENSMUSG00000116083	37.7109	-0.714106	0.257985	-2.76801	0.00563998	0.0512845	Gm5469
ENSMUSG00000040680	8.05018	-0.714093	0.517771	-1.37917	0.167843	0.42571	Kremen2
ENSMUSG00000082809	40.5689	-0.713946	0.383033	-1.86393	0.0623316	0.243332	Gm14150
ENSMUSG00000109822	4.51237	-0.713076	0.721589	-0.988202	0.323054	0.597601	Gm8556
ENSMUSG00000105879	18.6314	-0.712966	0.432734	-1.64758	0.0994381	0.317604	Gm6204
ENSMUSG00000084111	115.672	-0.712725	0.52084	-1.36841	0.171182	0.429633	Gm15710
ENSMUSG00000052135	16.8904	-0.712467	0.51954	-1.37134	0.170269	0.428498	Foxo6
ENSMUSG00000113756	10.8652	-0.71232	0.783641	-0.908988	0.363357	0.636349	Gm18025
ENSMUSG00000002012	26.7381	-0.711758	0.682795	-1.04242	0.297217	0.572836	Pnck
ENSMUSG00000024985	32.5354	-0.711315	0.3837	-1.85383	0.0637632	0.246974	Tcf7l2
ENSMUSG00000083468	5.28073	-0.708724	0.617884	-1.14702	0.251374	0.525675	Gm9431
ENSMUSG00000033368	7.65912	-0.707705	0.633274	-1.11753	0.263766	0.539962	Trim69
ENSMUSG00000117988	9.09195	-0.706593	0.454365	-1.55512	0.119917	0.354061	Gm8663
ENSMUSG00000044854	42.791	-0.706368	0.439446	-1.6074	0.107966	0.333246	1700056E22Rik
ENSMUSG00000107383	97.781	-0.706342	0.339702	-2.0793	0.0375896	0.178703	Gm4366
ENSMUSG00000080928	7.1863	-0.705098	0.841656	-0.837751	0.402171	0.670558	Hmgb1-ps6
ENSMUSG00000083044	32.9551	-0.704895	0.264223	-2.6678	0.00763497	0.0637306	Gm12416
ENSMUSG00000094025	37.2146	-0.703987	0.33653	-2.0919	0.0364477	0.175153	Gm8879
ENSMUSG00000044813	45.1352	-0.703548	0.381787	-1.84278	0.0653619	0.250489	Shb
ENSMUSG00000057176	10.8736	-0.70309	0.510754	-1.37657	0.168645	0.426574	Ccdc189
ENSMUSG00000070443	25.4684	-0.703009	0.379699	-1.85149	0.064099	0.247758	Gm10291
ENSMUSG00000058625	48.2077	-0.702499	0.395364	-1.77684	0.0755942	0.271825	Gm17383
ENSMUSG00000084345	22.2071	-0.701588	0.387024	-1.81278	0.0698662	0.259065	Rpl17-ps4
ENSMUSG00000098111	62.8302	-0.70037	0.433967	-1.61388	0.106553	0.330723	Gm4654
ENSMUSG00000101875	6.12134	-0.699554	0.581263	-1.20351	0.228781	0.500862	Gm6028
ENSMUSG00000043008	5504.61	-0.698518	0.179238	-3.89714	9.73344e-05	0.00260107	Klhl6
ENSMUSG00000022433	846.658	-0.697861	0.159921	-4.36379	1.27828e-05	0.000555342	Csnk1e
ENSMUSG00000030657	1573.6	-0.697015	0.218776	-3.18598	0.00144263	0.0196108	Xylt1
ENSMUSG00000030516	8.80344	-0.696935	0.695152	-1.00256	0.316071	0.590047	Tjp1
ENSMUSG00000039328	569.927	-0.696803	0.208958	-3.33465	0.000854057	0.0131771	Rnf122
ENSMUSG00000113132	7.46007	-0.696646	0.661709	-1.0528	0.292433	0.568354	Gm9231
ENSMUSG00000024665	159.86	-0.695987	0.28325	-2.45715	0.0140044	0.0951662	Fads2
ENSMUSG00000099034	33.3876	-0.695487	0.284279	-2.44649	0.0144255	0.0970812	2810039B14Rik
ENSMUSG00000071398	25.1198	-0.695438	0.570386	-1.21924	0.222753	0.493888	2410004P03Rik
ENSMUSG00000040554	4.19379	-0.695369	0.827986	-0.839831	0.401003	0.669901	Aipl1
ENSMUSG00000004347	35.5253	-0.695368	0.423361	-1.64249	0.100488	0.31937	Pde1c
ENSMUSG00000030060	3905.52	-0.694912	0.259537	-2.6775	0.0074173	0.0625461	Hmces
ENSMUSG00000056772	7.65931	-0.694497	0.608448	-1.14142	0.253694	0.528368	Rps6-ps2
ENSMUSG00000058290	1256.89	-0.693527	0.337638	-2.05405	0.0399707	0.185415	Espl1
ENSMUSG00000021792	392.016	-0.693463	0.173358	-4.00018	6.32947e-05	0.00190124	Prxl2a
ENSMUSG00000063684	7.38296	-0.693098	0.935191	-0.74113	0.458615	0.711381	Hadhb-ps
ENSMUSG00000037148	121.289	-0.692186	0.233108	-2.96938	0.00298403	0.033361	Arhgap10
ENSMUSG00000115074	26.5074	-0.691925	1.58397	-0.436829	0.662236	0.844664	Ndor1
ENSMUSG00000054999	20.6791	-0.691685	0.524693	-1.31827	0.187415	0.452163	Naaladl1
ENSMUSG00000030545	27.6382	-0.691632	0.339149	-2.03932	0.0414184	0.189469	Pex11a
ENSMUSG00000039963	14.4485	-0.691465	0.691263	-1.00029	0.317169	0.591206	Ccdc40
ENSMUSG00000098240	13.1629	-0.69118	0.506946	-1.36342	0.172751	0.431964	Gm4575
ENSMUSG00000026991	206.951	-0.691174	0.212786	-3.24822	0.0011613	0.0166712	Pkp4
ENSMUSG00000063328	32.9593	-0.690286	0.398667	-1.73148	0.0833654	0.288851	Gm9396
ENSMUSG00000017167	79.2255	-0.689452	0.261581	-2.63572	0.00839599	0.0677946	Cntnap1
ENSMUSG00000078183	40.3452	-0.688884	1.30605	-0.527455	0.597878	0.80801	Gm15610
ENSMUSG00000082515	6.7858	-0.687998	0.646584	-1.06405	0.287306	0.563476	Gm12902
ENSMUSG00000086925	98.8315	-0.687145	0.295594	-2.32462	0.0200922	0.120909	Gm6286
ENSMUSG00000031438	4.37933	-0.686895	0.713397	-0.962851	0.335622	0.610589	Rnf128
ENSMUSG00000098238	16.1128	-0.686726	0.334878	-2.05067	0.0402988	0.186297	Gm8756
ENSMUSG00000118093	5.98941	-0.686191	0.65694	-1.04453	0.296242	0.572002	Gm17802
ENSMUSG00000089762	170.667	-0.685829	0.301544	-2.27439	0.0229426	0.131176	Ier5l
ENSMUSG00000081675	30.3777	-0.685581	0.42248	-1.62275	0.104642	0.327596	Gm12712
ENSMUSG00000022074	60.5873	-0.685225	0.341696	-2.00537	0.044924	0.199725	Tnfrsf10b
ENSMUSG00000028051	42.3018	-0.684502	0.355196	-1.92711	0.0539655	0.223556	Hcn3
ENSMUSG00000032841	39.616	-0.683871	0.665847	-1.02707	0.304388	0.579229	Prr5l
ENSMUSG00000029859	6.95819	-0.683274	0.618257	-1.10516	0.26909	0.545225	Epha1
ENSMUSG00000035246	75.4489	-0.683157	0.255682	-2.6719	0.00754242	0.0632767	Pcyt1b
ENSMUSG00000074627	6.54601	-0.683098	0.639848	-1.06759	0.285704	0.561804	Mroh8
ENSMUSG00000032192	21.8731	-0.682502	0.395113	-1.72736	0.0841035	0.290536	Gnb5
ENSMUSG00000023079	53.5295	-0.682225	0.414384	-1.64636	0.0996899	0.317784	Gtf2ird1
ENSMUSG00000059901	177.848	-0.681665	0.273993	-2.48789	0.0128503	0.0904882	Adamts14
ENSMUSG00000053559	787.585	-0.681388	0.206995	-3.29181	0.000995455	0.0148869	Smagp
ENSMUSG00000050468	14.0871	-0.681176	0.465075	-1.46466	0.143014	0.38875	Astl
ENSMUSG00000069011	6.32297	-0.680615	0.690815	-0.985236	0.324508	0.599173	Gm10254
ENSMUSG00000027315	8.63735	-0.680358	0.523019	-1.30083	0.193317	0.460232	Spint1
ENSMUSG00000043415	1170.52	-0.679409	0.162123	-4.19071	2.78082e-05	0.000981412	Otud1
ENSMUSG00000031955	38.4489	-0.679104	0.383561	-1.77053	0.0766394	0.274189	Bcar1
ENSMUSG00000020785	100.25	-0.677635	0.230356	-2.94168	0.00326436	0.0354805	Camkk1
ENSMUSG00000046573	147.364	-0.677621	0.205356	-3.29973	0.000967778	0.0145245	Lyrm4
ENSMUSG00000031097	50.9693	-0.677063	0.265364	-2.55145	0.0107276	0.0797353	Tnni2
ENSMUSG00000082988	10.3826	-0.676374	0.489933	-1.38054	0.167419	0.425027	Gm5903
ENSMUSG00000008129	24.8463	-0.675728	0.390983	-1.72828	0.0839381	0.290103	Brme1
ENSMUSG00000041431	1293.91	-0.675546	0.218219	-3.09572	0.00196335	0.0246172	Ccnb1
ENSMUSG00000103906	23.4099	-0.675407	0.324986	-2.07827	0.0376847	0.178885	Tigd5
ENSMUSG00000029217	2223.26	-0.675257	0.135347	-4.98908	6.06662e-07	4.89879e-05	Tec
ENSMUSG00000027296	13.5107	-0.674022	0.508358	-1.32588	0.184879	0.448521	Itpka
ENSMUSG00000020658	17.4779	-0.673792	0.64982	-1.03689	0.299787	0.57526	Efr3b
ENSMUSG00000002289	30.8433	-0.672646	0.471164	-1.42763	0.153399	0.404688	Angptl4
ENSMUSG00000029138	8.11853	-0.672628	0.463135	-1.45234	0.146408	0.394224	Ccdc121
ENSMUSG00000107411	6.50435	-0.672466	0.635825	-1.05763	0.290225	0.566232	Gm19040
ENSMUSG00000049932	2889.69	-0.672108	0.163433	-4.11245	3.91483e-05	0.00130126	H2ax
ENSMUSG00000078954	71.4316	-0.671587	0.300898	-2.23194	0.0256187	0.140487	Arhgap8
ENSMUSG00000033910	6.32673	-0.67151	1.19154	-0.563566	0.573049	0.791519	Gucy1a1
ENSMUSG00000100033	27.7912	-0.67151	0.302202	-2.22206	0.0262796	0.142869	Gm8337
ENSMUSG00000070729	19.0642	-0.670574	0.436028	-1.53791	0.12407	0.360535	Gm12966
ENSMUSG00000026383	125.216	-0.670393	0.192266	-3.48679	0.000488857	0.00884461	Epb41l5
ENSMUSG00000036676	96.8154	-0.670316	0.347942	-1.92652	0.05404	0.223556	Tmtc3
ENSMUSG00000066771	8.11048	-0.668439	0.789107	-0.847083	0.396949	0.665899	Gm5614
ENSMUSG00000096006	422.34	-0.66834	0.267857	-2.49514	0.0125907	0.0891081	Gm21596
ENSMUSG00000080950	9.80979	-0.667622	0.559037	-1.19424	0.232386	0.5042	Gm7278
ENSMUSG00000067377	10.235	-0.667369	0.722206	-0.924069	0.35545	0.629173	Tspan6
ENSMUSG00000039239	6.58349	-0.667174	0.73506	-0.907646	0.364065	0.636536	Tgfb2
ENSMUSG00000113931	4.99365	-0.666393	0.675725	-0.986189	0.32404	0.598777	Gm5928
ENSMUSG00000076541	143.936	-0.665947	0.629423	-1.05803	0.290043	0.566227	Igkv4-79
ENSMUSG00000078521	115.601	-0.664828	0.207293	-3.20719	0.00134038	0.0185259	Aunip
ENSMUSG00000100514	44.8694	-0.664734	0.36331	-1.82966	0.0673007	0.254331	Gm12960
ENSMUSG00000072640	217.915	-0.664667	0.365583	-1.8181	0.0690489	0.257165	Lyrm9
ENSMUSG00000032377	14.1589	-0.664442	0.578932	-1.1477	0.251091	0.52549	Plscr4
ENSMUSG00000101682	4.44706	-0.664127	0.685968	-0.968161	0.332964	0.608359	Gm29228
ENSMUSG00000031397	20.2783	-0.663876	0.340596	-1.94916	0.051276	0.216814	Tktl1
ENSMUSG00000050390	16.9318	-0.663399	0.4373	-1.51703	0.129258	0.368951	C77080
ENSMUSG00000094627	169.984	-0.663071	1.25788	-0.527133	0.598101	0.808166	Gm10182
ENSMUSG00000021234	32.3768	-0.662878	0.338384	-1.95895	0.0501186	0.213493	Fam161b
ENSMUSG00000029452	12.2139	-0.662639	0.865	-0.766057	0.443642	0.70094	Tmem116
ENSMUSG00000104309	9.04547	-0.661943	0.511466	-1.29421	0.195594	0.463202	Gm5846
ENSMUSG00000082969	9.71602	-0.661653	0.453413	-1.45927	0.14449	0.391115	Gm12630
ENSMUSG00000023909	57.6324	-0.661584	0.392384	-1.68606	0.0917836	0.303656	Paqr4
ENSMUSG00000045349	23.0049	-0.661536	0.513903	-1.28728	0.197997	0.465566	Sh2d5
ENSMUSG00000072718	6.16264	-0.661323	1.46756	-0.450629	0.652257	0.839151	Klra10
ENSMUSG00000056367	42.112	-0.661276	0.330607	-2.00019	0.0454801	0.201019	Actr3b
ENSMUSG00000025911	68.8822	-0.66073	0.348209	-1.89751	0.0577604	0.23274	Adhfe1
ENSMUSG00000004371	7.89742	-0.660372	0.536465	-1.23097	0.218334	0.48866	Il11
ENSMUSG00000113569	13.2765	-0.659947	0.444581	-1.48442	0.137696	0.381292	Gm48035
ENSMUSG00000041957	19.8329	-0.659809	0.38474	-1.71495	0.0863548	0.294618	Pkp2
ENSMUSG00000048916	4.30706	-0.659337	0.900565	-0.732138	0.464084	0.715998	Gm5540
ENSMUSG00000047547	438.325	-0.659286	0.122838	-5.36713	7.99977e-08	9.98828e-06	Cltb
ENSMUSG00000054342	1193.88	-0.658857	0.148726	-4.43	9.42351e-06	0.000437545	Kcnn4
ENSMUSG00000057990	20.3945	-0.657175	0.367322	-1.7891	0.0735986	0.267825	Gm53055
ENSMUSG00000039384	987.137	-0.656784	0.217259	-3.02305	0.00250244	0.0292996	Dusp10
ENSMUSG00000091058	29.6237	-0.656336	0.679414	-0.966032	0.334028	0.609276	Gm17538
ENSMUSG00000082935	7.81423	-0.65519	0.519583	-1.26099	0.207312	0.476478	Gm7658
ENSMUSG00000116648	11.5845	-0.654879	0.763712	-0.857495	0.391172	0.660431	Rpl31-ps12
ENSMUSG00000086688	18.0404	-0.653706	0.317929	-2.05614	0.0397689	0.184825	Gm11560
ENSMUSG00000000253	10.2916	-0.653636	0.71952	-0.908433	0.363649	0.636355	Gmpr
ENSMUSG00000108442	7.54675	-0.653566	0.489633	-1.33481	0.18194	0.444908	Rpl15-ps5
ENSMUSG00000118264	4.15797	-0.653279	0.822134	-0.794614	0.426838	0.688961	Rps15-ps3
ENSMUSG00000027496	543.505	-0.653278	0.160097	-4.08052	4.49358e-05	0.00143582	Aurka
ENSMUSG00000056427	41.6596	-0.653012	0.624764	-1.04521	0.295924	0.571686	Slit3
ENSMUSG00000029370	1138.96	-0.652603	0.245418	-2.65915	0.00783377	0.0648435	Rassf6
ENSMUSG00000031458	45.882	-0.650889	0.338132	-1.92496	0.0542348	0.224026	Coprs
ENSMUSG00000117405	42.7936	-0.650607	0.366346	-1.77594	0.075743	0.272096	Rpl19-ps7
ENSMUSG00000022856	45.2023	-0.649454	0.286291	-2.26851	0.0232983	0.132631	Tmem41a
ENSMUSG00000036606	2379	-0.649052	0.233389	-2.78099	0.00541938	0.0500131	Plxnb2
ENSMUSG00000091269	68.9996	-0.648537	0.290581	-2.23186	0.0256239	0.140487	Gm6682
ENSMUSG00000006398	1616.14	-0.648302	0.168555	-3.84623	0.00011995	0.00303615	Cdc20
ENSMUSG00000083391	10.0351	-0.648033	0.542227	-1.19513	0.232036	0.504181	Gm14148
ENSMUSG00000032231	1779.97	-0.646879	0.240655	-2.68799	0.00718844	0.0611718	Anxa2
ENSMUSG00000025154	962.009	-0.646656	0.159887	-4.04445	5.24457e-05	0.0016405	Arhgap19
ENSMUSG00000032109	283.866	-0.646509	0.231001	-2.79873	0.00513044	0.0484295	Nlrx1
ENSMUSG00000105406	13.3451	-0.646372	0.453087	-1.4266	0.153696	0.40504	Gm43247
ENSMUSG00000112719	7.50019	-0.64632	0.741329	-0.87184	0.383296	0.652797	Gm45925
ENSMUSG00000029752	156.277	-0.645537	0.273451	-2.3607	0.0182403	0.113684	Asns
ENSMUSG00000051703	77.4682	-0.645429	0.279113	-2.31243	0.0207541	0.122894	Tmem198
ENSMUSG00000021221	4.52309	-0.643939	0.996014	-0.646516	0.517945	0.753587	Dpf3
ENSMUSG00000020027	71.0965	-0.643922	0.396956	-1.62215	0.104772	0.327794	Socs2
ENSMUSG00000032456	119.371	-0.643394	0.18466	-3.48421	0.000493593	0.00887869	Nmnat3
ENSMUSG00000059040	4.76941	-0.643296	1.69923	-0.37858	0.705	0.868729	Eno1b
ENSMUSG00000112105	9.22781	-0.641649	0.615867	-1.04186	0.297475	0.572968	Rps7-ps2
ENSMUSG00000016308	968.614	-0.641128	0.154081	-4.16099	3.16875e-05	0.00109557	Ube2a
ENSMUSG00000024533	71.1334	-0.640961	0.237202	-2.70217	0.00688877	0.0595077	Spire1
ENSMUSG00000074800	138.754	-0.640874	0.711263	-0.901036	0.367569	0.639726	Gm4149
ENSMUSG00000039167	5.00296	-0.640779	0.998148	-0.641967	0.520894	0.755606	Adgrl4
ENSMUSG00000030867	985.551	-0.640366	0.200949	-3.18671	0.00143899	0.0195793	Plk1
ENSMUSG00000101878	492.023	-0.640323	0.23981	-2.67013	0.00758219	0.063449	Gm8203
ENSMUSG00000022803	16.1534	-0.640104	0.398881	-1.60475	0.10855	0.334012	Popdc2
ENSMUSG00000055184	138.759	-0.63862	0.237208	-2.69223	0.0070975	0.0606669	Fam72a
ENSMUSG00000104280	36.3788	-0.637823	0.392175	-1.62637	0.10387	0.326073	Rps2-ps11
ENSMUSG00000056904	67.2971	-0.637098	0.279741	-2.27746	0.0227589	0.130561	Gm5620
ENSMUSG00000029403	23.1852	-0.63699	0.442296	-1.44019	0.149814	0.398871	Cdkl2
ENSMUSG00000044279	55.1883	-0.636559	0.30554	-2.08339	0.0372158	0.177567	Crb3
ENSMUSG00000059835	58.0952	-0.633293	0.399113	-1.58675	0.112569	0.341136	Rpl13-ps3
ENSMUSG00000038379	443.252	-0.632276	0.213783	-2.95756	0.00310089	0.034306	Ttk
ENSMUSG00000090544	28.3538	-0.631752	0.332454	-1.90027	0.0573977	0.231932	Gm6576
ENSMUSG00000018339	41.5552	-0.630523	0.42015	-1.50071	0.13343	0.375046	Gpx3
ENSMUSG00000000402	29.8327	-0.630448	0.335491	-1.87918	0.0602198	0.238086	Egfl6
ENSMUSG00000115700	19.5393	-0.629824	0.29966	-2.10179	0.0355715	0.172719	Gm7517
ENSMUSG00000082896	28.2199	-0.629657	0.370586	-1.69908	0.0893036	0.299737	Gm5844
ENSMUSG00000112808	4061.01	-0.629523	0.331993	-1.89619	0.0579347	0.233233	Gm4739
ENSMUSG00000034311	1140.31	-0.629495	0.182475	-3.44977	0.000561072	0.00977304	Kif4
ENSMUSG00000023015	2003.44	-0.629451	0.177122	-3.55377	0.000379751	0.00729319	Racgap1
ENSMUSG00000076666	975.735	-0.627368	0.765208	-0.819866	0.412292	0.678184	Ighv14-4
ENSMUSG00000036402	710.731	-0.626709	0.181019	-3.46212	0.000535944	0.009422	Gng12
ENSMUSG00000094910	11.3775	-0.626577	0.560936	-1.11702	0.263986	0.540283	D430019H16Rik
ENSMUSG00000096171	14.4129	-0.626146	0.446649	-1.40188	0.160952	0.415569	Gm8055
ENSMUSG00000042770	7.44672	-0.62504	0.957897	-0.652512	0.514071	0.750522	Hebp1
ENSMUSG00000087121	21.1756	-0.62396	0.371202	-1.68092	0.0927784	0.305106	Gm7847
ENSMUSG00000071037	172.52	-0.622724	0.138714	-4.48926	7.1472e-06	0.000356353	Camkmt
ENSMUSG00000117468	18.4484	-0.622349	0.44362	-1.40289	0.16065	0.415265	Gm7059
ENSMUSG00000081262	6.04425	-0.622197	0.631085	-0.985916	0.324174	0.598779	Gm12261
ENSMUSG00000028601	8.71777	-0.622085	0.579443	-1.07359	0.283006	0.559096	Echdc2
ENSMUSG00000034485	7.46293	-0.621814	0.712196	-0.873094	0.382612	0.652056	Uaca
ENSMUSG00000020389	162.58	-0.621742	0.162067	-3.83633	0.000124888	0.00312915	Cdkl3
ENSMUSG00000002992	14.1745	-0.621363	0.474618	-1.30919	0.190471	0.456454	Apoc2
ENSMUSG00000078291	7.40548	-0.621283	0.513321	-1.21032	0.226156	0.497574	Gm3940
ENSMUSG00000030541	600.018	-0.621087	0.111309	-5.57983	2.40748e-08	3.43945e-06	Idh2
ENSMUSG00000040594	55.6843	-0.621	0.56861	-1.09214	0.274773	0.551768	Ranbp17
ENSMUSG00000114610	4.61581	-0.62044	0.788951	-0.786411	0.431627	0.692376	Cyp2c52-ps
ENSMUSG00000106080	4.33295	-0.620412	0.975681	-0.635875	0.524858	0.75747	Gm8836
ENSMUSG00000060034	4.16718	-0.620384	0.728231	-0.851906	0.394266	0.663872	Ctf2
ENSMUSG00000081594	16.4809	-0.620271	0.479827	-1.2927	0.196115	0.463588	Gm15467
ENSMUSG00000053310	111.615	-0.619836	0.447702	-1.38448	0.16621	0.423329	Nrgn
ENSMUSG00000091350	6.2622	-0.619697	0.643113	-0.96359	0.335251	0.610362	Vmn2r92
ENSMUSG00000026683	923.723	-0.619632	0.146958	-4.21637	2.48262e-05	0.000906309	Nuf2
ENSMUSG00000044026	176.029	-0.619095	0.278784	-2.2207	0.0263713	0.143036	Slc35g1
ENSMUSG00000035769	96.6837	-0.619079	0.459196	-1.34818	0.1776	0.43892	Xylb
ENSMUSG00000017417	67.4102	-0.618901	0.404818	-1.52884	0.126305	0.364333	Plxdc1
ENSMUSG00000027073	105.483	-0.618021	0.452711	-1.36516	0.172204	0.431105	Prg2
ENSMUSG00000047878	43.9802	-0.617488	0.310598	-1.98807	0.0468044	0.204415	A4galt
ENSMUSG00000106239	9.63859	-0.617405	0.588851	-1.04849	0.294413	0.569878	Gm9260
ENSMUSG00000028926	176.878	-0.616768	0.335344	-1.83921	0.0658838	0.251628	Cdk14
ENSMUSG00000002504	5.06366	-0.616403	0.778804	-0.791474	0.428668	0.690415	Slc9a3r2
ENSMUSG00000030268	263.744	-0.615981	0.213137	-2.89007	0.00385152	0.0395586	Bcat1
ENSMUSG00000104649	25.1795	-0.615575	0.419801	-1.46635	0.142553	0.387851	Gm43712
ENSMUSG00000091655	99.3461	-0.615387	0.474471	-1.297	0.194632	0.462237	Gm8741
ENSMUSG00000085957	5.82781	-0.615046	0.648943	-0.947766	0.343249	0.618031	Syna
ENSMUSG00000069306	37.6277	-0.615033	0.689711	-0.891726	0.37254	0.644227	H4c17
ENSMUSG00000022468	720.407	-0.615033	0.153772	-3.99965	6.34361e-05	0.00190124	Endou
ENSMUSG00000103567	5.41381	-0.614799	0.759094	-0.809912	0.417991	0.681862	Pcdhga5
ENSMUSG00000032105	10.9294	-0.614769	0.649698	-0.946238	0.344027	0.618383	Pdzd3
ENSMUSG00000028794	71.4131	-0.613886	0.470597	-1.30448	0.192069	0.458605	A3galt2
ENSMUSG00000118345	51.9895	-0.613739	0.36717	-1.67154	0.0946148	0.309032	Gm7105
ENSMUSG00000075276	45.1062	-0.613387	0.363941	-1.6854	0.0919115	0.303944	Gm13653
ENSMUSG00000008305	278.963	-0.613128	0.182575	-3.35823	0.000784427	0.0124375	Tle1
ENSMUSG00000095588	5.36408	-0.61252	0.981902	-0.62381	0.532753	0.763421	Gm12350
ENSMUSG00000039831	42.367	-0.611754	0.542195	-1.12829	0.259197	0.534214	Arhgap29
ENSMUSG00000096712	12.8557	-0.611534	0.695648	-0.879086	0.379355	0.649136	Gm15454
ENSMUSG00000106067	8.05199	-0.611325	0.597743	-1.02272	0.306439	0.581194	Gm7902
ENSMUSG00000024486	7.09298	-0.611239	0.609278	-1.00322	0.315755	0.589754	Hbegf
ENSMUSG00000083431	4.61096	-0.610938	0.635296	-0.96166	0.336221	0.610929	Gm13437
ENSMUSG00000004933	445.252	-0.610364	0.210559	-2.89877	0.00374624	0.0387886	Matk
ENSMUSG00000030301	234.776	-0.610342	0.174382	-3.50003	0.0004652	0.00853325	Ccdc91
ENSMUSG00000095130	555.335	-0.609683	0.653458	-0.93301	0.350815	0.624593	Ighv1-39
ENSMUSG00000041144	4.12565	-0.609643	0.88974	-0.685193	0.493222	0.736103	Dnah7b
ENSMUSG00000028655	95.1499	-0.609458	0.218113	-2.79423	0.00520237	0.0488581	Mfsd2a
ENSMUSG00000076441	639.582	-0.609449	0.185115	-3.29227	0.000993805	0.014885	Ass1
ENSMUSG00000021552	127.425	-0.609305	0.230485	-2.64358	0.00820333	0.0668282	Gkap1
ENSMUSG00000043099	58.099	-0.609154	0.381592	-1.59635	0.110411	0.337063	Hic1
ENSMUSG00000076676	104.456	-0.608859	0.494932	-1.23019	0.218627	0.488942	Ighv12-3
ENSMUSG00000085172	4.92482	-0.608756	0.627915	-0.969488	0.332302	0.607672	Gm6542
ENSMUSG00000047379	62.4964	-0.608523	1.10141	-0.552493	0.580611	0.796511	B4gat1
ENSMUSG00000064179	13.6238	-0.608227	0.365139	-1.66574	0.0957653	0.311012	Tnnt1
ENSMUSG00000076472	5.3155	-0.608105	0.950601	-0.639706	0.522364	0.756585	Trbv15
ENSMUSG00000044006	4.38219	-0.607914	0.947239	-0.641775	0.521019	0.755656	Cilp2
ENSMUSG00000030041	32.5012	-0.607709	0.325521	-1.86688	0.0619185	0.242484	M1ap
ENSMUSG00000116812	50.6272	-0.607461	0.731536	-0.830391	0.406318	0.673158	Gm2792
ENSMUSG00000103051	7.6111	-0.606836	1.0371	-0.585127	0.558463	0.782206	Gm7871
ENSMUSG00000048388	5.39312	-0.606647	0.663354	-0.914514	0.360447	0.633864	Fam171b
ENSMUSG00000070639	393.809	-0.606645	0.185936	-3.26265	0.00110375	0.0160937	Lrrc8b
ENSMUSG00000098019	28.5363	-0.606569	0.287267	-2.11152	0.0347279	0.170237	Gm2546
ENSMUSG00000118495	94.6905	-0.606438	0.287519	-2.10921	0.0349262	0.170741	Gm21011
ENSMUSG00000113750	5.46575	-0.60641	0.640541	-0.946717	0.343783	0.618333	Gm5628
ENSMUSG00000070778	9.88877	-0.606192	0.470345	-1.28882	0.19746	0.465202	Rpl7a-ps8
ENSMUSG00000074037	5.07835	-0.605615	0.769109	-0.787424	0.431034	0.692099	Mc1r
ENSMUSG00000072324	4.18094	-0.604585	0.683636	-0.884367	0.376498	0.647184	Gm8420
ENSMUSG00000106387	33.5145	-0.604022	0.491011	-1.23016	0.218638	0.488942	Igkv4-73
ENSMUSG00000027298	20.4355	-0.603756	0.466745	-1.29355	0.195823	0.463523	Tyro3
ENSMUSG00000035506	21.501	-0.603441	0.430054	-1.40317	0.160565	0.415261	Slc12a8
ENSMUSG00000026205	6.31062	-0.603177	0.690471	-0.873574	0.38235	0.651862	Slc23a3
ENSMUSG00000050556	206.411	-0.602898	0.184666	-3.26481	0.00109538	0.0160213	Kcnb1
ENSMUSG00000042035	14.9738	-0.602637	0.577565	-1.04341	0.296759	0.572408	Igsf3
ENSMUSG00000028641	74.2651	-0.60239	0.303576	-1.98431	0.047221	0.205449	P3h1
ENSMUSG00000028393	965.356	-0.602389	0.152999	-3.9372	8.24366e-05	0.00233304	Alad
ENSMUSG00000001036	312.259	-0.601684	0.248088	-2.42529	0.0152963	0.100875	Epn2
ENSMUSG00000005553	16.599	-0.601058	0.627213	-0.958299	0.337912	0.612953	Atp4a
ENSMUSG00000023830	1252.17	-0.60095	0.180822	-3.32343	0.000889187	0.0136032	Igf2r
ENSMUSG00000023505	1479.7	-0.600081	0.166492	-3.60427	0.000313027	0.00636245	Cdca3
ENSMUSG00000040380	10.014	-0.598608	0.425759	-1.40598	0.159731	0.414186	Cbln3
ENSMUSG00000082585	1447.9	-0.598116	0.153366	-3.89992	9.62259e-05	0.00257843	Gm15387
ENSMUSG00000022519	58.5988	-0.597915	0.475577	-1.25724	0.208666	0.477714	Srl
ENSMUSG00000027469	1726.59	-0.59772	0.171217	-3.491	0.00048122	0.00876221	Tpx2
ENSMUSG00000046798	49.0303	-0.596293	0.499284	-1.1943	0.232361	0.5042	Cldn12
ENSMUSG00000106421	20.1388	-0.595557	0.368635	-1.61558	0.106186	0.330116	Gm9645
ENSMUSG00000046688	460.154	-0.595203	0.197494	-3.01377	0.00258022	0.0300211	Tifa
ENSMUSG00000107591	31.9291	-0.594592	0.459985	-1.29263	0.196138	0.463588	Gm6794
ENSMUSG00000042385	5.28295	-0.594423	1.01318	-0.58669	0.557412	0.781486	Gzmk
ENSMUSG00000048967	6.8168	-0.594389	0.636585	-0.933715	0.350451	0.62448	Yjefn3
ENSMUSG00000028795	387.699	-0.594073	0.126643	-4.69093	2.71966e-06	0.000160352	Ccdc28b
ENSMUSG00000018672	9.46058	-0.593934	0.579117	-1.02558	0.305087	0.579881	Copz2
ENSMUSG00000064247	43.4155	-0.593554	0.335298	-1.77023	0.0766891	0.274301	Plcxd1
ENSMUSG00000026939	6.46302	-0.593313	0.559996	-1.05949	0.289375	0.565595	Tmem141
ENSMUSG00000054252	4.80528	-0.59246	0.959485	-0.617477	0.53692	0.766189	Fgfr3
ENSMUSG00000046432	414.817	-0.591366	0.242116	-2.44249	0.0145862	0.0978426	Bex3
ENSMUSG00000028873	1327.74	-0.590729	0.138815	-4.2555	2.08579e-05	0.000797872	Cdca8
ENSMUSG00000032207	619.65	-0.590385	0.197164	-2.99439	0.00274997	0.03143	Lipc
ENSMUSG00000022469	260.059	-0.590233	0.223734	-2.6381	0.00833711	0.0675424	Rapgef3
ENSMUSG00000097989	60.8967	-0.590173	0.205003	-2.87885	0.00399128	0.0405249	Gm4335
ENSMUSG00000032131	11.6425	-0.58959	0.7311	-0.806443	0.419988	0.683659	Abcg4
ENSMUSG00000021420	340.124	-0.589165	0.247268	-2.3827	0.0171863	0.109453	Fars2
ENSMUSG00000073179	10.1055	-0.589121	0.484022	-1.21714	0.223552	0.494444	Gm10478
ENSMUSG00000105775	32.9309	-0.588937	0.37135	-1.58593	0.112754	0.341484	Gm10290
ENSMUSG00000113340	5.13624	-0.588521	0.728342	-0.808028	0.419075	0.683042	Gm7695
ENSMUSG00000047632	56.3034	-0.588475	0.286594	-2.05334	0.0400393	0.185559	Fgfbp3
ENSMUSG00000106576	6.07494	-0.588457	0.602784	-0.976232	0.32895	0.603921	Gm4866
ENSMUSG00000025792	430.927	-0.588332	0.135194	-4.35178	1.35039e-05	0.000578218	Slc25a10
ENSMUSG00000024989	1216.88	-0.588316	0.181275	-3.24543	0.00117272	0.0168026	Cep55
ENSMUSG00000082186	6.9475	-0.588223	0.526772	-1.11665	0.264142	0.540284	Gm12403
ENSMUSG00000089764	34.7692	-0.58816	0.261169	-2.25203	0.0243203	0.136599	Gm16580
ENSMUSG00000096356	17.893	-0.587961	0.310744	-1.89211	0.0584769	0.234381	Or8b40
ENSMUSG00000025328	16.5176	-0.587869	0.447054	-1.31499	0.188515	0.453376	Padi3
ENSMUSG00000083483	6.65504	-0.587201	0.655151	-0.896283	0.370101	0.642253	Gm14044
ENSMUSG00000079164	4.91457	-0.586991	1.54576	-0.379744	0.704136	0.868665	Tlr5
ENSMUSG00000023953	1603.7	-0.586973	0.149851	-3.91703	8.96465e-05	0.0024575	Polh
ENSMUSG00000048327	1035.09	-0.586907	0.2692	-2.18019	0.0292432	0.153028	Ckap2l
ENSMUSG00000030031	327.548	-0.585794	0.172968	-3.38671	0.000707355	0.0116061	Kbtbd8
ENSMUSG00000084260	5.68353	-0.585557	0.641719	-0.912482	0.361515	0.634691	Gm12844
ENSMUSG00000112148	581.894	-0.585469	0.343872	-1.70258	0.0886464	0.298554	Lilrb4a
ENSMUSG00000027546	73.304	-0.585169	0.456204	-1.28269	0.1996	0.467474	Atp9a
ENSMUSG00000020639	5.78496	-0.584798	0.765275	-0.764168	0.444767	0.701805	Pfn4
ENSMUSG00000114409	4.5884	-0.584135	0.919806	-0.635064	0.525387	0.757957	Gm9042
ENSMUSG00000029093	84.6134	-0.584092	0.221778	-2.63367	0.00844665	0.0679482	Sorcs2
ENSMUSG00000005705	19.8416	-0.582714	0.450436	-1.29367	0.195781	0.463498	Agrp
ENSMUSG00000003779	1264.19	-0.582501	0.190346	-3.06023	0.00221168	0.0268913	Kif20a
ENSMUSG00000083816	7.47687	-0.581625	0.642216	-0.905652	0.36512	0.637184	Gm13033
ENSMUSG00000080797	17.2523	-0.581508	0.698206	-0.832861	0.404923	0.672215	Gm15760
ENSMUSG00000001403	1009.52	-0.581087	0.118364	-4.90932	9.13936e-07	6.68929e-05	Ube2c
ENSMUSG00000051727	135.543	-0.580917	0.223958	-2.59386	0.00949046	0.0738809	Kctd14
ENSMUSG00000054626	26.2839	-0.580193	0.539565	-1.0753	0.282242	0.558618	Xlr
ENSMUSG00000084373	5.4202	-0.579942	0.694823	-0.834661	0.403908	0.671734	Rps2-ps4
ENSMUSG00000020834	46.3278	-0.5799	0.239225	-2.42407	0.0153474	0.101035	Dhrs13
ENSMUSG00000024617	74.1324	-0.578947	0.31356	-1.84637	0.064839	0.24945	Camk2a
ENSMUSG00000021965	440.251	-0.577353	0.186334	-3.09848	0.00194519	0.0244722	Ska3
ENSMUSG00000048644	7.85246	-0.576901	0.568384	-1.01499	0.310113	0.58528	Ctxn1
ENSMUSG00000028832	3560.5	-0.576464	0.179517	-3.21119	0.00132186	0.0183382	Stmn1
ENSMUSG00000116529	6.45087	-0.5763	0.742367	-0.7763	0.437572	0.695639	Gm4600
ENSMUSG00000082436	29.8596	-0.576225	0.299067	-1.92674	0.0540115	0.223556	Gm11688
ENSMUSG00000106926	17.3642	-0.576153	0.445045	-1.29459	0.19546	0.463034	Rpl7-ps7
ENSMUSG00000022018	304.446	-0.575393	0.485322	-1.18559	0.235784	0.508089	Rgcc
ENSMUSG00000021067	1642.85	-0.574813	0.150953	-3.80791	0.000140149	0.00341288	Sav1
ENSMUSG00000076471	5.22291	-0.574547	0.888176	-0.646885	0.517707	0.753446	Trbv14
ENSMUSG00000057895	14.2274	-0.573965	0.419217	-1.36913	0.170958	0.429409	Zfp105
ENSMUSG00000015217	605.958	-0.573795	0.246569	-2.32712	0.019959	0.120353	Hmgb3
ENSMUSG00000032586	459.703	-0.573665	0.165966	-3.45652	0.000547197	0.00956759	Traip
ENSMUSG00000024791	757.35	-0.572785	0.113609	-5.0417	4.6141e-07	3.98742e-05	Cdca5
ENSMUSG00000031714	9.47344	-0.572781	0.914211	-0.62653	0.530967	0.761886	Gab1
ENSMUSG00000045328	2551.78	-0.572305	0.228903	-2.50021	0.0124121	0.0885215	Cenpe
ENSMUSG00000082246	4.76247	-0.572163	0.672046	-0.851375	0.394561	0.664143	Gm13047
ENSMUSG00000100922	34.1338	-0.572003	0.455299	-1.25632	0.208998	0.47818	Gm8520
ENSMUSG00000028332	53.7152	-0.570992	0.38423	-1.48607	0.137261	0.380561	Hemgn
ENSMUSG00000061062	29.1424	-0.570697	0.421831	-1.3529	0.176087	0.436558	Hdac1-ps
ENSMUSG00000063954	137.418	-0.570595	1.00225	-0.569315	0.569142	0.789281	H2ac19
ENSMUSG00000060923	14.7482	-0.570264	0.374435	-1.523	0.127759	0.366621	Acyp2
ENSMUSG00000026520	1153.52	-0.570245	0.149211	-3.82173	0.00013252	0.00328712	Pycr2
ENSMUSG00000107770	26.4363	-0.569902	0.423973	-1.34419	0.178886	0.441052	Gm44126
ENSMUSG00000111942	12.8184	-0.569737	0.733846	-0.776371	0.43753	0.695639	Gm5182
ENSMUSG00000021203	513.808	-0.569362	0.234384	-2.42919	0.0151326	0.100429	Otub2
ENSMUSG00000027015	10.2155	-0.569297	0.469493	-1.21258	0.225291	0.496202	Cybrd1
ENSMUSG00000040164	71.4055	-0.569257	0.366533	-1.55308	0.120403	0.354739	Kcns1
ENSMUSG00000022270	2820.54	-0.568905	0.146738	-3.87701	0.000105748	0.00277598	Retreg1
ENSMUSG00000083993	17.5616	-0.568905	0.410367	-1.38633	0.165646	0.422517	Gm14398
ENSMUSG00000031628	1461.14	-0.568551	0.128916	-4.41026	1.03248e-05	0.000463464	Casp3
ENSMUSG00000073705	389.578	-0.568359	0.229575	-2.4757	0.0132973	0.0922802	Cenps
ENSMUSG00000061829	4.97697	-0.568175	0.713846	-0.795935	0.42607	0.688327	Vmn1r214
ENSMUSG00000026179	308.525	-0.567802	0.161321	-3.5197	0.000432032	0.00804294	Pnkd
ENSMUSG00000046058	10.364	-0.567781	0.49483	-1.14743	0.251206	0.525557	Eid2
ENSMUSG00000048481	26.6161	-0.567411	0.308638	-1.83844	0.0659978	0.251853	Mypop
ENSMUSG00000041064	455.213	-0.566556	0.343629	-1.64874	0.0991999	0.317312	Pif1
ENSMUSG00000042109	6.45019	-0.566456	0.740784	-0.764671	0.444468	0.701647	Csdc2
ENSMUSG00000030086	66.815	-0.566178	0.274086	-2.06569	0.0388574	0.182149	Chchd6
ENSMUSG00000069294	6.21737	-0.565733	0.693418	-0.815861	0.41458	0.679867	Vmn1r197
ENSMUSG00000021086	8.88795	-0.565148	0.542397	-1.04195	0.297437	0.572968	Ccdc175
ENSMUSG00000030677	1092.48	-0.565102	0.162401	-3.47967	0.00050204	0.00895475	Kif22
ENSMUSG00000028614	1268.36	-0.5651	0.184322	-3.06583	0.00217069	0.0265888	Ndc1
ENSMUSG00000080774	7.07458	-0.565003	0.712144	-0.793383	0.427555	0.689751	Gm9143
ENSMUSG00000027344	14.5366	-0.564429	0.472266	-1.19515	0.232028	0.504181	Fsip1
ENSMUSG00000012443	2843.01	-0.564302	0.183712	-3.07167	0.00212865	0.0261816	Kif11
ENSMUSG00000039738	2044.52	-0.563517	0.162765	-3.46215	0.000535883	0.009422	Slx4
ENSMUSG00000028678	595.065	-0.56261	0.178136	-3.15831	0.00158684	0.0210323	Kif2c
ENSMUSG00000075266	230.81	-0.560951	0.237048	-2.3664	0.017962	0.112655	Cenpw
ENSMUSG00000104126	12.6785	-0.560435	0.608906	-0.920398	0.357365	0.631502	Gm37486
ENSMUSG00000020186	352.173	-0.559861	0.280881	-1.99323	0.0462359	0.203059	Csrp2
ENSMUSG00000020689	1315.56	-0.559769	0.224688	-2.49132	0.0127268	0.0898841	Itgb3
ENSMUSG00000019942	1070.51	-0.558675	0.153316	-3.64394	0.000268496	0.00563462	Cdk1
ENSMUSG00000082778	22.6419	-0.55827	0.457553	-1.22012	0.222419	0.493629	Gm15191
ENSMUSG00000084067	6.90255	-0.558184	0.620759	-0.899196	0.368548	0.640455	Gm14269
ENSMUSG00000026532	6.16911	-0.558068	0.762829	-0.731577	0.464427	0.71626	Spta1
ENSMUSG00000040441	11.0156	-0.558038	0.514505	-1.08461	0.278094	0.554456	Slc26a10
ENSMUSG00000020766	604.207	-0.557778	0.167081	-3.33838	0.000842683	0.0130559	Galk1
ENSMUSG00000026730	13.0613	-0.556961	0.45001	-1.23766	0.215841	0.486198	Pter
ENSMUSG00000037894	5980.63	-0.556421	0.170449	-3.26444	0.0010968	0.0160213	H2az1
ENSMUSG00000079550	8.15381	-0.556396	0.593718	-0.937139	0.348687	0.623081	Mpp4
ENSMUSG00000005470	1027.23	-0.55638	0.159821	-3.48126	0.000499056	0.00892296	Asf1b
ENSMUSG00000043391	255.426	-0.556184	0.327797	-1.69673	0.0897471	0.300304	2510009E07Rik
ENSMUSG00000066122	6.80734	-0.555963	0.680707	-0.816745	0.414074	0.679394	Or13a17
ENSMUSG00000071662	905.277	-0.555925	0.19455	-2.85749	0.00427009	0.0425806	Polr2g
ENSMUSG00000050382	9.8439	-0.555902	0.437317	-1.27117	0.203669	0.472535	Kif7
ENSMUSG00000104063	14.9864	-0.555887	0.500635	-1.11036	0.266842	0.543487	Pcdhgb7
ENSMUSG00000022824	5.48294	-0.555638	0.760537	-0.730587	0.465032	0.716712	Muc13
ENSMUSG00000106574	17.5546	-0.555299	0.661569	-0.839367	0.401264	0.66996	Gm2451
ENSMUSG00000026815	18.722	-0.555283	0.420776	-1.31966	0.186947	0.451783	Gfi1b
ENSMUSG00000070713	75.494	-0.555153	0.265346	-2.09218	0.0364221	0.175153	Hmgn2-ps
ENSMUSG00000022292	1272.51	-0.555015	0.202969	-2.73448	0.00624785	0.0555539	Rrm2b
ENSMUSG00000081249	6.97891	-0.55494	0.57988	-0.956991	0.338572	0.613401	Gm11517
ENSMUSG00000028278	26.8059	-0.554434	0.46509	-1.1921	0.233222	0.505206	Rragd
ENSMUSG00000090186	5.69115	-0.554405	1.475	-0.375868	0.707015	0.869876	Gm52951
ENSMUSG00000060860	3572.71	-0.554159	0.198429	-2.79272	0.00522664	0.0489952	Ube2s
ENSMUSG00000022408	24.1165	-0.553803	0.406464	-1.36249	0.173044	0.432333	Fam83f
ENSMUSG00000083337	21.873	-0.552861	0.347783	-1.58967	0.111909	0.339806	Gm11539
ENSMUSG00000018865	6.70833	-0.552656	0.685383	-0.806347	0.420043	0.683659	Sult4a1
ENSMUSG00000032298	4896.38	-0.5524	0.502958	-1.0983	0.272073	0.54962	Neil1
ENSMUSG00000024883	28.3022	-0.552379	0.522648	-1.05689	0.290564	0.566487	Rin1
ENSMUSG00000090264	73.4557	-0.552116	0.45255	-1.22001	0.222461	0.493629	Eif4ebp3
ENSMUSG00000056832	9.05176	-0.551732	0.522588	-1.05577	0.291074	0.56696	Ttc26
ENSMUSG00000028111	13.8014	-0.551688	0.636924	-0.866175	0.386394	0.656044	Ctsk
ENSMUSG00000090273	52.8199	-0.551433	0.252477	-2.18409	0.0289558	0.151969	Prr22
ENSMUSG00000028643	262.882	-0.550805	0.244936	-2.24877	0.0245268	0.13731	Svbp
ENSMUSG00000039814	64.209	-0.549805	0.246455	-2.23085	0.025691	0.140751	Xkr5
ENSMUSG00000031756	511.296	-0.549365	0.185197	-2.96639	0.00301322	0.0336114	Cenpn
ENSMUSG00000038331	12.6397	-0.549154	0.5408	-1.01545	0.309892	0.585209	Satb2
ENSMUSG00000040666	12.4653	-0.549108	0.7962	-0.689661	0.490407	0.73482	Sh3bgr
ENSMUSG00000105944	27.0614	-0.548998	0.353895	-1.5513	0.120829	0.355511	Gm5075
ENSMUSG00000106419	6.32451	-0.548505	0.585308	-0.937122	0.348696	0.623081	Gm5550
ENSMUSG00000034781	546.374	-0.547854	0.174953	-3.13143	0.0017396	0.0224172	Gna11
ENSMUSG00000035198	724.828	-0.547833	0.161847	-3.38488	0.000712092	0.0116267	Tubg1
ENSMUSG00000079608	28.8376	-0.547558	0.320072	-1.71073	0.0871303	0.295788	Stard6
ENSMUSG00000072476	119.42	-0.547507	0.302448	-1.81025	0.070257	0.259994	Gm9008
ENSMUSG00000042500	416.898	-0.547035	0.222638	-2.45706	0.0140078	0.0951662	Ago4
ENSMUSG00000030735	7.3595	-0.546534	1.0816	-0.505299	0.613349	0.817239	Gm9755
ENSMUSG00000044626	8.9392	-0.546427	0.535776	-1.01988	0.307785	0.582706	Liph
ENSMUSG00000034266	305.626	-0.546398	0.216646	-2.52207	0.0116665	0.084527	Batf
ENSMUSG00000082806	8.89209	-0.545714	0.469193	-1.16309	0.244793	0.518768	Rpl13-ps1
ENSMUSG00000050192	307.127	-0.545667	0.181872	-3.00028	0.00269729	0.0310428	Eif5a2
ENSMUSG00000047843	748.157	-0.54565	0.224649	-2.42889	0.0151449	0.100437	Bri3
ENSMUSG00000034906	1284.99	-0.545629	0.136463	-3.99836	6.37817e-05	0.00190678	Ncaph
ENSMUSG00000000301	12.5535	-0.545409	0.488511	-1.11647	0.26422	0.54037	Pemt
ENSMUSG00000075053	8.52459	-0.545024	0.606365	-0.898839	0.368738	0.640574	Vdac3-ps1
ENSMUSG00000038936	95.5324	-0.544386	0.20552	-2.64883	0.00807707	0.0661207	Sccpdh
ENSMUSG00000116358	218.211	-0.544341	1.47012	-0.37027	0.711181	0.872048	Gm49450
ENSMUSG00000035179	23.6582	-0.5443	0.430762	-1.26358	0.206382	0.475415	Ppp1r32
ENSMUSG00000021676	169.589	-0.544296	0.571655	-0.95214	0.341026	0.615974	Iqgap2
ENSMUSG00000050272	32.5007	-0.543845	0.526239	-1.03346	0.30139	0.576622	Dscam
ENSMUSG00000097711	22.3145	-0.543632	0.37288	-1.45793	0.14486	0.391556	Gm5523
ENSMUSG00000071547	110.457	-0.543602	0.22463	-2.41999	0.015521	0.101511	Nt5dc2
ENSMUSG00000092541	6.6572	-0.543573	0.718243	-0.75681	0.449164	0.704397	Gm20537
ENSMUSG00000005057	705.385	-0.543533	0.19441	-2.79581	0.00517692	0.0487444	Sh2b2
ENSMUSG00000098224	23.4239	-0.543477	0.385943	-1.40818	0.159078	0.413431	Gm7985
ENSMUSG00000033644	40.8787	-0.543422	0.245041	-2.21768	0.0265768	0.143552	Piwil2
ENSMUSG00000072980	177.86	-0.543404	0.215105	-2.52623	0.0115293	0.0837666	Oip5
ENSMUSG00000081504	6.68098	-0.543022	0.562498	-0.965376	0.334356	0.609534	Gm12508
ENSMUSG00000079553	824.421	-0.54273	0.104335	-5.20179	1.97376e-07	2.17231e-05	Kifc1
ENSMUSG00000056215	4.05626	-0.542683	1.47664	-0.367512	0.713237	0.873217	Lrguk
ENSMUSG00000038214	700.986	-0.542679	0.207873	-2.61063	0.00903765	0.0712747	Bend3
ENSMUSG00000020396	77.5845	-0.542176	0.266568	-2.03391	0.0419606	0.191067	Nefh
ENSMUSG00000034205	70.092	-0.542151	0.244584	-2.21663	0.0266486	0.143771	Loxl2
ENSMUSG00000039629	50.4271	-0.542036	0.329807	-1.64349	0.100281	0.319091	Strip2
ENSMUSG00000012819	16.0587	-0.541849	0.799454	-0.677774	0.497915	0.739418	Cdh23
ENSMUSG00000098208	15.1415	-0.541739	0.364152	-1.48767	0.136837	0.380346	Gm8349
ENSMUSG00000035266	1865.71	-0.541574	0.161844	-3.34628	0.000819049	0.0128505	Helq
ENSMUSG00000028484	4249.49	-0.541346	0.131886	-4.10466	4.04913e-05	0.00133991	Psip1
ENSMUSG00000026664	632.22	-0.541064	0.14138	-3.82701	0.00012971	0.00322725	Phyh
ENSMUSG00000062083	23.1505	-0.540869	0.334073	-1.61901	0.105444	0.32886	Rpl13a-ps1
ENSMUSG00000078670	17.4255	-0.540797	0.462392	-1.16956	0.242177	0.515584	Fam174b
ENSMUSG00000031712	23.7055	-0.540534	0.47874	-1.12908	0.258865	0.534157	Il15
ENSMUSG00000014773	101.479	-0.540169	0.457371	-1.18103	0.237591	0.509618	Dll1
ENSMUSG00000029177	2948.99	-0.53988	0.260012	-2.07637	0.0378602	0.179092	Cenpa
ENSMUSG00000063568	29.0125	-0.539481	0.36909	-1.46165	0.143837	0.390176	Jazf1
ENSMUSG00000031150	15.8231	-0.538619	0.637241	-0.845237	0.397979	0.666945	Ccdc120
ENSMUSG00000115868	7.72201	-0.5384	0.582616	-0.924109	0.35543	0.629173	Gm2999
ENSMUSG00000017057	33.6964	-0.53795	0.390173	-1.37875	0.167973	0.425901	Il13ra1
ENSMUSG00000040848	2753.04	-0.537794	0.143056	-3.75933	0.000170366	0.00398003	Sft2d2
ENSMUSG00000023004	14505.5	-0.537481	0.106372	-5.05287	4.35224e-07	3.80386e-05	Tuba1b
ENSMUSG00000031629	229.377	-0.537364	0.304111	-1.767	0.0772287	0.275597	Cenpu
ENSMUSG00000083773	77.142	-0.537357	0.69797	-0.769885	0.441368	0.698924	Gm13394
ENSMUSG00000057531	719.228	-0.537202	0.143339	-3.74777	0.000178414	0.00410353	Dtnbp1
ENSMUSG00000096672	139.372	-0.537086	0.686514	-0.782338	0.434016	0.694519	Ighv1-63
ENSMUSG00000023979	54.9797	-0.537006	0.256111	-2.09677	0.036014	0.173931	Guca1b
ENSMUSG00000027306	1408.52	-0.53673	0.162651	-3.29989	0.000967239	0.0145245	Nusap1
ENSMUSG00000038011	5.29443	-0.536703	0.733603	-0.731599	0.464413	0.71626	Dnah10
ENSMUSG00000042821	26.0827	-0.536523	0.334924	-1.60193	0.109172	0.335208	Snai1
ENSMUSG00000026605	1517.39	-0.536376	0.461144	-1.16314	0.244772	0.518768	Cenpf
ENSMUSG00000059182	1024.32	-0.536189	0.118214	-4.53576	5.73973e-06	0.00029509	Skap2
ENSMUSG00000028719	2413.11	-0.53612	0.154454	-3.47108	0.000518375	0.00921294	Cmpk1
ENSMUSG00000082262	17.7334	-0.535685	0.409403	-1.30845	0.19072	0.456829	Gm14730
ENSMUSG00000024660	2948.02	-0.535298	0.159906	-3.34759	0.000815175	0.0128304	Incenp
ENSMUSG00000030672	76.5649	-0.534224	0.256809	-2.08024	0.0375037	0.178542	Mylpf
ENSMUSG00000053004	5.64042	-0.533106	1.46339	-0.364295	0.715638	0.874348	Hrh1
ENSMUSG00000048922	967.14	-0.533011	0.212548	-2.50772	0.0121511	0.0871759	Cdca2
ENSMUSG00000082260	8.11801	-0.532901	0.561943	-0.948319	0.342967	0.617749	Gm7429
ENSMUSG00000111162	14.0167	-0.532589	0.492422	-1.08157	0.279444	0.555286	Gm7293
ENSMUSG00000054717	6878.45	-0.531485	0.297631	-1.78571	0.0741456	0.269222	Hmgb2
ENSMUSG00000024206	150.087	-0.530683	0.199728	-2.65702	0.00788338	0.0651402	Rfx2
ENSMUSG00000061669	50.4491	-0.530675	0.295234	-1.79748	0.0722601	0.264378	Rpl34-ps2
ENSMUSG00000045744	7.2638	-0.530608	0.60486	-0.877242	0.380355	0.65019	Bricd5
ENSMUSG00000079283	123.303	-0.530475	0.197738	-2.68271	0.00730274	0.0617799	2310009B15Rik
ENSMUSG00000005125	233.325	-0.530458	0.183781	-2.88635	0.00389735	0.0398807	Ndrg1
ENSMUSG00000074259	7.40278	-0.530018	0.730556	-0.725499	0.468146	0.718482	Gramd2
ENSMUSG00000021065	1360.84	-0.529989	0.152078	-3.48499	0.000492151	0.00887424	Fut8
ENSMUSG00000066180	44.427	-0.529827	0.369312	-1.43463	0.151391	0.401275	Gm10155
ENSMUSG00000052151	63.3099	-0.529575	0.212978	-2.48652	0.0128998	0.0907044	Plpp2
ENSMUSG00000022816	27.1027	-0.52946	0.394357	-1.34259	0.179405	0.441618	Fstl1
ENSMUSG00000070462	1351.33	-0.529127	0.146159	-3.62022	0.000294349	0.00608266	Tlnrd1
ENSMUSG00000081099	7.77076	-0.529069	0.497431	-1.0636	0.287509	0.563543	Gm5270
ENSMUSG00000062248	937.131	-0.529068	0.215181	-2.45872	0.0139434	0.0949458	Cks2
ENSMUSG00000040084	1742.02	-0.528202	0.175705	-3.00618	0.00264555	0.0306223	Bub1b
ENSMUSG00000028541	5.82319	-0.528098	0.673546	-0.784057	0.433007	0.693577	B4galt2
ENSMUSG00000032245	250.227	-0.527961	0.181338	-2.91147	0.00359731	0.0377197	Cln6
ENSMUSG00000044700	918.692	-0.527728	0.159198	-3.31491	0.000916742	0.0138848	Tmem201
ENSMUSG00000044072	93.5919	-0.527287	0.40388	-1.30555	0.191705	0.458377	Eml6
ENSMUSG00000083855	8.86185	-0.526942	0.436046	-1.20846	0.226872	0.498311	Or5d45
ENSMUSG00000032666	33.4458	-0.526788	0.599145	-0.879232	0.379275	0.649076	1700025G04Rik
ENSMUSG00000069125	41.3503	-0.52635	0.360326	-1.46076	0.144082	0.390367	Rps24-ps2
ENSMUSG00000026558	1858.31	-0.526015	0.262088	-2.00702	0.0447478	0.199157	Uck2
ENSMUSG00000041733	469.739	-0.525952	0.117228	-4.48659	7.23715e-06	0.000358432	Coq5
ENSMUSG00000020611	7627.06	-0.525898	0.142884	-3.68059	0.000232696	0.00506951	Gna13
ENSMUSG00000043807	29.1935	-0.525863	0.341297	-1.54078	0.12337	0.359489	Ly6g5b
ENSMUSG00000083027	9.60342	-0.525849	0.432871	-1.21479	0.224445	0.495367	Gm13140
ENSMUSG00000082855	6.02066	-0.525776	0.660338	-0.796222	0.425903	0.688207	Gm14537
ENSMUSG00000044636	120.312	-0.525572	0.295728	-1.77721	0.0755329	0.271782	Csrnp2
ENSMUSG00000001089	170.954	-0.525531	0.294915	-1.78198	0.0747533	0.270517	Luzp1
ENSMUSG00000112239	5.12934	-0.52533	0.675681	-0.777481	0.436875	0.695512	Gm17823
ENSMUSG00000083374	23.067	-0.525299	0.364787	-1.44002	0.149863	0.3989	Gm11449
ENSMUSG00000025537	28.6019	-0.524475	0.385472	-1.36061	0.173638	0.433017	Phkg1
ENSMUSG00000026988	138.772	-0.52434	0.218921	-2.39511	0.0166153	0.106962	Wdsub1
ENSMUSG00000037347	39.4666	-0.524205	0.316138	-1.65815	0.0972865	0.31369	Chst7
ENSMUSG00000113198	52.9044	-0.524073	0.276601	-1.89469	0.0581337	0.233613	Gm6988
ENSMUSG00000081721	42.1207	-0.524051	0.287866	-1.82047	0.0686875	0.256551	Gm13882
ENSMUSG00000033107	256.862	-0.523886	0.422029	-1.24135	0.214476	0.484668	Rnf125
ENSMUSG00000052144	4925.49	-0.523583	0.153484	-3.41131	0.000646511	0.0108663	Ppp4r2
ENSMUSG00000027510	3684.73	-0.52352	0.188507	-2.7772	0.00548302	0.0504068	Rbm38
ENSMUSG00000003872	5.65587	-0.523424	0.644674	-0.811921	0.416837	0.681452	Lin7b
ENSMUSG00000040466	2220.19	-0.522605	0.199978	-2.61332	0.00896674	0.0709416	Blvrb
ENSMUSG00000070953	269.251	-0.522462	0.159211	-3.28157	0.00103232	0.0153076	Rabepk
ENSMUSG00000020020	46.8045	-0.52227	0.293527	-1.77929	0.0751918	0.271465	Usp44
ENSMUSG00000026018	5.88648	-0.522127	0.845205	-0.617752	0.536739	0.766077	Ica1l
ENSMUSG00000018362	2626.92	-0.521744	0.170341	-3.06293	0.0021918	0.026759	Kpna2
ENSMUSG00000086477	22.4989	-0.52141	0.45701	-1.14092	0.253905	0.528444	Gm15506
ENSMUSG00000022385	521.274	-0.52095	0.130502	-3.9919	6.55464e-05	0.00194389	Gtse1
ENSMUSG00000043091	2487.17	-0.520624	0.185327	-2.80922	0.00496623	0.0473305	Tuba1c
ENSMUSG00000071192	24.8533	-0.520569	0.449446	-1.15825	0.246763	0.520501	Wfikkn1
ENSMUSG00000081378	29.0858	-0.520437	0.47693	-1.09122	0.275175	0.551911	Rps13-ps4
ENSMUSG00000082530	13.9139	-0.520307	1.16082	-0.448222	0.653993	0.840553	Gm12168
ENSMUSG00000091831	34.078	-0.51908	0.44073	-1.17777	0.238887	0.51058	Gm4707
ENSMUSG00000074220	260.718	-0.518534	0.274129	-1.89157	0.0585488	0.234479	Zfp382
ENSMUSG00000007039	171.069	-0.518413	0.240825	-2.15265	0.031346	0.159175	Ddah2
ENSMUSG00000015749	5010.44	-0.517867	0.12685	-4.0825	4.45543e-05	0.00143193	Anp32e
ENSMUSG00000113149	119.093	-0.517557	0.279255	-1.85335	0.0638322	0.247177	Gm49383
ENSMUSG00000024247	11.9505	-0.517368	0.619482	-0.835162	0.403626	0.671566	Pkdcc
ENSMUSG00000035458	10.2172	-0.517179	0.544248	-0.950264	0.341978	0.616715	Tnni3
ENSMUSG00000014932	80.2871	-0.517116	0.240509	-2.15009	0.0315482	0.16009	Yes1
ENSMUSG00000111880	12.822	-0.516989	0.55405	-0.933108	0.350764	0.624593	Gm5040
ENSMUSG00000035270	60.3649	-0.516988	0.523133	-0.988254	0.323028	0.597601	Impg2
ENSMUSG00000054942	1060.73	-0.516811	0.147564	-3.50229	0.00046128	0.00849282	Miga1
ENSMUSG00000007613	1778.02	-0.516416	0.160938	-3.2088	0.00133291	0.018457	Tgfbr1
ENSMUSG00000037966	316.947	-0.516372	0.238151	-2.16826	0.0301389	0.155326	Ninj1
ENSMUSG00000002274	267.748	-0.516252	0.181823	-2.83931	0.00452107	0.0443101	Metrn
ENSMUSG00000038637	244.571	-0.516242	0.158713	-3.25268	0.00114323	0.0165395	Lrrc56
ENSMUSG00000042215	121.76	-0.516131	0.290199	-1.77854	0.0753151	0.271465	Bag2
ENSMUSG00000022322	714.519	-0.515894	0.183451	-2.81217	0.00492089	0.0470493	Shcbp1
ENSMUSG00000048696	160.046	-0.515854	0.200039	-2.57877	0.00991529	0.0760958	Mex3d
ENSMUSG00000031494	82.0762	-0.515487	0.92472	-0.557452	0.577219	0.794324	Cd209a
ENSMUSG00000044201	259.575	-0.515264	0.216122	-2.38413	0.0171194	0.109074	Cdc25c
ENSMUSG00000061356	1688.72	-0.51504	0.219713	-2.34415	0.0190706	0.116681	Nuggc
ENSMUSG00000020712	19.8714	-0.514876	0.363195	-1.41763	0.156299	0.409618	Tcam1
ENSMUSG00000015839	1030.18	-0.514858	0.181659	-2.8342	0.00459412	0.0446941	Nfe2l2
ENSMUSG00000074364	386.096	-0.514436	0.14279	-3.60274	0.00031488	0.00639138	Ehd2
ENSMUSG00000034917	321.54	-0.514256	0.197922	-2.59828	0.0093693	0.0732266	Tjp3
ENSMUSG00000017697	1021.11	-0.514216	0.18158	-2.8319	0.00462725	0.0449232	Ada
ENSMUSG00000039046	2716.22	-0.514008	0.169142	-3.03891	0.00237437	0.0283588	Usp6nl
ENSMUSG00000051378	910.343	-0.513563	0.193467	-2.65453	0.00794194	0.065411	Kif18b
ENSMUSG00000069308	9.93883	-0.51301	0.800817	-0.640608	0.521777	0.7562	H2bc22
ENSMUSG00000032218	1103.22	-0.512994	0.120234	-4.26662	1.98458e-05	0.000773933	Ccnb2
ENSMUSG00000038388	669.725	-0.512732	0.121166	-4.23166	2.31968e-05	0.000868156	Pals2
ENSMUSG00000024008	408.223	-0.511385	0.227651	-2.24635	0.0246815	0.13776	Cpne5
ENSMUSG00000021707	1109.89	-0.511371	0.154196	-3.31636	0.000911978	0.0138343	Dhfr
ENSMUSG00000074170	9.1918	-0.510799	0.563337	-0.906737	0.364546	0.637001	Plekhf1
ENSMUSG00000083200	6.39253	-0.51035	0.613419	-0.831976	0.405423	0.672296	Gm15066
ENSMUSG00000004748	64.8702	-0.510072	0.256396	-1.9894	0.0466576	0.204074	Mtfp1
ENSMUSG00000019558	18.4856	-0.510065	0.487422	-1.04646	0.295351	0.571098	Slc6a8
ENSMUSG00000042485	21.4617	-0.510017	0.295468	-1.72613	0.0843237	0.290758	Mustn1
ENSMUSG00000027860	18.8095	-0.50994	0.707812	-0.720446	0.471251	0.720873	Vangl1
ENSMUSG00000019971	128.507	-0.509802	0.191881	-2.65686	0.00788715	0.0651402	Cep290
ENSMUSG00000035232	747.032	-0.509547	0.133696	-3.81122	0.000138283	0.00339045	Pdk3
ENSMUSG00000068466	18.9122	-0.509401	0.466866	-1.09111	0.275226	0.551937	Gm5518
ENSMUSG00000029366	3274.46	-0.50904	0.210924	-2.41339	0.015805	0.10286	Dck
ENSMUSG00000012609	441.898	-0.508889	0.177095	-2.87354	0.00405904	0.0410267	Ttll5
ENSMUSG00000036752	4632.98	-0.508795	0.116119	-4.38167	1.17774e-05	0.00051619	Tubb4b
ENSMUSG00000027999	382.275	-0.508385	0.207501	-2.45003	0.0142843	0.0965588	Pla2g12a
ENSMUSG00000027533	122.444	-0.507991	0.281524	-1.80443	0.071164	0.26234	Fabp5
ENSMUSG00000020330	976.857	-0.507387	0.206754	-2.45406	0.0141251	0.0957304	Hmmr
ENSMUSG00000112795	7.13372	-0.507284	0.586005	-0.865666	0.386673	0.656218	Gm2027
ENSMUSG00000062611	61.5274	-0.50727	0.436653	-1.16172	0.245348	0.519098	Rps3a2
ENSMUSG00000001918	5357.97	-0.506598	0.124402	-4.07228	4.65548e-05	0.00148118	Slc1a5
ENSMUSG00000039981	2226.67	-0.506574	0.162371	-3.11985	0.00180941	0.0231341	Zc3h12d
ENSMUSG00000024962	289.456	-0.506328	0.151943	-3.33236	0.000861136	0.0132726	Vegfb
ENSMUSG00000031379	20.0046	-0.506253	0.813734	-0.622135	0.533853	0.764087	Pir
ENSMUSG00000000409	1852.73	-0.50605	0.132989	-3.80519	0.000141695	0.00343443	Lck
ENSMUSG00000096156	13.2424	-0.506001	0.773421	-0.654238	0.512958	0.750077	Gm9242
ENSMUSG00000050122	52.7385	-0.505559	0.316338	-1.59816	0.110007	0.336591	Vwa3b
ENSMUSG00000039055	262.146	-0.50547	0.16451	-3.07258	0.00212219	0.0261239	Eme1
ENSMUSG00000102428	12.852	-0.504326	0.396462	-1.27207	0.20335	0.472163	Pcdhga12
ENSMUSG00000096847	59.3686	-0.503789	0.287673	-1.75126	0.0799016	0.281255	Tmem151b
ENSMUSG00000094090	6.64243	-0.503789	0.700015	-0.719683	0.47172	0.721182	Gm8494
ENSMUSG00000020914	8803.47	-0.503641	0.163038	-3.0891	0.00200763	0.0251089	Top2a
ENSMUSG00000068036	120.856	-0.503416	0.308177	-1.63353	0.102358	0.322979	Afdn
ENSMUSG00000083754	68.6421	-0.503046	0.206823	-2.43225	0.0150052	0.0998418	Gm7803
ENSMUSG00000020191	17.9011	-0.502754	0.503024	-0.999463	0.31757	0.591567	Spata48
ENSMUSG00000028367	2631.69	-0.502459	0.177291	-2.83409	0.00459569	0.0446941	Txn1
ENSMUSG00000025920	304.756	-0.502035	0.225474	-2.22657	0.0259761	0.141857	Stau2
ENSMUSG00000040749	162.037	-0.50166	0.216978	-2.31203	0.020776	0.122894	Siah1b
ENSMUSG00000027459	137.56	-0.501606	0.223173	-2.24761	0.0246009	0.137462	Fam110a
ENSMUSG00000092074	249.296	-0.501285	0.188314	-2.66197	0.00776843	0.0644103	Dynlt1a
ENSMUSG00000046179	1252.15	-0.501203	0.143419	-3.49468	0.000474624	0.00866335	E2f8
ENSMUSG00000026980	852.015	-0.501177	0.136149	-3.6811	0.000232233	0.00506685	Ly75
ENSMUSG00000078240	20.1845	-0.500966	0.543541	-0.92167	0.356701	0.630793	Gm3550
ENSMUSG00000084328	20.7629	-0.500944	0.431747	-1.16027	0.245938	0.519495	Gm14046
ENSMUSG00000026749	300.153	-0.500799	0.210891	-2.37468	0.017564	0.111002	Nek6
ENSMUSG00000036875	723.63	-0.500792	0.120153	-4.16793	3.07373e-05	0.00107205	Dna2
ENSMUSG00000062590	99.4563	-0.500607	0.281363	-1.77922	0.0752042	0.271465	Armc9
ENSMUSG00000050410	967.628	-0.50018	0.0955809	-5.23306	1.66731e-07	1.89106e-05	Tcf19
ENSMUSG00000034413	57.0778	-0.499705	0.364311	-1.37164	0.170174	0.428333	Neurl1b
ENSMUSG00000029599	5522.79	-0.499677	0.0908036	-5.50283	3.7374e-08	5.12961e-06	Ddx54
ENSMUSG00000081559	50.6676	-0.499608	0.334706	-1.49268	0.135522	0.378255	Gm12411
ENSMUSG00000095863	63.6167	-0.4995	0.459822	-1.08629	0.277351	0.554031	Ighv1-67
ENSMUSG00000020461	18.338	-0.49942	0.495963	-1.00697	0.31395	0.588242	Clhc1
ENSMUSG00000036564	9.18115	-0.499293	0.509358	-0.980239	0.326968	0.60144	Ndrg4
ENSMUSG00000025922	32.3911	-0.499103	0.361745	-1.37971	0.167677	0.425507	Rpl7-ps8
ENSMUSG00000079481	14.295	-0.498456	0.928465	-0.53686	0.591364	0.803887	Nhsl2
ENSMUSG00000035283	10.8903	-0.498277	0.624895	-0.797376	0.425232	0.687722	Adrb1
ENSMUSG00000061887	1404.59	-0.498209	0.166075	-2.9999	0.00270066	0.0310576	Ssbp3
ENSMUSG00000055717	976.55	-0.498179	0.137179	-3.6316	0.000281673	0.0058451	Slain1
ENSMUSG00000040430	1659.72	-0.497988	0.190061	-2.62015	0.00878921	0.0699465	Pitpnc1
ENSMUSG00000046440	14.057	-0.497072	0.561158	-0.885797	0.375727	0.646761	Gm5564
ENSMUSG00000099492	21.0971	-0.497037	0.380943	-1.30475	0.191977	0.458605	Gm5525
ENSMUSG00000028354	17.7846	-0.496927	0.386101	-1.28704	0.19808	0.465566	Fmn2
ENSMUSG00000089859	11.5926	-0.496704	0.521577	-0.952312	0.340939	0.615968	Olfr1565
ENSMUSG00000021696	7.12101	-0.496071	0.61263	-0.80974	0.418089	0.681885	Elovl7
ENSMUSG00000041498	510.882	-0.495634	0.336412	-1.47329	0.140672	0.385345	Kif14
ENSMUSG00000038244	13.2458	-0.495628	0.428432	-1.15684	0.247338	0.521195	Mical2
ENSMUSG00000082816	12.4351	-0.495624	0.456855	-1.08486	0.277983	0.554451	Gm11953
ENSMUSG00000027115	629.844	-0.495565	0.293023	-1.69121	0.090796	0.301733	Kif18a
ENSMUSG00000024513	4291.92	-0.495284	0.131501	-3.76638	0.000165632	0.0039001	Mbd2
ENSMUSG00000026039	555.726	-0.495033	0.222807	-2.2218	0.026297	0.142912	Sgo2a
ENSMUSG00000047003	216.35	-0.494803	0.261299	-1.89363	0.0582741	0.23382	Zfp41
ENSMUSG00000026223	948.704	-0.494458	0.157087	-3.14767	0.00164576	0.0215822	Itm2c
ENSMUSG00000097979	64.1963	-0.494301	0.31021	-1.59344	0.111062	0.338216	Gm4691
ENSMUSG00000026955	304.475	-0.493827	0.281542	-1.75401	0.0794288	0.280458	Sapcd2
ENSMUSG00000083626	73.7085	-0.493797	0.97093	-0.508581	0.611046	0.815496	Gm4459
ENSMUSG00000096210	631.346	-0.49369	0.436612	-1.13073	0.258169	0.533205	H1f0
ENSMUSG00000026411	245.75	-0.49338	0.1991	-2.47805	0.0132102	0.0917611	Tmem9
ENSMUSG00000002059	4.54811	-0.492782	1.0706	-0.460284	0.645312	0.835342	Rab34
ENSMUSG00000079311	40.4761	-0.492751	0.378227	-1.30279	0.192646	0.459444	Gm3222
ENSMUSG00000075502	102.149	-0.492701	0.227407	-2.16661	0.0302646	0.155704	Kbtbd6
ENSMUSG00000042909	17.7162	-0.492632	0.398467	-1.23632	0.21634	0.486471	Or52h1
ENSMUSG00000063754	20.2154	-0.492435	0.420781	-1.17029	0.241885	0.515132	Gm10136
ENSMUSG00000035711	6049.08	-0.492303	0.138506	-3.55439	0.000378852	0.00729319	Dok3
ENSMUSG00000112099	58.1741	-0.492031	0.319796	-1.53858	0.123907	0.360346	Gm8960
ENSMUSG00000005628	21.158	-0.491471	0.467869	-1.05045	0.293513	0.569175	Tmod4
ENSMUSG00000046711	3987	-0.491322	0.0806226	-6.09409	1.1006e-09	2.77165e-07	Hmga1
ENSMUSG00000031626	148.323	-0.491283	0.344881	-1.4245	0.154302	0.406052	Sorbs2
ENSMUSG00000052293	325.71	-0.489966	0.18731	-2.61581	0.00890173	0.070615	Taf9
ENSMUSG00000003824	152.566	-0.4896	0.211593	-2.31388	0.0206742	0.122698	Syce2
ENSMUSG00000075587	13.9849	-0.489467	0.407117	-1.20228	0.229257	0.501541	Gm11531
ENSMUSG00000030515	231.855	-0.489211	0.137369	-3.56128	0.00036905	0.00715841	Tarsl2
ENSMUSG00000033307	1882.18	-0.488523	0.216259	-2.25897	0.0238852	0.13507	Mif
ENSMUSG00000022111	1592.08	-0.488361	0.140084	-3.48621	0.000489912	0.00884461	Uchl3
ENSMUSG00000000552	241.354	-0.488333	0.194766	-2.50729	0.0121663	0.087201	Zfp385a
ENSMUSG00000068101	295.276	-0.488307	0.245157	-1.99182	0.0463913	0.203343	Cenpm
ENSMUSG00000037628	267.607	-0.48819	0.163384	-2.988	0.00280812	0.0319125	Cdkn3
ENSMUSG00000115338	1157.82	-0.488036	0.167018	-2.92206	0.00347727	0.0368511	Pnp
ENSMUSG00000098232	13.1342	-0.48758	0.500971	-0.97327	0.330419	0.605795	Gm3671
ENSMUSG00000099115	5.04039	-0.487545	0.667169	-0.730768	0.464921	0.716712	Gm17190
ENSMUSG00000022466	701.771	-0.487437	0.148356	-3.28558	0.00101772	0.0151668	Rpap3
ENSMUSG00000073434	737.186	-0.487294	0.190022	-2.56441	0.0103353	0.0781483	Wdr90
ENSMUSG00000100880	4.15764	-0.486833	0.587961	-0.828002	0.407669	0.674407	Gm6610
ENSMUSG00000031004	20119.1	-0.486687	0.219461	-2.21765	0.026579	0.143552	Mki67
ENSMUSG00000035273	1357.91	-0.486417	0.118522	-4.10403	4.06018e-05	0.00134058	Hpse
ENSMUSG00000050549	139.13	-0.486368	0.246617	-1.97216	0.0485915	0.209449	Fam241a
ENSMUSG00000072214	15.7157	-0.486248	0.483335	-1.00603	0.314402	0.58841	Septin5
ENSMUSG00000029086	14.8076	-0.486126	0.447756	-1.0857	0.277614	0.554183	Prom1
ENSMUSG00000041126	1250.02	-0.485995	0.198854	-2.44398	0.0145261	0.0975718	H2az2
ENSMUSG00000015943	107.947	-0.485551	0.210548	-2.30613	0.0211032	0.124164	Bola1
ENSMUSG00000038807	535.732	-0.48554	0.216515	-2.24253	0.0249272	0.138611	Rap1gap2
ENSMUSG00000027715	2336.58	-0.485484	0.159307	-3.04748	0.00230772	0.0277861	Ccna2
ENSMUSG00000030978	4014.65	-0.484787	0.124892	-3.88166	0.000103745	0.00274565	Rrm1
ENSMUSG00000031755	382.425	-0.484638	0.254204	-1.90649	0.0565866	0.229899	Bbs2
ENSMUSG00000022021	463.335	-0.484069	0.233689	-2.07143	0.038319	0.180324	Diaph3
ENSMUSG00000113670	4.60391	-0.483835	0.824936	-0.586512	0.557532	0.781486	Gm49686
ENSMUSG00000001525	16092.1	-0.483564	0.122813	-3.9374	8.23694e-05	0.00233304	Tubb5
ENSMUSG00000033970	937.893	-0.483351	0.165343	-2.92333	0.00346309	0.0368071	Rfc3
ENSMUSG00000010047	72.4501	-0.483192	0.343967	-1.40477	0.160091	0.414468	Hyal2
ENSMUSG00000013539	326.823	-0.483103	0.123444	-3.91355	9.09498e-05	0.00247938	Tango2
ENSMUSG00000101262	6.47294	-0.483025	0.6339	-0.76199	0.446066	0.702326	Gm8326
ENSMUSG00000073125	208.926	-0.482533	0.648588	-0.743975	0.456892	0.710316	Xlr3b
ENSMUSG00000107896	42.4666	-0.482523	0.406405	-1.1873	0.23511	0.507226	Gm8719
ENSMUSG00000105499	60.8542	-0.482489	0.514765	-0.937301	0.348604	0.623081	Igkv3-11
ENSMUSG00000078808	7.40264	-0.482478	0.615819	-0.783474	0.433349	0.69375	Vmn1r58
ENSMUSG00000118377	21.7013	-0.482272	0.340515	-1.4163	0.156688	0.409798	Gm9276
ENSMUSG00000032965	100.155	-0.482061	0.246973	-1.95188	0.050953	0.216049	Ift57
ENSMUSG00000072235	2091.86	-0.481941	0.227332	-2.11999	0.034007	0.168033	Tuba1a
ENSMUSG00000070283	228.344	-0.481081	0.210737	-2.28286	0.0224389	0.129274	Ndufaf3
ENSMUSG00000078289	5.37087	-0.480886	0.706045	-0.681098	0.495809	0.738224	Gm10923
ENSMUSG00000117972	86.9484	-0.480781	0.263433	-1.82506	0.0679924	0.25556	Gm6813
ENSMUSG00000083911	10.1308	-0.480736	0.537861	-0.893792	0.371433	0.643379	Gm4342
ENSMUSG00000037278	301.415	-0.480624	0.143024	-3.36045	0.000778167	0.0124056	Tmem97
ENSMUSG00000061410	10.6895	-0.480541	0.715903	-0.671238	0.502069	0.741717	Zcchc14
ENSMUSG00000032012	50.2019	-0.480243	0.420994	-1.14073	0.25398	0.528521	Nectin1
ENSMUSG00000043633	27.1985	-0.480205	0.338472	-1.41874	0.155975	0.409086	Fam221b
ENSMUSG00000104043	50.9079	-0.479882	0.425993	-1.1265	0.259954	0.534957	Gm6525
ENSMUSG00000020572	2313.76	-0.479136	0.0965872	-4.96066	7.02548e-07	5.49393e-05	Nampt
ENSMUSG00000094974	75.8418	-0.479031	0.353673	-1.35445	0.175594	0.4357	Rps19-ps2
ENSMUSG00000037259	9.02656	-0.478854	0.73901	-0.647967	0.517007	0.752917	Dzank1
ENSMUSG00000024640	1415.43	-0.478765	0.124411	-3.84826	0.00011896	0.00302137	Psat1
ENSMUSG00000096632	352.898	-0.478623	0.745584	-0.641944	0.52091	0.755606	Igkv9-124
ENSMUSG00000078546	82.0141	-0.478604	0.199722	-2.39635	0.0165593	0.106648	Zfp995
ENSMUSG00000024590	5085.33	-0.478587	0.158134	-3.02646	0.00247435	0.0290624	Lmnb1
ENSMUSG00000018537	20.412	-0.478439	0.452066	-1.05834	0.2899	0.566227	Pcgf2
ENSMUSG00000030254	821.42	-0.478393	0.17881	-2.67543	0.00746343	0.0627925	Rad18
ENSMUSG00000040204	3423.8	-0.477827	0.154814	-3.08646	0.00202552	0.0252477	Pclaf
ENSMUSG00000019467	6.62419	-0.477482	0.573101	-0.833155	0.404757	0.672166	Arhgef25
ENSMUSG00000028971	10.863	-0.477231	0.525063	-0.908903	0.363402	0.636349	Cort
ENSMUSG00000015312	1356.07	-0.477043	0.241022	-1.97925	0.0477881	0.20737	Gadd45b
ENSMUSG00000029591	628.034	-0.476966	0.123122	-3.87393	0.000107096	0.00279868	Ung
ENSMUSG00000002297	1344.09	-0.476634	0.204699	-2.32847	0.0198874	0.120078	Dbf4
ENSMUSG00000024530	11.8158	-0.476536	0.483532	-0.98553	0.324364	0.59898	Prelid3a
ENSMUSG00000037325	22.3634	-0.475976	0.42998	-1.10697	0.268306	0.544603	Bbs7
ENSMUSG00000054582	31.9494	-0.475929	0.419216	-1.13528	0.256256	0.531322	Pabpc1l
ENSMUSG00000067058	33.5773	-0.475876	0.390425	-1.21887	0.222894	0.493888	Rps15a-ps5
ENSMUSG00000022033	321.547	-0.475831	0.180424	-2.63729	0.00835724	0.0676318	Pbk
ENSMUSG00000029417	5.39643	-0.475504	1.04968	-0.452999	0.650549	0.838434	Cxcl9
ENSMUSG00000100736	7.12136	-0.475435	0.612315	-0.776455	0.437481	0.695639	Gm5147
ENSMUSG00000001056	948.27	-0.475426	0.203331	-2.33819	0.0193775	0.117996	Nhp2
ENSMUSG00000033031	1080.8	-0.47541	0.205993	-2.30789	0.021005	0.123856	Cip2a
ENSMUSG00000038582	1478.59	-0.47523	0.117857	-4.03227	5.52402e-05	0.00172067	Pptc7
ENSMUSG00000062382	72.8259	-0.474761	0.256325	-1.85218	0.0639995	0.247438	Ftl1-ps1
ENSMUSG00000030750	798.374	-0.474748	0.17553	-2.70465	0.00683755	0.0592411	Nsmce1
ENSMUSG00000015747	343.759	-0.474448	0.222199	-2.13524	0.0327414	0.163577	Vps45
ENSMUSG00000023045	32.5021	-0.474333	0.317349	-1.49467	0.135	0.377495	Soat2
ENSMUSG00000032021	47.5611	-0.474153	0.536667	-0.883514	0.376958	0.647582	Crtam
ENSMUSG00000022671	83.8544	-0.473943	0.199052	-2.381	0.0172657	0.109719	Mzt2
ENSMUSG00000038151	1090.27	-0.473537	0.26046	-1.81808	0.0690518	0.257165	Prdm1
ENSMUSG00000021636	445.471	-0.473345	0.164947	-2.86967	0.00410901	0.041391	Marveld2
ENSMUSG00000040495	9.12898	-0.473087	0.549127	-0.861525	0.388949	0.658135	Chrm4
ENSMUSG00000001986	52.9799	-0.472753	0.729696	-0.647877	0.517065	0.752917	Gria3
ENSMUSG00000024295	8.08029	-0.472563	0.580687	-0.813801	0.415759	0.680788	Cyp4f41-ps
ENSMUSG00000097833	6.02525	-0.472507	0.536678	-0.88043	0.378626	0.648648	Gm5976
ENSMUSG00000017716	1189.12	-0.47171	0.161636	-2.91834	0.003519	0.037169	Birc5
ENSMUSG00000066554	16.3936	-0.471561	0.403449	-1.16882	0.242475	0.515849	Gm10167
ENSMUSG00000053198	22.8399	-0.471366	0.29327	-1.60727	0.107994	0.333246	Prx
ENSMUSG00000058126	96.401	-0.471173	0.219209	-2.14942	0.0316009	0.160283	Tpm3-rs7
ENSMUSG00000106568	22.0195	-0.471116	0.343691	-1.37076	0.170451	0.428741	Gm42814
ENSMUSG00000003038	9188.78	-0.471037	0.184571	-2.55207	0.0107085	0.079707	Hmgn2
ENSMUSG00000037725	421.021	-0.470535	0.209238	-2.2488	0.0245252	0.13731	Ckap2
ENSMUSG00000037313	1612.61	-0.470526	0.163031	-2.88611	0.00390039	0.0398844	Tacc3
ENSMUSG00000028044	856.699	-0.470449	0.131446	-3.57902	0.000344883	0.00680514	Cks1b
ENSMUSG00000024764	1991.85	-0.470358	0.090746	-5.18323	2.1807e-07	2.36503e-05	Naa40
ENSMUSG00000113059	15.4638	-0.470228	0.376893	-1.24764	0.212162	0.48157	Gm46344
ENSMUSG00000022197	283.004	-0.470109	0.355103	-1.32387	0.185547	0.449366	Pdzd2
ENSMUSG00000003934	21.1379	-0.470078	0.353507	-1.32976	0.183599	0.44679	Efnb3
ENSMUSG00000032121	51.1547	-0.470031	0.234206	-2.00691	0.0447592	0.199157	Tmem218
ENSMUSG00000020610	845.935	-0.46981	0.164939	-2.84839	0.00439411	0.0435251	Amz2
ENSMUSG00000025077	239.645	-0.469799	0.318268	-1.47611	0.139914	0.384189	Dclre1a
ENSMUSG00000019849	1563.33	-0.469709	0.124968	-3.75865	0.000170834	0.0039847	Prep
ENSMUSG00000035245	382.339	-0.469703	0.172549	-2.72215	0.0064859	0.0570186	Eogt
ENSMUSG00000025495	215.3	-0.469697	0.194315	-2.41719	0.015641	0.102016	Ptdss2
ENSMUSG00000002076	5.93158	-0.46968	0.783867	-0.599184	0.549051	0.775238	Hsf2bp
ENSMUSG00000103088	13.5464	-0.469656	0.55101	-0.852355	0.394017	0.663754	Pcdhgb6
ENSMUSG00000021822	16.2485	-0.469622	0.498493	-0.942083	0.34615	0.620514	Plau
ENSMUSG00000032120	1018.71	-0.469524	0.190655	-2.46269	0.0137898	0.0943518	C2cd2l
ENSMUSG00000079304	13.9335	-0.469347	0.547673	-0.856984	0.391454	0.660558	Tex52
ENSMUSG00000024800	273.87	-0.469305	0.13927	-3.36975	0.000752351	0.012111	Rpp30
ENSMUSG00000013584	11.2796	-0.469269	0.52462	-0.894493	0.371058	0.643021	Aldh1a2
ENSMUSG00000042462	331.052	-0.46909	0.153262	-3.06071	0.00220809	0.0268696	Dctpp1
ENSMUSG00000049717	432.137	-0.469018	0.199326	-2.35302	0.0186217	0.115092	Lig4
ENSMUSG00000022748	127.516	-0.468929	0.19649	-2.38653	0.0170084	0.108506	Cmss1
ENSMUSG00000076752	8.1058	-0.468718	0.886978	-0.528443	0.597192	0.807609	Trgc2
ENSMUSG00000032184	67.1845	-0.468023	0.230848	-2.02741	0.0426203	0.192652	Lysmd2
ENSMUSG00000024112	924.9	-0.46773	0.254321	-1.83913	0.0658961	0.251628	Cacna1h
ENSMUSG00000007987	531.259	-0.466823	0.16453	-2.83732	0.00454945	0.0445001	Ift22
ENSMUSG00000096351	16.0498	-0.466666	0.607944	-0.767613	0.442717	0.700148	Samd11
ENSMUSG00000091639	24.1698	-0.466267	0.444831	-1.04819	0.294551	0.569998	Gm3756
ENSMUSG00000058869	6.6573	-0.465763	0.914631	-0.509237	0.610586	0.815345	Gm4832
ENSMUSG00000062553	4.73653	-0.465685	0.740801	-0.628623	0.529596	0.760825	Or2d3c
ENSMUSG00000118161	60.5143	-0.465576	0.265536	-1.75335	0.0795426	0.280723	Rps2-ps8
ENSMUSG00000041609	161.457	-0.465159	0.258096	-1.80227	0.0715034	0.263139	Bicdl1
ENSMUSG00000035365	309.659	-0.465157	0.22324	-2.08367	0.0371906	0.177506	Parpbp
ENSMUSG00000045100	121.946	-0.464775	0.187417	-2.4799	0.0131419	0.091501	Slc25a26
ENSMUSG00000030708	10.0589	-0.464768	0.953113	-0.487631	0.625811	0.824486	Dnajb13
ENSMUSG00000083899	50.2705	-0.464738	0.387368	-1.19973	0.230243	0.502608	Gm12346
ENSMUSG00000039976	43.1162	-0.464551	0.323912	-1.43419	0.151518	0.401437	Tbc1d16
ENSMUSG00000021569	364.873	-0.464505	0.211981	-2.19126	0.028433	0.150275	Trip13
ENSMUSG00000074797	605.479	-0.464195	0.115956	-4.00319	6.24952e-05	0.00189115	Itpa
ENSMUSG00000032187	7660.47	-0.4636	0.131686	-3.52051	0.00043072	0.00802967	Smarca4
ENSMUSG00000005233	370.966	-0.463476	0.153558	-3.01825	0.00254236	0.0296502	Spc25
ENSMUSG00000002980	6.07485	-0.463476	0.67598	-0.685636	0.492943	0.73602	Bcam
ENSMUSG00000006179	70.7466	-0.463306	0.251699	-1.84071	0.0656635	0.251192	Prss16
ENSMUSG00000032892	70.4563	-0.463286	0.236028	-1.96284	0.0496643	0.212166	Rangrf
ENSMUSG00000050890	445.797	-0.463143	0.202046	-2.29226	0.0218906	0.12715	Pdik1l
ENSMUSG00000118125	144.006	-0.46252	0.285071	-1.62247	0.104702	0.327646	Gm50387
ENSMUSG00000025511	19.572	-0.462457	0.416666	-1.1099	0.267043	0.543667	Tspan4
ENSMUSG00000029999	27.2744	-0.462411	0.594656	-0.777611	0.436799	0.695512	Tgfa
ENSMUSG00000043036	20.8704	-0.462396	0.303117	-1.52547	0.127142	0.36594	Ccdc63
ENSMUSG00000028175	466.449	-0.462365	0.251287	-1.83999	0.0657703	0.251406	Depdc1a
ENSMUSG00000109511	2048.01	-0.461658	0.160985	-2.86771	0.00413453	0.0415916	Nup62
ENSMUSG00000020183	1104.39	-0.460929	0.18414	-2.50314	0.0123096	0.0879964	Cpm
ENSMUSG00000037544	677.361	-0.460392	0.167	-2.75684	0.00583635	0.0526512	Dlgap5
ENSMUSG00000062638	59.4038	-0.459885	0.205678	-2.23595	0.0253552	0.13958	Btnl1
ENSMUSG00000027848	16.11	-0.45945	0.555863	-0.826552	0.408491	0.67488	Olfml3
ENSMUSG00000041859	4344.25	-0.459348	0.168482	-2.7264	0.006403	0.0565029	Mcm3
ENSMUSG00000036964	5.40147	-0.459261	0.797259	-0.57605	0.564582	0.785978	Trim17
ENSMUSG00000056531	269.815	-0.458814	0.213757	-2.14643	0.0318385	0.160795	Ccdc18
ENSMUSG00000094632	4.57315	-0.458782	0.680187	-0.674494	0.499997	0.7406	Gm10310
ENSMUSG00000033470	47.0256	-0.458503	0.336926	-1.36084	0.173564	0.432977	Cysltr2
ENSMUSG00000001911	49.1447	-0.458412	0.465363	-0.985064	0.324593	0.599214	Nfix
ENSMUSG00000051220	523.08	-0.458152	0.135642	-3.37765	0.000731089	0.0118457	Ercc6l
ENSMUSG00000031530	1471.05	-0.458067	0.200016	-2.29015	0.0220124	0.127596	Dusp4
ENSMUSG00000099875	22.8977	-0.457611	0.41724	-1.09676	0.272747	0.550084	Rbm3-ps
ENSMUSG00000101972	20.733	-0.457332	0.850556	-0.537686	0.590794	0.803553	H3c11
ENSMUSG00000018919	17.3971	-0.456607	0.423126	-1.07913	0.280531	0.556423	Tm4sf5
ENSMUSG00000078498	14.5568	-0.456491	0.476573	-0.957862	0.338132	0.612978	Zfp988
ENSMUSG00000005824	30.2255	-0.456327	0.308521	-1.47908	0.139119	0.383166	Tnfsf14
ENSMUSG00000033768	17.5859	-0.455612	0.721886	-0.631142	0.527948	0.759512	Nrxn2
ENSMUSG00000031266	257.827	-0.455588	0.313555	-1.45298	0.14623	0.394203	Gla
ENSMUSG00000049036	38.2425	-0.454934	0.316667	-1.43663	0.150823	0.400309	Tmem121
ENSMUSG00000003438	822.866	-0.454787	0.152358	-2.98498	0.00283597	0.032092	Timm50
ENSMUSG00000064281	66.4642	-0.454626	0.404285	-1.12452	0.260793	0.535943	Rpl19-ps1
ENSMUSG00000052221	7.42479	-0.45429	0.572835	-0.793056	0.427745	0.689809	Ppp1r36
ENSMUSG00000062661	19.9951	-0.454204	0.389721	-1.16546	0.243834	0.517629	Ncs1
ENSMUSG00000049670	13.9033	-0.453802	0.444133	-1.02177	0.30689	0.58179	Morn4
ENSMUSG00000023940	508.326	-0.45367	0.195175	-2.32442	0.0201028	0.120909	Sgo1
ENSMUSG00000025134	1945.32	-0.453447	0.18133	-2.50067	0.012396	0.0885053	Alyref
ENSMUSG00000023456	2375.41	-0.453119	0.111155	-4.07645	4.57278e-05	0.00145799	Tpi1
ENSMUSG00000074591	19.4572	-0.452988	0.412881	-1.09714	0.27258	0.549823	Ankub1
ENSMUSG00000032556	520.507	-0.452774	0.186431	-2.42864	0.0151555	0.100437	Bfsp2
ENSMUSG00000032959	2246.55	-0.452756	0.105744	-4.28164	1.85521e-05	0.000737026	Pebp1
ENSMUSG00000045455	118.291	-0.452444	1.1777	-0.384177	0.700847	0.86625	Gm9797
ENSMUSG00000081076	59.2433	-0.452402	0.274117	-1.6504	0.0988609	0.31677	Rpsa-ps4
ENSMUSG00000076613	21120.8	-0.452281	0.56332	-0.802885	0.422041	0.685466	Ighg2b
ENSMUSG00000083910	19.9049	-0.451894	0.56335	-0.802155	0.422463	0.685718	Gm13604
ENSMUSG00000051146	22.3419	-0.451831	0.397389	-1.137	0.255538	0.530574	Camk2n2
ENSMUSG00000041872	6.17315	-0.451829	0.638009	-0.708187	0.478829	0.726483	Il17f
ENSMUSG00000024525	317.773	-0.451695	0.271916	-1.66116	0.0966818	0.312497	Impa2
ENSMUSG00000005732	2369.6	-0.451601	0.138861	-3.25217	0.00114528	0.0165531	Ranbp1
ENSMUSG00000029402	153.835	-0.451336	0.182633	-2.47127	0.0134635	0.0929124	Snrnp35
ENSMUSG00000008384	459.426	-0.451078	0.26036	-1.73252	0.0831813	0.288629	Sertad1
ENSMUSG00000020534	499.478	-0.450773	0.17012	-2.64974	0.00805548	0.0660241	Shmt1
ENSMUSG00000050965	933.449	-0.450509	0.219075	-2.05641	0.0397427	0.184761	Prkca
ENSMUSG00000049985	84.6833	-0.450506	0.32217	-1.39835	0.162008	0.416889	Ankrd55
ENSMUSG00000055748	4.12372	-0.449961	0.849447	-0.529711	0.596312	0.807585	Gsdmc4
ENSMUSG00000075706	1216.34	-0.449741	0.167618	-2.68314	0.00729348	0.0617799	Gpx4
ENSMUSG00000033762	394.657	-0.44972	0.131814	-3.41176	0.000645439	0.0108606	Recql4
ENSMUSG00000113786	82.2975	-0.44971	0.267553	-1.68083	0.0927967	0.305106	Gm49384
ENSMUSG00000062995	23.0828	-0.44896	0.573819	-0.782407	0.433976	0.694519	Ica1
ENSMUSG00000043542	45.2147	-0.448881	0.429932	-1.04407	0.296451	0.572109	Zc2hc1a
ENSMUSG00000035834	336.686	-0.448775	0.157681	-2.8461	0.00442579	0.0437224	Polr3g
ENSMUSG00000025592	4.36141	-0.448721	0.846877	-0.529854	0.596213	0.807524	Dach2
ENSMUSG00000063506	4.84738	-0.44871	0.895085	-0.501305	0.616157	0.818099	Arhgap22
ENSMUSG00000028575	10.9349	-0.448622	0.610151	-0.735264	0.462179	0.714202	Eqtn
ENSMUSG00000048647	8.52754	-0.448571	0.64013	-0.70075	0.483459	0.730324	Exd1
ENSMUSG00000039270	281.487	-0.448085	0.211566	-2.11794	0.03418	0.168552	Megf9
ENSMUSG00000043587	42.4763	-0.447897	0.383662	-1.16743	0.243038	0.516615	Pxylp1
ENSMUSG00000025257	28.6194	-0.44774	0.291977	-1.53348	0.125158	0.362495	Ribc1
ENSMUSG00000020898	1054.14	-0.44766	0.181782	-2.46262	0.0137927	0.0943518	Ctc1
ENSMUSG00000024354	130.388	-0.447645	0.278863	-1.60525	0.108438	0.333854	Slc23a1
ENSMUSG00000025221	5.20265	-0.447508	1.0877	-0.411427	0.68076	0.855368	Kcnip2
ENSMUSG00000022335	226.355	-0.447384	0.193263	-2.31489	0.0206187	0.122698	Zfat
ENSMUSG00000002870	3603.41	-0.447361	0.116267	-3.84771	0.000119227	0.003023	Mcm2
ENSMUSG00000057499	6.2463	-0.44731	0.593128	-0.754154	0.450757	0.705636	Gm6177
ENSMUSG00000024409	4.80269	-0.447299	0.89817	-0.498012	0.618476	0.819466	Psors1c2
ENSMUSG00000032053	20038.4	-0.447287	0.0903208	-4.95221	7.33768e-07	5.70802e-05	Pou2af1
ENSMUSG00000032940	6.67008	-0.447155	0.649207	-0.68877	0.490968	0.735228	Rbm11
ENSMUSG00000047604	474.905	-0.44695	0.208366	-2.14503	0.0319504	0.161195	Frat2
ENSMUSG00000079003	1048.87	-0.446759	0.129992	-3.43683	0.000588568	0.0101332	Samd1
ENSMUSG00000027330	3478.85	-0.44672	0.130153	-3.43227	0.000598559	0.0102341	Cdc25b
ENSMUSG00000018548	836.084	-0.446713	0.176828	-2.52625	0.0115287	0.0837666	Trim37
ENSMUSG00000047832	1140.17	-0.446679	0.142143	-3.14246	0.00167537	0.0218356	Cdca4
ENSMUSG00000040413	172.006	-0.446561	0.219752	-2.03211	0.0421421	0.19131	Timd2
ENSMUSG00000042489	1713.96	-0.446465	0.269105	-1.65908	0.0971002	0.313239	Clspn
ENSMUSG00000032193	591.956	-0.446238	0.219125	-2.03646	0.0417044	0.190626	Ldlr
ENSMUSG00000082315	15.8657	-0.446163	0.594595	-0.750363	0.453036	0.707283	Gm16523
ENSMUSG00000029430	6642.71	-0.446026	0.128104	-3.48175	0.000498145	0.00891739	Ran
ENSMUSG00000020978	869.265	-0.445533	0.140363	-3.17414	0.00150282	0.0201707	Klhdc2
ENSMUSG00000036639	148.905	-0.4455	0.147051	-3.02956	0.00244906	0.0289254	Nudt1
ENSMUSG00000023345	273.336	-0.445345	0.143642	-3.10039	0.00193269	0.0243562	Poc1a
ENSMUSG00000036430	264.619	-0.445259	0.198567	-2.24236	0.0249382	0.138614	Tbcc
ENSMUSG00000046034	1892.28	-0.445169	0.191188	-2.32843	0.0198891	0.120078	Otulin
ENSMUSG00000027342	5915.71	-0.445051	0.15059	-2.95539	0.00312273	0.0344239	Pcna
ENSMUSG00000029910	1336.06	-0.444967	0.136868	-3.25106	0.00114974	0.0166014	Mad2l1
ENSMUSG00000082769	98.33	-0.444868	0.279147	-1.59367	0.111011	0.338199	Gm15793
ENSMUSG00000025324	167.366	-0.444712	0.158259	-2.81003	0.00495366	0.0472714	Atp10a
ENSMUSG00000027864	5.63836	-0.444463	0.775843	-0.572877	0.566728	0.787185	Ptgfrn
ENSMUSG00000062300	9.97948	-0.444459	0.714205	-0.622314	0.533736	0.764079	Nectin2
ENSMUSG00000095865	120.833	-0.444017	0.732763	-0.60595	0.544548	0.772327	Gm13237
ENSMUSG00000024873	15.326	-0.443817	0.405545	-1.09437	0.273792	0.550809	Cnih2
ENSMUSG00000020808	127.691	-0.443751	0.179931	-2.46623	0.0136545	0.0936248	Pimreg
ENSMUSG00000037455	7.86352	-0.443703	1.0644	-0.416857	0.676783	0.853286	Slc18b1
ENSMUSG00000042208	226.543	-0.443553	0.173811	-2.55193	0.0107127	0.079707	Sanbr
ENSMUSG00000094205	7.7997	-0.443502	1.3435	-0.330108	0.741318	0.886765	Gm8926
ENSMUSG00000038374	1511.05	-0.442471	0.181307	-2.44045	0.0146691	0.0982358	Rbm8a
ENSMUSG00000036223	262.127	-0.44206	0.138176	-3.19926	0.00137781	0.0189026	Ska1
ENSMUSG00000029730	3709.08	-0.44191	0.107751	-4.10122	4.1097e-05	0.00134498	Mcm7
ENSMUSG00000020843	336.597	-0.441809	0.15761	-2.80317	0.00506028	0.04795	Timm22
ENSMUSG00000035745	4.96582	-0.441535	0.813723	-0.542611	0.587398	0.801208	Grin3b
ENSMUSG00000014786	203.618	-0.441487	0.150559	-2.93232	0.00336444	0.0361714	Slc9a5
ENSMUSG00000020439	78.2414	-0.440877	0.287734	-1.53224	0.125463	0.363025	Smtn
ENSMUSG00000035683	343.265	-0.440767	0.128757	-3.42325	0.00061877	0.0105071	Melk
ENSMUSG00000062758	25.427	-0.440635	0.390978	-1.12701	0.259739	0.534812	Gm16477
ENSMUSG00000099647	32.2316	-0.44039	0.327172	-1.34605	0.178286	0.44021	Gm5776
ENSMUSG00000036533	263.464	-0.440062	0.307506	-1.43107	0.15241	0.403153	Cdc42ep3
ENSMUSG00000020331	19.0544	-0.43984	0.346968	-1.26767	0.204917	0.473677	Hcn2
ENSMUSG00000021485	312.915	-0.439713	0.235792	-1.86483	0.0622048	0.243093	Mxd3
ENSMUSG00000046591	1021.6	-0.438921	0.1445	-3.03752	0.00238531	0.0284438	Ticrr
ENSMUSG00000049576	4.52777	-0.438171	0.721231	-0.607533	0.543497	0.771871	Zfa-ps
ENSMUSG00000099835	16.6883	-0.438164	0.651627	-0.672416	0.501319	0.741293	Gm29668
ENSMUSG00000038141	342.084	-0.438139	0.163629	-2.67763	0.00741454	0.0625461	Tmem181a
ENSMUSG00000013662	2674.63	-0.437966	0.122554	-3.57365	0.000352039	0.00688236	Atad1
ENSMUSG00000028214	1215.86	-0.437942	0.172917	-2.53268	0.0113196	0.0828502	Gem
ENSMUSG00000062727	15.32	-0.437813	0.568406	-0.770248	0.441153	0.69879	H2bc12
ENSMUSG00000036620	102.211	-0.43759	0.189113	-2.31391	0.0206728	0.122698	Mgat4b
ENSMUSG00000072707	8.14056	-0.437546	0.548678	-0.797454	0.425188	0.687722	Or2t1
ENSMUSG00000118133	11.4478	-0.437528	0.408963	-1.06985	0.284688	0.560916	Gm6978
ENSMUSG00000029463	218.932	-0.43745	0.134621	-3.2495	0.00115609	0.0166436	Fam216a
ENSMUSG00000097239	30.1779	-0.437314	0.560036	-0.780869	0.434879	0.694643	Gm27029
ENSMUSG00000033793	912.667	-0.437187	0.138516	-3.15621	0.00159831	0.0211467	Atp6v1h
ENSMUSG00000001039	32.2034	-0.436516	0.341016	-1.28005	0.200528	0.468688	B9d1
ENSMUSG00000059743	723.677	-0.436473	0.133865	-3.26054	0.00111201	0.0161824	Fdps
ENSMUSG00000089715	1226.71	-0.436466	0.12236	-3.56707	0.000360995	0.00702487	Cbx6
ENSMUSG00000060803	1769.17	-0.43644	0.150379	-2.90228	0.00370463	0.0384919	Gstp1
ENSMUSG00000007080	1883.55	-0.436413	0.114591	-3.80844	0.000139846	0.00341187	Pole
ENSMUSG00000019303	186.032	-0.436362	0.185328	-2.35454	0.0185456	0.11486	Psmc3ip
ENSMUSG00000043671	541.79	-0.435989	0.254973	-1.70994	0.0872769	0.295887	Dpy19l3
ENSMUSG00000068262	66.9545	-0.433986	0.32585	-1.33186	0.182907	0.445806	Gm5879
ENSMUSG00000030323	175.679	-0.433772	0.157256	-2.75838	0.0058089	0.0525337	Ift122
ENSMUSG00000076437	986.561	-0.433635	0.194011	-2.23511	0.0254103	0.139715	Selenoh
ENSMUSG00000095859	9.38269	-0.433371	1.05012	-0.412685	0.679837	0.855049	Ighv1-43
ENSMUSG00000094777	46.7353	-0.43326	1.06098	-0.408358	0.683011	0.85682	H2ac24
ENSMUSG00000037306	133.489	-0.433244	0.275571	-1.57217	0.115912	0.346801	Man1c1
ENSMUSG00000031068	2236.35	-0.431808	0.127517	-3.38627	0.000708489	0.0116061	Glrx3
ENSMUSG00000039617	374.974	-0.431513	0.163449	-2.64005	0.00828927	0.0673016	Gm7488
ENSMUSG00000074743	87.7537	-0.430841	0.443663	-0.971099	0.331499	0.606925	Thbd
ENSMUSG00000053644	198.827	-0.430593	0.123172	-3.49586	0.000472529	0.00863571	Aldh7a1
ENSMUSG00000102117	22.6021	-0.430509	0.356373	-1.20803	0.227036	0.498398	Rpsa-ps1
ENSMUSG00000039004	15.8634	-0.430266	0.476457	-0.903053	0.366498	0.638481	Bmp6
ENSMUSG00000026797	332.686	-0.430155	0.231015	-1.86202	0.0626002	0.243996	Stxbp1
ENSMUSG00000074359	4.41641	-0.430034	0.923084	-0.465866	0.641312	0.833659	Psg23
ENSMUSG00000000628	601.429	-0.429287	0.179633	-2.3898	0.0168575	0.107914	Hk2
ENSMUSG00000003812	716.111	-0.429246	0.158725	-2.70433	0.00684425	0.059261	Dnase2a
ENSMUSG00000003282	38.8883	-0.429154	0.457786	-0.937456	0.348524	0.623081	Plag1
ENSMUSG00000040627	2312.78	-0.428733	0.259927	-1.64943	0.0990588	0.316997	Aicda
ENSMUSG00000108772	37.263	-0.428569	0.29185	-1.46846	0.14198	0.386881	Gm6063
ENSMUSG00000117771	14.0569	-0.428535	0.750347	-0.571115	0.567922	0.788173	Gm25432
ENSMUSG00000022881	684.676	-0.428529	0.141001	-3.0392	0.00237209	0.0283588	Rfc4
ENSMUSG00000023967	708.095	-0.428176	0.149977	-2.85495	0.00430438	0.042865	Mrps18a
ENSMUSG00000002835	1526.81	-0.427973	0.189552	-2.25781	0.0239573	0.135161	Chaf1a
ENSMUSG00000029442	41.4905	-0.427916	0.373155	-1.14675	0.251485	0.525832	Wdr66
ENSMUSG00000082163	76.2826	-0.427426	0.206287	-2.07199	0.0382659	0.180265	Gm14276
ENSMUSG00000020672	34.0703	-0.427216	0.467047	-0.914717	0.36034	0.633827	Sntg2
ENSMUSG00000004099	6819.74	-0.42689	0.148823	-2.86845	0.00412493	0.0415231	Dnmt1
ENSMUSG00000059288	543.987	-0.426884	0.151091	-2.82534	0.00472306	0.0456254	Cdyl
ENSMUSG00000028687	310.193	-0.426411	0.168269	-2.5341	0.0112736	0.0826133	Mutyh
ENSMUSG00000028848	375.928	-0.426315	0.152591	-2.79383	0.00520872	0.0488581	Gpn2
ENSMUSG00000004931	464.052	-0.42631	0.142198	-2.998	0.00271755	0.0311554	Apba3
ENSMUSG00000029198	976.504	-0.42626	0.119067	-3.58001	0.000343581	0.00678847	Grpel1
ENSMUSG00000006678	1155.88	-0.426201	0.164251	-2.59481	0.00946425	0.0738162	Pola1
ENSMUSG00000020319	40.6098	-0.42612	0.337791	-1.26149	0.207133	0.476478	Wdpcp
ENSMUSG00000043372	67.7429	-0.426061	0.249103	-1.71038	0.0871954	0.295788	Hexim2
ENSMUSG00000001729	3703.11	-0.425954	0.101227	-4.20792	2.57727e-05	0.000931434	Akt1
ENSMUSG00000051235	469.378	-0.425862	0.264521	-1.60994	0.107412	0.332586	Gen1
ENSMUSG00000078566	121.368	-0.425842	0.24564	-1.7336	0.0829889	0.288163	Bnip3
ENSMUSG00000073016	366.131	-0.425662	0.282844	-1.50494	0.13234	0.373753	Uprt
ENSMUSG00000117037	20.7286	-0.425614	0.565043	-0.753242	0.451305	0.705636	Gm50433
ENSMUSG00000105854	7.41904	-0.425479	0.514956	-0.826245	0.408665	0.674915	Gm8925
ENSMUSG00000107023	1258.78	-0.425373	0.34658	-1.22734	0.219693	0.490195	Gm42715
ENSMUSG00000024742	1572.6	-0.425355	0.145483	-2.92374	0.00345855	0.0368071	Fen1
ENSMUSG00000033306	2539.43	-0.425107	0.210218	-2.02222	0.0431537	0.194296	Lpp
ENSMUSG00000037991	377.028	-0.424737	0.150382	-2.82439	0.00473701	0.0456733	Rmi2
ENSMUSG00000026928	9.13777	-0.424531	0.758946	-0.559369	0.57591	0.79311	Card9
ENSMUSG00000042854	122.644	-0.42448	0.34894	-1.21648	0.2238	0.494568	Trp53rkb
ENSMUSG00000028943	31.6293	-0.424266	0.324765	-1.30638	0.191424	0.458062	Espn
ENSMUSG00000005447	1302.09	-0.423734	0.171909	-2.46487	0.0137062	0.093933	Pafah1b3
ENSMUSG00000021131	1321.66	-0.423512	0.144454	-2.93181	0.00336994	0.0362043	Erh
ENSMUSG00000030380	19.7556	-0.423335	0.464238	-0.911891	0.361826	0.634937	Mzf1
ENSMUSG00000029001	120.594	-0.422264	0.192004	-2.19925	0.0278605	0.14821	Fbxo44
ENSMUSG00000116620	13.7227	-0.422164	0.635451	-0.664354	0.506464	0.744927	Gm4828
ENSMUSG00000042289	57.0585	-0.421065	0.426814	-0.986532	0.323872	0.598742	Hsd3b7
ENSMUSG00000045414	332.368	-0.420936	0.201075	-2.09342	0.0363113	0.174826	Dipk2a
ENSMUSG00000078636	1916.71	-0.420752	0.195153	-2.15601	0.0310828	0.158649	Gm7336
ENSMUSG00000067194	1655.71	-0.420705	0.132377	-3.17809	0.00148251	0.0200153	Eif1ax
ENSMUSG00000037740	802.696	-0.42052	0.179779	-2.3391	0.0193304	0.117806	Mrps26
ENSMUSG00000019982	826.737	-0.420199	0.225561	-1.86291	0.0624754	0.2436	Myb
ENSMUSG00000020472	997.373	-0.420172	0.153414	-2.7388	0.00616633	0.0549936	Zkscan17
ENSMUSG00000006715	734.558	-0.420073	0.144862	-2.89981	0.00373387	0.0387145	Gmnn
ENSMUSG00000029828	17.0112	-0.419938	0.550017	-0.763499	0.445166	0.701805	4921507P07Rik
ENSMUSG00000061024	1050.26	-0.419701	0.121438	-3.45609	0.000548082	0.00956922	Rrs1
ENSMUSG00000028613	412.373	-0.419612	0.317163	-1.32302	0.18583	0.449978	Lrp8
ENSMUSG00000048240	20.4689	-0.419417	0.395207	-1.06126	0.288572	0.564828	Gng7
ENSMUSG00000001467	1581.96	-0.419341	0.15455	-2.7133	0.00666169	0.058189	Cyp51
ENSMUSG00000040904	86.3465	-0.419254	0.21343	-1.96436	0.0494881	0.211745	Gm21988
ENSMUSG00000025795	2455.11	-0.419066	0.0965979	-4.33825	1.4362e-05	0.000605853	Rassf3
ENSMUSG00000038718	140.197	-0.418665	0.223277	-1.87509	0.0607801	0.239447	Pbx3
ENSMUSG00000026669	1003.43	-0.41851	0.202829	-2.06336	0.039078	0.182758	Mcm10
ENSMUSG00000040152	17.1278	-0.418303	0.880328	-0.475168	0.634668	0.829721	Thbs1
ENSMUSG00000030498	67.7508	-0.418046	0.343002	-1.21879	0.222925	0.493888	Gas2
ENSMUSG00000032041	654.282	-0.417848	0.159969	-2.61205	0.0090002	0.0711051	Tirap
ENSMUSG00000061615	12.9512	-0.417615	0.793413	-0.526353	0.598643	0.808457	H2ac4
ENSMUSG00000001666	597.709	-0.417547	0.196152	-2.12869	0.0332798	0.16543	Ddt
ENSMUSG00000113902	1070.94	-0.417409	0.219495	-1.90168	0.0572133	0.231439	Ndufb1
ENSMUSG00000032397	1044.69	-0.417325	0.109543	-3.80968	0.000139148	0.00340257	Tipin
ENSMUSG00000006301	156.058	-0.416952	0.267243	-1.5602	0.118714	0.352065	Tmbim1
ENSMUSG00000017499	969.14	-0.416795	0.148022	-2.81576	0.00486617	0.0466462	Cdc6
ENSMUSG00000066979	2011.45	-0.416487	0.117189	-3.554	0.000379426	0.00729319	Bub3
ENSMUSG00000003868	1314.06	-0.41645	0.115373	-3.6096	0.000306673	0.00628115	Ruvbl2
ENSMUSG00000019917	87.8734	-0.41618	0.23752	-1.75219	0.0797409	0.280877	Septin10
ENSMUSG00000030847	125.802	-0.415981	0.198414	-2.09653	0.0360353	0.173931	Bag3
ENSMUSG00000025161	27.498	-0.415558	0.395879	-1.04971	0.293852	0.569435	Slc16a3
ENSMUSG00000022263	1361.69	-0.415105	0.279078	-1.48742	0.136904	0.380346	Trio
ENSMUSG00000028394	683.294	-0.41505	0.1296	-3.20256	0.00136214	0.0187222	Pole3
ENSMUSG00000035311	2256.88	-0.414878	0.144485	-2.87143	0.00408625	0.0412456	Gnptab
ENSMUSG00000047777	280.92	-0.414707	0.224564	-1.84672	0.0647874	0.249381	Phf13
ENSMUSG00000027490	836.023	-0.414374	0.114572	-3.61671	0.000298373	0.00614872	E2f1
ENSMUSG00000020381	95.0573	-0.413801	0.206175	-2.00704	0.0447458	0.199157	Mrnip
ENSMUSG00000038816	349.831	-0.413769	0.180323	-2.2946	0.0217561	0.126666	Ctnnal1
ENSMUSG00000068579	11.1744	-0.413634	0.766977	-0.539305	0.589677	0.802989	Rpl7a-ps3
ENSMUSG00000038188	10.319	-0.413546	0.526906	-0.784857	0.432538	0.693124	Scarf1
ENSMUSG00000030630	507.213	-0.41347	0.193293	-2.13909	0.0324283	0.162756	Fah
ENSMUSG00000041992	992.894	-0.413265	0.192686	-2.14476	0.0319722	0.16125	Rapgef5
ENSMUSG00000081111	6.59434	-0.413092	0.734808	-0.562176	0.573996	0.792163	Gm5913
ENSMUSG00000023942	618.551	-0.412995	0.113534	-3.63763	0.000275159	0.00573454	Slc29a1
ENSMUSG00000016487	406.534	-0.41236	0.207498	-1.9873	0.0468893	0.204659	Ppfibp1
ENSMUSG00000108366	41.6515	-0.41227	0.33139	-1.24406	0.213476	0.483437	Gm5586
ENSMUSG00000115448	8.94479	-0.412058	0.534547	-0.770855	0.440793	0.698388	Gm21178
ENSMUSG00000067719	154.698	-0.411818	0.33522	-1.2285	0.219259	0.489613	Gm10221
ENSMUSG00000034612	463.318	-0.411807	0.24998	-1.64736	0.0994836	0.317604	Chst11
ENSMUSG00000026628	665.523	-0.411744	0.637113	-0.646265	0.518107	0.753675	Atf3
ENSMUSG00000040658	35.4925	-0.411666	0.250038	-1.64641	0.0996789	0.317784	Dnph1
ENSMUSG00000031584	190.547	-0.411159	0.228624	-1.79841	0.0721126	0.264034	Gsr
ENSMUSG00000103293	20.0094	-0.41113	0.351189	-1.17068	0.241727	0.514923	Gm5842
ENSMUSG00000027752	1247.27	-0.411055	0.125195	-3.28332	0.00102591	0.0152582	Exosc8
ENSMUSG00000043801	961.22	-0.410878	0.14498	-2.83404	0.00459635	0.0446941	Oaz1-ps
ENSMUSG00000022550	325.618	-0.41078	0.241777	-1.699	0.0893184	0.299737	Adck5
ENSMUSG00000078607	71.4495	-0.410726	0.302885	-1.35605	0.175084	0.43509	1810010H24Rik
ENSMUSG00000021103	295.122	-0.410181	0.174424	-2.35163	0.0186911	0.115351	Mnat1
ENSMUSG00000002984	1295.69	-0.410073	0.0985096	-4.16277	3.14414e-05	0.00109149	Tomm40
ENSMUSG00000020358	9863.6	-0.409777	0.0969566	-4.22639	2.37468e-05	0.000879875	Hnrnpab
ENSMUSG00000026385	858.164	-0.409657	0.195036	-2.10042	0.0356923	0.173074	Dbi
ENSMUSG00000021018	380.212	-0.409652	0.173745	-2.35777	0.0183851	0.114242	Polr2h
ENSMUSG00000036768	1399.86	-0.409501	0.184066	-2.22475	0.0260979	0.142147	Kif15
ENSMUSG00000001739	4.08234	-0.409172	0.814422	-0.502408	0.61538	0.817599	Cldn15
ENSMUSG00000114642	4.24926	-0.409146	0.857817	-0.476962	0.633389	0.829473	Gm5461
ENSMUSG00000061981	462.239	-0.409138	0.104418	-3.91828	8.91822e-05	0.0024575	Flot2
ENSMUSG00000081244	11.0998	-0.40888	0.441065	-0.927029	0.353911	0.62772	Gm13529
ENSMUSG00000090467	27.6896	-0.408837	0.356726	-1.14608	0.251761	0.526011	Gm4613
ENSMUSG00000028068	354.154	-0.408649	0.196578	-2.07881	0.0376349	0.178742	Iqgap3
ENSMUSG00000066068	47.755	-0.408347	0.413142	-0.988393	0.32296	0.597601	Gm13611
ENSMUSG00000092035	8.21749	-0.408336	0.886293	-0.460723	0.644997	0.835152	Peg10
ENSMUSG00000005370	2759.07	-0.408259	0.119874	-3.40573	0.000659864	0.0110284	Msh6
ENSMUSG00000055795	30.4177	-0.408168	0.354168	-1.15247	0.249128	0.523723	Gm5160
ENSMUSG00000049916	193.999	-0.40814	0.221621	-1.84161	0.0655322	0.250883	2610318N02Rik
ENSMUSG00000028436	2923.58	-0.407767	0.144318	-2.82548	0.00472095	0.0456254	Dcaf12
ENSMUSG00000027404	3321.98	-0.407678	0.107913	-3.77783	0.000158202	0.00376383	Snrpb
ENSMUSG00000026646	208.316	-0.407528	0.303135	-1.34437	0.178827	0.440998	Suv39h2
ENSMUSG00000116121	7.89225	-0.407522	0.868443	-0.469256	0.638887	0.832158	Gm49486
ENSMUSG00000002781	147.271	-0.407423	0.282017	-1.44467	0.14855	0.397112	Tmem143
ENSMUSG00000056204	295.807	-0.407387	0.327815	-1.24274	0.213965	0.484145	Pgpep1
ENSMUSG00000011752	3014.91	-0.407357	0.0973916	-4.18268	2.88098e-05	0.00101195	Pgam1
ENSMUSG00000064307	13.9714	-0.407214	0.504183	-0.807672	0.41928	0.683076	Lrrc51
ENSMUSG00000015880	1626.1	-0.407097	0.201514	-2.0202	0.043363	0.195042	Ncapg
ENSMUSG00000033952	1255.22	-0.407045	0.240419	-1.69306	0.0904433	0.301302	Aspm
ENSMUSG00000098893	7.66607	-0.406729	0.926992	-0.438762	0.660834	0.843746	Gm17828
ENSMUSG00000013822	748.269	-0.406601	0.167596	-2.42607	0.0152632	0.100702	Elof1
ENSMUSG00000052482	6.43477	-0.406559	0.516344	-0.787379	0.43106	0.692099	Gm8174
ENSMUSG00000020493	661.569	-0.406558	0.16516	-2.46161	0.0138317	0.0944445	Prr11
ENSMUSG00000029554	505.24	-0.406349	0.0964701	-4.21217	2.52925e-05	0.000916577	Mad1l1
ENSMUSG00000040269	227.524	-0.405797	0.170623	-2.37833	0.0173913	0.110192	Mrps28
ENSMUSG00000045382	10150.8	-0.405648	0.137887	-2.94188	0.00326227	0.0354805	Cxcr4
ENSMUSG00000073158	19.3103	-0.405427	0.389325	-1.04136	0.297709	0.573122	9030624G23Rik
ENSMUSG00000024736	7.74286	-0.405329	0.618847	-0.654974	0.512484	0.749975	Tmem132a
ENSMUSG00000082922	5.35851	-0.405176	0.742155	-0.545946	0.585103	0.799988	Gm6939
ENSMUSG00000030747	22.6585	-0.404897	0.370491	-1.09287	0.274452	0.551577	Dgat2
ENSMUSG00000082927	5.18266	-0.404805	0.535527	-0.755901	0.449709	0.704828	Gm5863
ENSMUSG00000038252	4876.86	-0.404731	0.149437	-2.70838	0.00676122	0.0587475	Ncapd2
ENSMUSG00000078937	210.053	-0.404637	0.246493	-1.64158	0.100677	0.319902	Cpt1b
ENSMUSG00000026873	1460.18	-0.4043	0.208507	-1.93902	0.0524987	0.220346	Phf19
ENSMUSG00000066116	5.24572	-0.404202	1.25238	-0.322747	0.746887	0.88975	Gm10154
ENSMUSG00000039509	1206.24	-0.403983	0.145302	-2.7803	0.00543087	0.050088	Nup133
ENSMUSG00000055760	246.199	-0.403815	0.16327	-2.4733	0.0133873	0.09256	Gemin6
ENSMUSG00000020974	293.602	-0.403806	0.193686	-2.08485	0.0370825	0.177161	Pole2
ENSMUSG00000035403	44.0227	-0.403669	0.394278	-1.02382	0.305921	0.580653	Crb2
ENSMUSG00000064326	336.993	-0.40354	0.199961	-2.01809	0.0435815	0.195689	Siva1
ENSMUSG00000090188	4.91175	-0.402982	0.725809	-0.555218	0.578745	0.795614	Gm7418
ENSMUSG00000079139	30.1082	-0.402769	0.763493	-0.527534	0.597823	0.80801	Gm4204
ENSMUSG00000038037	204.986	-0.402555	0.287404	-1.40066	0.161316	0.416117	Socs1
ENSMUSG00000021606	488.478	-0.402426	0.209375	-1.92203	0.054602	0.22498	Ndufs6
ENSMUSG00000096499	257.871	-0.402337	0.695205	-0.578732	0.56277	0.785141	Ighv1-5
ENSMUSG00000033557	1502.33	-0.402221	0.150246	-2.67708	0.00742672	0.06259	Fam20b
ENSMUSG00000030269	2819.14	-0.401957	0.107434	-3.74143	0.000182977	0.00418754	Mtmr14
ENSMUSG00000046516	981.597	-0.401953	0.181686	-2.21235	0.0269427	0.144831	Cox17
ENSMUSG00000084413	9.72556	-0.401489	0.523752	-0.766563	0.443341	0.700613	Gm12017
ENSMUSG00000023966	4.96815	-0.401464	0.622336	-0.645093	0.518867	0.754124	Rsph9
ENSMUSG00000051811	21.4689	-0.401398	0.33761	-1.18894	0.234463	0.506664	Cox6b2
ENSMUSG00000029440	474.874	-0.401185	0.189298	-2.11933	0.0340626	0.168196	Psmd9
ENSMUSG00000025872	756.814	-0.40116	0.137889	-2.9093	0.00362236	0.0378188	Thoc3
ENSMUSG00000045751	933.448	-0.401152	0.142195	-2.82114	0.00478541	0.0460204	Mms22l
ENSMUSG00000111515	42.0952	-0.400985	0.346232	-1.15814	0.246807	0.520519	Gm5055
ENSMUSG00000031220	16.7733	-0.40098	0.373114	-1.07468	0.282516	0.558789	Awat2
ENSMUSG00000038005	1561.22	-0.400966	0.109674	-3.656	0.000256184	0.00545326	Hpf1
ENSMUSG00000110102	5.94775	-0.400893	0.62798	-0.638384	0.523224	0.756749	Gm9132
ENSMUSG00000031953	205.597	-0.400723	0.175182	-2.28746	0.0221688	0.128165	Tmem170
ENSMUSG00000084148	5.53414	-0.400561	0.748502	-0.53515	0.592546	0.804979	Gm12380
ENSMUSG00000034773	279.518	-0.400314	0.219958	-1.81996	0.0687651	0.25676	Hrob
ENSMUSG00000043439	210.238	-0.400263	0.200017	-2.00114	0.0453769	0.200837	Epop
ENSMUSG00000076532	416.99	-0.400198	0.479379	-0.834826	0.403816	0.671699	Igkv4-91
ENSMUSG00000118632	15.8244	-0.400187	0.443921	-0.901482	0.367332	0.639464	Gm55258
ENSMUSG00000020219	753.39	-0.400001	0.187196	-2.13681	0.0326135	0.163376	Timm13
ENSMUSG00000078796	6.11751	-0.399718	0.563921	-0.708819	0.478437	0.726184	Zfp541
ENSMUSG00000022634	527.16	-0.39968	0.147959	-2.70129	0.00690701	0.059596	Yaf2
ENSMUSG00000019992	230.662	-0.399509	0.203685	-1.9614	0.0498321	0.212699	Mtfr2
ENSMUSG00000082895	483.304	-0.399494	0.257602	-1.55082	0.120945	0.35563	Rpsa-ps9
ENSMUSG00000042757	132.381	-0.399096	0.25517	-1.56404	0.117808	0.350156	Tmem108
ENSMUSG00000095928	11.1641	-0.399025	0.434666	-0.918005	0.358616	0.632898	Or5ac22
ENSMUSG00000059970	388.789	-0.398823	0.280654	-1.42105	0.155302	0.407898	Hspa2
ENSMUSG00000053063	425.935	-0.398632	0.182486	-2.18445	0.0289294	0.151884	Clec12a
ENSMUSG00000117428	33.3335	-0.398263	0.309452	-1.28699	0.198096	0.465566	Gm4833
ENSMUSG00000027329	138.173	-0.3982	0.243437	-1.63574	0.101894	0.3222	Spef1
ENSMUSG00000026956	438.429	-0.398017	0.253503	-1.57007	0.116399	0.347505	Uap1l1
ENSMUSG00000002477	1193.25	-0.397898	0.186974	-2.12809	0.0333294	0.165621	Snrpd1
ENSMUSG00000080303	8.43181	-0.397753	0.568885	-0.699179	0.48444	0.731022	Gm12419
ENSMUSG00000062284	26.0177	-0.397455	0.3862	-1.02914	0.303412	0.578307	Gm6030
ENSMUSG00000048856	28.5747	-0.397054	0.297691	-1.33378	0.182275	0.445143	Slc25a47
ENSMUSG00000031861	415.55	-0.396862	0.376072	-1.05528	0.291297	0.567172	Lpar2
ENSMUSG00000015290	536.104	-0.396563	0.0994826	-3.98626	6.71231e-05	0.0019788	Ubl4a
ENSMUSG00000050708	11122	-0.396471	0.15866	-2.49888	0.0124588	0.0886982	Ftl1
ENSMUSG00000031349	381.667	-0.396032	0.103958	-3.80952	0.000139236	0.00340257	Nsdhl
ENSMUSG00000051246	32.3152	-0.395829	0.449473	-0.880651	0.378507	0.648648	Msantd1
ENSMUSG00000073737	28.012	-0.395373	0.350036	-1.12952	0.258678	0.533886	Gm10566
ENSMUSG00000035877	234.345	-0.395239	0.196949	-2.00682	0.0447693	0.199157	Zhx3
ENSMUSG00000072789	28.9329	-0.394881	0.349106	-1.13112	0.258005	0.533014	Gm10420
ENSMUSG00000034591	1096.99	-0.394714	0.238131	-1.65755	0.0974084	0.313879	Slc41a2
ENSMUSG00000018921	988.021	-0.3946	0.08685	-4.54346	5.53381e-06	0.000288168	Pelp1
ENSMUSG00000030200	45.309	-0.394595	0.234497	-1.68273	0.092428	0.304703	Bcl2l14
ENSMUSG00000027203	1661.25	-0.394456	0.179238	-2.20074	0.0277547	0.147859	Dut
ENSMUSG00000029725	380.369	-0.394318	0.189032	-2.08599	0.0369799	0.176842	Ppp1r35
ENSMUSG00000032220	4949.03	-0.394138	0.13012	-3.02905	0.00245327	0.0289452	Myo1e
ENSMUSG00000028246	13.1689	-0.393835	0.646623	-0.609065	0.542481	0.771015	Faxc
ENSMUSG00000108107	7.30591	-0.393766	0.479164	-0.821778	0.411203	0.677271	Gm5312
ENSMUSG00000035268	3269.59	-0.393653	0.148874	-2.64421	0.00818822	0.0667731	Pkig
ENSMUSG00000021177	666.944	-0.393529	0.117687	-3.34386	0.000826209	0.0128948	Tdp1
ENSMUSG00000032294	10644.6	-0.393257	0.0660234	-5.95633	2.57962e-09	5.47543e-07	Pkm
ENSMUSG00000030322	1973.49	-0.393242	0.163232	-2.4091	0.0159921	0.103715	Mbd4
ENSMUSG00000026456	409.669	-0.393083	0.120073	-3.2737	0.0010615	0.0156778	Cyb5r1
ENSMUSG00000044751	8.68001	-0.392838	0.581216	-0.675889	0.499111	0.739902	Atp5pb-ps
ENSMUSG00000038872	46.6173	-0.392688	0.394756	-0.994762	0.319852	0.593675	Zfhx3
ENSMUSG00000022972	211.287	-0.392624	0.20312	-1.93297	0.0532405	0.221955	Cfap298
ENSMUSG00000020471	732.24	-0.392575	0.190965	-2.05574	0.0398071	0.184945	Pold2
ENSMUSG00000002102	2417.44	-0.392289	0.0905859	-4.33058	1.48717e-05	0.000622194	Psmc3
ENSMUSG00000026837	5.18918	-0.392162	1.40021	-0.280073	0.779421	0.904879	Col5a1
ENSMUSG00000050199	39.5574	-0.392049	0.379967	-1.0318	0.302167	0.577218	Lgr4
ENSMUSG00000045327	19.7927	-0.391951	0.448243	-0.874416	0.381892	0.651559	6330549D23Rik
ENSMUSG00000042474	10051.2	-0.391915	0.123769	-3.1665	0.00154285	0.020541	Fcmr
ENSMUSG00000001663	181.044	-0.391762	0.586675	-0.667767	0.504282	0.743021	Gstt1
ENSMUSG00000026573	44.3504	-0.391724	0.886484	-0.441885	0.658573	0.842585	Xcl1
ENSMUSG00000047220	11.4202	-0.391273	0.430397	-0.909096	0.363299	0.636349	Iho1
ENSMUSG00000021178	2106.69	-0.391252	0.12127	-3.2263	0.00125403	0.0176109	Psmc1
ENSMUSG00000048897	1442.02	-0.391246	0.169662	-2.30603	0.0211091	0.124164	Zfp710
ENSMUSG00000110057	91.3045	-0.39112	0.322155	-1.21407	0.22472	0.495531	Gm2225
ENSMUSG00000047534	650.373	-0.39088	0.173111	-2.25797	0.0239476	0.135161	Mis18bp1
ENSMUSG00000005410	5137.69	-0.390877	0.0932137	-4.19335	2.74869e-05	0.000978679	Mcm5
ENSMUSG00000028771	556.522	-0.390805	0.207191	-1.88621	0.059267	0.236146	Ptpn12
ENSMUSG00000043770	400.586	-0.390801	0.222622	-1.75545	0.0791822	0.279773	Gm12481
ENSMUSG00000089657	6.1394	-0.390563	0.567901	-0.687731	0.491622	0.735289	Gm16585
ENSMUSG00000070336	30.893	-0.390489	0.360757	-1.08242	0.279068	0.555286	Fbxo47
ENSMUSG00000074476	670.152	-0.390223	0.275415	-1.41685	0.156526	0.409672	Spc24
ENSMUSG00000020163	623.702	-0.390157	0.218766	-1.78344	0.0745144	0.270099	Uqcr11
ENSMUSG00000074622	40.6452	-0.390104	0.512248	-0.761553	0.446327	0.702461	Mafb
ENSMUSG00000057406	4056.16	-0.39009	0.158092	-2.46748	0.0136068	0.0935974	Nsd2
ENSMUSG00000055633	66.7373	-0.389944	0.220228	-1.77064	0.0766211	0.274189	Zfp580
ENSMUSG00000022177	624.805	-0.389136	0.144548	-2.69209	0.00710054	0.0606669	Haus4
ENSMUSG00000055401	201.33	-0.388947	0.183735	-2.11689	0.0342693	0.168774	Fbxo6
ENSMUSG00000027018	1319.3	-0.388931	0.121849	-3.19191	0.00141334	0.019301	Hat1
ENSMUSG00000036438	4665.62	-0.388739	0.127285	-3.0541	0.00225739	0.0273575	Calm2
ENSMUSG00000074868	4.73178	-0.388598	0.687737	-0.565039	0.572047	0.790976	Gm6478
ENSMUSG00000057457	4.81944	-0.388465	0.83296	-0.466367	0.640953	0.833328	Phex
ENSMUSG00000108204	6.327	-0.388407	0.593296	-0.654659	0.512687	0.749994	Gm44180
ENSMUSG00000024277	2467.06	-0.388254	0.138411	-2.80507	0.00503056	0.0477293	Mapre2
ENSMUSG00000021391	121.227	-0.388098	0.123795	-3.13501	0.00171849	0.0222416	Cenpp
ENSMUSG00000091449	28.5876	-0.388037	0.592119	-0.655335	0.512252	0.749822	Gm10269
ENSMUSG00000036678	1014.57	-0.387916	0.100333	-3.86628	0.00011051	0.00285558	Aaas
ENSMUSG00000028549	218.696	-0.387696	0.172742	-2.24437	0.0248085	0.13821	Itgb3bp
ENSMUSG00000079317	214.342	-0.387661	0.164437	-2.3575	0.0183984	0.114242	Trappc2
ENSMUSG00000020386	794.841	-0.38702	0.117897	-3.2827	0.00102818	0.0152621	Sar1b
ENSMUSG00000007656	1375.42	-0.386873	0.18257	-2.11904	0.0340875	0.168263	Arpp19
ENSMUSG00000038301	503.032	-0.386872	0.132065	-2.9294	0.00339619	0.0363991	Snx10
ENSMUSG00000025507	786.998	-0.386843	0.14729	-2.62641	0.00862921	0.069043	Pidd1
ENSMUSG00000051339	35.0717	-0.386811	0.510961	-0.757027	0.449034	0.704365	2900026A02Rik
ENSMUSG00000038587	787.525	-0.386678	0.238543	-1.621	0.105018	0.328087	Akap12
ENSMUSG00000026966	558.276	-0.386655	0.15697	-2.46324	0.0137686	0.0942737	Ssna1
ENSMUSG00000035455	816.086	-0.386636	0.176858	-2.18614	0.0288054	0.151502	Fignl1
ENSMUSG00000030410	452.174	-0.386568	0.204863	-1.88695	0.0591665	0.235872	Dmwd
ENSMUSG00000113936	4.60308	-0.38618	0.606819	-0.6364	0.524516	0.757301	Gm8784
ENSMUSG00000080776	49.1833	-0.386175	0.312102	-1.23733	0.215963	0.486216	Gm12174
ENSMUSG00000031609	326.347	-0.385933	0.200073	-1.92896	0.0537361	0.222957	Sap30
ENSMUSG00000050107	281.459	-0.385803	0.14527	-2.65576	0.00791297	0.0652446	Haspin
ENSMUSG00000033373	265.762	-0.385516	0.150203	-2.56663	0.0102692	0.0779863	Fntb
ENSMUSG00000021215	1531.48	-0.385497	0.103979	-3.70745	0.000209357	0.00467061	Net1
ENSMUSG00000028693	2734.86	-0.385386	0.152253	-2.53122	0.0113668	0.083073	Nasp
ENSMUSG00000081167	4.30901	-0.385297	0.834125	-0.461917	0.644141	0.834728	Gm8880
ENSMUSG00000021196	2863.12	-0.385217	0.114607	-3.36119	0.000776068	0.0123987	Pfkp
ENSMUSG00000010663	256.895	-0.385215	0.145852	-2.64114	0.00826275	0.0671597	Fads1
ENSMUSG00000066551	8683.76	-0.385169	0.0811957	-4.74372	2.09829e-06	0.000131546	Hmgb1
ENSMUSG00000018428	164.547	-0.384977	0.217601	-1.76919	0.0768626	0.274723	Akap1
ENSMUSG00000027331	708.592	-0.38495	0.108382	-3.55179	0.000382627	0.00729791	Knstrn
ENSMUSG00000096472	490.578	-0.384767	0.153238	-2.51091	0.0120421	0.0866448	Cdkn2d
ENSMUSG00000020083	6.4869	-0.384235	0.57998	-0.662498	0.507652	0.745842	Fam241b
ENSMUSG00000101597	47.8187	-0.384174	0.281462	-1.36493	0.172276	0.431141	Gm5621
ENSMUSG00000022221	897.356	-0.384102	0.195462	-1.9651	0.0494032	0.211537	Ripk3
ENSMUSG00000024078	467.631	-0.383842	0.133172	-2.8823	0.00394777	0.0402197	Ttc27
ENSMUSG00000030611	331.179	-0.383678	0.160411	-2.39184	0.0167642	0.107548	Mrps11
ENSMUSG00000032997	686.681	-0.383556	0.202865	-1.8907	0.0586645	0.234816	Chpf
ENSMUSG00000042389	119.979	-0.383162	0.247803	-1.54624	0.122047	0.357598	Tsen2
ENSMUSG00000020590	1376.12	-0.383052	0.186885	-2.04967	0.0403965	0.186459	Snx13
ENSMUSG00000031490	236.161	-0.383015	0.192371	-1.99102	0.0464782	0.203529	Eif4ebp1
ENSMUSG00000014633	243.491	-0.382836	0.199158	-1.92227	0.0545716	0.224945	Cmc2
ENSMUSG00000055745	551.202	-0.382833	0.159316	-2.40298	0.0162621	0.105328	Rtl6
ENSMUSG00000038546	2048.54	-0.382794	0.115152	-3.32424	0.000886598	0.0135805	Ranbp9
ENSMUSG00000057278	1491.2	-0.382753	0.165226	-2.31654	0.0205287	0.122348	Snrpg
ENSMUSG00000031935	1016.21	-0.382561	0.086288	-4.43354	9.26985e-06	0.000433355	Med17
ENSMUSG00000043445	908.385	-0.382443	0.14436	-2.64924	0.00806729	0.0660771	Pgp
ENSMUSG00000027379	920.908	-0.381827	0.274819	-1.38938	0.164718	0.420946	Bub1
ENSMUSG00000066026	127.795	-0.381588	0.254992	-1.49647	0.134531	0.376813	Dhrs3
ENSMUSG00000035351	219.351	-0.381517	0.114707	-3.32602	0.000880944	0.0135218	Nup37
ENSMUSG00000096699	58.4916	-0.381374	0.327933	-1.16296	0.244844	0.518768	Rps19-ps4
ENSMUSG00000036106	1717.76	-0.380948	0.133128	-2.86151	0.0042163	0.042129	Prr5
ENSMUSG00000027968	1533.31	-0.380942	0.143303	-2.6583	0.00785368	0.0649722	Larp7
ENSMUSG00000026238	34172.3	-0.380851	0.101959	-3.73533	0.000187466	0.00425897	Ptma
ENSMUSG00000035105	27.265	-0.380744	0.6472	-0.588294	0.556335	0.780845	Egln3
ENSMUSG00000063229	6036.42	-0.380646	0.112317	-3.38904	0.000701374	0.011556	Ldha
ENSMUSG00000023832	493.177	-0.380588	0.141085	-2.69758	0.00698446	0.0600203	Acat2
ENSMUSG00000037152	327.915	-0.380445	0.210881	-1.80407	0.07122	0.26234	Ndufc1
ENSMUSG00000038515	11.7047	-0.380438	0.775814	-0.490373	0.62387	0.823293	Grtp1
ENSMUSG00000022353	5877.45	-0.380426	0.192098	-1.98038	0.047661	0.206985	Mtss1
ENSMUSG00000012076	483.204	-0.380301	0.167119	-2.27563	0.0228682	0.130985	Brms1l
ENSMUSG00000026893	196.632	-0.380216	0.327981	-1.15926	0.24635	0.520073	Gca
ENSMUSG00000026355	5958.39	-0.379539	0.103711	-3.65957	0.000252638	0.00541858	Mcm6
ENSMUSG00000041939	189.012	-0.379507	0.143666	-2.6416	0.0082516	0.0671058	Mvk
ENSMUSG00000035399	1487.78	-0.378968	0.119643	-3.16749	0.00153759	0.0204893	Oser1
ENSMUSG00000090489	43.2782	-0.378262	0.297707	-1.27058	0.203876	0.472845	Gm17415
ENSMUSG00000071866	15972.1	-0.377924	0.148019	-2.55322	0.0106733	0.0796501	Ppia
ENSMUSG00000110344	82.776	-0.377915	0.315928	-1.19621	0.231616	0.503681	Smim36
ENSMUSG00000058905	90.1144	-0.377878	0.302544	-1.249	0.211665	0.480728	Gm10051
ENSMUSG00000024177	29.3488	-0.377849	0.308627	-1.22429	0.220843	0.491577	Nme4
ENSMUSG00000045639	116.015	-0.377812	0.352788	-1.07093	0.2842	0.56033	Zfp629
ENSMUSG00000016833	462.396	-0.377574	0.171423	-2.20259	0.0276239	0.147268	Mrps18c
ENSMUSG00000010066	39.6026	-0.37741	0.347357	-1.08652	0.277249	0.553993	Cacna2d2
ENSMUSG00000036330	9.77386	-0.377215	0.446085	-0.845611	0.39777	0.666674	Slc18a1
ENSMUSG00000068267	1931.28	-0.37721	0.0841507	-4.48255	7.37576e-06	0.000362433	Cenpb
ENSMUSG00000020649	2983.36	-0.377164	0.141663	-2.6624	0.00775856	0.0643645	Rrm2
ENSMUSG00000036902	96.5632	-0.377016	0.299081	-1.26058	0.207459	0.476478	Neto2
ENSMUSG00000021927	21.8814	-0.376996	0.348488	-1.0818	0.279339	0.555286	Hnrnpa1l2-ps2
ENSMUSG00000108815	77.2913	-0.376863	1.06864	-0.352655	0.724347	0.878006	Gm49388
ENSMUSG00000030512	1346.54	-0.376696	0.157623	-2.38986	0.0168549	0.107914	Snrpa1
ENSMUSG00000041697	2030.86	-0.376603	0.153826	-2.44824	0.0143557	0.0968651	Cox6a1
ENSMUSG00000003680	316.938	-0.376566	0.146701	-2.56689	0.0102615	0.0779863	Taf6l
ENSMUSG00000044145	24.5416	-0.376518	0.388841	-0.96831	0.33289	0.608359	1810024B03Rik
ENSMUSG00000059179	38.8728	-0.376403	0.339371	-1.10912	0.26738	0.543667	Gm8991
ENSMUSG00000057836	29.8905	-0.376327	0.810228	-0.464471	0.642311	0.834031	Xlr3a
ENSMUSG00000022508	3634.36	-0.375929	0.253753	-1.48148	0.13848	0.382157	Bcl6
ENSMUSG00000028691	4272.16	-0.375744	0.128274	-2.92924	0.00339787	0.0363991	Prdx1
ENSMUSG00000020085	52.1139	-0.375529	0.308217	-1.21839	0.223074	0.493888	Aifm2
ENSMUSG00000031480	14.8834	-0.375506	0.531499	-0.706503	0.479875	0.727076	Thsd1
ENSMUSG00000090305	12.5153	-0.375466	0.548792	-0.684168	0.493869	0.736509	Gm5459
ENSMUSG00000054115	261.141	-0.375396	0.14891	-2.52096	0.0117034	0.0846588	Skp2
ENSMUSG00000069910	398.685	-0.3753	0.143913	-2.60782	0.00911218	0.0717862	Spdl1
ENSMUSG00000032171	771.222	-0.375233	0.10401	-3.60767	0.00030896	0.00630566	Pin1
ENSMUSG00000028937	379.987	-0.375225	0.173472	-2.16303	0.0305387	0.156857	Acot7
ENSMUSG00000034902	4513.55	-0.37517	0.138084	-2.71696	0.00658844	0.0576848	Pip5k1c
ENSMUSG00000069744	1516.96	-0.375087	0.163462	-2.29465	0.0217533	0.126666	Psmb3
[truncated: 12,859 more rows]
