# Supplementary material for: TFEB activation hallmarks antigenic experience of B lymphocytes and directs germinal center fate decisions
Source: Nat Commun. 2024 Aug 14;15:6971. doi: 10.1038/s41467-024-51166-3 (PMC11322606; doi:10.1038/s41467-024-51166-3)
Supplement: Supplementary file 7 — Supplementary Data 4 [file 41467_2024_51166_MOESM7_ESM.xlsx]

## Sheet: unstim.
gene_id	gene_name	seqnames	start	end	width	strand	gene_biotype	parental vs TFEB KO A-59	log2fc_ parental vs TFEB KO A-59	FDR_ parental vs TFEB KO A-59	parental vs TFEB KO B-20	log2fc_ parental vs TFEB KO B-20	FDR_ parental vs TFEB KO B-20	A-59 vs B-20	log2fc_ A-59 vs B-20	FDR_ A-59 vs B-20
ENSMUSG00000000001	Gnai3	3	108107280	108146146	38867	-	protein_coding	-1	-0.13858	0.417181	1	0.0683654	0.728941	1	0.206946	0.104374
ENSMUSG00000000028	Cdc45	16	18780447	18811987	31541	-	protein_coding	-1	-0.145593	0.545426	-1	-0.0932234	0.703441	1	0.05237	0.832623
ENSMUSG00000000056	Narf	11	121237253	121255856	18604	+	protein_coding	1	0.110917	0.698297	-1	-0.143267	0.508009	-1	-0.254183	0.125323
ENSMUSG00000000078	Klf6	13	5861482	5870394	8913	+	protein_coding	-1	-0.238327	0.298308	-1	-0.700083	1.12433e-05	-1	-0.461756	0.00975842
ENSMUSG00000000085	Scmh1	4	120405281	120530186	124906	+	protein_coding	-1	-0.307806	0.0296787	1	0.160979	0.366024	1	0.468785	0.000213213
ENSMUSG00000000088	Cox5a	9	57521274	57532426	11153	+	protein_coding	-1	-0.0888158	0.792327	-1	-0.0564105	0.847698	1	0.0324053	0.906819
ENSMUSG00000000093	Tbx2	11	85832551	85841948	9398	+	protein_coding	-1	-0.199922	0.693655	-1	-0.202612	0.608527	-1	-0.00269031
ENSMUSG00000000125	Wnt3	11	103774150	103817957	43808	+	protein_coding	1	0.271348	0.622819	1	0.746479	0.0173986	1	0.475131	0.179059
ENSMUSG00000000127	Fer	17	63863062	64139496	276435	+	protein_coding	-1	-0.244943	0.697972	1	3.78415	6.31041e-51	1	4.02909	2.02707e-56
ENSMUSG00000000131	Xpo6	7	126101715	126200501	98787	-	protein_coding	-1	-0.139462	0.392593	-1	-0.167148	0.219119	-1	-0.0276859	0.892163
ENSMUSG00000000134	Tfe3	X	7762560	7775202	12643	+	protein_coding	1	0.0202097	0.963024	1	0.0114825	0.971638	-1	-0.00872718	0.976924
ENSMUSG00000000142	Axin2	11	108920349	108950783	30435	+	protein_coding	-1	-0.60354	0.00204058	-1	-0.18228	0.548115	1	0.421261	0.0564765
ENSMUSG00000000148	Brat1	5	140705011	140719379	14369	+	protein_coding	1	0.0286286	0.950907	-1	-0.0383378	0.90104	-1	-0.0669664	0.783904
ENSMUSG00000000149	Gna12	5	140758408	140830431	72024	-	protein_coding	1	0.0581999	0.900138	-1	-0.0366335	0.9237	-1	-0.0948334	0.730133
ENSMUSG00000000154	Slc22a18	7	143473736	143499334	25599	+	protein_coding	-1	-0.0101566	0.992189	-1	-0.136117	0.77279	-1	-0.12596
ENSMUSG00000000167	Pih1d2	9	50617321	50625000	7680	+	protein_coding	1	0.102856	0.908009	-1	-0.306441	0.518943	-1	-0.409297	0.303036
ENSMUSG00000000168	Dlat	9	50634633	50659780	25148	-	protein_coding	-1	-0.156744	0.314545	1	0.115528	0.479462	1	0.272272	0.0210384
ENSMUSG00000000171	Sdhd	9	50596357	50603812	7456	-	protein_coding	1	0.0541261	0.843829	1	0.205851	0.116045	1	0.151725	0.278008
ENSMUSG00000000184	Ccnd2	6	127125162	127152193	27032	-	protein_coding	1	0.516558	5.67795e-06	1	0.407506	0.000679063	-1	-0.109052	0.52709
ENSMUSG00000000194	Gpr107	2	31152316	31218775	66460	+	protein_coding	-1	-0.00393376	0.993767	-1	-0.184763	0.27504	-1	-0.180829	0.266031
ENSMUSG00000000223	Drp2	X	134404551	134456573	52023	+	protein_coding	1	0.46447	0.147928	-1	-0.0635635	0.91134	-1	-0.528033	0.0736501
ENSMUSG00000000244	Tspan32	7	143005046	143019644	14599	+	protein_coding	1	0.0467445	0.874806	-1	-0.0782584	0.687849	-1	-0.125003	0.414454
ENSMUSG00000000247	Lhx2	2	38339281	38369733	30453	+	protein_coding	1	0.0712891	0.934633	1	0.301519	0.46131	1	0.230229
ENSMUSG00000000248	Clec2g	6	128934381	128984707	50327	+	protein_coding	-1	-0.0574254	0.947699	1	0.0923604	0.868953	1	0.149786	0.735216
ENSMUSG00000000266	Mid2	X	140664599	140767715	103117	+	protein_coding	1	0.0562255	0.86697	1	0.19683	0.227437	1	0.140604	0.417975
ENSMUSG00000000275	Trim25	11	88999376	89020293	20918	+	protein_coding	1	0.4673	2.46203e-07	-1	-0.213139	0.0559015	-1	-0.680438	6.11771e-15
ENSMUSG00000000276	Dgke	11	89035179	89066850	31672	-	protein_coding	-1	-0.152254	0.592081	1	0.0426972	0.899283	1	0.194951	0.35252
ENSMUSG00000000278	Scpep1	11	88924020	88955465	31446	-	protein_coding	1	0.393747	0.0475013	-1	-0.440345	0.0279435	-1	-0.834093	1.03193e-06
ENSMUSG00000000282	Mnt	11	74830920	74845725	14806	+	protein_coding	1	0.018648	0.966278	-1	-0.425463	0.00314546	-1	-0.444111	0.00198983
ENSMUSG00000000290	Itgb2	10	77530252	77565708	35457	+	protein_coding	-1	-0.117158	0.630252	-1	-0.319197	0.0258309	-1	-0.202039	0.212976
ENSMUSG00000000295	Hddc2	10	31313383	31328204	14822	+	protein_coding	-1	-0.0442021	0.925295	-1	-0.053753	0.868274	-1	-0.00955093	0.977987
ENSMUSG00000000301	Pemt	11	59970614	60046489	75876	-	protein_coding	-1	-0.156965	0.806836	-1	-0.0824756	0.886917	1	0.0744894	0.886944
ENSMUSG00000000308	Ckmt1	2	121357714	121363737	6024	+	protein_coding	1	0.0595238	0.947976	1	0.196081	0.681869	1	0.136557
ENSMUSG00000000317	Bcl6b	11	70224128	70229798	5671	-	protein_coding	-1	-0.399546	0.225808	-1	-0.341204	0.281653	1	0.058342
ENSMUSG00000000325	Arvcf	16	18348182	18407076	58895	+	protein_coding	-1	-0.157344	0.835167	-1	-0.260218	0.60159	-1	-0.102875	0.853262
ENSMUSG00000000326	Comt	16	18406886	18426852	19967	-	protein_coding	-1	-0.202807	0.707834	-1	-0.353454	0.33228	-1	-0.150647	0.728108
ENSMUSG00000000339	Rtca	3	116488963	116508208	19246	-	protein_coding	-1	-0.118269	0.690186	-1	-0.0690262	0.808809	1	0.049243	0.855821
ENSMUSG00000000340	Dbt	3	116513070	116549981	36912	+	protein_coding	-1	-0.159362	0.46405	1	0.103933	0.6475	1	0.263295	0.0942077
ENSMUSG00000000346	Dazap2	15	100615349	100620761	5413	+	protein_coding	1	0.041545	0.885234	-1	-0.0073634	0.976521	-1	-0.0489084	0.784739
ENSMUSG00000000355	Mcts1	X	38600578	38613426	12849	+	protein_coding	-1	-0.00476487	0.993115	1	0.288931	0.0751837	1	0.293696	0.0642534
ENSMUSG00000000374	Trappc10	10	78186725	78244641	57917	-	protein_coding	1	0.190329	0.207753	1	0.231062	0.0842698	1	0.0407335	0.842629
ENSMUSG00000000378	Ccm2	11	6546887	6596744	49858	+	protein_coding	-1	-0.137746	0.541828	-1	-0.365227	0.00847324	-1	-0.227481	0.149392
ENSMUSG00000000384	Tbrg4	11	6615598	6626067	10470	-	protein_coding	-1	-0.0981124	0.645399	-1	-0.102383	0.562446	-1	-0.00427051	0.985749
ENSMUSG00000000386	Mx1	16	97447035	97462907	15873	-	polymorphic_pseudogene	-1	-0.476884	0.157726	-1	-1.03801	7.25848e-05	-1	-0.561122	0.0695958
ENSMUSG00000000399	Ndufa9	6	126821721	126849136	27416	-	protein_coding	-1	-0.0687416	0.788402	1	0.0948309	0.597906	1	0.163573	0.238369
ENSMUSG00000000402	Egfl6	X	166523007	166585720	62714	-	protein_coding	-1	-3.54747	5.16597e-44	-1	-2.98347	4.46731e-31	1	0.563995	0.117126
ENSMUSG00000000409	Lck	4	129548344	129573641	25298	-	protein_coding	-1	-0.0353106	0.929693	-1	-0.662293	7.78071e-08	-1	-0.626983	6.18297e-07
ENSMUSG00000000420	Galnt1	18	24205344	24286818	81475	+	protein_coding	-1	-0.207335	0.156636	1	0.118276	0.498033	1	0.325611	0.00709109
ENSMUSG00000000439	Mkrn2	6	115601902	115622624	20723	+	protein_coding	-1	-0.0322481	0.947471	-1	-0.0429665	0.894124	-1	-0.0107184	0.976195
ENSMUSG00000000441	Raf1	6	115618067	115676635	58569	-	protein_coding	1	0.0664659	0.816566	-1	-0.153699	0.37467	-1	-0.220165	0.127654
ENSMUSG00000000486	Septin1	7	127214447	127233130	18684	-	protein_coding	1	0.0958341	0.663367	-1	-0.0695242	0.729494	-1	-0.165358	0.235304
ENSMUSG00000000489	Pdgfb	15	79995874	80014977	19104	-	protein_coding	1	0.27259	0.510649	-1	-0.85153	0.00107565	-1	-1.12412	4.99891e-06
ENSMUSG00000000530	Acvrl1	15	101128522	101145336	16815	+	protein_coding	1	0.252879	0.673549	-1	-0.199018	0.703184	-1	-0.451897	0.21819
ENSMUSG00000000531	Grasp	15	101224188	101232756	8569	+	protein_coding	-1	-0.263054	0.341317	-1	-0.609126	0.00220901	-1	-0.346072	0.138996
ENSMUSG00000000532	Acvr1b	15	101174067	101213684	39618	+	protein_coding	1	0.253203	0.23015	-1	-0.438641	0.0109648	-1	-0.691844	7.84057e-06
ENSMUSG00000000538	Tom1l2	11	60226714	60352905	126192	-	protein_coding	1	0.0685017	0.876901	-1	-0.184575	0.465555	-1	-0.253077	0.232059
ENSMUSG00000000552	Zfp385a	15	103313895	103340093	26199	-	protein_coding	-1	-0.268719	0.0283743	-1	-0.734637	1.95358e-13	-1	-0.465918	1.6777e-05
ENSMUSG00000000561	Wdr77	3	105959369	105970037	10669	+	protein_coding	-1	-0.21375	0.255625	1	0.0965573	0.683245	1	0.310307	0.0422413
ENSMUSG00000000562	Adora3	3	105870858	105908926	38069	+	protein_coding	1	0.342627	0.400601	1	0.152209	0.745143	-1	-0.190419
ENSMUSG00000000563	Atp5pb	3	105942698	105960099	17402	-	protein_coding	-1	-0.0234013	0.949453	1	0.167027	0.261201	1	0.190429	0.160288
ENSMUSG00000000568	Hnrnpd	5	99955935	99978938	23004	-	protein_coding	-1	-0.0915281	0.699627	1	0.101409	0.5861	1	0.192937	0.165024
ENSMUSG00000000579	Dynlt1c	17	6601671	6609774	8104	+	protein_coding	1	0.0345962	0.971558	-1	-0.0366656	0.958219	-1	-0.0712618	0.89903
ENSMUSG00000000581	C1d	11	17257579	17269176	11598	+	protein_coding	1	0.111017	0.719396	1	0.320023	0.0547864	1	0.209007	0.25999
ENSMUSG00000000594	Gm2a	11	55098115	55113029	14915	+	protein_coding	1	0.599956	0.0375892	-1	-1.09299	2.60206e-05	-1	-1.69295	3.165e-12
ENSMUSG00000000600	Krit1	5	3803184	3845564	42381	+	protein_coding	-1	-0.0950207	0.784996	1	0.0922519	0.735363	1	0.187273	0.346093
ENSMUSG00000000605	Clcn4	7	7282309	7300851	18543	-	protein_coding	1	0.1198	0.637423	1	0.137012	0.504631	1	0.0172118	0.950564
ENSMUSG00000000617	Grm6	11	50850685	50866208	15524	+	protein_coding	1	0.762804	6.26341e-06	1	0.00607071	0.987922	-1	-0.756733	1.15858e-05
ENSMUSG00000000628	Hk2	6	82725025	82774454	49430	-	protein_coding	1	0.0178442	0.985376	-1	-0.0458887	0.941291	-1	-0.0637329	0.902658
ENSMUSG00000000631	Myo18a	11	77763246	77865980	102735	+	protein_coding	1	0.0783429	0.782787	-1	-0.00541767	0.985002	-1	-0.0837606	0.664419
ENSMUSG00000000632	Sez6	11	77930800	77979048	48249	+	protein_coding	-1	-1.11835	5.08197e-05	-1	-0.93702	0.000859513	1	0.181333	0.674316
ENSMUSG00000000673	Haao	17	83831156	83847963	16808	-	protein_coding	1	0.317506	0.068856	1	0.25966	0.162527	-1	-0.0578457	0.829267
ENSMUSG00000000682	Cd52	4	134082448	134095082	12635	-	protein_coding	1	0.172192	0.215533	1	0.00300199	0.98996	-1	-0.16919	0.178686
ENSMUSG00000000686	Abhd15	11	77515121	77538607	23487	+	protein_coding	-1	-0.209157	0.76035	-1	-0.382065	0.379187	-1	-0.172908	0.729429
ENSMUSG00000000690	Hoxb6	11	96292476	96301569	9094	+	protein_coding	1	1.0911	2.46177e-09	1	0.906686	2.42785e-06	-1	-0.18441	0.515773
ENSMUSG00000000693	Loxl3	6	83034173	83052562	18390	+	protein_coding	1	0.162698	0.82396	-1	-0.151771	0.794349	-1	-0.314469	0.457684
ENSMUSG00000000706	Btn1a1	13	23456992	23465901	8910	-	protein_coding	-1	-0.0762178	0.937142	-1	-0.0585241	0.933563	1	0.0176938	0.978622
ENSMUSG00000000708	Kat2b	17	53566861	53672720	105860	+	protein_coding	1	0.129351	0.647846	1	0.159479	0.474417	1	0.0301288	0.916667
ENSMUSG00000000711	Rab5b	10	128677175	128696264	19090	-	protein_coding	1	0.240686	0.184064	1	0.0229633	0.944226	-1	-0.217723	0.213692
ENSMUSG00000000732	Icosl	10	78069302	78083913	14612	+	protein_coding	-1	-0.253775	0.521453	1	0.137127	0.748142	1	0.390901	0.168797
ENSMUSG00000000738	Spg7	8	123062942	123097760	34819	+	protein_coding	1	0.0605696	0.869708	-1	-0.356023	0.0211638	-1	-0.416593	0.00498251
ENSMUSG00000000740	Rpl13	8	123102350	123105244	2895	+	protein_coding	1	0.152903	0.511938	1	0.300017	0.0594479	1	0.147115	0.443376
ENSMUSG00000000743	Chmp1a	8	123204264	123212763	8500	-	protein_coding	1	0.140343	0.484665	-1	-0.114331	0.562446	-1	-0.254674	0.071449
ENSMUSG00000000751	Rpa1	11	75298166	75348324	50159	-	protein_coding	1	0.0123447	0.974257	1	0.108247	0.571673	1	0.0959025	0.591903
ENSMUSG00000000753	Serpinf1	11	75409769	75422701	12933	-	protein_coding	1	0.176796	0.80034	1	0.0715453	0.91285	-1	-0.105251	0.845142
ENSMUSG00000000759	Tubgcp3	8	12614277	12672248	57972	-	protein_coding	1	0.0913925	0.725882	1	0.0142	0.960665	-1	-0.0771924	0.695694
ENSMUSG00000000776	Polr3d	14	70438757	70443447	4691	-	protein_coding	-1	-0.0379848	0.926588	-1	-0.0210229	0.947129	1	0.0169619	0.953246
ENSMUSG00000000782	Tcf7	11	52252371	52283331	30961	-	protein_coding	-1	-0.936375	6.0976e-05	-1	-0.242657	0.510735	1	0.693718	0.00760092
ENSMUSG00000000787	Ddx3x	X	13280970	13294052	13083	+	protein_coding	1	0.125492	0.507572	1	0.392971	0.000390298	1	0.267478	0.0288901
ENSMUSG00000000791	Il12rb1	8	70808449	70821424	12976	+	protein_coding	-1	-0.168267	0.795301	-1	-0.0899546	0.877342	1	0.0783121	0.881887
ENSMUSG00000000792	Slc5a5	8	70882889	70892757	9869	-	protein_coding	-1	-0.0520123	0.9571	1	0.0414373	0.952653	1	0.0934496	0.862908
ENSMUSG00000000794	Kcnn3	3	89520164	89675132	154969	+	protein_coding	1	0.138455	0.804792	-1	-0.252282	0.454522	-1	-0.390737
ENSMUSG00000000804	Usp32	11	84984442	85140161	155720	-	protein_coding	-1	-0.0589983	0.861521	-1	-0.0782196	0.743938	-1	-0.0192213	0.942812
ENSMUSG00000000811	Txnrd3	6	89643988	89675529	31542	+	protein_coding	-1	-0.446813	0.0983214	-1	-0.0732936	0.875601	1	0.373519	0.174401
ENSMUSG00000000823	Zfp512b	2	181582103	181592803	10701	-	protein_coding	-1	-0.133407	0.444664	-1	-0.157916	0.280189	-1	-0.0245088	0.907388
ENSMUSG00000000826	Dnajc5	2	181520485	181555133	34649	+	protein_coding	1	0.111029	0.544388	1	0.0464777	0.823053	-1	-0.0645517	0.70262
ENSMUSG00000000827	Tpd52l2	2	181497142	181517966	20825	+	protein_coding	-1	-0.0189756	0.960719	-1	-0.133466	0.452184	-1	-0.11449	0.502489
ENSMUSG00000000838	Fmr1	X	68678541	68717963	39423	+	protein_coding	-1	-0.0286427	0.944056	1	0.123498	0.529653	1	0.152141	0.365476
ENSMUSG00000000861	Bcl11a	11	24078056	24174123	96068	+	protein_coding	-1	-0.0419308	0.885184	1	0.121346	0.430226	1	0.163277	0.211325
ENSMUSG00000000876	Pxmp4	2	154585758	154603708	17951	-	protein_coding	1	0.141163	0.570289	1	0.0650391	0.811609	-1	-0.0761235	0.742954
ENSMUSG00000000881	Dlg3	X	100767722	100818410	50689	+	protein_coding	-1	-0.0269749	0.976844	-1	-1.66556	1.13089e-09	-1	-1.63858	3.03248e-09
ENSMUSG00000000884	Gnb1l	16	18498713	18566679	67967	+	protein_coding	-1	-0.211674	0.584613	-1	-0.483641	0.0530795	-1	-0.271966	0.355332
ENSMUSG00000000901	Mmp11	10	75923222	75936496	13275	-	protein_coding	-1	-0.454308	0.276252	-1	-0.43418	0.274562	1	0.0201282	0.976225
ENSMUSG00000000902	Smarcb1	10	75896769	75921617	24849	-	protein_coding	-1	-0.185819	0.249317	-1	-0.345848	0.00500713	-1	-0.160028	0.298726
ENSMUSG00000000903	Vpreb3	10	75943057	75949657	6601	+	protein_coding	-1	-0.890213	3.42903e-05	1	0.185504	0.605108	1	1.07572	3.37815e-07
ENSMUSG00000000915	Hip1r	5	123973628	124005558	31931	+	protein_coding	1	0.142803	0.420083	-1	-0.0885012	0.640624	-1	-0.231304	0.0732575
ENSMUSG00000000916	Nsun5	5	135369953	135376805	6853	+	protein_coding	-1	-0.112677	0.679571	-1	-0.117141	0.602107	-1	-0.00446326	0.988168
ENSMUSG00000000934	Top1mt	15	75657035	75678800	21766	-	protein_coding	-1	-0.11075	0.792903	-1	-0.105227	0.756522	1	0.00552243	0.988844
ENSMUSG00000000942	Hoxa4	6	52189671	52191753	2083	-	protein_coding	-1	-0.302897	0.578901	-1	-0.156117	0.781377	1	0.14678	0.76623
ENSMUSG00000000958	Slc7a7	14	54369442	54417780	48339	-	protein_coding	-1	-0.230561	0.709091	-1	-0.0812898	0.896616	1	0.149272	0.757389
ENSMUSG00000000959	Oxa1l	14	54360834	54369673	8840	+	protein_coding	1	0.0120559	0.975541	1	0.0345674	0.893879	1	0.0225115	0.924168
ENSMUSG00000000976	Heatr6	11	83753696	83783754	30059	+	protein_coding	1	0.252534	0.0562629	1	0.277868	0.0281271	1	0.0253339	0.907994
ENSMUSG00000001016	Ilf2	3	90476126	90488379	12254	+	protein_coding	-1	-0.0709669	0.801189	1	0.117209	0.530297	1	0.188176	0.20153
ENSMUSG00000001017	Chtop	3	90498956	90509498	10543	-	protein_coding	-1	-0.0945575	0.649463	1	0.0274085	0.90722	1	0.121966	0.406831
ENSMUSG00000001018	Snapin	3	90488026	90491033	3008	-	protein_coding	1	0.16233	0.487515	1	0.118613	0.616323	-1	-0.0437171	0.869741
ENSMUSG00000001025	S100a6	3	90612882	90624181	11300	+	protein_coding	1	0.378728	0.28252	-1	-0.082751	0.867743	-1	-0.461479
ENSMUSG00000001027	Scn4a	11	106318592	106353288	34697	-	protein_coding	-1	-0.49523	0.11229	-1	-0.836649	0.00154029	-1	-0.341418	0.322681
ENSMUSG00000001029	Icam2	11	106377656	106388075	10420	-	protein_coding	-1	-0.025158	0.963015	-1	-0.384107	0.0480309	-1	-0.358949	0.0665546
ENSMUSG00000001034	Mapk7	11	61488812	61494406	5595	-	protein_coding	-1	-0.0477206	0.929402	-1	-0.0820014	0.811325	-1	-0.0342809	0.921751
ENSMUSG00000001036	Epn2	11	61517249	61579687	62439	-	protein_coding	-1	-0.17418	0.455803	-1	-0.0907082	0.729126	1	0.0834721	0.723278
ENSMUSG00000001039	B9d1	11	61505144	61512931	7788	+	protein_coding	1	0.185331	0.794209	1	0.198152	0.714675	1	0.0128209	0.984708
ENSMUSG00000001052	Sec24b	3	129982759	130061553	78795	-	protein_coding	-1	-0.129245	0.515392	-1	-0.115846	0.529403	1	0.0133997	0.958037
ENSMUSG00000001053	N4bp3	11	51643063	51650842	7780	-	protein_coding	1	0.435338	0.00208317	1	0.214394	0.234397	-1	-0.220944	0.193765
ENSMUSG00000001054	Rmnd5b	11	51623671	51635896	12226	-	protein_coding	1	0.135738	0.540513	-1	-0.122428	0.55001	-1	-0.258166	0.0832128
ENSMUSG00000001056	Nhp2	11	51619735	51623714	3980	+	protein_coding	-1	-0.260761	0.0771585	-1	-0.0515022	0.837237	1	0.209259	0.162064
ENSMUSG00000001062	Vps9d1	8	123242356	123254348	11993	-	protein_coding	-1	-0.00684551	0.992493	-1	-0.187267	0.53867	-1	-0.180421	0.516506
ENSMUSG00000001065	Zfp276	8	123254195	123269745	15551	+	protein_coding	1	0.119238	0.714056	-1	-0.0563782	0.864316	-1	-0.175616	0.417212
ENSMUSG00000001082	Mfsd10	5	34633642	34637212	3571	-	protein_coding	1	0.333433	0.0946538	1	0.146983	0.589181	-1	-0.18645	0.415594
ENSMUSG00000001089	Luzp1	4	136469761	136554780	85020	+	protein_coding	1	0.174564	0.231528	1	0.472558	3.50279e-06	1	0.297994	0.00895217
ENSMUSG00000001098	Kctd10	5	114363567	114380508	16942	-	protein_coding	-1	-0.0988361	0.759104	-1	-0.28834	0.0992336	-1	-0.189504	0.33068
ENSMUSG00000001100	Poldip2	11	78512193	78522736	10544	+	protein_coding	-1	-0.185405	0.218375	-1	-0.135695	0.402208	1	0.0497096	0.799921
ENSMUSG00000001105	Ift20	11	78536361	78541737	5377	+	protein_coding	1	0.247748	0.225037	1	0.26449	0.164489	1	0.016742	0.960069
ENSMUSG00000001123	Lgals9	11	78962974	78984946	21973	-	protein_coding	-1	-0.331633	0.125716	-1	-0.689292	7.60155e-05	-1	-0.357658	0.0874007
ENSMUSG00000001127	Araf	X	20797814	20860519	62706	+	protein_coding	-1	-0.113964	0.566085	1	0.0911498	0.621644	1	0.205114	0.1184
ENSMUSG00000001128	Cfp	X	20925454	20931555	6102	-	protein_coding	1	0.256372	0.481319	1	0.33265	0.259773	1	0.0762778	0.850207
ENSMUSG00000001134	Uxt	X	20941722	20962017	20296	-	protein_coding	-1	-0.132397	0.84695	1	0.0689101	0.907615	1	0.201307	0.630898
ENSMUSG00000001138	Cnnm3	1	36511867	36528237	16371	+	protein_coding	-1	-0.0224934	0.965371	-1	-0.0721955	0.823427	-1	-0.0497021	0.870678
ENSMUSG00000001143	Lman2l	1	36419871	36445271	25401	-	protein_coding	1	0.103442	0.735045	1	0.165175	0.427216	1	0.0617322	0.803062
ENSMUSG00000001150	Mcm3ap	10	76468927	76515857	46931	+	protein_coding	1	0.0839331	0.735045	-1	-0.00308204	0.991103	-1	-0.0870151	0.61995
ENSMUSG00000001151	Pcnt	10	76351263	76442786	91524	-	protein_coding	1	0.165017	0.383566	1	0.0911131	0.670705	-1	-0.073904	0.713233
ENSMUSG00000001156	Mxd1	6	86647042	86669161	22120	-	protein_coding	1	0.0160021	0.976813	-1	-0.392434	0.046172	-1	-0.408436	0.033388
ENSMUSG00000001157	Gmcl1	6	86691768	86733383	41616	-	protein_coding	-1	-0.0116448	0.97945	1	0.0334187	0.911004	1	0.0450636	0.856804
ENSMUSG00000001158	Snrnp27	6	86675151	86684522	9372	-	protein_coding	-1	-0.0202245	0.967956	-1	-0.0934131	0.745032	-1	-0.0731886	0.784739
ENSMUSG00000001166	Oas1c	5	120800194	120812514	12321	-	protein_coding	1	0.0925312	0.882201	-1	-0.441102	0.126695	-1	-0.533633	0.0455371
ENSMUSG00000001173	Ocrl	X	47912387	47965868	53482	+	protein_coding	-1	-0.0772289	0.841876	1	0.22958	0.262092	1	0.306809	0.0887081
ENSMUSG00000001175	Calm1	12	100199435	100209814	10380	+	protein_coding	1	0.00406375	0.990939	1	0.218318	0.0443006	1	0.214254	0.045724
ENSMUSG00000001211	Agpat3	10	78269178	78352489	83312	-	protein_coding	1	0.00452256	0.991193	-1	-0.0336591	0.884977	-1	-0.0381817	0.847466
ENSMUSG00000001227	Sema6b	17	56123085	56140343	17259	-	protein_coding	-1	-0.962468	0.000480814	-1	-1.38448	1.40151e-07	-1	-0.422013	0.240559
ENSMUSG00000001228	Uhrf1	17	56303321	56323486	20166	+	protein_coding	1	0.171179	0.331362	1	0.00735118	0.978907	-1	-0.163828	0.293405
ENSMUSG00000001229	Dpp9	17	56186807	56218905	32099	-	protein_coding	1	0.0152152	0.970889	-1	-0.0154271	0.958834	-1	-0.0306422	0.899402
ENSMUSG00000001240	Ramp2	11	101246028	101259546	13519	+	protein_coding	-1	-0.45589	0.215731	-1	-0.588623	0.0533157	-1	-0.132733
ENSMUSG00000001247	Lsr	7	30957770	30973464	15695	-	protein_coding	-1	-0.114792	0.885661	-1	-0.0920385	0.878259	1	0.0227539	0.973065
ENSMUSG00000001248	Gramd1a	7	31130127	31155896	25770	-	protein_coding	1	0.222159	0.193847	1	0.131295	0.512034	-1	-0.0908643	0.651375
ENSMUSG00000001249	Hpn	7	31098725	31115290	16566	-	protein_coding	1	1.0571	3.61113e-06	1	1.16665	2.84613e-07	1	0.109552	0.786038
ENSMUSG00000001270	Ckb	12	111669361	111672338	2978	-	protein_coding	1	0.149383	0.791197	1	0.242616	0.500978	1	0.0932322
ENSMUSG00000001280	Sp1	15	102406143	102436404	30262	+	protein_coding	1	0.0597981	0.814902	1	0.263246	0.0260814	1	0.203448	0.105436
ENSMUSG00000001281	Itgb7	15	102215995	102231944	15950	-	protein_coding	-1	-0.562787	0.000292349	-1	-2.02982	7.7829e-44	-1	-1.46704	2.28516e-22
ENSMUSG00000001285	Myg1	15	102331709	102338139	6431	+	protein_coding	-1	-0.157146	0.484023	-1	-0.0706851	0.785522	1	0.0864609	0.694043
ENSMUSG00000001288	Rarg	15	102234938	102257517	22580	-	protein_coding	-1	-0.282543	0.217885	-1	-1.32625	3.27153e-16	-1	-1.04371	7.31913e-10
ENSMUSG00000001289	Pfdn5	15	102326116	102331873	5758	+	protein_coding	1	0.241136	0.112463	1	0.12984	0.49412	-1	-0.111296	0.537544
ENSMUSG00000001300	Efnb2	8	8617434	8661242	43809	-	protein_coding	-1	-0.358374	0.478645	1	0.341763	0.448768	1	0.700136	0.0381437
ENSMUSG00000001305	Rrp15	1	186720978	186749358	28381	-	protein_coding	-1	-0.252226	0.157145	1	0.0947301	0.698973	1	0.346956	0.0226363
ENSMUSG00000001313	Rnd2	11	101464999	101471853	6855	+	protein_coding	-1	-0.0262261	0.978497	-1	-0.49386	0.181676	-1	-0.467634	0.199048
ENSMUSG00000001323	Srr	11	74906359	74925948	19590	-	protein_coding	1	0.106572	0.835443	1	0.217657	0.496985	1	0.111084	0.749402
ENSMUSG00000001333	Sync	4	129287617	129308559	20943	+	protein_coding	-1	-0.304553	0.532539	-1	-0.47792	0.15955	-1	-0.173366
ENSMUSG00000001334	Fndc5	4	129136999	129144593	7595	+	protein_coding	-1	-0.560533	0.135396	-1	-1.28519	7.73e-06	-1	-0.724661	0.0293915
ENSMUSG00000001348	Acp5	9	22126727	22135711	8985	-	protein_coding	1	0.074334	0.811113	-1	-0.371405	0.00875522	-1	-0.445739	0.00105486
ENSMUSG00000001366	Fbxo9	9	78081499	78109065	27567	-	protein_coding	1	0.0515486	0.89799	1	0.262932	0.134849	1	0.211383	0.24692
ENSMUSG00000001376	Vps50	6	3498382	3603531	105150	+	protein_coding	1	0.134695	0.631882	1	0.220809	0.260832	1	0.0861141	0.722647
ENSMUSG00000001380	Hars	18	36766528	36783205	16678	-	protein_coding	-1	-0.0974956	0.655783	1	0.0626643	0.763361	1	0.16016	0.261021
ENSMUSG00000001383	Zmat2	18	36793876	36799666	5791	+	protein_coding	1	0.026883	0.943725	1	0.140463	0.409147	1	0.11358	0.498515
ENSMUSG00000001403	Ube2c	2	164769898	164778822	8925	+	protein_coding	1	0.0513757	0.863905	1	0.103328	0.57078	1	0.0519522	0.790104
ENSMUSG00000001415	Smg5	3	88336260	88362338	26079	+	protein_coding	-1	-0.0913411	0.655697	-1	-0.0513647	0.798869	1	0.0399765	0.83195
ENSMUSG00000001416	Cct3	3	88297116	88321767	24652	+	protein_coding	-1	-0.39113	4.31991e-05	-1	-0.168707	0.169559	1	0.222424	0.0437466
ENSMUSG00000001418	Glmp	3	88325023	88331313	6291	+	protein_coding	1	0.163823	0.574275	-1	-0.185799	0.4481	-1	-0.349622	0.063376
ENSMUSG00000001419	Mef2d	3	88142372	88172086	29715	+	protein_coding	1	0.0472941	0.871217	-1	-0.13194	0.402208	-1	-0.179234	0.179422
ENSMUSG00000001420	Tmem79	3	88328655	88336148	7494	-	protein_coding	1	0.182999	0.789423	-1	-0.128536	0.826924	-1	-0.311535	0.448679
ENSMUSG00000001424	Snd1	6	28475139	28935162	460024	+	protein_coding	-1	-0.145212	0.381484	1	0.0605593	0.765593	1	0.205772	0.105641
ENSMUSG00000001436	Slc19a1	10	77032241	77061002	28762	+	protein_coding	-1	-0.343153	0.0214015	-1	-0.191553	0.298859	1	0.1516	0.423573
ENSMUSG00000001440	Kpnb1	11	97159714	97187881	28168	-	protein_coding	-1	-0.208919	0.0715463	1	0.160241	0.193954	1	0.36916	0.000126848
ENSMUSG00000001441	Npepps	11	97205842	97280638	74797	-	protein_coding	-1	-0.0738698	0.760109	-1	-0.137423	0.370056	-1	-0.0635535	0.719764
ENSMUSG00000001445	Mrpl10	11	97041560	97049213	7654	+	protein_coding	1	0.0299494	0.947506	-1	-0.142422	0.509986	-1	-0.172371	0.356563
ENSMUSG00000001467	Cyp51	5	4081145	4104746	23602	-	protein_coding	1	0.0657226	0.826558	-1	-0.10438	0.605108	-1	-0.170102	0.283192
ENSMUSG00000001472	Tcf25	8	123373753	123403835	30083	+	protein_coding	1	0.0750679	0.739188	-1	-0.058719	0.763155	-1	-0.133787	0.330646
ENSMUSG00000001473	Tubb6	18	67390717	67402749	12033	+	protein_coding	1	0.258541	0.611414	-1	-0.132336	0.805821	-1	-0.390878	0.270122
ENSMUSG00000001482	Def8	8	123423527	123463270	39744	+	protein_coding	-1	-0.203285	0.243098	-1	-0.291635	0.0471039	-1	-0.0883498	0.666031
ENSMUSG00000001507	Itga3	11	95044474	95076801	32328	-	protein_coding	1	0.377287	0.267677	-1	-0.878569	0.000664767	-1	-1.25586	1.86216e-07
ENSMUSG00000001508	Sgca	11	94962791	94976327	13537	-	protein_coding	1	0.771792	0.0181882	1	0.300114	0.522145	-1	-0.471679	0.201519
ENSMUSG00000001517	Foxm1	6	128362967	128376146	13180	+	protein_coding	-1	-0.181223	0.353083	-1	-0.105107	0.6318	1	0.0761157	0.723238
ENSMUSG00000001518	Itfg2	6	128409444	128424931	15488	-	protein_coding	-1	-0.170777	0.507275	-1	-0.00257349	0.994794	1	0.168204	0.430426
ENSMUSG00000001520	Nrip2	6	128399296	128416427	17132	+	protein_coding	-1	-0.00273999	0.998834	1	0.00990032	0.988129	1	0.0126403	0.984708
ENSMUSG00000001521	Tulp3	6	128321161	128355851	34691	-	protein_coding	-1	-0.437377	0.0533388	-1	-0.57651	0.00584495	-1	-0.139133	0.660095
ENSMUSG00000001524	Gtf2h4	17	35667730	35673739	6010	-	protein_coding	1	0.0196966	0.963842	-1	-0.117289	0.598264	-1	-0.136985	0.475669
ENSMUSG00000001525	Tubb5	17	35833921	35838306	4386	-	protein_coding	-1	-0.0575463	0.843055	-1	-0.030331	0.903169	1	0.0272154	0.902393
ENSMUSG00000001542	Ell2	13	75706757	75772364	65608	+	protein_coding	1	0.27005	0.126109	1	0.0541432	0.854184	-1	-0.215907	0.224639
ENSMUSG00000001552	Jup	11	100368958	100397763	28806	-	protein_coding	1	0.19945	0.555532	-1	-0.879385	5.91229e-06	-1	-1.07883	1.12157e-08
ENSMUSG00000001558	Klhl10	11	100441917	100457022	15106	+	protein_coding	-1	-0.12607	0.874738	-1	-0.334683	0.434947	-1	-0.208613	0.644997
ENSMUSG00000001569	Nom1	5	29434664	29457843	23180	+	protein_coding	-1	-0.104428	0.729843	1	0.138031	0.530684	1	0.242459	0.150572
ENSMUSG00000001576	Ergic1	17	26561489	26656934	95446	+	protein_coding	-1	-0.52491	1.83178e-06	-1	-0.435033	0.00015773	1	0.0898763	0.617572
ENSMUSG00000001588	Acap1	11	69881567	69895539	13973	-	protein_coding	1	0.146402	0.395108	1	0.144114	0.357171	-1	-0.00228869	0.992032
ENSMUSG00000001627	Ifrd1	12	40201567	40248504	46938	-	protein_coding	-1	-0.46604	0.000582012	1	0.0984587	0.672585	1	0.564499	1.95473e-05
ENSMUSG00000001630	Stk38l	6	146724995	146778812	53818	+	protein_coding	1	0.210653	0.579638	-1	-0.0661619	0.884545	-1	-0.276815	0.3271
ENSMUSG00000001632	Brpf1	6	113307137	113324860	17724	+	protein_coding	-1	-0.0149457	0.97029	-1	-0.000378985	0.999161	1	0.0145667	0.954957
ENSMUSG00000001642	Akr1b3	6	34302434	34317478	15045	-	protein_coding	-1	-0.354507	0.0260041	-1	-0.164925	0.43654	1	0.189582	0.323936
ENSMUSG00000001661	Hoxc6	15	102998257	103011881	13625	+	protein_coding	1	0.432144	0.243668	1	0.0712605	0.906004	-1	-0.360884	0.313741
ENSMUSG00000001663	Gstt1	10	75783813	75798584	14772	-	protein_coding	-1	-0.101141	0.906481	1	0.31901	0.470375	1	0.420151	0.258938
ENSMUSG00000001665	Gstt3	10	75774115	75781414	7300	-	protein_coding	1	0.430431	0.0471731	1	0.40001	0.073705	-1	-0.0304216	0.935373
ENSMUSG00000001666	Ddt	10	75771230	75773414	2185	-	protein_coding	1	0.09948	0.812788	1	0.119596	0.711018	1	0.0201159	0.958996
ENSMUSG00000001674	Ddx18	1	121553835	121567989	14155	-	protein_coding	-1	-0.0510288	0.893024	-1	-0.0278931	0.931341	1	0.0231357	0.933234
ENSMUSG00000001687	Ubl3	5	148504635	148552789	48155	-	protein_coding	1	0.295264	0.0264169	1	0.265787	0.0520106	-1	-0.029477	0.897967
ENSMUSG00000001700	Gramd3	18	56400337	56503792	103456	+	protein_coding	1	0.896492	2.0041e-12	1	1.16004	1.49271e-20	1	0.263544	0.107747
ENSMUSG00000001707	Eef1e1	13	38644207	38659058	14852	-	protein_coding	-1	-0.263205	0.108748	-1	-0.0412783	0.88445	1	0.221927	0.172926
ENSMUSG00000001729	Akt1	12	112653821	112674884	21064	-	protein_coding	-1	-0.196301	0.222857	-1	-0.18875	0.219015	1	0.00755111	0.97711
ENSMUSG00000001739	Cldn15	5	136966616	136975858	9243	+	protein_coding	1	0.185492	0.793803	1	0.388918	0.35324	1	0.203426	0.665532
ENSMUSG00000001741	Il16	7	83642825	83745726	102902	-	protein_coding	1	0.700896	2.77526e-11	1	0.4266	0.000244656	-1	-0.274296	0.0332953
ENSMUSG00000001750	Tcirg1	19	3896050	3907133	11084	-	protein_coding	-1	-0.167917	0.393058	-1	-0.218184	0.177381	-1	-0.0502671	0.829374
ENSMUSG00000001751	Naglu	11	101070012	101077672	7661	+	protein_coding	-1	-0.286765	0.309205	-1	-0.630495	0.00242325	-1	-0.34373	0.163665
ENSMUSG00000001755	Coasy	11	101082565	101086619	4055	+	protein_coding	1	0.0439628	0.916267	-1	-0.00127667	0.996783	-1	-0.0452395	0.864246
ENSMUSG00000001761	Smo	6	29735503	29761365	25863	+	protein_coding	-1	-0.545437	0.054848	1	0.159208	0.713958	1	0.704645	0.00705398
ENSMUSG00000001763	Tspan33	6	29694222	29718559	24338	+	protein_coding	-1	-0.129225	0.684854	-1	-0.189762	0.408532	-1	-0.0605366	0.832623
ENSMUSG00000001767	Crnkl1	2	145917479	145935014	17536	-	protein_coding	1	0.0766362	0.81166	1	0.152562	0.448901	1	0.0759258	0.733846
ENSMUSG00000001768	Rin2	2	145675215	145887616	212402	+	protein_coding	-1	-0.023188	0.964569	-1	-0.369603	0.0533157	-1	-0.346415	0.0719358
ENSMUSG00000001774	Chordc1	9	18292125	18317442	25318	+	protein_coding	-1	-0.106264	0.707902	1	0.268089	0.0955905	1	0.374352	0.0095219
ENSMUSG00000001783	Rtcb	10	85938637	85957823	19187	-	protein_coding	-1	-0.0530581	0.837067	1	0.0821835	0.635056	1	0.135242	0.319011
ENSMUSG00000001785	Pwp1	10	85829494	85889096	59603	+	protein_coding	-1	-0.232654	0.0943722	-1	-0.0294546	0.906633	1	0.203199	0.139538
ENSMUSG00000001786	Fbxo7	10	86021972	86051873	29902	+	protein_coding	1	0.0613135	0.879485	-1	-0.104304	0.700323	-1	-0.165618	0.434566
ENSMUSG00000001794	Capns1	7	30186936	30198811	11876	-	protein_coding	1	0.0865992	0.690876	-1	-0.23203	0.0589385	-1	-0.318629	0.00432711
ENSMUSG00000001829	Clpb	7	101663633	101795506	131874	+	protein_coding	-1	-0.183373	0.268719	-1	-0.0537925	0.818677	1	0.12958	0.43351
ENSMUSG00000001833	Septin7	9	25252439	25308571	56133	+	protein_coding	-1	-0.122711	0.612693	1	0.128824	0.523961	1	0.251536	0.0956012
ENSMUSG00000001844	Zdhhc4	5	143316489	143329256	12768	-	protein_coding	1	0.174427	0.501036	-1	-0.184022	0.426191	-1	-0.358449	0.0419606
ENSMUSG00000001847	Rac1	5	143503634	143528036	24403	-	protein_coding	1	0.0204191	0.952985	1	0.180626	0.172608	1	0.160207	0.227302
ENSMUSG00000001855	Nup214	2	31974436	32053975	79540	+	protein_coding	1	0.0145561	0.966815	1	0.112545	0.500011	1	0.0979889	0.534927
ENSMUSG00000001891	Ugp2	11	21321138	21371201	50064	-	protein_coding	1	0.0881443	0.783844	1	0.0877179	0.727432	-1	-0.000426477	0.998992
ENSMUSG00000001901	Kcnh6	11	106008124	106034549	26426	+	protein_coding	-1	-0.141337	0.822175	-1	-0.383154	0.24669	-1	-0.241817
ENSMUSG00000001909	Trmt1	8	84686307	84699808	13502	+	protein_coding	1	0.144843	0.407377	1	0.0169827	0.948462	-1	-0.12786	0.406831
ENSMUSG00000001910	Nacc1	8	84670479	84687902	17424	-	protein_coding	1	0.0243833	0.948552	-1	-0.165259	0.29425	-1	-0.189642	0.184343
ENSMUSG00000001911	Nfix	8	84699876	84800344	100469	-	protein_coding	-1	-0.300292	0.0455095	-1	-0.250711	0.114773	1	0.0495805	0.834922
ENSMUSG00000001918	Slc1a5	7	16781340	16798274	16935	+	protein_coding	1	0.0581495	0.82142	-1	-0.31613	0.00484317	-1	-0.374279	0.000551947
ENSMUSG00000001924	Uba1	X	20658326	20683179	24854	+	protein_coding	-1	-0.17407	0.195009	1	0.0757299	0.663518	1	0.2498	0.024464
ENSMUSG00000001930	Vwf	6	125546774	125686679	139906	+	protein_coding	-1	-3.85695	3.8018e-52	-1	-3.58512	2.60867e-44	1	0.271824	0.541494
ENSMUSG00000001942	Siae	9	37555698	37649655	93958	+	protein_coding	1	0.584174	1.38957e-05	1	1.13639	2.91675e-20	1	0.552217	4.23954e-05
ENSMUSG00000001948	Spa17	9	37603290	37613722	10433	-	protein_coding	1	0.417039	0.351219	1	0.418063	0.296671	1	0.00102365	0.998992
ENSMUSG00000001962	Fam50a	X	74313033	74320149	7117	+	protein_coding	1	0.280015	0.0654263	-1	-0.0337345	0.906633	-1	-0.313749	0.0291854
ENSMUSG00000001964	Emd	X	74254687	74261548	6862	+	protein_coding	-1	-0.0327649	0.931633	1	0.00140155	0.996615	1	0.0341664	0.885873
ENSMUSG00000001983	Taco1	11	106066061	106073612	7552	+	protein_coding	-1	-0.0859558	0.853833	1	0.0919979	0.791738	1	0.177954	0.494917
ENSMUSG00000001985	Grik3	4	125490700	125714173	223474	+	protein_coding	-1	-0.0278761	0.974058	1	0.686791	0.0167939	1	0.714667	0.0117946
ENSMUSG00000001988	Npas1	7	16455721	16477728	22008	-	protein_coding	1	0.109972	0.89844	1	0.278605	0.570707	1	0.168633	0.736834
ENSMUSG00000001995	Sipa1l2	8	125418063	125569808	151746	-	protein_coding	-1	-0.499444	0.0553086	-1	-0.603273	0.0136247	-1	-0.103829	0.793933
ENSMUSG00000001998	Ap4e1	2	127008717	127067909	59193	+	protein_coding	1	0.0370007	0.932776	1	0.266355	0.12019	1	0.229354	0.188525
ENSMUSG00000001999	Blvra	2	127070665	127097084	26420	+	protein_coding	1	0.228381	0.309629	1	0.19648	0.385454	-1	-0.0319009	0.917813
ENSMUSG00000002006	Pdzd4	X	73793359	73824969	31611	-	protein_coding	-1	-0.465558	0.0819739	-1	-0.660388	0.00623992	-1	-0.194831	0.573422
ENSMUSG00000002007	Srpk3	X	73774405	73778925	4521	+	protein_coding	1	0.150136	0.596514	1	0.280502	0.139223	1	0.130366	0.570376
ENSMUSG00000002010	Idh3g	X	73778963	73786897	7935	-	protein_coding	1	0.108898	0.553082	-1	-0.0306042	0.890209	-1	-0.139502	0.305557
ENSMUSG00000002014	Ssr4	X	73787028	73790830	3803	+	protein_coding	-1	-0.0694573	0.796792	-1	-0.00980881	0.971257	1	0.0596485	0.755887
ENSMUSG00000002015	Bcap31	X	73686178	73716175	29998	-	protein_coding	1	0.0116189	0.973034	-1	-0.0482559	0.821478	-1	-0.0598747	0.736252
ENSMUSG00000002017	Fam98a	17	75537086	75551946	14861	-	protein_coding	-1	-0.0453435	0.896849	1	0.0245821	0.932929	1	0.0699257	0.735302
ENSMUSG00000002020	Ltbp2	12	84783212	84876532	93321	-	protein_coding	1	0.27732	0.556134	1	0.0992216	0.851153	-1	-0.178098
ENSMUSG00000002028	Kmt2a	9	44803355	44881296	77942	-	protein_coding	1	0.0718047	0.783822	-1	-0.0883561	0.640613	-1	-0.160161	0.264088
ENSMUSG00000002031	Ift46	9	44767908	44793447	25540	+	protein_coding	1	0.116772	0.691889	-1	-0.233915	0.219128	-1	-0.350687	0.0318167
ENSMUSG00000002032	Tmem25	9	44793769	44799307	5539	-	protein_coding	1	0.0248453	0.979877	-1	-0.400668	0.294497	-1	-0.425514	0.229284
ENSMUSG00000002043	Trappc6a	7	19508395	19516145	7751	+	protein_coding	1	0.156098	0.532624	-1	-0.406297	0.00968242	-1	-0.562395	0.000112835
ENSMUSG00000002052	Supt6	11	78206746	78245987	39242	-	protein_coding	1	0.0248007	0.943721	-1	-0.0212456	0.932175	-1	-0.0460463	0.806633
ENSMUSG00000002055	Spag5	11	78301529	78322457	20929	+	protein_coding	1	0.119474	0.536514	1	0.210059	0.117434	1	0.0905842	0.586903
ENSMUSG00000002058	Unc119	11	78343482	78349164	5683	+	protein_coding	1	0.802788	4.12992e-09	1	0.0699162	0.815671	-1	-0.732871	2.55835e-07
ENSMUSG00000002059	Rab34	11	78188430	78192193	3764	+	protein_coding	-1	-0.0514278	0.957977	-1	-0.163251	0.773528	-1	-0.111824	0.836499
ENSMUSG00000002064	Sdf2	11	78245746	78255496	9751	+	protein_coding	1	0.100559	0.736402	1	0.0191496	0.954433	-1	-0.0814093	0.722665
ENSMUSG00000002068	Ccne1	7	38097984	38107534	9551	-	protein_coding	-1	-0.52083	2.46672e-08	-1	-0.384408	0.000103517	1	0.136421	0.303019
ENSMUSG00000002076	Hsf2bp	17	31944769	32036349	91581	-	protein_coding	1	0.0665152	0.947471	-1	-0.259123	0.593825	-1	-0.325638	0.427377
ENSMUSG00000002083	Bbc3	7	16308393	16318205	9813	+	protein_coding	-1	-0.186184	0.507275	-1	-0.257395	0.239391	-1	-0.0712109	0.809823
ENSMUSG00000002100	Mybpc3	2	91118144	91136516	18373	+	protein_coding	1	0.110014	0.89844	1	0.0812982	0.902229	-1	-0.0287159	0.966524
ENSMUSG00000002102	Psmc3	2	91054009	91066369	12361	+	protein_coding	-1	-0.037609	0.909291	-1	-0.0811201	0.679534	-1	-0.0435111	0.830604
ENSMUSG00000002103	Acp2	2	91202885	91214098	11214	+	protein_coding	1	0.00612003	0.992652	1	0.20279	0.432005	1	0.19667	0.419013
ENSMUSG00000002105	Slc39a13	2	91061791	91070417	8627	-	protein_coding	-1	-0.045561	0.931633	-1	-0.179179	0.510735	-1	-0.133618	0.621224
ENSMUSG00000002107	Celf2	2	6539694	7509563	969870	-	protein_coding	1	0.693479	5.50033e-08	1	1.62341	3.48146e-43	1	0.92993	2.2367e-14
ENSMUSG00000002108	Nr1h3	2	91184061	91202834	18774	-	protein_coding	1	0.023329	0.980593	1	0.29511	0.486966	1	0.271781
ENSMUSG00000002109	Ddb2	2	91211572	91236982	25411	-	protein_coding	1	0.0594226	0.883553	1	0.0895847	0.744134	1	0.0301621	0.917813
ENSMUSG00000002111	Spi1	2	91082390	91115756	33367	+	protein_coding	1	0.0716294	0.850046	-1	-0.0811474	0.771759	-1	-0.152777	0.463632
ENSMUSG00000002129	Sf3a1	11	4160350	4182541	22192	+	protein_coding	-1	-0.120907	0.462115	-1	-0.0163001	0.944804	1	0.104607	0.460007
ENSMUSG00000002147	Stat6	10	127642986	127660957	17972	+	protein_coding	-1	-0.00596383	0.987157	-1	-0.147678	0.297827	-1	-0.141715	0.299962
ENSMUSG00000002204	Napsa	7	44572380	44586862	14483	+	protein_coding	1	0.368239	0.000378327	1	0.00555285	0.981453	-1	-0.362686	0.000513979
ENSMUSG00000002205	Vrk3	7	44748413	44777515	29103	+	protein_coding	1	0.207153	0.150777	1	0.0297973	0.904489	-1	-0.177355	0.209286
ENSMUSG00000002210	Smg9	7	24399619	24422778	23160	+	protein_coding	-1	-0.0392953	0.925295	-1	-0.259178	0.122244	-1	-0.219882	0.201407
ENSMUSG00000002221	Paxip1	5	27740080	27791691	51612	-	protein_coding	-1	-0.0850751	0.73168	1	0.0881294	0.652401	1	0.173204	0.230709
ENSMUSG00000002222	Rmnd5a	6	71388634	71440637	52004	-	protein_coding	-1	-0.117184	0.544505	-1	-0.109623	0.527228	1	0.0075613	0.976195
ENSMUSG00000002227	Mov10	3	104794836	104818563	23728	-	protein_coding	1	0.742764	5.4645e-10	-1	-0.411872	0.00357522	-1	-1.15464	3.67704e-22
ENSMUSG00000002228	Ppm1j	3	104781056	104786018	4963	+	protein_coding	1	0.684908	0.0030952	-1	-0.145808	0.729494	-1	-0.830717	0.000293679
ENSMUSG00000002233	Rhoc	3	104788375	104794459	6085	+	protein_coding	1	0.54976	0.163986	-1	-0.0768969	0.90722	-1	-0.626657	0.0695821
ENSMUSG00000002249	Tead3	17	28331671	28350817	19147	-	protein_coding	-1	-0.126636	0.82358	-1	-0.529054	0.0562994	-1	-0.402417	0.173044
ENSMUSG00000002250	Ppard	17	28232700	28301474	68775	+	protein_coding	1	0.316715	0.166397	-1	-0.143021	0.630703	-1	-0.459736	0.0170073
ENSMUSG00000002257	Def6	17	28207778	28228608	20831	+	protein_coding	1	0.233944	0.234879	1	0.110196	0.655584	-1	-0.123748	0.56225
ENSMUSG00000002274	Metrn	17	25793221	25797136	3916	-	protein_coding	1	0.0358762	0.947471	1	0.109829	0.710728	1	0.0739525	0.796599
ENSMUSG00000002279	Lmf1	17	25579085	25662826	83742	+	protein_coding	-1	-0.06695	0.890644	-1	-0.353012	0.103842	-1	-0.286062	0.205342
ENSMUSG00000002280	Ciao3	17	25773776	25783332	9557	+	protein_coding	1	0.211739	0.24478	1	0.113724	0.607155	-1	-0.098015	0.636365
ENSMUSG00000002289	Angptl4	17	33773750	33781830	8081	-	protein_coding	-1	-0.338494	0.250949	-1	-0.395252	0.138596	-1	-0.0567584	0.893744
ENSMUSG00000002297	Dbf4	5	8396973	8422716	25744	-	protein_coding	-1	-0.189871	0.263194	1	0.0998458	0.621811	1	0.289717	0.0316003
ENSMUSG00000002307	Daxx	17	33909414	33915590	6177	+	protein_coding	1	0.0128677	0.976409	-1	-0.226378	0.18072	-1	-0.239246	0.136625
ENSMUSG00000002308	Cd320	17	33843091	33849774	6684	+	protein_coding	-1	-0.409376	0.0252756	-1	-0.26388	0.219535	1	0.145496	0.559953
ENSMUSG00000002319	Ipo4	14	55625400	55635957	10558	-	protein_coding	-1	-0.23794	0.20832	-1	-0.246714	0.164112	-1	-0.00877437	0.977982
ENSMUSG00000002320	Tm9sf1	14	55635965	55643806	7842	-	protein_coding	1	0.0705275	0.80866	-1	-0.0901157	0.671773	-1	-0.160643	0.321104
ENSMUSG00000002325	Irf9	14	55603571	55610030	6460	+	protein_coding	1	0.468503	1.73022e-05	-1	-0.727549	6.93527e-12	-1	-1.19605	9.09816e-32
ENSMUSG00000002326	Gmpr2	14	55671941	55679200	7260	+	protein_coding	1	0.228228	0.336155	1	0.304841	0.123307	1	0.0766137	0.783063
ENSMUSG00000002329	Mdp1	14	55657879	55660508	2630	-	protein_coding	1	0.107707	0.664573	-1	-0.113416	0.581661	-1	-0.221122	0.147776
ENSMUSG00000002332	Dhrs1	14	55739020	55745690	6671	-	protein_coding	-1	-0.156891	0.521519	-1	-0.209767	0.280136	-1	-0.0528765	0.840803
ENSMUSG00000002341	Ncan	8	70093085	70120873	27789	-	protein_coding	-1	-0.244926	0.270273	-1	-1.29228	6.82078e-19	-1	-1.04735	3.1081e-12
ENSMUSG00000002342	Tmem161a	8	70172356	70183681	11326	+	protein_coding	-1	-0.115541	0.622101	-1	-0.263301	0.0714114	-1	-0.147761	0.387479
ENSMUSG00000002343	Armc6	8	70220172	70234466	14295	-	protein_coding	-1	-0.183061	0.448092	1	0.0104817	0.976861	1	0.193542	0.337984
ENSMUSG00000002345	Borcs8	8	70139499	70147319	7821	+	protein_coding	-1	-0.036835	0.934759	-1	-0.119227	0.624846	-1	-0.0823923	0.732301
ENSMUSG00000002346	Slc25a42	8	70184340	70212305	27966	-	protein_coding	-1	-0.195255	0.424542	-1	-0.17977	0.432731	1	0.0154849	0.964703
ENSMUSG00000002365	Snx9	17	5841329	5931954	90626	+	protein_coding	1	0.380032	0.00269356	1	0.144073	0.426383	-1	-0.235959	0.102247
ENSMUSG00000002372	Ranbp3	17	56673294	56711764	38471	+	protein_coding	-1	-0.0588017	0.838751	-1	-0.0982759	0.605437	-1	-0.0394742	0.852245
ENSMUSG00000002379	Ndufa11	17	56717767	56722141	4375	+	protein_coding	-1	-0.0754584	0.87348	-1	-0.228103	0.370885	-1	-0.152644	0.56818
ENSMUSG00000002393	Nr2f6	8	71374123	71381960	7838	-	protein_coding	-1	-0.4684	0.0523791	-1	-0.63986	0.00372038	-1	-0.17146	0.59712
ENSMUSG00000002395	Use1	8	71366848	71369732	2885	+	protein_coding	-1	-0.130741	0.546033	-1	-0.289266	0.0409021	-1	-0.158525	0.343024
ENSMUSG00000002396	Ocel1	8	71371298	71379361	8064	+	protein_coding	1	0.232393	0.316286	-1	-0.285797	0.162031	-1	-0.518191	0.00221038
ENSMUSG00000002409	Dyrk1b	7	28179469	28187294	7826	+	protein_coding	-1	-0.129506	0.822985	1	0.000660719	0.999244	1	0.130166	0.748187
ENSMUSG00000002413	Braf	6	39603237	39725463	122227	-	protein_coding	-1	-0.134151	0.533342	1	0.107523	0.596416	1	0.241674	0.0962356
ENSMUSG00000002416	Ndufb2	6	39592574	39603382	10809	+	protein_coding	1	0.195855	0.533414	1	0.176145	0.547963	-1	-0.0197104	0.961334
ENSMUSG00000002428	Hltf	3	20057811	20118490	60680	+	protein_coding	1	0.15564	0.441725	1	0.491317	6.66953e-05	1	0.335677	0.0136087
ENSMUSG00000002455	Prpf6	2	181591868	181655660	63793	+	protein_coding	1	0.111531	0.567165	-1	-0.0210142	0.934302	-1	-0.132545	0.366753
ENSMUSG00000002458	Rgs19	2	181688419	181693977	5559	-	protein_coding	1	0.205866	0.141589	1	0.191685	0.164893	-1	-0.0141817	0.951406
ENSMUSG00000002475	Abhd3	18	10642092	10706771	64680	-	protein_coding	-1	-0.621586	0.0589816	-1	-0.268845	0.540495	1	0.352741
ENSMUSG00000002477	Snrpd1	18	10617775	10642079	24305	+	protein_coding	1	0.0102955	0.982583	1	0.188894	0.301795	1	0.178598	0.312632
ENSMUSG00000002486	Tchp	5	114707760	114722327	14568	+	protein_coding	1	0.126962	0.708955	-1	-0.122781	0.671281	-1	-0.249744	0.235304
ENSMUSG00000002496	Tsc2	17	24595816	24632630	36815	-	protein_coding	1	0.0809073	0.736402	-1	-0.155811	0.304665	-1	-0.236718	0.0628368
ENSMUSG00000002500	Rpl3l	17	24727820	24736143	8324	+	protein_coding	-1	-0.127542	0.859635	1	0.0488819	0.938191	1	0.176424
ENSMUSG00000002504	Slc9a3r2	17	24639286	24650327	11042	-	protein_coding	1	0.178817	0.680663	-1	-0.945148	1.24271e-05	-1	-1.12396	1.04402e-07
ENSMUSG00000002524	Puf60	15	76070182	76080924	10743	-	protein_coding	1	0.00860903	0.982878	-1	-0.0953721	0.62257	-1	-0.103981	0.540602
ENSMUSG00000002546	Golga2	2	32287384	32307921	20538	+	protein_coding	1	0.168271	0.372776	-1	-0.0778729	0.735185	-1	-0.246144	0.0929615
ENSMUSG00000002550	Uck1	2	32255002	32260159	5158	-	protein_coding	-1	-0.0157015	0.976844	-1	-0.114139	0.703441	-1	-0.0984375	0.722326
ENSMUSG00000002578	Ikzf4	10	128630843	128669358	38516	-	protein_coding	-1	-0.676783	0.0334806	-1	-0.791391	0.00928126	-1	-0.114608	0.825855
ENSMUSG00000002580	Mien1	11	98437708	98438991	1284	-	protein_coding	1	0.380107	0.0174519	1	0.0262816	0.940095	-1	-0.353826	0.0316632
ENSMUSG00000002603	Tgfb1	7	25687002	25705077	18076	+	protein_coding	1	0.109896	0.704903	-1	-0.0414741	0.888671	-1	-0.15137	0.431267
ENSMUSG00000002608	Ccdc97	7	25711106	25719088	7983	-	protein_coding	1	0.0555175	0.860965	1	0.109867	0.573109	1	0.0543496	0.795798
ENSMUSG00000002617	Zfp40	17	23173869	23193252	19384	-	protein_coding	-1	-0.501525	0.0566624	1	0.0189551	0.971638	1	0.52048	0.0414766
ENSMUSG00000002625	Akap8l	17	32321424	32350607	29184	-	protein_coding	-1	-0.072291	0.835167	-1	-0.207047	0.269763	-1	-0.134756	0.50439
ENSMUSG00000002635	Pdcd2l	7	34184499	34196661	12163	-	protein_coding	1	0.0296943	0.949479	1	0.0233618	0.944869	-1	-0.00633255	0.98441
ENSMUSG00000002658	Gtf2f1	17	57003405	57011288	7884	-	protein_coding	-1	-0.0369779	0.90975	-1	-0.160603	0.286599	-1	-0.123625	0.424809
ENSMUSG00000002660	Clpp	17	56990305	56996188	5884	+	protein_coding	-1	-0.0165221	0.971558	-1	-0.0491659	0.870594	-1	-0.0326438	0.906853
ENSMUSG00000002661	Alkbh7	17	56997339	56999322	1984	+	protein_coding	-1	-0.19828	0.647846	-1	-0.280373	0.387106	-1	-0.0820932	0.842629
ENSMUSG00000002664	Pspn	17	56999457	57000018	562	-	protein_coding	1	0.135815	0.840258	1	0.229703	0.592861	1	0.0938883
ENSMUSG00000002668	Dennd1c	17	57065905	57078514	12610	-	protein_coding	1	0.34088	0.0222917	1	0.0519425	0.853534	-1	-0.288937	0.0614571
ENSMUSG00000002679	Med6	12	81573557	81595008	21452	-	protein_coding	-1	-0.0374867	0.949786	1	0.137596	0.663518	1	0.175082	0.506852
ENSMUSG00000002718	Cse1l	2	166906040	166946389	40350	+	protein_coding	-1	-0.0835452	0.737765	1	0.256433	0.0490434	1	0.339978	0.00452692
ENSMUSG00000002728	Naa20	2	145902099	145916425	14327	+	protein_coding	-1	-0.225118	0.255642	-1	-0.220963	0.242936	1	0.00415459	0.989248
ENSMUSG00000002731	Prkra	2	76629898	76648015	18118	-	protein_coding	1	0.396976	0.407584	1	0.354789	0.428023	-1	-0.0421879	0.947092
ENSMUSG00000002732	Fkbp7	2	76663044	76673116	10073	-	protein_coding	1	0.0553779	0.955105	1	0.269109	0.5861	1	0.213731	0.651903
ENSMUSG00000002733	Plekha3	2	76675281	76696828	21548	+	protein_coding	-1	-0.00562171	0.9927	1	0.445373	0.00916288	1	0.450995	0.00854138
ENSMUSG00000002741	Ykt6	11	5955693	5967780	12088	+	protein_coding	1	0.176407	0.276855	1	0.0745658	0.722616	-1	-0.101841	0.549184
ENSMUSG00000002748	Baz1b	5	135187264	135246129	58866	+	protein_coding	1	0.0207654	0.948914	1	0.0969671	0.534257	1	0.0762017	0.613556
ENSMUSG00000002763	Pex6	17	46711463	46725541	14079	+	protein_coding	1	0.032886	0.944986	-1	-0.40158	0.0112866	-1	-0.434466	0.00532306
ENSMUSG00000002767	Mrpl2	17	46646229	46650139	3911	+	protein_coding	1	0.0357608	0.931887	-1	-0.197825	0.282008	-1	-0.233586	0.159136
ENSMUSG00000002768	Mea1	17	46678793	46683111	4319	+	protein_coding	1	0.213909	0.269529	-1	-0.0205303	0.951645	-1	-0.234439	0.17263
ENSMUSG00000002769	Gnmt	17	46725664	46729168	3505	-	protein_coding	1	0.0985991	0.914014	-1	-0.0794043	0.905328	-1	-0.178003	0.72079
ENSMUSG00000002771	Grin2d	7	45831883	45878378	46496	-	protein_coding	1	0.0109175	0.992652	-1	-0.165369	0.77279	-1	-0.176286	0.723238
ENSMUSG00000002778	Kdelr1	7	45872772	45883732	10961	+	protein_coding	1	0.0420595	0.891	-1	-0.123511	0.463269	-1	-0.16557	0.243383
ENSMUSG00000002781	Tmem143	7	45896941	45917413	20473	+	protein_coding	1	0.0561326	0.913445	-1	-0.285258	0.209855	-1	-0.34139	0.10092
ENSMUSG00000002791	Pdxk-ps	17	32076083	32107350	31268	-	transcribed_unprocessed_pseudogene	-1	-0.189944	0.678976	-1	-0.162267	0.669253	1	0.0276765
ENSMUSG00000002797	Ggct	6	54982580	54992950	10371	-	protein_coding	-1	-0.54589	0.000153671	-1	-1.02871	5.07436e-14	-1	-0.482822	0.00254261
ENSMUSG00000002799	Jag2	12	112907819	112929776	21958	-	protein_coding	1	0.443231	0.00519542	-1	-1.21282	2.24188e-18	-1	-1.65605	5.03289e-34
ENSMUSG00000002803	Btbd6	12	112976482	112978945	2464	+	protein_coding	-1	-0.0837489	0.858569	-1	-0.200468	0.467802	-1	-0.116719	0.693296
ENSMUSG00000002804	Nudt14	12	112934291	112942124	7834	-	protein_coding	1	0.221034	0.451375	-1	-0.0962602	0.787651	-1	-0.317294	0.160288
ENSMUSG00000002812	Flii	11	60714123	60727263	13141	-	protein_coding	1	0.0373735	0.914014	-1	-0.0523362	0.820604	-1	-0.0897097	0.613556
ENSMUSG00000002814	Top3a	11	60740058	60777365	37308	-	protein_coding	1	0.0900627	0.802282	-1	-0.0115403	0.975621	-1	-0.101603	0.676936
ENSMUSG00000002820	Atg4d	9	21265293	21277772	12480	+	protein_coding	-1	-0.0449564	0.908241	-1	-0.215556	0.21856	-1	-0.1706	0.347512
ENSMUSG00000002825	Qtrt1	9	21411837	21420274	8438	+	protein_coding	-1	-0.161846	0.510649	-1	-0.257752	0.159274	-1	-0.0959056	0.686241
ENSMUSG00000002831	Plin4	17	56100591	56109803	9213	-	protein_coding	-1	-0.332871	0.390849	-1	-0.230022	0.558651	1	0.102849
ENSMUSG00000002833	Hdgfl2	17	56079634	56100607	20974	+	protein_coding	-1	-0.0696862	0.809625	-1	-0.0820437	0.707547	-1	-0.0123575	0.963229
ENSMUSG00000002835	Chaf1a	17	56040439	56072289	31851	+	protein_coding	1	0.0614842	0.851304	1	0.0255033	0.931341	-1	-0.0359809	0.882105
ENSMUSG00000002844	Adprh	16	38444030	38452703	8674	-	protein_coding	-1	-0.419921	0.004648	-1	-0.227775	0.21298	1	0.192147	0.307398
ENSMUSG00000002845	Tmem39a	16	38558698	38592162	33465	+	protein_coding	-1	-0.04736	0.899671	-1	-0.107479	0.637376	-1	-0.0601189	0.79927
ENSMUSG00000002846	Timmdc1	16	38498347	38522663	24317	-	protein_coding	-1	-0.165447	0.569382	-1	-0.0772148	0.808077	1	0.0882326	0.747281
ENSMUSG00000002870	Mcm2	6	88883474	88898780	15307	-	protein_coding	1	0.0156306	0.97023	1	0.020848	0.942867	1	0.00521743	0.984742
ENSMUSG00000002871	Tpra1	6	88902251	88912238	9988	+	protein_coding	1	0.234678	0.30713	-1	-0.0324905	0.931648	-1	-0.267168	0.180763
ENSMUSG00000002881	Nab1	1	52457294	52500679	43386	-	protein_coding	-1	-0.527851	3.36968e-06	-1	-0.177462	0.264374	1	0.350389	0.00599397
ENSMUSG00000002885	Adgre5	8	83723251	83741326	18076	-	protein_coding	1	0.871047	1.49804e-15	1	0.743539	2.34963e-11	-1	-0.127508	0.454248
ENSMUSG00000002897	Il17ra	6	120463247	120487559	24313	+	protein_coding	1	0.467201	0.000271887	1	0.20791	0.216781	-1	-0.259291	0.0862987
ENSMUSG00000002908	Kcnn1	8	70842049	70863258	21210	-	protein_coding	1	0.350353	0.331058	-1	-0.038241	0.948408	-1	-0.388594	0.214709
ENSMUSG00000002910	Arrdc2	8	70835129	70839720	4592	-	protein_coding	1	0.691559	4.26471e-06	1	0.417609	0.0168495	-1	-0.27395	0.152271
ENSMUSG00000002944	Cd36	5	17781690	17888801	107112	-	protein_coding	-1	-1.42972	2.33085e-27	-1	-0.7991	9.62048e-09	1	0.630619	1.79545e-05
ENSMUSG00000002948	Map2k7	8	4238740	4247897	9158	+	protein_coding	-1	-0.00670426	0.988607	-1	-0.161855	0.367527	-1	-0.155151	0.364341
ENSMUSG00000002949	Timm44	8	4259731	4275913	16183	-	protein_coding	-1	-0.00808821	0.983446	1	0.153026	0.321494	1	0.161114	0.262395
ENSMUSG00000002957	Ap2a2	7	141562173	141633011	70839	+	protein_coding	-1	-0.00225075	0.997169	-1	-0.280961	0.0228086	-1	-0.27871	0.023518
ENSMUSG00000002963	Pnkp	7	44857139	44862992	5854	+	protein_coding	1	0.0146621	0.973257	-1	-0.022722	0.943966	-1	-0.0373841	0.888966
ENSMUSG00000002968	Med25	7	44876765	44892712	15948	-	protein_coding	-1	-0.150691	0.490812	-1	-0.162117	0.387301	-1	-0.011426	0.969657
ENSMUSG00000002980	Bcam	7	19756131	19771016	14886	-	protein_coding	1	0.23008	0.258561	-1	-0.593275	5.12346e-05	-1	-0.823355	3.30778e-09
ENSMUSG00000002981	Clptm1	7	19631571	19665033	33463	-	protein_coding	1	0.0186497	0.958796	-1	-0.214796	0.108011	-1	-0.233446	0.0673603
ENSMUSG00000002983	Relb	7	19606217	19629438	23222	-	protein_coding	-1	-0.041988	0.932776	-1	-0.0939626	0.752694	-1	-0.0519747	0.861436
ENSMUSG00000002984	Tomm40	7	19701313	19715438	14126	-	protein_coding	-1	-0.23197	0.102549	-1	-0.160574	0.309703	1	0.0713958	0.70391
ENSMUSG00000002985	Apoe	7	19696109	19699188	3080	-	protein_coding	1	0.626041	1.35057e-06	-1	-0.31015	0.0590762	-1	-0.93619	2.42697e-13
ENSMUSG00000002996	Hbp1	12	31926254	31950535	24282	-	protein_coding	1	0.00467928	0.994925	-1	-0.149605	0.60159	-1	-0.154284	0.546672
ENSMUSG00000003031	Cdkn1b	6	134920401	134925513	5113	+	protein_coding	1	0.23447	0.0627247	1	0.190068	0.152165	-1	-0.0444018	0.814906
ENSMUSG00000003033	Ap1m1	8	72240018	72257385	17368	+	protein_coding	1	0.086424	0.698981	-1	-0.116544	0.483194	-1	-0.202968	0.115523
ENSMUSG00000003037	Rab8a	8	72161200	72183904	22705	+	protein_coding	1	0.345026	0.00129841	1	0.114743	0.474103	-1	-0.230283	0.0545553
ENSMUSG00000003038	Hmgn2	4	133964738	133968650	3913	-	protein_coding	-1	-0.0807402	0.804565	1	0.0753358	0.772934	1	0.156076	0.416373
ENSMUSG00000003039	Fam32a	8	72219730	72224418	4689	+	protein_coding	-1	-0.00737838	0.985432	-1	-0.0473153	0.837851	-1	-0.0399369	0.846714
ENSMUSG00000003051	Elf3	1	135253575	135258568	4994	-	protein_coding	1	2.66959	5.03849e-36	1	1.10715	5.81751e-06	-1	-1.56244	9.24045e-13
ENSMUSG00000003062	Stard3nl	13	19357676	19395795	38120	-	protein_coding	1	0.0725166	0.86778	1	0.0337137	0.930243	-1	-0.0388029	0.904081
ENSMUSG00000003068	Stk11	10	80115803	80130682	14880	+	protein_coding	1	0.0199355	0.96146	-1	-0.302154	0.0361247	-1	-0.322089	0.0218845
ENSMUSG00000003070	Efna2	10	80179482	80190010	10529	+	protein_coding	-1	-0.0796475	0.885234	-1	-0.372432	0.141328	-1	-0.292784	0.270878
ENSMUSG00000003072	Atp5d	10	80138632	80145818	7187	+	protein_coding	1	0.0335019	0.943162	-1	-0.149311	0.49828	-1	-0.182813	0.33705
ENSMUSG00000003099	Ppp5c	7	17004640	17027924	23285	-	protein_coding	1	0.253472	0.0526647	1	0.0864543	0.652645	-1	-0.167018	0.23943
ENSMUSG00000003119	Cdk12	11	98203059	98278504	75446	+	protein_coding	1	0.0536036	0.874098	1	0.135745	0.476589	1	0.0821415	0.683517
ENSMUSG00000003123	Lipe	7	25379527	25398710	19184	-	protein_coding	1	0.39757	0.0314759	-1	-0.124026	0.671674	-1	-0.521597	0.00278322
ENSMUSG00000003131	Pafah1b2	9	45962859	46012690	49832	-	protein_coding	-1	-0.180814	0.304471	1	0.0949645	0.6475	1	0.275778	0.0451265
ENSMUSG00000003134	Tbc1d8	1	39371492	39478755	107264	-	protein_coding	-1	-0.077063	0.919084	1	0.0306912	0.959515	1	0.107754	0.811955
ENSMUSG00000003135	Cnot11	1	39534992	39546889	11898	+	protein_coding	-1	-0.0108201	0.980593	-1	-0.0511455	0.850394	-1	-0.0403253	0.87056
ENSMUSG00000003153	Slc2a3	6	122727809	122801640	73832	-	protein_coding	-1	-0.0381759	0.970211	-1	-0.972897	0.00184519	-1	-0.934721	0.00325419
ENSMUSG00000003154	Foxj2	6	122819914	122845366	25453	+	protein_coding	1	0.149256	0.590547	1	0.217763	0.289088	1	0.0685067	0.795773
ENSMUSG00000003161	Sri	5	8046078	8069379	23302	+	protein_coding	-1	-0.0232468	0.954959	-1	-0.249177	0.103353	-1	-0.22593	0.140701
ENSMUSG00000003166	Dgcr2	16	17839482	17898562	59081	-	protein_coding	-1	-0.0212553	0.959398	1	0.12306	0.550236	1	0.144315	0.420223
ENSMUSG00000003184	Irf3	7	44997648	45002848	5201	+	protein_coding	-1	-0.0684401	0.800933	-1	-0.206295	0.144896	-1	-0.137855	0.375157
ENSMUSG00000003190	Bcl2l12	7	44991222	44998712	7491	-	protein_coding	-1	-0.535791	0.00311768	-1	-0.299215	0.175316	1	0.236577	0.312849
ENSMUSG00000003198	Zfp959	17	55892093	55898928	6836	+	protein_coding	1	0.188623	0.590182	1	0.497436	0.0166206	1	0.308813	0.188088
ENSMUSG00000003199	Mpnd	17	56005711	56016790	11080	+	protein_coding	-1	-0.149267	0.58264	-1	-0.529091	0.000498224	-1	-0.379824	0.0228503
ENSMUSG00000003200	Sh3gl1	17	56016750	56036635	19886	-	protein_coding	1	0.220114	0.214241	-1	-0.0436617	0.876954	-1	-0.263776	0.0891187
ENSMUSG00000003206	Ebi3	17	55952640	55957022	4383	+	protein_coding	1	0.849089	1.61293e-14	1	0.544702	4.65393e-06	-1	-0.304388	0.0247031
ENSMUSG00000003208	Yju2	17	55959099	55968285	9187	+	protein_coding	1	0.0161853	0.979405	1	0.00229193	0.996304	-1	-0.0138933	0.975626
ENSMUSG00000003226	Ranbp2	10	58446920	58494356	47437	+	protein_coding	1	0.0446202	0.890644	1	0.219978	0.121125	1	0.175358	0.235085
ENSMUSG00000003228	Grk5	19	60889749	61095968	206220	+	protein_coding	1	0.49712	0.002746	-1	-0.277702	0.193954	-1	-0.774822	1.04712e-06
ENSMUSG00000003233	Dvl3	16	20516982	20534010	17029	+	protein_coding	1	0.0153613	0.973001	1	0.0229983	0.944869	1	0.00763695	0.980214
ENSMUSG00000003234	Abcf3	16	20548577	20561379	12803	+	protein_coding	1	0.0140859	0.971073	-1	-0.0215055	0.938152	-1	-0.0355914	0.873705
ENSMUSG00000003235	Eif2b5	16	20498817	20509323	10507	+	protein_coding	-1	-0.0878618	0.695699	-1	-0.0153039	0.953455	1	0.0725579	0.677845
ENSMUSG00000003269	Cyth2	7	45806637	45814581	7945	-	protein_coding	-1	-0.113674	0.656683	-1	-0.213672	0.205301	-1	-0.0999982	0.623067
ENSMUSG00000003273	Car11	7	45699843	45704682	4840	+	protein_coding	-1	-0.170647	0.797346	-1	-0.115855	0.834918	1	0.0547916
ENSMUSG00000003279	Dlgap1	17	69969073	70821413	852341	+	protein_coding	1	0.0431044	0.963024	-1	-0.0518409	0.937828	-1	-0.0949453	0.855262
ENSMUSG00000003282	Plag1	4	3900996	3938423	37428	-	protein_coding	1	0.489403	0.225553	1	0.48462	0.20355	-1	-0.00478321	0.994242
ENSMUSG00000003283	Hck	2	153108468	153151441	42974	+	protein_coding	1	0.0714935	0.854145	1	0.67348	1.88477e-06	1	0.601986	3.70012e-05
ENSMUSG00000003299	Mrpl4	9	21002738	21008839	6102	+	protein_coding	-1	-0.141469	0.624573	-1	-0.267377	0.161962	-1	-0.125908	0.585509
ENSMUSG00000003308	Keap1	9	21229730	21239361	9632	-	protein_coding	1	0.250914	0.154947	-1	-0.12194	0.588518	-1	-0.372855	0.0120384
ENSMUSG00000003309	Ap1m2	9	21294275	21312337	18063	-	protein_coding	1	0.686228	0.0422735	1	0.425521	0.287567	-1	-0.260707	0.546045
ENSMUSG00000003316	Glg1	8	111154421	111259216	104796	-	protein_coding	1	0.225905	0.081048	1	0.069194	0.722906	-1	-0.156711	0.253246
ENSMUSG00000003341	Atp8b3	10	80519584	80539124	19541	-	protein_coding	-1	-0.186949	0.738038	-1	-0.156375	0.731609	1	0.0305737
ENSMUSG00000003344	Btbd2	10	80642617	80657071	14455	-	protein_coding	-1	-0.157645	0.571945	-1	-0.206694	0.342195	-1	-0.0490488	0.866237
ENSMUSG00000003345	Csnk1g2	10	80622838	80640749	17912	+	protein_coding	1	0.0512781	0.888742	-1	-0.247501	0.124152	-1	-0.298779	0.0449712
ENSMUSG00000003346	Abhd17a	10	80583654	80590341	6688	-	protein_coding	1	0.0207484	0.96521	-1	-0.170899	0.430226	-1	-0.191647	0.325087
ENSMUSG00000003348	Mob3a	10	80685253	80701977	16725	-	protein_coding	1	0.215808	0.257618	-1	-0.00245463	0.994775	-1	-0.218262	0.199787
ENSMUSG00000003352	Cacnb3	15	98630840	98644529	13690	+	protein_coding	1	0.572397	0.14297	-1	-0.314426	0.502122	-1	-0.886823	0.0057145
ENSMUSG00000003354	Ccdc65	15	98708207	98723336	15130	+	protein_coding	-1	-0.168715	0.799629	1	0.109581	0.846133	1	0.278296
ENSMUSG00000003355	Fkbp11	15	98724366	98728198	3833	-	protein_coding	-1	-0.309026	0.249385	1	0.111766	0.759154	1	0.420792	0.0612078
ENSMUSG00000003360	Ddx23	15	98645134	98662894	17761	-	protein_coding	-1	-0.0085622	0.980593	-1	-0.0232511	0.921765	-1	-0.0146889	0.945774
ENSMUSG00000003363	Pld3	7	27532000	27553218	21219	-	protein_coding	1	0.366332	0.0354772	-1	-0.215036	0.315927	-1	-0.581368	0.000175391
ENSMUSG00000003378	Grik5	7	25009849	25072346	62498	-	protein_coding	1	0.0433196	0.937067	1	0.0968975	0.767368	1	0.0535779	0.869936
ENSMUSG00000003379	Cd79a	7	24897381	24902197	4817	+	protein_coding	1	0.268864	0.0165339	-1	-0.0128659	0.958048	-1	-0.281729	0.00976622
ENSMUSG00000003380	Rabac1	7	24969752	24972754	3003	-	protein_coding	-1	-0.152234	0.515925	-1	-0.581323	1.54393e-05	-1	-0.429089	0.00329204
ENSMUSG00000003382	Etv3	3	87525407	87540156	14750	+	protein_coding	1	0.319064	0.0127001	1	0.218603	0.13283	-1	-0.100461	0.56846
ENSMUSG00000003402	Prkcsh	9	22002806	22014222	11417	+	protein_coding	-1	-0.07542	0.792634	-1	-0.196911	0.209503	-1	-0.121491	0.485404
ENSMUSG00000003410	Elavl3	9	22015005	22052023	37019	-	protein_coding	-1	-0.788352	0.0154982	-1	-0.374672	0.372053	1	0.41368	0.268722
ENSMUSG00000003418	St8sia6	2	13651021	13794064	143044	-	protein_coding	1	0.123726	0.650093	-1	-0.105813	0.658177	-1	-0.22954	0.179054
ENSMUSG00000003420	Fcgrt	7	45092990	45103851	10862	-	protein_coding	1	0.5759	0.0860008	1	0.162812	0.742355	-1	-0.413088
ENSMUSG00000003421	Nosip	7	45062429	45078210	15782	+	protein_coding	-1	-0.238342	0.101338	-1	-0.422193	0.000422407	-1	-0.183851	0.222465
ENSMUSG00000003423	Pih1d1	7	45154303	45160065	5763	+	protein_coding	-1	-0.056782	0.853115	-1	-0.230249	0.109356	-1	-0.173467	0.256785
ENSMUSG00000003429	Rps11	7	45122379	45124439	2061	-	protein_coding	1	0.0490708	0.890724	1	0.101201	0.644842	1	0.0521298	0.821917
ENSMUSG00000003435	Supt5	7	28314891	28338746	23856	-	protein_coding	1	0.0315174	0.91784	-1	-0.0786449	0.649418	-1	-0.110162	0.434864
ENSMUSG00000003436	Dll3	7	28293553	28302238	8686	-	protein_coding	-1	-0.0520724	0.953608	1	0.154778	0.755962	1	0.206851
ENSMUSG00000003437	Paf1	7	28392951	28399388	6438	+	protein_coding	-1	-0.0253785	0.945055	-1	-0.0436253	0.850494	-1	-0.0182468	0.934938
ENSMUSG00000003438	Timm50	7	28305516	28312072	6557	-	protein_coding	-1	-0.0257344	0.947471	-1	-0.061857	0.782378	-1	-0.0361226	0.870492
ENSMUSG00000003444	Med29	7	28386146	28392708	6563	-	protein_coding	1	0.06178	0.909611	-1	-0.0835676	0.824898	-1	-0.145348	0.617572
ENSMUSG00000003458	Ncstn	1	172066013	172082795	16783	-	protein_coding	1	0.19711	0.241948	1	0.0154288	0.958566	-1	-0.181681	0.24627
ENSMUSG00000003464	Pex19	1	172126755	172136493	9739	+	protein_coding	-1	-0.135505	0.49666	-1	-0.123402	0.504631	1	0.0121031	0.963478
ENSMUSG00000003469	Phyhip	14	70457476	70468832	11357	+	protein_coding	-1	-1.76949	8.4912e-17	-1	-2.21626	1.69943e-23	-1	-0.446775	0.157105
ENSMUSG00000003500	Impdh1	6	29200434	29216364	15931	-	protein_coding	-1	-0.328199	0.138402	-1	-0.303114	0.17368	1	0.0250857	0.946483
ENSMUSG00000003526	Prodh	16	18060357	18090203	29847	-	protein_coding	-1	-0.130417	0.804478	-1	-0.123061	0.77267	1	0.00735607	0.988168
ENSMUSG00000003527	Ess2	16	17900709	17911348	10640	-	protein_coding	-1	-0.0339297	0.943012	-1	-0.171846	0.429079	-1	-0.137916	0.520026
ENSMUSG00000003528	Slc25a1	16	17925223	17928219	2997	-	protein_coding	1	0.179595	0.349203	-1	-0.177092	0.321655	-1	-0.356687	0.0101613
ENSMUSG00000003531	Dgcr6	16	18052860	18071632	18773	+	protein_coding	-1	-0.161142	0.542819	-1	-0.114944	0.662869	1	0.0461979	0.873763
ENSMUSG00000003534	Ddr1	17	35681567	35704621	23055	-	protein_coding	-1	-0.247295	0.604904	-1	-1.3695	5.41045e-08	-1	-1.1222	2.26586e-05
ENSMUSG00000003541	Ier3	17	35821684	35822923	1240	+	protein_coding	1	0.0429664	0.965371	1	0.0423084	0.953628	-1	-0.000658003	0.999276
ENSMUSG00000003545	Fosb	7	19302696	19310051	7356	-	protein_coding	1	0.168972	0.811841	-1	-0.10764	0.859494	-1	-0.276612	0.508963
ENSMUSG00000003546	Klc4	17	46630624	46646022	15399	-	protein_coding	-1	-0.00612614	0.989103	1	5.21565	0	1	5.22178	0
ENSMUSG00000003549	Ercc1	7	19344778	19356524	11747	+	protein_coding	-1	-0.0415602	0.935989	-1	-0.176614	0.490143	-1	-0.135054	0.595452
ENSMUSG00000003573	Homer3	8	70282827	70294361	11535	+	protein_coding	-1	-0.212547	0.606046	-1	-0.356459	0.224772	-1	-0.143912	0.695308
ENSMUSG00000003575	Crtc1	8	70382355	70439579	57225	-	protein_coding	-1	-0.25799	0.232837	-1	-0.304148	0.117434	-1	-0.046158	0.881075
ENSMUSG00000003581	Rnf215	11	4135202	4141172	5971	+	protein_coding	-1	-0.0285217	0.963024	-1	-0.187333	0.544666	-1	-0.158812	0.590131
ENSMUSG00000003585	Sec14l2	11	4097039	4123415	26377	-	protein_coding	1	0.382892	0.194018	1	0.00915032	0.986357	-1	-0.373742	0.178686
ENSMUSG00000003604	Aven	2	112492964	112634573	141610	+	protein_coding	-1	-0.272341	0.14893	-1	-0.00641614	0.985071	1	0.265925	0.137739
ENSMUSG00000003617	Cp	3	19957054	20009145	52092	+	protein_coding	1	2.97462	8.19468e-53	1	2.87415	1.28347e-48	-1	-0.100473	0.779976
ENSMUSG00000003623	Crot	5	8966033	8997324	31292	-	protein_coding	-1	-0.0921799	0.813829	-1	-0.252845	0.25195	-1	-0.160665	0.503841
ENSMUSG00000003644	Rps6ka1	4	133847290	133887797	40508	-	protein_coding	1	0.761407	2.7309e-12	-1	-0.340859	0.00911263	-1	-1.10227	1.22028e-24
ENSMUSG00000003660	Snrnp200	2	127208386	127240451	32066	+	protein_coding	-1	-0.225308	0.0477528	1	0.019764	0.931052	1	0.245072	0.0230333
ENSMUSG00000003662	Ciao1	2	127240938	127247816	6879	-	protein_coding	1	0.0583285	0.880574	1	0.0302312	0.928383	-1	-0.0280973	0.921935
ENSMUSG00000003680	Taf6l	19	8774487	8786417	11931	-	protein_coding	1	0.0825924	0.820578	-1	-0.14783	0.544666	-1	-0.230423	0.235123
ENSMUSG00000003721	Insig2	1	121304353	121332589	28237	-	protein_coding	1	0.11434	0.69366	-1	-0.00905967	0.978907	-1	-0.1234	0.562627
ENSMUSG00000003731	Kpna6	4	129643980	129672767	28788	-	protein_coding	-1	-0.153251	0.34627	-1	-0.0647889	0.750494	1	0.0884622	0.595452
ENSMUSG00000003746	Man1a	10	53904785	54076609	171825	-	protein_coding	1	0.456325	0.0018189	1	0.208327	0.274562	-1	-0.247997	0.147763
ENSMUSG00000003752	Itpkc	7	27207172	27228661	21490	-	protein_coding	-1	-0.203003	0.515392	-1	-0.136186	0.671842	1	0.0668169	0.843965
ENSMUSG00000003762	Coq8b	7	27233023	27257950	24928	+	protein_coding	1	0.0741291	0.85624	-1	-0.0331327	0.927823	-1	-0.107262	0.66914
ENSMUSG00000003778	Brd8	18	34598615	34624601	25987	-	protein_coding	1	0.0218023	0.952439	1	0.038193	0.868953	1	0.0163906	0.942662
ENSMUSG00000003779	Kif20a	18	34624613	34633277	8665	+	protein_coding	-1	-0.0415314	0.891	1	0.128494	0.427043	1	0.170025	0.218348
ENSMUSG00000003808	Farsa	8	84856989	84869257	12269	+	protein_coding	-1	-0.0220269	0.951298	-1	-0.0369655	0.872566	-1	-0.0149386	0.948048
ENSMUSG00000003809	Gcdh	8	84886393	84893921	7529	-	protein_coding	1	0.0926916	0.785909	1	0.125171	0.60802	1	0.0324794	0.909517
ENSMUSG00000003810	Mast2	4	116306762	116464183	157422	-	protein_coding	-1	-0.108344	0.655054	-1	-0.24567	0.0974771	-1	-0.137326	0.425417
ENSMUSG00000003812	Dnase2a	8	84908560	84922915	14356	+	protein_coding	1	0.04149	0.908241	-1	-0.385371	0.00294256	-1	-0.426861	0.000815746
ENSMUSG00000003813	Rad23a	8	84834019	84840665	6647	-	protein_coding	-1	-0.0262189	0.948914	-1	-0.099408	0.64336	-1	-0.0731891	0.725355
ENSMUSG00000003814	Calr	8	84841850	84846934	5085	-	protein_coding	-1	-0.275761	0.0114149	-1	-0.280889	0.00855622	-1	-0.00512777	0.981394
ENSMUSG00000003824	Syce2	8	84872111	84888221	16111	+	protein_coding	1	0.192786	0.48492	-1	-0.389292	0.047601	-1	-0.582078	0.000886039
ENSMUSG00000003847	Nfat5	8	107293470	107379517	86048	+	protein_coding	1	0.367954	0.0130392	1	0.537679	4.94106e-05	1	0.169725	0.348593
ENSMUSG00000003848	Nob1	8	107412486	107425051	12566	-	protein_coding	-1	-0.248152	0.0823704	-1	-0.144466	0.399839	1	0.103686	0.556343
ENSMUSG00000003849	Nqo1	8	107388225	107403206	14982	-	protein_coding	1	0.276158	0.58264	-1	-0.257719	0.570136	-1	-0.533877	0.105481
ENSMUSG00000003863	Ppfia3	7	45339122	45367019	27898	-	protein_coding	-1	-0.172007	0.714056	-1	-0.622659	0.0109834	-1	-0.450652	0.0926989
ENSMUSG00000003865	Gys1	7	45434844	45456619	21776	+	protein_coding	1	0.125146	0.696024	-1	-0.240339	0.239957	-1	-0.365486	0.0352157
ENSMUSG00000003868	Ruvbl2	7	45421760	45438096	16337	-	protein_coding	-1	-0.20717	0.220015	-1	-0.17089	0.318626	1	0.0362799	0.878797
ENSMUSG00000003872	Lin7b	7	45367891	45370583	2693	-	protein_coding	-1	-0.0692302	0.942379	1	0.107006	0.859889	1	0.176236	0.708674
ENSMUSG00000003873	Bax	7	45461697	45466898	5202	-	protein_coding	-1	-0.210888	0.200151	-1	-0.47661	0.000118497	-1	-0.265722	0.0672608
ENSMUSG00000003923	Tfam	10	71225464	71238280	12817	-	protein_coding	-1	-0.0311597	0.931528	1	0.193832	0.187889	1	0.224992	0.0991157
ENSMUSG00000003929	Zfp81	17	33329342	33358878	29537	-	protein_coding	-1	-0.307898	0.0771585	1	0.11779	0.62848	1	0.425688	0.00614992
ENSMUSG00000003934	Efnb3	11	69554092	69560205	6114	-	protein_coding	1	0.0823494	0.915908	1	0.240971	0.567866	1	0.158621	0.710157
ENSMUSG00000003948	Mmd	11	90249456	90278589	29134	+	protein_coding	-1	-0.33116	0.240418	1	0.260624	0.370056	1	0.591784	0.00736956
ENSMUSG00000003955	Fam162a	16	36043761	36071594	27834	-	protein_coding	1	0.0518918	0.905161	-1	-0.357292	0.036398	-1	-0.409184	0.0123431
ENSMUSG00000003970	Rpl8	15	76904078	76906314	2237	+	protein_coding	1	0.13155	0.46405	1	0.113258	0.502206	-1	-0.0182917	0.93287
ENSMUSG00000004018	Fancl	11	26386135	26471876	85742	+	protein_coding	1	0.0169303	0.974706	1	0.0346534	0.92849	1	0.0177231	0.961955
ENSMUSG00000004031	Brinp2	1	158245269	158356326	111058	-	protein_coding	-1	-1.36994	3.21574e-12	-1	-0.895809	2.09117e-05	1	0.47413	0.0664337
ENSMUSG00000004040	Stat3	11	100885098	100939540	54443	-	protein_coding	1	0.117763	0.556787	-1	-0.137928	0.395921	-1	-0.255692	0.04342
ENSMUSG00000004043	Stat5a	11	100859351	100885169	25819	+	protein_coding	1	0.0752957	0.856731	-1	-0.230549	0.293125	-1	-0.305845	0.109312
ENSMUSG00000004044	Cavin1	11	100956733	100970887	14155	-	protein_coding	1	0.485315	0.237548	-1	-0.342659	0.443902	-1	-0.827974	0.0103698
ENSMUSG00000004054	Map3k11	19	5688742	5702865	14124	+	protein_coding	-1	-0.0109935	0.983291	-1	-0.252823	0.193954	-1	-0.241829	0.204901
ENSMUSG00000004056	Akt2	7	27591552	27640826	49275	+	protein_coding	-1	-0.166635	0.342933	-1	-0.32302	0.0119195	-1	-0.156385	0.322928
ENSMUSG00000004069	Dnaja3	16	4639989	4707695	67707	+	protein_coding	-1	-0.00425403	0.992493	1	0.107404	0.566495	1	0.111658	0.503066
ENSMUSG00000004070	Hmox2	16	4726361	4766742	40382	+	protein_coding	1	0.286249	0.0262934	1	0.1436	0.387106	-1	-0.14265	0.35804
ENSMUSG00000004071	Cdip1	16	4750348	4790292	39945	-	protein_coding	-1	-0.217226	0.161551	-1	-0.292891	0.030411	-1	-0.0756648	0.701378
ENSMUSG00000004096	Cwc15	9	14500617	14510577	9961	+	protein_coding	-1	-0.150026	0.440245	1	0.0282463	0.917166	1	0.178272	0.251089
ENSMUSG00000004098	Col5a3	9	20770050	20815067	45018	-	protein_coding	1	0.171349	0.787334	-1	-0.381984	0.271177	-1	-0.553333
ENSMUSG00000004099	Dnmt1	9	20907209	20959888	52680	-	protein_coding	-1	-0.0918221	0.679571	-1	-0.106144	0.540562	-1	-0.0143214	0.950189
ENSMUSG00000004100	Ppan	9	20888175	20892178	4004	+	protein_coding	-1	-0.239848	0.207787	-1	-0.091686	0.721034	1	0.148162	0.456339
ENSMUSG00000004110	Cacna1e	1	154390731	154884501	493771	-	protein_coding	-1	-0.299799	0.310705	-1	-0.347491	0.155093	-1	-0.0476923
ENSMUSG00000004127	Trmt10a	3	138143448	138159821	16374	+	protein_coding	-1	-0.12077	0.751508	1	0.11409	0.713948	1	0.23486	0.30273
ENSMUSG00000004187	Kifc2	15	76659858	76668196	8339	+	protein_coding	-1	-0.0476845	0.953026	-1	-0.297634	0.41896	-1	-0.24995	0.488252
ENSMUSG00000004207	Psap	10	60277627	60302597	24971	+	protein_coding	-1	-0.393951	4.91131e-05	-1	-0.380898	9.39382e-05	1	0.0130528	0.949977
ENSMUSG00000004221	Ikbkg	X	74393290	74453854	60565	+	protein_coding	1	0.041729	0.917673	1	0.0119851	0.970047	-1	-0.0297439	0.909517
ENSMUSG00000004233	Wars2	3	99141068	99239186	98119	+	protein_coding	1	0.226096	0.353865	1	0.136473	0.62257	-1	-0.0896237	0.745316
ENSMUSG00000004263	Atn1	6	124742544	124756524	13981	-	protein_coding	1	0.0574668	0.943287	-1	-0.422294	0.194622	-1	-0.479761	0.112878
ENSMUSG00000004264	Phb2	6	124712336	124716950	4615	+	protein_coding	-1	-0.0718891	0.76585	-1	-0.0837128	0.640706	-1	-0.0118237	0.959412
ENSMUSG00000004266	Ptpn6	6	124720707	124738714	18008	-	protein_coding	1	0.221549	0.0924453	1	0.0362782	0.872212	-1	-0.185271	0.154261
ENSMUSG00000004267	Eno2	6	124760053	124769673	9621	-	protein_coding	-1	-0.0530602	0.957584	-1	-0.57339	0.118195	-1	-0.520329	0.155078
ENSMUSG00000004268	Emg1	6	124704085	124712178	8094	-	protein_coding	1	0.0916271	0.657587	1	0.0856294	0.62443	-1	-0.00599772	0.978937
ENSMUSG00000004270	Lpcat3	6	124663027	124704418	41392	+	protein_coding	-1	-0.118436	0.531662	-1	-0.307151	0.00858521	-1	-0.188715	0.15626
ENSMUSG00000004285	Atp6v1f	6	29467718	29470512	2795	+	protein_coding	1	0.158036	0.440245	-1	-0.0396878	0.885997	-1	-0.197724	0.225051
ENSMUSG00000004317	Clcn5	X	7153810	7319358	165549	-	protein_coding	-1	-0.335795	0.00930976	-1	-0.447803	0.000198007	-1	-0.112008	0.528396
ENSMUSG00000004319	Clcn3	8	60910389	60983300	72912	-	protein_coding	1	0.120718	0.671862	1	0.0971383	0.699409	-1	-0.0235794	0.933205
ENSMUSG00000004328	Hif3a	7	17031507	17062427	30921	-	protein_coding	1	1.23172	8.76491e-13	1	0.785354	3.21241e-05	-1	-0.446365	0.0343067
ENSMUSG00000004356	Utp20	10	88746607	88826804	80198	-	protein_coding	-1	-0.0331935	0.919084	1	0.240969	0.0520783	1	0.274163	0.0204563
ENSMUSG00000004364	Cul3	1	80264923	80340480	75558	-	protein_coding	1	0.156313	0.408987	1	0.38236	0.00202081	1	0.226047	0.111609
ENSMUSG00000004371	Il11	7	4772373	4782859	10487	-	protein_coding	1	0.0610625	0.949487	-1	-0.0823917	0.894793	-1	-0.143454	0.768903
ENSMUSG00000004393	Ddx56	11	6258919	6267772	8854	-	protein_coding	-1	-0.102926	0.66962	-1	-0.0187698	0.947563	1	0.0841557	0.65871
ENSMUSG00000004394	Tmed4	11	6270369	6274870	4502	-	protein_coding	-1	-0.0341073	0.934347	-1	-0.128007	0.548115	-1	-0.0938993	0.654586
ENSMUSG00000004415	Col26a1	5	136741759	136883209	141451	-	protein_coding	-1	-0.126763	0.858756	-1	-0.389837	0.264931	-1	-0.263074
ENSMUSG00000004446	Bid	6	120891930	120916853	24924	-	protein_coding	1	0.191752	0.139945	1	0.198543	0.103842	1	0.00679062	0.976453
ENSMUSG00000004451	Ralb	1	119470305	119504794	34490	-	protein_coding	1	0.189408	0.556709	-1	-0.0854091	0.815074	-1	-0.274817	0.240489
ENSMUSG00000004455	Ppp1cc	5	122158278	122175273	16996	+	protein_coding	1	0.202654	0.533678	-1	-0.135185	0.688201	-1	-0.337839	0.141944
ENSMUSG00000004460	Dnajb11	16	22857845	22879634	21790	+	protein_coding	-1	-0.0451719	0.880901	-1	-0.0134664	0.959304	1	0.0317055	0.881422
ENSMUSG00000004462	Tbccd1	16	22813214	22857669	44456	-	protein_coding	1	0.141542	0.595544	1	0.183071	0.382204	1	0.0415293	0.881615
ENSMUSG00000004473	Clec11a	7	44302687	44306902	4216	-	protein_coding	-1	-0.285707	0.584182	-1	-0.256487	0.582525	1	0.0292198	0.963229
ENSMUSG00000004500	Zfp324	7	12965838	12974236	8399	+	protein_coding	-1	-0.116266	0.693295	1	0.105239	0.675303	1	0.221505	0.224682
ENSMUSG00000004508	Gab2	7	97081586	97308946	227361	+	protein_coding	-1	-0.367034	0.0134035	-1	-0.928347	4.4804e-13	-1	-0.561313	7.43073e-05
ENSMUSG00000004530	Coro1c	5	113842436	113908758	66323	-	protein_coding	1	0.0570399	0.839691	-1	-0.147569	0.351896	-1	-0.204609	0.126826
ENSMUSG00000004535	Tax1bp1	6	52713729	52766780	53052	+	protein_coding	-1	-0.0366352	0.924851	1	0.00111849	0.996783	1	0.0377537	0.874029
ENSMUSG00000004552	Ctse	1	131638306	131675505	37200	+	protein_coding	1	1.18717	4.26829e-11	1	1.78035	9.19282e-25	1	0.593185	0.00256641
ENSMUSG00000004561	Mettl17	14	51884842	51893039	8198	+	protein_coding	-1	-0.186579	0.318047	-1	-0.197881	0.24919	-1	-0.0113019	0.969964
ENSMUSG00000004562	Arhgef40	14	51984719	52006251	21533	+	protein_coding	1	1.07373	1.93834e-07	-1	-0.185897	0.63692	-1	-1.25963	2.77626e-09
ENSMUSG00000004565	Pnpla6	8	3515384	3544267	28884	+	protein_coding	1	0.125029	0.582322	-1	-0.11833	0.558458	-1	-0.24336	0.0990345
ENSMUSG00000004567	Mcoln1	8	3500457	3515232	14776	+	protein_coding	1	0.349202	0.0489885	1	0.114625	0.671835	-1	-0.234576	0.229445
ENSMUSG00000004568	Arhgef18	8	3353415	3456601	103187	+	protein_coding	1	0.348067	0.0253082	-1	-0.290271	0.0791916	-1	-0.638338	1.92121e-06
ENSMUSG00000004591	Pkn2	3	142790902	142882004	91103	-	protein_coding	1	0.0768919	0.778962	1	0.166389	0.30141	1	0.0894976	0.622659
ENSMUSG00000004610	Etfb	7	43444083	43457800	13718	+	protein_coding	-1	-0.0805012	0.890644	1	0.126422	0.750494	1	0.206923	0.501038
ENSMUSG00000004626	Stxbp2	8	3630955	3643644	12690	+	protein_coding	1	0.239452	0.0713096	-1	-0.111983	0.524182	-1	-0.351435	0.00248835
ENSMUSG00000004630	Pcp2	8	3623371	3625545	2175	-	protein_coding	1	0.0768045	0.925403	-1	-0.0174853	0.97739	-1	-0.0942897
ENSMUSG00000004637	Wwox	8	114439655	115352708	913054	+	protein_coding	1	0.164046	0.700815	1	0.337048	0.207538	1	0.173001	0.578351
ENSMUSG00000004642	Slbp	5	33634952	33652574	17623	-	protein_coding	1	0.0625396	0.837181	1	0.188834	0.232728	1	0.126294	0.458342
ENSMUSG00000004661	Arid3b	9	57790353	57836793	46441	-	protein_coding	-1	-0.373976	0.0305377	-1	-0.212812	0.318483	1	0.161164	0.465861
ENSMUSG00000004665	Cnn2	10	79988584	79996062	7479	+	protein_coding	-1	-0.087844	0.772756	-1	-0.592677	4.29073e-06	-1	-0.504833	0.000182046
ENSMUSG00000004667	Polr2e	10	80035949	80039795	3847	-	protein_coding	-1	-0.0957048	0.684361	-1	-0.26652	0.0440726	-1	-0.170816	0.249526
ENSMUSG00000004677	Myo9b	8	71272714	71360713	88000	+	protein_coding	-1	-0.143793	0.438445	-1	-0.136188	0.42319	1	0.00760472	0.976656
ENSMUSG00000004698	Hdac9	12	34047580	34917095	869516	-	protein_coding	1	0.629104	4.76732e-05	1	0.867908	2.90136e-09	1	0.238803	0.229329
ENSMUSG00000004707	Ly9	1	171588624	171607410	18787	-	protein_coding	-1	-0.633364	0.00757616	-1	-0.631009	0.00495913	1	0.00235482
ENSMUSG00000004730	Adgre1	17	57358691	57483527	124837	+	protein_coding	-1	-0.213153	0.728014	-1	-0.281083	0.516404	-1	-0.0679296
ENSMUSG00000004748	Mtfp1	11	4091480	4095445	3966	-	protein_coding	-1	-0.227429	0.351294	-1	-0.104999	0.727563	1	0.12243	0.63707
ENSMUSG00000004768	Rab23	1	33719887	33742564	22678	+	protein_coding	-1	-0.106413	0.879175	-1	-0.122883	0.809392	-1	-0.0164699	0.977498
ENSMUSG00000004771	Rab11a	9	64715299	64737758	22460	-	protein_coding	1	0.0336905	0.940681	1	0.0613672	0.827873	1	0.0276767	0.921087
ENSMUSG00000004788	Eif2b2	12	85219481	85226628	7148	+	protein_coding	1	0.0751037	0.814902	-1	-0.047215	0.868389	-1	-0.122319	0.540083
ENSMUSG00000004789	Dlst	12	85110833	85134845	24013	+	protein_coding	-1	-0.157409	0.29145	-1	-0.115659	0.463584	1	0.0417497	0.826082
ENSMUSG00000004798	Ulk2	11	61775649	61855073	79425	-	protein_coding	-1	-0.439899	0.00563018	-1	-0.263684	0.162947	1	0.176215	0.402641
ENSMUSG00000004815	Dgkq	5	108646693	108669672	22980	-	protein_coding	-1	-0.012126	0.983446	1	0.0318259	0.935795	1	0.0439519	0.893744
ENSMUSG00000004837	Grap	11	61653265	61672784	19520	+	protein_coding	1	0.356017	0.0109012	1	0.0188565	0.951645	-1	-0.33716	0.0163044
ENSMUSG00000004843	Chmp2b	16	65539128	65562726	23599	-	protein_coding	1	0.237577	0.173387	1	0.118941	0.591198	-1	-0.118636	0.550212
ENSMUSG00000004846	Plod3	5	136987019	136996648	9630	+	protein_coding	-1	-0.0812711	0.802282	-1	-0.235228	0.175617	-1	-0.153957	0.421598
ENSMUSG00000004849	Ap1s1	5	137034993	137046135	11143	-	protein_coding	1	0.0978111	0.707902	-1	-0.122794	0.538701	-1	-0.220605	0.146387
ENSMUSG00000004865	Srpk1	17	28587648	28622709	35062	-	protein_coding	-1	-0.083072	0.761929	1	0.0757804	0.732102	1	0.158852	0.322115
ENSMUSG00000004880	Lbr	1	181815335	181843046	27712	-	protein_coding	1	0.283972	0.00802445	1	0.296394	0.00456483	1	0.0124222	0.953869
ENSMUSG00000004885	Crabp2	3	87948666	87953376	4711	+	protein_coding	1	0.126922	0.817266	-1	-0.0224249	0.966172	-1	-0.149347
ENSMUSG00000004891	Nes	3	87971078	87980451	9374	+	protein_coding	1	0.0836648	0.898308	-1	-2.99565	2.23734e-36	-1	-3.07931	3.51217e-38
ENSMUSG00000004895	Prcc	3	87858903	87885608	26706	-	protein_coding	-1	-0.0458543	0.904713	-1	-0.182049	0.325421	-1	-0.136195	0.4725
ENSMUSG00000004896	Rrnad1	3	87922601	87930717	8117	-	protein_coding	1	0.177082	0.378902	1	0.336587	0.0206268	1	0.159505	0.373073
ENSMUSG00000004897	Hdgf	3	87906321	87916132	9812	+	protein_coding	-1	-0.136122	0.356187	1	0.0829693	0.608283	1	0.219092	0.0473357
ENSMUSG00000004902	Slc25a18	6	120773578	120794336	20759	+	protein_coding	1	0.252993	0.641441	-1	-0.399877	0.306388	-1	-0.65287	0.0414715
ENSMUSG00000004929	Thop1	10	81070035	81082559	12525	+	protein_coding	-1	-0.259293	0.116631	-1	-0.246878	0.126837	1	0.0124153	0.96717
ENSMUSG00000004931	Apba3	10	81266960	81273246	6287	+	protein_coding	1	0.177026	0.531722	-1	-0.117181	0.685743	-1	-0.294207	0.136977
ENSMUSG00000004933	Matk	10	81252935	81263365	10431	+	protein_coding	1	0.303031	0.166052	-1	-0.11312	0.715738	-1	-0.41615	0.0281886
ENSMUSG00000004934	Pias4	10	81153266	81167923	14658	-	protein_coding	1	0.0818612	0.807153	-1	-0.337054	0.0383318	-1	-0.418915	0.00610588
ENSMUSG00000004936	Map2k1	9	64185770	64253631	67862	-	protein_coding	-1	-0.0646847	0.859369	-1	-0.381612	0.0110868	-1	-0.316927	0.0442564
ENSMUSG00000004937	Sgta	10	81044075	81060181	16107	-	protein_coding	-1	-0.00778136	0.985432	-1	-0.176277	0.273363	-1	-0.168496	0.279205
ENSMUSG00000004939	Nmrk2	10	81198170	81202051	3882	-	protein_coding	-1	-0.0835019	0.925335	-1	-0.272808	0.54406	-1	-0.189306	0.673156
ENSMUSG00000004945	Tmem242	17	5410870	5440259	29390	-	protein_coding	1	0.0662369	0.840636	1	0.0998899	0.659279	1	0.0336529	0.895386
ENSMUSG00000004947	Dtx2	5	135994800	136032872	38073	+	protein_coding	-1	-0.00970891	0.983446	-1	-0.263758	0.108011	-1	-0.254049	0.115638
ENSMUSG00000004951	Hspb1	5	135887919	135889563	1645	+	protein_coding	-1	-0.110012	0.897566	-1	-0.408021	0.321761	-1	-0.298009	0.481133
ENSMUSG00000004952	Rasa4	5	136083916	136111860	27945	+	protein_coding	1	0.378943	0.24728	-1	-1.22296	3.1221e-07	-1	-1.6019	4.02323e-12
ENSMUSG00000004980	Hnrnpa2b1	6	51460932	51469894	8963	-	protein_coding	-1	-0.0665882	0.810679	1	0.451703	6.38808e-05	1	0.518292	2.91959e-06
ENSMUSG00000004988	Fxyd4	6	117933559	117937692	4134	-	protein_coding	1	0.21127	0.739245	-1	-0.284496	0.521744	-1	-0.495767	0.147211
ENSMUSG00000004994	Ccdc130	8	84257795	84270380	12586	-	protein_coding	1	0.144425	0.752481	1	0.140929	0.707253	-1	-0.00349639	0.9938
ENSMUSG00000004996	Mri1	8	84249906	84257326	7421	-	protein_coding	-1	-0.110941	0.722294	-1	-0.127316	0.598469	-1	-0.0163757	0.959922
ENSMUSG00000005034	Prkacb	3	146729574	146812990	83417	-	protein_coding	1	0.257103	0.0565433	1	0.252232	0.0596833	-1	-0.00487095	0.984708
ENSMUSG00000005043	Sgsh	11	119343425	119355536	12112	-	protein_coding	-1	-0.117695	0.801572	-1	-0.530821	0.0165668	-1	-0.413126	0.0820811
ENSMUSG00000005045	Chd5	4	152338651	152390194	51544	+	protein_coding	-1	-0.00281254	0.998834	-1	-0.611669	0.0759347	-1	-0.608856	0.0722794
ENSMUSG00000005054	Cstb	10	78425669	78427622	1954	+	protein_coding	1	0.081382	0.812148	-1	-0.109549	0.665453	-1	-0.190931	0.326202
ENSMUSG00000005057	Sh2b2	5	136218147	136246556	28410	-	protein_coding	-1	-0.368869	0.0891607	-1	-1.0532	4.33724e-10	-1	-0.684331	0.000215973
ENSMUSG00000005069	Pex5	6	124396816	124415067	18252	-	protein_coding	-1	-0.102459	0.681133	-1	-0.19734	0.220454	-1	-0.0948816	0.621224
ENSMUSG00000005078	Jkamp	12	72085589	72101461	15873	+	protein_coding	-1	-0.20212	0.423375	1	0.00271347	0.994794	1	0.204833	0.344505
ENSMUSG00000005087	Cd44	2	102811141	102901665	90525	-	protein_coding	-1	-0.867014	1.38619e-13	1	0.1919	0.260986	1	1.05891	9.10942e-20
ENSMUSG00000005102	Eif2ak4	2	118388618	118475234	86617	+	protein_coding	1	0.0254596	0.948859	1	0.0988672	0.628484	1	0.0734076	0.712673
ENSMUSG00000005103	Wdr1	5	38526813	38563221	36409	-	protein_coding	1	0.29814	0.0117599	1	0.237868	0.0594479	-1	-0.0602718	0.738135
ENSMUSG00000005107	Slc2a9	5	38349273	38503143	153871	-	protein_coding	1	0.00969832	0.989103	1	0.0176478	0.968664	1	0.00794945	0.984742
ENSMUSG00000005125	Ndrg1	15	66929318	66969640	40323	-	protein_coding	-1	-0.544282	0.145481	-1	-0.748588	0.0157958	-1	-0.204306	0.642988
ENSMUSG00000005131	4930550C14Rik	9	53402325	53434402	32078	+	protein_coding	1	0.387768	0.410968	-1	-0.224118	0.655584	-1	-0.611886	0.0711058
ENSMUSG00000005142	Man2b1	8	85083270	85098282	15013	+	protein_coding	1	0.682802	2.6563e-10	1	0.198438	0.186928	-1	-0.484364	2.82952e-05
ENSMUSG00000005148	Klf5	14	99298691	99315036	16346	+	protein_coding	1	0.289933	0.0357074	1	0.274668	0.0503193	-1	-0.0152657	0.953581
ENSMUSG00000005150	Wdr83	8	85075035	85081306	6272	-	protein_coding	1	0.101079	0.793989	-1	-0.0448517	0.901279	-1	-0.14593	0.552669
ENSMUSG00000005161	Prdx2	8	84969587	84974834	5248	+	protein_coding	1	0.0383908	0.911917	1	0.0619676	0.781508	1	0.0235768	0.918802
ENSMUSG00000005198	Polr2a	11	69733997	69758637	24641	-	protein_coding	-1	-0.0123191	0.971073	-1	-0.132282	0.358682	-1	-0.119963	0.389341
ENSMUSG00000005204	Senp3	11	69673115	69682084	8970	-	protein_coding	1	0.0459652	0.884472	1	0.185088	0.207083	1	0.139122	0.367398
ENSMUSG00000005220	Corin	5	72300025	72504473	204449	-	protein_coding	-1	-0.176746	0.777139	1	0.0151414	0.980675	1	0.191887
ENSMUSG00000005225	Plekha8	6	54595111	54645839	50729	+	protein_coding	1	0.960516	1.42801e-10	1	0.967708	1.77993e-10	1	0.00719211	0.98441
ENSMUSG00000005233	Spc25	2	69193895	69206194	12300	-	protein_coding	1	0.12504	0.624108	1	0.267829	0.0957934	1	0.142789	0.447833
ENSMUSG00000005251	Ripk4	16	97741933	97763787	21855	-	protein_coding	1	0.151117	0.736402	1	0.375671	0.141906	1	0.224554	0.435901
ENSMUSG00000005262	Ufd1	16	18811779	18835261	23483	+	protein_coding	-1	-0.0471922	0.888414	-1	-0.00943551	0.974965	1	0.0377567	0.86927
ENSMUSG00000005299	Letm1	5	33739673	33782817	43145	-	protein_coding	-1	-0.241266	0.115509	-1	-0.131259	0.488161	1	0.110007	0.547772
ENSMUSG00000005312	Ubqln1	13	58176156	58215653	39498	-	protein_coding	-1	-0.0682972	0.771682	-1	-0.0626841	0.739685	1	0.00561306	0.979697
ENSMUSG00000005354	Txn2	15	77915047	77929006	13960	-	protein_coding	-1	-0.000484139	0.998834	1	0.0326548	0.897769	1	0.0331389	0.882769
ENSMUSG00000005362	Crbn	6	106780201	106800077	19877	-	protein_coding	1	0.189389	0.288454	1	0.231722	0.131276	1	0.0423333	0.855154
ENSMUSG00000005364	Il5ra	6	106710357	106749037	38681	-	protein_coding	1	0.348395	0.00994768	1	0.599062	3.45592e-07	1	0.250666	0.0842762
ENSMUSG00000005370	Msh6	17	87975062	87990892	15831	+	protein_coding	1	0.474652	0.000423037	1	0.193525	0.285266	-1	-0.281127	0.0681081
ENSMUSG00000005371	Fbxo11	17	87990859	88065291	74433	-	protein_coding	-1	-0.0546967	0.877184	1	0.0692752	0.781443	1	0.123972	0.512661
ENSMUSG00000005373	Mlxipl	5	135089890	135138382	48493	+	protein_coding	1	0.453253	0.272461	-1	-0.209682	0.687849	-1	-0.662935	0.0469017
ENSMUSG00000005374	Tbl2	5	135149657	135165760	16104	+	protein_coding	-1	-0.299963	0.147808	-1	-0.403461	0.0243894	-1	-0.103498	0.692608
ENSMUSG00000005378	Bud23	5	135052957	135064959	12003	-	protein_coding	-1	-0.100082	0.707211	-1	-0.0164	0.957682	1	0.0836819	0.684062
ENSMUSG00000005397	Nid1	13	13437551	13512269	74719	+	protein_coding	-1	-0.343561	0.421865	1	0.0296657	0.964192	1	0.373227	0.295251
ENSMUSG00000005410	Mcm5	8	75109569	75128439	18871	+	protein_coding	1	0.0236303	0.948148	1	0.181161	0.200316	1	0.157531	0.268078
ENSMUSG00000005413	Hmox1	8	75093621	75100589	6969	+	protein_coding	1	0.740169	8.77067e-05	-1	-0.187957	0.564962	-1	-0.928127	1.09394e-06
ENSMUSG00000005417	Mprip	11	59661305	59780860	119556	+	protein_coding	-1	-0.0112095	0.976844	1	0.16573	0.314154	1	0.176939	0.245688
ENSMUSG00000005442	Cic	7	25267704	25294159	26456	+	protein_coding	1	0.217062	0.184555	-1	-0.167146	0.331798	-1	-0.384208	0.00290707
ENSMUSG00000005447	Pafah1b3	7	25295049	25297986	2938	-	protein_coding	1	0.531235	9.55745e-08	1	0.326554	0.00334021	-1	-0.204682	0.102697
ENSMUSG00000005465	Il27ra	8	84030294	84042589	12296	-	protein_coding	-1	-0.807656	1.76856e-05	-1	-1.23671	2.5292e-11	-1	-0.429056	0.0732575
ENSMUSG00000005469	Prkaca	8	83972993	83996443	23451	+	protein_coding	1	0.147081	0.481416	-1	-0.210428	0.195426	-1	-0.357509	0.00871793
ENSMUSG00000005470	Asf1b	8	83955507	83970197	14691	+	protein_coding	1	0.0230271	0.957977	1	0.193798	0.287394	1	0.170771	0.343024
ENSMUSG00000005481	Ddx39	8	83715177	83726892	11716	+	protein_coding	1	0.0134242	0.97016	1	0.0166517	0.947578	1	0.0032275	0.988844
ENSMUSG00000005483	Dnajb1	8	83608193	83612653	4461	+	protein_coding	-1	-0.0393585	0.916965	-1	-0.147599	0.430351	-1	-0.108241	0.56853
ENSMUSG00000005493	Msh4	3	153857149	153906138	48990	-	protein_coding	-1	-0.1444	0.82895	1	0.0105374	0.986534	1	0.154938
ENSMUSG00000005501	Usp40	1	87945119	88008551	63433	-	protein_coding	1	0.0698286	0.837181	1	0.322289	0.0345234	1	0.25246	0.116129
ENSMUSG00000005505	Kbtbd4	2	90904740	90911626	6887	+	protein_coding	1	0.353557	0.160481	1	0.131399	0.714398	-1	-0.222158	0.417372
ENSMUSG00000005506	Celf1	2	90940382	91019497	79116	+	protein_coding	-1	-0.0983311	0.58264	1	0.111994	0.435521	1	0.210325	0.0581817
ENSMUSG00000005510	Ndufs3	2	90894634	90904827	10194	-	protein_coding	-1	-0.0238336	0.954959	-1	-0.108054	0.624035	-1	-0.0842202	0.692608
ENSMUSG00000005514	Por	5	135670033	135735326	65294	+	protein_coding	-1	-0.0147678	0.972953	-1	-0.51836	0.000129418	-1	-0.503592	0.00025998
ENSMUSG00000005533	Igf1r	7	67952827	68233668	280842	+	protein_coding	-1	-0.623489	0.00870882	-1	-0.512182	0.0333409	1	0.111307
ENSMUSG00000005534	Insr	8	3122061	3279617	157557	-	protein_coding	1	0.339117	0.0180004	1	0.208156	0.219736	-1	-0.130961	0.480534
ENSMUSG00000005540	Fcer2a	8	3681737	3694175	12439	-	protein_coding	1	0.576451	0.0961865	-1	-0.175194	0.735045	-1	-0.751645	0.0136591
ENSMUSG00000005553	Atp4a	7	30712209	30725534	13326	+	protein_coding	1	0.127	0.869708	1	0.791106	0.0101729	1	0.664106	0.0386826
ENSMUSG00000005566	Trim28	7	12999114	13031035	31922	+	protein_coding	-1	-0.0832927	0.69015	-1	-0.0128497	0.957888	1	0.070443	0.657891
ENSMUSG00000005575	Ube2m	7	13035120	13038275	3156	-	protein_coding	-1	-0.0409233	0.912301	-1	-0.0610569	0.800965	-1	-0.0201336	0.935373
ENSMUSG00000005580	Adcy9	16	4287529	4420498	132970	-	protein_coding	1	0.34512	0.303327	-1	-0.0478333	0.931648	-1	-0.392954	0.179057
ENSMUSG00000005583	Mef2c	13	83504034	83667080	163047	+	protein_coding	1	0.520848	5.68639e-05	1	0.42584	0.00196869	-1	-0.0950077	0.647164
ENSMUSG00000005609	Ctr9	7	111028951	111056377	27427	+	protein_coding	-1	-0.112145	0.608249	-1	-0.0983932	0.613511	1	0.0137521	0.956841
ENSMUSG00000005610	Eif4g2	7	111067750	111083030	15281	-	protein_coding	-1	-0.171833	0.292722	1	0.225619	0.0971039	1	0.397452	0.000559718
ENSMUSG00000005611	Mrvi1	7	110868266	110982461	114196	-	protein_coding	1	0.75049	0.0291339	1	0.0670396	0.923438	-1	-0.68345	0.0457224
ENSMUSG00000005615	Pcyt1a	16	32430921	32475070	44150	+	protein_coding	1	0.107484	0.639392	-1	-0.249066	0.0807482	-1	-0.35655	0.00515583
ENSMUSG00000005621	Zfp592	7	80993681	81045164	51484	+	protein_coding	1	0.0127849	0.972622	1	0.0533925	0.809392	1	0.0406076	0.843866
ENSMUSG00000005625	Psmd4	3	95032694	95042614	9921	-	protein_coding	1	0.0412538	0.896647	-1	-0.0849282	0.665271	-1	-0.126182	0.422799
ENSMUSG00000005628	Tmod4	3	95124476	95129209	4734	+	protein_coding	1	0.450122	0.287154	1	0.516888	0.164462	1	0.0667655	0.90715
ENSMUSG00000005656	Snx6	12	54746349	54795703	49355	-	protein_coding	-1	-0.000631117	0.998834	1	0.0818176	0.712953	1	0.0824487	0.676196
ENSMUSG00000005667	Mthfd2	6	83305691	83325908	20218	-	protein_coding	1	0.0709858	0.799179	1	0.289732	0.0255804	1	0.218746	0.114101
ENSMUSG00000005674	Tomm40l	1	171216011	171222514	6504	-	protein_coding	-1	-0.0584527	0.917739	-1	-0.156042	0.62985	-1	-0.097589	0.763505
ENSMUSG00000005682	Pan2	10	128303335	128321358	18024	+	protein_coding	1	0.211092	0.187278	1	0.113217	0.565852	-1	-0.0978756	0.597014
ENSMUSG00000005683	Cs	10	128337734	128362479	24746	+	protein_coding	1	0.0573861	0.815703	1	0.0767214	0.665271	1	0.0193353	0.923492
ENSMUSG00000005686	Ampd3	7	110768206	110812405	44200	+	protein_coding	1	1.24792	2.02912e-30	1	0.85852	6.39688e-14	-1	-0.389402	0.00249973
ENSMUSG00000005687	Bcas2	3	103171655	103179166	7512	+	protein_coding	1	0.140485	0.442088	1	0.169288	0.265623	1	0.0288038	0.896062
ENSMUSG00000005698	Ctcf	8	105636568	105682922	46355	+	protein_coding	-1	-0.0222564	0.947781	1	0.144111	0.306672	1	0.166367	0.192565
ENSMUSG00000005699	Pard6a	8	105701148	105703496	2349	+	protein_coding	-1	-0.0625496	0.916965	-1	-0.0535582	0.904206	1	0.00899135	0.98441
ENSMUSG00000005705	Agrp	8	105566698	105637393	70696	-	protein_coding	-1	-0.0211172	0.983849	-1	-0.190915	0.721352	-1	-0.169797	0.725477
ENSMUSG00000005718	Tfap4	16	4544661	4559854	15194	-	protein_coding	-1	-0.298036	0.118919	-1	-0.18559	0.408205	1	0.112446	0.644134
ENSMUSG00000005732	Ranbp1	16	18239784	18248732	8949	-	protein_coding	-1	-0.0822407	0.829209	1	0.0897278	0.758678	1	0.171968	0.427938
ENSMUSG00000005763	Cd247	1	165788681	165877277	88597	+	protein_coding	-1	-0.0466919	0.955467	-1	-0.722503	0.0131455	-1	-0.675811	0.0229156
ENSMUSG00000005774	Rfx5	3	94954075	94961561	7487	+	protein_coding	1	0.056955	0.876473	1	0.0820543	0.744079	1	0.0250993	0.925199
ENSMUSG00000005779	Psmb4	3	94884093	94886961	2869	-	protein_coding	1	0.0405225	0.889492	-1	-0.039727	0.855628	-1	-0.0802495	0.618733
ENSMUSG00000005802	Slc30a4	2	122681233	122702663	21431	-	protein_coding	-1	-0.835952	2.16484e-10	-1	-0.242838	0.179928	1	0.593114	3.66807e-05
ENSMUSG00000005804	Bloc1s6	2	122738503	122749475	10973	+	protein_coding	1	0.0488657	0.891372	1	0.0489088	0.857289	1	4.31424e-05	1
ENSMUSG00000005813	Metap1	3	138458956	138489515	30560	-	protein_coding	1	0.041078	0.917315	1	0.201149	0.246354	1	0.160071	0.368499
ENSMUSG00000005823	Gpr108	17	57234635	57248446	13812	-	protein_coding	1	0.272941	0.133511	-1	-0.116149	0.639648	-1	-0.38909	0.013799
ENSMUSG00000005824	Tnfsf14	17	57189492	57194177	4686	-	protein_coding	1	0.187706	0.686011	-1	-0.70236	0.00508771	-1	-0.890066	0.000182046
ENSMUSG00000005846	Rsl1d1	16	11192970	11203331	10362	-	protein_coding	-1	-0.183022	0.346654	1	0.153287	0.420111	1	0.336308	0.0175547
ENSMUSG00000005871	Apc	18	34220924	34322552	101629	+	protein_coding	-1	-0.108355	0.603591	1	0.077281	0.697752	1	0.185636	0.17838
ENSMUSG00000005873	Reep5	18	34344885	34374070	29186	-	protein_coding	-1	-0.429288	6.65643e-05	-1	-0.665243	4.73873e-11	-1	-0.235956	0.0644449
ENSMUSG00000005881	Ergic3	2	156008045	156018279	10235	+	protein_coding	1	0.116272	0.670616	-1	-0.222887	0.211039	-1	-0.339159	0.0261097
ENSMUSG00000005882	Uqcc1	2	155846894	155930310	83417	-	protein_coding	1	0.0434832	0.911932	1	0.0614786	0.816536	1	0.0179953	0.948725
ENSMUSG00000005883	Spo11	2	172977700	172993576	15877	+	protein_coding	1	0.0267177	0.974754	1	0.0514766	0.931327	1	0.024759
ENSMUSG00000005886	Ncoa2	1	13139105	13374083	234979	-	protein_coding	1	0.13979	0.458035	1	0.0982262	0.608727	-1	-0.0415634	0.843837
ENSMUSG00000005893	Nr2c2	6	92091390	92174294	82905	+	protein_coding	1	0.0191704	0.963024	1	0.204796	0.215193	1	0.185625	0.257992
ENSMUSG00000005897	Nr2c1	10	94148023	94197211	49189	+	protein_coding	1	0.0151791	0.980593	-1	-0.0537588	0.893772	-1	-0.0689378	0.838954
ENSMUSG00000005899	Smpd4	16	17619354	17644828	25475	+	protein_coding	1	0.00620112	0.988185	1	0.0457403	0.845499	1	0.0395391	0.849626
ENSMUSG00000005907	Pex1	5	3596066	3637232	41167	+	protein_coding	1	0.0559601	0.890644	-1	-0.05459	0.863064	-1	-0.11055	0.636398
ENSMUSG00000005917	Otx1	11	21994764	22002897	8134	-	protein_coding	-1	-0.104851	0.869708	-1	-0.180272	0.666936	-1	-0.0754204	0.868702
ENSMUSG00000005936	Kctd20	17	28951950	28969549	17600	+	protein_coding	1	0.127952	0.456921	1	0.0114715	0.964631	-1	-0.11648	0.427938
ENSMUSG00000005947	Itgae	11	73090583	73147446	56864	+	protein_coding	1	0.00192807	0.998834	1	0.191046	0.724243	1	0.189118	0.69389
ENSMUSG00000005949	Ctns	11	73183596	73199042	15447	-	protein_coding	1	0.380119	0.0745171	1	0.159405	0.593825	-1	-0.220714	0.366458
ENSMUSG00000005950	P2rx5	11	73160421	73172685	12265	+	protein_coding	1	0.0820166	0.925403	-1	-0.267085	0.543562	-1	-0.349102
ENSMUSG00000005951	Shpk	11	73199460	73224511	25052	+	protein_coding	1	0.260803	0.608837	1	0.230102	0.614751	-1	-0.0307016	0.95926
ENSMUSG00000005968	Tuft1	3	94612757	94658872	46116	-	protein_coding	1	0.983707	5.97609e-09	1	1.32494	7.98422e-16	1	0.341238	0.102247
ENSMUSG00000005973	Rcn1	2	105386291	105399319	13029	-	protein_coding	-1	-2.07427	1.9395e-15	-1	-1.12682	6.48947e-05	1	0.947447	0.0021134
ENSMUSG00000005980	Dnase1	16	4036942	4040024	3083	+	protein_coding	-1	-0.203187	0.59129	-1	-0.0845059	0.843284	1	0.118681	0.73088
ENSMUSG00000005981	Trap1	16	4039971	4077827	37857	-	protein_coding	-1	-0.104341	0.579453	1	0.0739344	0.680869	1	0.178276	0.152587
ENSMUSG00000005982	Naa60	16	3872375	3904770	32396	+	protein_coding	1	0.0931937	0.736402	-1	-0.0328798	0.907744	-1	-0.126073	0.493331
ENSMUSG00000005983	1700037C18Rik	16	3895179	3908689	13511	-	protein_coding	-1	-0.057099	0.931126	1	0.130888	0.740038	1	0.187987	0.553101
ENSMUSG00000005986	Ankrd13d	19	4270180	4283137	12958	-	protein_coding	1	0.267258	0.438445	1	0.0474798	0.925508	-1	-0.219779	0.47904
ENSMUSG00000006005	Tpr	1	150392838	150449935	57098	+	protein_coding	1	0.217411	0.0962788	1	0.347696	0.00138152	1	0.130285	0.363533
ENSMUSG00000006010	Odr4	1	150361305	150393080	31776	-	protein_coding	1	0.246096	0.1736	1	0.314379	0.0487893	1	0.0682834	0.771508
ENSMUSG00000006014	Prg4	1	150449412	150466165	16754	-	protein_coding	-1	-0.0986377	0.913445	1	0.37006	0.393653	1	0.468698	0.213108
ENSMUSG00000006019	Dhx34	7	16197147	16222037	24891	-	protein_coding	1	0.37999	0.0211693	-1	-0.093194	0.735439	-1	-0.473184	0.00232871
ENSMUSG00000006021	Kptn	7	16119895	16127516	7622	+	protein_coding	-1	-0.332708	0.0174725	-1	-0.426626	0.0012227	-1	-0.0939175	0.64557
ENSMUSG00000006024	Napa	7	16098458	16117975	19518	+	protein_coding	-1	-0.232129	0.0581696	-1	-0.420933	3.69788e-05	-1	-0.188804	0.132511
ENSMUSG00000006050	Sra1	18	36666681	36670815	4135	-	protein_coding	1	0.0884997	0.769714	1	0.115147	0.601292	1	0.0266476	0.919692
ENSMUSG00000006057	Atp5g1	11	96068852	96075670	6819	-	protein_coding	1	0.090564	0.837728	1	0.429145	0.0291684	1	0.338581	0.103265
ENSMUSG00000006058	Snf8	11	96034885	96047430	12546	+	protein_coding	-1	-0.0532022	0.887004	1	0.0066649	0.983484	1	0.0598671	0.801998
ENSMUSG00000006095	Tbcb	7	30224131	30232272	8142	-	protein_coding	-1	-0.153082	0.577813	-1	-0.180298	0.421193	-1	-0.0272162	0.928457
ENSMUSG00000006127	Inpp5k	11	75630988	75648871	17884	+	protein_coding	1	0.140269	0.515305	-1	-0.0629718	0.799908	-1	-0.203241	0.201519
ENSMUSG00000006134	Crkl	16	17451987	17487434	35448	+	protein_coding	1	0.08733	0.690542	1	0.159167	0.263894	1	0.0718373	0.673156
ENSMUSG00000006154	Eps8l1	7	4460674	4480487	19814	+	protein_coding	1	0.445975	0.291719	1	0.130584	0.826404	-1	-0.31539	0.447036
ENSMUSG00000006169	Clint1	11	45851964	45910625	58662	+	protein_coding	1	0.19162	0.360616	1	0.198783	0.290674	1	0.00716312	0.981083
ENSMUSG00000006179	Prss16	13	22002173	22009742	7570	-	protein_coding	1	0.0470342	0.962515	-1	-0.22792	0.664009	-1	-0.274954	0.534879
ENSMUSG00000006191	Cdkal1	13	29191746	29855674	663929	-	protein_coding	-1	-0.0043595	0.994408	1	0.200798	0.356063	1	0.205157	0.312922
ENSMUSG00000006205	Htra1	7	130936111	130985660	49550	+	protein_coding	-1	-0.181726	0.740711	1	0.287261	0.434538	1	0.468987
ENSMUSG00000006215	Zbtb17	4	141444654	141467930	23277	+	protein_coding	-1	-0.0468685	0.920872	-1	-0.184259	0.429461	-1	-0.137391	0.558595
ENSMUSG00000006219	Fblim1	4	141576062	141606096	30035	-	protein_coding	1	0.109927	0.879175	-1	-0.117013	0.817683	-1	-0.22694
ENSMUSG00000006235	Epor	9	21958897	21963506	4610	-	protein_coding	-1	-0.592363	0.0398947	-1	-0.875462	0.000770091	-1	-0.283098	0.4344
ENSMUSG00000006241	Ccdc159	9	21927471	21935872	8402	+	protein_coding	-1	-0.45136	0.30605	-1	-0.336086	0.462367	1	0.115274	0.832877
ENSMUSG00000006262	Mob1b	5	88720855	88764220	43366	+	protein_coding	-1	-0.0822246	0.801572	1	0.183689	0.338585	1	0.265913	0.101092
ENSMUSG00000006273	Atp6v1b2	8	69088646	69113711	25066	+	protein_coding	1	0.173764	0.199648	1	0.0823396	0.630069	-1	-0.0914248	0.539032
ENSMUSG00000006276	Eps15l1	8	72340999	72421460	80462	-	protein_coding	1	0.0442939	0.883637	-1	-0.225079	0.0875378	-1	-0.269373	0.0283263
ENSMUSG00000006281	Tep1	14	50824059	50870560	46502	-	protein_coding	1	0.261862	0.0787575	1	0.122063	0.536344	-1	-0.139798	0.416883
ENSMUSG00000006288	Ttc5	14	50765415	50785519	20105	-	protein_coding	1	0.126849	0.58264	1	0.00502096	0.986551	-1	-0.121828	0.506443
ENSMUSG00000006289	Osgep	14	50906478	50924893	18416	-	protein_coding	1	0.12001	0.632733	1	0.0915921	0.695613	-1	-0.0284182	0.911869
ENSMUSG00000006299	Aamp	1	74279840	74284738	4899	-	protein_coding	-1	-0.0853471	0.727161	-1	-0.160617	0.300466	-1	-0.0752699	0.680498
ENSMUSG00000006301	Tmbim1	1	74288247	74305622	17376	-	protein_coding	-1	-0.209543	0.391368	-1	-0.213167	0.342378	-1	-0.00362378	0.991217
ENSMUSG00000006304	Arpc2	1	74236084	74268209	32126	+	protein_coding	1	0.194646	0.134549	1	0.0831146	0.627885	-1	-0.111531	0.431639
ENSMUSG00000006307	Kmt2b	7	30568858	30588726	19869	-	protein_coding	1	0.00732774	0.986715	-1	-0.156423	0.37411	-1	-0.163751	0.312922
ENSMUSG00000006310	Zbtb32	7	30589681	30598909	9229	-	protein_coding	1	0.396053	0.000251901	-1	-0.364904	0.00107155	-1	-0.760958	1.48479e-14
ENSMUSG00000006313	Upk1a	7	30603092	30612847	9756	-	protein_coding	1	0.274741	0.644006	1	0.0885753	0.891669	-1	-0.186166	0.707565
ENSMUSG00000006315	Tmem147	7	30727701	30729540	1840	-	protein_coding	1	0.0203599	0.959298	-1	-0.0596512	0.801563	-1	-0.0800111	0.683642
ENSMUSG00000006333	Rps9	7	3703993	3706897	2905	+	protein_coding	1	0.0969168	0.671486	-1	-0.00610402	0.981453	-1	-0.103021	0.53311
ENSMUSG00000006335	Tfpt	7	3620324	3629929	9606	-	protein_coding	1	0.10204	0.775847	-1	-0.0919319	0.755802	-1	-0.193972	0.362854
ENSMUSG00000006342	Susd2	10	75636706	75644008	7303	-	protein_coding	-1	-0.306679	0.562872	-1	-0.287196	0.531766	1	0.0194833	0.976225
ENSMUSG00000006356	Crip2	12	113140236	113145506	5271	+	protein_coding	-1	-0.158207	0.814666	-1	-0.601737	0.0750105	-1	-0.44353	0.221156
ENSMUSG00000006360	Crip1	12	113146316	113153879	7564	+	protein_coding	1	0.3316	0.0585417	-1	-0.443025	0.00461213	-1	-0.774626	2.97373e-08
ENSMUSG00000006362	Cbfa2t3	8	122625141	122699109	73969	-	protein_coding	-1	-0.132066	0.582932	-1	-0.27645	0.0738182	-1	-0.144385	0.430718
ENSMUSG00000006373	Pgrmc1	X	36598206	36606079	7874	+	protein_coding	-1	-0.696483	3.39141e-07	-1	-0.351425	0.0313532	1	0.345058	0.037882
ENSMUSG00000006378	Gcat	15	79030874	79038353	7480	+	protein_coding	-1	-0.0632102	0.920619	-1	-0.327687	0.247205	-1	-0.264477	0.362854
ENSMUSG00000006390	Elovl1	4	118428093	118432953	4861	+	protein_coding	1	0.0737698	0.812788	-1	-0.0655243	0.798257	-1	-0.139294	0.451267
ENSMUSG00000006392	Med8	4	118409337	118415782	6446	+	protein_coding	1	0.0166218	0.971073	-1	-0.0824976	0.750802	-1	-0.0991194	0.650597
ENSMUSG00000006395	Hyi	4	118359990	118362744	2755	+	polymorphic_pseudogene	-1	-0.197337	0.609615	-1	-0.253015	0.409147	-1	-0.0556778	0.892498
ENSMUSG00000006398	Cdc20	4	118432901	118437352	4452	-	protein_coding	-1	-0.0736077	0.816018	-1	-0.0724589	0.771759	1	0.00114877	0.997099
ENSMUSG00000006403	Adamts4	1	171250421	171260637	10217	+	protein_coding	-1	-0.0952097	0.890644	-1	-0.144012	0.750277	-1	-0.0488023
ENSMUSG00000006411	Nectin4	1	171370099	171388598	18500	+	protein_coding	-1	-0.0719722	0.942379	-1	-0.782106	0.0168807	-1	-0.710134	0.0331362
ENSMUSG00000006412	Pfdn2	1	171345670	171359254	13585	+	protein_coding	-1	-0.185992	0.380909	-1	-0.184179	0.346835	1	0.00181387	0.995443
ENSMUSG00000006418	Rnf114	2	167492645	167516173	23529	+	protein_coding	1	0.250637	0.105633	-1	-0.294699	0.0399253	-1	-0.545336	8.29139e-06
ENSMUSG00000006423	C330007P06Rik	X	36823737	36874111	50375	-	protein_coding	-1	-0.389794	0.00397387	-1	-0.474126	0.000285394	-1	-0.0843322	0.692608
ENSMUSG00000006442	Srm	4	148591503	148594993	3491	+	protein_coding	-1	-0.388254	0.00569332	-1	-0.239893	0.141205	1	0.14836	0.419169
ENSMUSG00000006456	Rbm14	19	4800569	4811634	11066	-	protein_coding	-1	-0.133407	0.537307	-1	-0.117389	0.554973	1	0.0160182	0.951217
ENSMUSG00000006457	Actn3	19	4861216	4877909	16694	-	protein_coding	-1	-0.407366	0.229285	-1	-0.275375	0.443163	1	0.13199
ENSMUSG00000006463	Zdhhc24	19	4878668	4885397	6730	+	protein_coding	-1	-0.130299	0.739184	-1	-0.125835	0.697752	1	0.00446407	0.99059
ENSMUSG00000006464	Bbs1	19	4886878	4906628	19751	-	protein_coding	1	0.0868793	0.888434	1	0.0566834	0.90972	-1	-0.030196	0.949038
ENSMUSG00000006471	Ndor1	2	25244821	25256022	11202	-	protein_coding	1	0.0510656	0.916199	1	0.0886178	0.775726	1	0.0375522	0.906041
ENSMUSG00000006476	Nsmf	2	25054355	25062881	8527	+	protein_coding	1	0.0178777	0.982583	1	0.117391	0.798867	1	0.0995129	0.813656
ENSMUSG00000006494	Pdk1	2	71873224	71903858	30635	+	protein_coding	1	0.107969	0.688766	1	0.0394893	0.888025	-1	-0.0684796	0.755887
ENSMUSG00000006498	Ptbp1	10	79854427	79864771	10345	+	protein_coding	1	0.0475065	0.868314	-1	-0.113155	0.488423	-1	-0.160661	0.23303
ENSMUSG00000006517	Mvd	8	122433601	122443422	9822	-	protein_coding	1	0.0356323	0.934347	-1	-0.242378	0.162947	-1	-0.278011	0.0869956
ENSMUSG00000006519	Cyba	8	122424776	122432930	8155	-	protein_coding	1	0.07845	0.737324	-1	-0.227422	0.069239	-1	-0.305872	0.00727395
ENSMUSG00000006526	Stimate	14	30825590	30877210	51621	+	protein_coding	-1	-0.055065	0.9142	-1	-0.0766756	0.824898	-1	-0.0216106	0.954174
ENSMUSG00000006527	Sfmbt1	14	30714849	30822721	107873	+	protein_coding	1	0.69391	2.25532e-12	1	0.571811	1.95223e-08	-1	-0.122099	0.417975
ENSMUSG00000006542	Prkag3	1	74738922	74749221	10300	-	protein_coding	-1	-1.60199	1.65236e-09	-1	-1.08659	0.000134645	1	0.515402	0.147792
ENSMUSG00000006546	Cryba2	1	74889934	74893143	3210	-	protein_coding	-1	-0.247726	0.413712	-1	-0.58934	0.00476525	-1	-0.341614	0.161093
ENSMUSG00000006567	Atp7b	8	21992785	22060305	67521	-	protein_coding	1	0.0736012	0.929647	-1	-0.787368	0.00708924	-1	-0.860969	0.00274109
ENSMUSG00000006575	Rundc3a	11	102393403	102402555	9153	+	protein_coding	-1	-0.108686	0.812788	-1	-0.420493	0.0681794	-1	-0.311807	0.208266
ENSMUSG00000006576	Slc4a3	1	75546266	75562172	15907	+	protein_coding	1	0.0987151	0.903688	-1	-0.0660801	0.914346	-1	-0.164795
ENSMUSG00000006585	Cdt1	8	122568015	122573554	5540	+	protein_coding	1	0.0376278	0.940681	-1	-0.120919	0.652774	-1	-0.158547	0.47639
ENSMUSG00000006586	Runx1t1	4	13743436	13893649	150214	+	protein_coding	1	0.102516	0.891586	1	0.0753803	0.895092	-1	-0.0271359
ENSMUSG00000006587	Snai3	8	122454208	122460733	6526	-	protein_coding	-1	-0.284952	0.48155	-1	-1.06577	1.51468e-05	-1	-0.78082	0.00370029
ENSMUSG00000006589	Aprt	8	122574635	122576909	2275	-	protein_coding	-1	-0.439892	0.000322736	-1	-0.250529	0.0856336	1	0.189363	0.224229
ENSMUSG00000006599	Gtf2h1	7	46796103	46823800	27698	+	protein_coding	1	0.0431437	0.890724	1	0.327408	0.0065392	1	0.284264	0.0230086
ENSMUSG00000006611	Hfe	13	23702034	23710854	8821	-	protein_coding	-1	-0.448715	0.228085	-1	-0.0237741	0.970119	1	0.424941
ENSMUSG00000006638	Abhd1	5	30950066	30955091	5026	+	polymorphic_pseudogene	-1	-0.174763	0.811114	1	0.121018	0.846142	1	0.295782	0.497126
ENSMUSG00000006641	Slc5a6	5	31036036	31048924	12889	-	protein_coding	-1	-0.157013	0.641638	-1	-0.0233538	0.956112	1	0.13366	0.621811
ENSMUSG00000006649	Nphs1	7	30458315	30487223	28909	+	protein_coding	1	0.311517	0.558681	1	0.768579	0.0173053	1	0.457061	0.219281
ENSMUSG00000006651	Aplp1	7	30434982	30445535	10554	-	protein_coding	1	0.113784	0.848104	-1	-0.822562	0.000615977	-1	-0.936346	6.90778e-05
ENSMUSG00000006673	Qrich1	9	108516806	108560163	43358	+	protein_coding	-1	-0.00770853	0.983735	1	0.0638161	0.752702	1	0.0715246	0.681673
ENSMUSG00000006675	P4htm	9	108578862	108597667	18806	-	protein_coding	-1	-0.790583	0.00222991	-1	-0.238448	0.550028	1	0.552135	0.0583478
ENSMUSG00000006676	Usp19	9	108490602	108502337	11736	+	protein_coding	1	0.0350902	0.91793	-1	-0.0175418	0.947769	-1	-0.052632	0.788525
ENSMUSG00000006678	Pola1	X	93304767	93632155	327389	-	protein_coding	1	0.104507	0.714056	1	0.302103	0.0502636	1	0.197596	0.248642
ENSMUSG00000006699	Cdc42	4	137319696	137357720	38025	-	protein_coding	1	0.0556925	0.856731	1	0.101118	0.600154	1	0.0454254	0.829923
ENSMUSG00000006705	Pknox1	17	31564734	31607693	42960	+	protein_coding	-1	-0.0200255	0.960848	1	0.0408916	0.880339	1	0.0609171	0.779976
ENSMUSG00000006715	Gmnn	13	24751845	24761923	10079	-	protein_coding	-1	-0.116358	0.655935	1	0.0794142	0.745032	1	0.195773	0.243919
ENSMUSG00000006717	Acot13	13	24817948	24831540	13593	-	protein_coding	1	0.319244	0.121064	1	0.143043	0.605437	-1	-0.176202	0.44983
ENSMUSG00000006720	Zfp184	13	21945094	21960779	15686	+	protein_coding	-1	-0.376625	0.357428	1	0.257688	0.551402	1	0.634314	0.0378693
ENSMUSG00000006724	Cyp27b1	10	127048250	127053006	4757	+	protein_coding	-1	-0.135703	0.8658	-1	-0.0763013	0.908373	1	0.0594022	0.920158
ENSMUSG00000006728	Cdk4	10	127063534	127067920	4387	+	protein_coding	-1	-0.0272942	0.932615	-1	-0.0866094	0.614085	-1	-0.0593152	0.727051
ENSMUSG00000006731	B4galnt1	10	127165225	127172330	7106	+	protein_coding	-1	-0.0434383	0.928472	-1	-0.432285	0.00976994	-1	-0.388846	0.0239671
ENSMUSG00000006732	Mettl1	10	127041414	127046365	4952	+	protein_coding	-1	-0.113251	0.664573	-1	-0.26892	0.0904773	-1	-0.155669	0.397077
ENSMUSG00000006736	Tspan31	10	127067280	127070264	2985	-	protein_coding	-1	-0.0239118	0.95227	-1	-0.0251034	0.929398	-1	-0.00119158	0.996985
ENSMUSG00000006740	Kif5b	18	6201002	6242174	41173	-	protein_coding	-1	-0.0946853	0.722794	1	0.208857	0.183692	1	0.303542	0.026897
ENSMUSG00000006763	Saal1	7	46686108	46710680	24573	-	protein_coding	-1	-0.146558	0.474624	1	0.0468108	0.856458	1	0.193369	0.216752
ENSMUSG00000006782	Cnp	11	100574904	100591729	16826	+	protein_coding	1	0.320138	0.0215871	1	0.136924	0.469316	-1	-0.183214	0.249436
ENSMUSG00000006784	Ttc25	11	100545607	100572568	26962	+	protein_coding	-1	-0.537453	0.092926	-1	-0.549455	0.0800763	-1	-0.012002	0.98441
ENSMUSG00000006818	Sod2	17	13006846	13040063	33218	+	protein_coding	-1	-0.306353	0.0154399	-1	-0.181558	0.230937	1	0.124795	0.445338
ENSMUSG00000006850	Tmco6	18	36735039	36742397	7359	+	protein_coding	1	0.0518826	0.919084	-1	-0.348019	0.097201	-1	-0.399902	0.042782
ENSMUSG00000006906	Stambp	6	83543211	83572729	29519	-	protein_coding	1	0.0195589	0.965222	1	0.0867571	0.737747	1	0.0671982	0.780419
ENSMUSG00000006920	Ezh1	11	101191115	101226463	35349	-	protein_coding	1	0.236724	0.208303	-1	-0.0335969	0.915806	-1	-0.270321	0.106425
ENSMUSG00000006930	Hap1	11	100347327	100356128	8802	-	protein_coding	-1	-0.457195	0.00362363	-1	-1.05182	7.35209e-14	-1	-0.594626	0.000153429
ENSMUSG00000006932	Ctnnb1	9	120929216	120960507	31292	+	protein_coding	1	0.428665	1.21415e-05	-1	-0.0116254	0.961803	-1	-0.440291	7.76364e-06
ENSMUSG00000006941	Eif1b	9	120492232	120495330	3099	+	protein_coding	-1	-0.223989	0.246752	-1	-0.221034	0.234497	1	0.00295486	0.992032
ENSMUSG00000006948	Klk4	7	43881160	43885804	4645	+	protein_coding	1	3.83763	8.66764e-105	1	2.26069	3.38505e-33	-1	-1.57693	8.26156e-23
ENSMUSG00000006998	Psmd2	16	20651652	20663414	11763	+	protein_coding	-1	-0.0681226	0.782727	1	0.0874726	0.618771	1	0.155595	0.245373
ENSMUSG00000007021	Syngr3	17	24685092	24689955	4864	-	protein_coding	1	0.14914	0.795006	-1	-0.268232	0.430343	-1	-0.417371
ENSMUSG00000007029	Vars	17	35000987	35016322	15336	+	protein_coding	1	0.0116643	0.973395	-1	-0.438591	3.61259e-05	-1	-0.450256	2.37765e-05
ENSMUSG00000007030	Vwa7	17	35016579	35026741	10163	+	protein_coding	1	0.0216242	0.973801	1	0.128075	0.735251	1	0.10645	0.758337
ENSMUSG00000007033	Hspa1l	17	34972703	34979285	6583	+	protein_coding	-1	-0.059206	0.952545	1	0.172412	0.761743	1	0.231618	0.618049
ENSMUSG00000007034	Slc44a4	17	34914466	34930436	15971	+	protein_coding	1	0.304311	0.480897	-1	-0.136622	0.771759	-1	-0.440933
ENSMUSG00000007035	Msh5	17	35028605	35046745	18141	-	protein_coding	1	0.35933	0.029727	1	0.160731	0.473596	-1	-0.198599	0.303503
ENSMUSG00000007036	Abhd16a	17	35089263	35102987	13725	+	protein_coding	-1	-0.0351171	0.931785	-1	-0.238632	0.152165	-1	-0.203515	0.229683
ENSMUSG00000007038	Neu1	17	34931253	34935953	4701	+	protein_coding	1	0.193909	0.263573	-1	-0.243744	0.10845	-1	-0.437653	0.000613452
ENSMUSG00000007039	Ddah2	17	35059035	35062095	3061	+	protein_coding	-1	-0.165	0.74454	-1	-0.633	0.0140379	-1	-0.468	0.0952265
ENSMUSG00000007041	Clic1	17	35049966	35058749	8784	+	protein_coding	1	0.187033	0.17341	1	0.0576528	0.771759	-1	-0.12938	0.360501
ENSMUSG00000007050	Lsm2	17	34981862	34985891	4030	+	protein_coding	-1	-0.0172999	0.966269	1	0.0462011	0.862218	1	0.063501	0.765903
ENSMUSG00000007080	Pole	5	110286306	110337474	51169	+	protein_coding	1	0.109093	0.67679	1	0.112965	0.594761	1	0.00387277	0.988844
ENSMUSG00000007097	Atp1a2	1	172271709	172298064	26356	-	protein_coding	-1	-0.114777	0.891873	1	0.332695	0.469747	1	0.447471	0.247101
ENSMUSG00000007207	Stx1a	5	135023482	135051100	27619	+	protein_coding	-1	-0.0424969	0.950188	-1	-0.439034	0.0821202	-1	-0.396537	0.118334
ENSMUSG00000007216	Zfp775	6	48602063	48623227	21165	+	protein_coding	1	0.0544352	0.934347	-1	-0.0480479	0.921127	-1	-0.102483	0.779623
ENSMUSG00000007338	Mrpl49	19	6053622	6057785	4164	-	protein_coding	1	0.106492	0.668629	-1	-0.112372	0.584408	-1	-0.218864	0.151053
ENSMUSG00000007379	Dennd2c	3	103102604	103169769	67166	+	protein_coding	1	0.481312	0.0700991	1	0.320351	0.298062	-1	-0.16096	0.646909
ENSMUSG00000007411	Mark3	12	111574523	111656221	81699	+	protein_coding	-1	-0.102411	0.686956	1	0.00654645	0.982069	1	0.108958	0.55548
ENSMUSG00000007415	Gatad1	5	3632932	3657185	24254	-	protein_coding	-1	-0.0264854	0.934731	-1	-0.133099	0.362848	-1	-0.106614	0.46458
ENSMUSG00000007458	M6pr	6	122308720	122317680	8961	+	protein_coding	1	0.185525	0.212133	1	0.145826	0.347275	-1	-0.0396992	0.843441
ENSMUSG00000007476	Lrrc8a	2	30237715	30263790	26076	+	protein_coding	1	0.106811	0.879612	-1	-0.307587	0.43328	-1	-0.414398	0.213864
ENSMUSG00000007564	Ppp2r1a	17	20945311	20965916	20606	+	protein_coding	-1	-0.0379014	0.903113	-1	-0.0950112	0.593208	-1	-0.0571098	0.753323
ENSMUSG00000007570	Fance	17	28313519	28326572	13054	+	protein_coding	-1	-0.114084	0.691042	-1	-0.280778	0.0957934	-1	-0.166694	0.388721
ENSMUSG00000007589	Tinf2	14	55674689	55681820	7132	-	protein_coding	1	0.108339	0.618965	1	0.0303334	0.905425	-1	-0.0780057	0.673139
ENSMUSG00000007591	Tssk4	14	55650184	55652539	2356	+	protein_coding	-1	-0.0363263	0.971073	1	0.276648	0.573215	1	0.312974	0.464038
ENSMUSG00000007594	Hapln4	8	70083457	70090862	7406	+	protein_coding	1	0.0794735	0.934347	1	0.274124	0.578357	1	0.19465	0.691573
ENSMUSG00000007603	Dus3l	17	56764757	56770093	5337	+	protein_coding	-1	-0.00191088	0.997518	-1	-0.0168768	0.957838	-1	-0.0149659	0.95893
ENSMUSG00000007610	Gtpbp3	8	71488103	71499583	11481	+	protein_coding	-1	-0.132504	0.672084	-1	-0.237667	0.258067	-1	-0.105163	0.679077
ENSMUSG00000007613	Tgfbr1	4	47353222	47414931	61710	+	protein_coding	-1	-0.186831	0.469871	1	0.0636901	0.843602	1	0.250521	0.202367
ENSMUSG00000007617	Homer1	13	93299635	93405129	105495	+	protein_coding	1	0.000923793	0.998834	1	0.324174	0.01873	1	0.32325	0.0189646
ENSMUSG00000007646	Rad51c	11	87376645	87404954	28310	-	protein_coding	1	0.114362	0.786369	1	0.187897	0.505705	1	0.0735357	0.821724
ENSMUSG00000007656	Arpp19	9	75037614	75060313	22700	+	protein_coding	-1	-0.104314	0.669393	1	0.0309785	0.908373	1	0.135292	0.424286
ENSMUSG00000007659	Bcl2l1	2	152780668	152831728	51061	-	protein_coding	-1	-0.662707	0.00353425	-1	-0.445735	0.0871152	1	0.216972	0.498212
ENSMUSG00000007670	Khsrp	17	57021051	57031522	10472	-	protein_coding	-1	-0.0291107	0.925403	1	0.0519507	0.788733	1	0.0810614	0.597268
ENSMUSG00000007721	Ccdc124	8	70868227	70873935	5709	-	protein_coding	1	0.247847	0.194018	1	0.188689	0.358276	-1	-0.0591582	0.819539
ENSMUSG00000007739	Cct4	11	22990519	23003780	13262	+	protein_coding	-1	-0.116498	0.481857	1	0.209036	0.0721027	1	0.325535	0.00142827
ENSMUSG00000007777	0610009B22Rik	11	51685386	51688874	3489	-	protein_coding	-1	-0.0846779	0.866974	1	0.166614	0.593597	1	0.251292	0.321077
ENSMUSG00000007783	Cpt1c	7	44959372	44974851	15480	-	protein_coding	-1	-0.177553	0.802282	-1	-0.122574	0.841661	1	0.0549791	0.92544
ENSMUSG00000007812	Zfp655	5	145231715	145247302	15588	+	protein_coding	-1	-0.0239627	0.957806	1	0.204519	0.268893	1	0.228482	0.178971
ENSMUSG00000007815	Rhoa	9	108306129	108337934	31806	+	protein_coding	-1	-0.0594513	0.812673	-1	-0.0984158	0.561511	-1	-0.0389645	0.837469
ENSMUSG00000007817	Zmiz1	14	25459185	25666743	207559	+	protein_coding	-1	-0.357183	0.405228	-1	-0.888475	0.00148558	-1	-0.531292	0.0974589
ENSMUSG00000007827	Ankrd26	6	118501308	118562226	60919	-	protein_coding	-1	-0.0613207	0.828724	1	0.065046	0.763361	1	0.126367	0.429734
ENSMUSG00000007833	Aldh16a1	7	45140684	45154584	13901	-	protein_coding	1	0.316803	0.013919	1	0.0335502	0.895486	-1	-0.283253	0.0312636
ENSMUSG00000007836	Hnrnpa0	13	58125879	58128556	2678	-	protein_coding	-1	-0.0408361	0.92367	-1	-0.0854285	0.736644	-1	-0.0445924	0.862243
ENSMUSG00000007837	Prrg2	7	45053584	45062677	9094	-	protein_coding	1	0.215687	0.460011	-1	-0.242525	0.347142	-1	-0.458212	0.0229143
ENSMUSG00000007850	Hnrnph1	11	50376990	50386528	9539	+	protein_coding	1	0.0431335	0.89844	1	0.348653	0.00555018	1	0.30552	0.0191026
ENSMUSG00000007872	Id3	4	136143497	136145755	2259	+	protein_coding	-1	-0.169014	0.504919	1	0.106404	0.684479	1	0.275418	0.123145
ENSMUSG00000007877	Tcap	11	98383811	98384953	1143	+	protein_coding	1	0.162652	0.778161	1	0.14373	0.748142	-1	-0.0189225
ENSMUSG00000007880	Arid1a	4	133679008	133756769	77762	-	protein_coding	-1	-0.00751096	0.986394	-1	-0.102869	0.615663	-1	-0.095358	0.612375
ENSMUSG00000007888	Crlf1	8	70493158	70504081	10924	+	protein_coding	1	0.045933	0.949487	-1	-0.114323	0.793302	-1	-0.160256	0.651903
ENSMUSG00000007891	Ctsd	7	142375911	142388038	12128	-	protein_coding	-1	-0.0952691	0.782565	-1	-0.411042	0.0113154	-1	-0.315773	0.0705106
ENSMUSG00000007892	Rplp1	9	61913284	61914542	1259	-	protein_coding	1	0.229925	0.16898	1	0.198067	0.236723	-1	-0.031858	0.897652
ENSMUSG00000007950	Abhd8	8	71456705	71463655	6951	-	protein_coding	-1	-0.56634	0.0027642	-1	-0.669906	0.000249215	-1	-0.103567	0.734885
ENSMUSG00000007987	Ift22	5	136908150	136915404	7255	+	protein_coding	-1	-0.145603	0.693353	1	0.0539272	0.889621	1	0.19953	0.432947
ENSMUSG00000008028	1700008O03Rik	7	44360043	44385820	25778	-	protein_coding	-1	-0.101233	0.910458	-1	-0.319173	0.490087	-1	-0.21794	0.643563
ENSMUSG00000008036	Ap2s1	7	16738410	16749294	10885	+	protein_coding	1	0.106145	0.675948	-1	-0.0589493	0.811634	-1	-0.165094	0.323276
ENSMUSG00000008090	Fgfrl1	5	108692382	108706924	14543	+	protein_coding	-1	-0.309164	0.49683	-1	-0.116468	0.831398	1	0.192696	0.652991
ENSMUSG00000008129	4930432K21Rik	8	84148025	84172590	24566	+	protein_coding	1	1.1091	0.000217792	1	0.041344	0.954756	-1	-1.06775	0.000476483
ENSMUSG00000008140	Emc10	7	44489937	44496529	6593	-	protein_coding	-1	-0.09521	0.707902	-1	-0.423376	0.000534204	-1	-0.328166	0.012443
ENSMUSG00000008153	Clstn3	6	124430581	124464794	34214	-	protein_coding	-1	-0.760111	0.0106185	-1	-1.35841	3.85482e-07	-1	-0.598302	0.0710029
ENSMUSG00000008167	Fbxw9	8	85060055	85067124	7070	+	protein_coding	1	0.122906	0.810679	-1	-0.0388037	0.940095	-1	-0.161709	0.63467
ENSMUSG00000008193	Spib	7	44525993	44532071	6079	-	protein_coding	1	0.00230609	0.996926	-1	-0.211658	0.0778849	-1	-0.213964	0.067879
ENSMUSG00000008200	Fnbp4	2	90745370	90781021	35652	+	protein_coding	-1	-0.0325967	0.929647	-1	-0.311503	0.0156095	-1	-0.278907	0.0344236
ENSMUSG00000008206	Cers4	8	4493026	4531680	38655	+	protein_coding	-1	-0.422736	0.106557	-1	-0.677934	0.00281599	-1	-0.255198	0.403386
ENSMUSG00000008226	Scrn3	2	73312601	73337818	25218	+	protein_coding	1	0.140883	0.737031	1	0.0447893	0.919725	-1	-0.0960933	0.772341
ENSMUSG00000008301	Phax	18	56562443	56587712	25270	+	protein_coding	1	0.0239988	0.957787	1	0.13638	0.538183	1	0.112381	0.596742
ENSMUSG00000008305	Tle1	4	72117142	72200919	83778	-	protein_coding	-1	-0.0460481	0.952985	-1	-0.709062	0.00708963	-1	-0.663014	0.0140036
ENSMUSG00000008307	1700109H08Rik	5	3571566	3584356	12791	+	protein_coding	1	0.0858824	0.906525	1	0.314621	0.382627	1	0.228739	0.533332
ENSMUSG00000008318	Relt	7	100845847	100863446	17600	-	protein_coding	1	0.442232	0.000558412	1	0.36208	0.00775754	-1	-0.0801524	0.696552
ENSMUSG00000008333	Snrpb2	2	143063039	143072853	9815	+	protein_coding	-1	-0.0184313	0.963024	1	0.0831287	0.708789	1	0.10156	0.586618
ENSMUSG00000008348	Ubc	5	125385965	125390202	4238	-	protein_coding	1	0.287016	0.178792	1	0.126299	0.652813	-1	-0.160717	0.492811
ENSMUSG00000008373	Prpf31	7	3629985	3642486	12502	+	protein_coding	-1	-0.071171	0.787858	1	0.0199122	0.940095	1	0.0910833	0.595221
ENSMUSG00000008384	Sertad1	7	27486910	27490316	3407	+	protein_coding	-1	-0.0851883	0.846419	-1	-0.473289	0.0128938	-1	-0.388101	0.0532589
ENSMUSG00000008393	Carhsp1	16	8658580	8672155	13576	-	protein_coding	1	0.166312	0.515469	-1	-0.0859667	0.762688	-1	-0.252279	0.17264
ENSMUSG00000008398	Elk3	10	93247414	93311135	63722	-	protein_coding	1	0.198776	0.73417	1	0.0576281	0.927474	-1	-0.141148	0.757139
ENSMUSG00000008429	Herpud2	9	25108132	25151820	43689	-	protein_coding	-1	-0.00458427	0.993742	1	0.0700553	0.802431	1	0.0746396	0.757934
ENSMUSG00000008435	Rdh13	7	4424770	4445649	20880	-	protein_coding	1	0.135308	0.629034	1	0.306197	0.076488	1	0.17089	0.396272
ENSMUSG00000008450	Nutf2	8	105860580	105879330	18751	+	protein_coding	-1	-0.0240325	0.978497	1	0.273001	0.511318	1	0.297033	0.422998
ENSMUSG00000008461	Fut1	7	45617289	45621059	3771	+	protein_coding	1	0.947494	0.000421864	-1	-0.919852	0.00163124	-1	-1.86735	3.01181e-13
ENSMUSG00000008475	Arpc5	1	152766542	152775597	9056	+	protein_coding	-1	-0.0213368	0.954826	-1	-0.0893127	0.648478	-1	-0.0679759	0.71867
ENSMUSG00000008482	Rnf151	17	24715839	24718063	2225	-	protein_coding	1	0.0873728	0.924851	-1	-0.104302	0.866775	-1	-0.191675	0.685553
ENSMUSG00000008496	Pou2f2	7	25087344	25179726	92383	-	protein_coding	1	0.171944	0.279576	-1	-0.0310549	0.897846	-1	-0.202999	0.12771
ENSMUSG00000008540	Mgst1	6	138140316	138156755	16440	+	protein_coding	1	0.0195332	0.983446	1	0.0821192	0.888273	1	0.0625861	0.906041
ENSMUSG00000008575	Nfib	4	82290173	82705750	415578	-	protein_coding	1	0.184999	0.538325	1	0.509072	0.00491627	1	0.324073	0.110956
ENSMUSG00000008601	Rab25	3	88542029	88548300	6272	-	protein_coding	-1	-0.0178544	0.985432	-1	-0.35979	0.361773	-1	-0.341936	0.363656
ENSMUSG00000008604	Ubqln4	3	88553758	88569725	15968	+	protein_coding	-1	-0.272821	0.0321124	-1	-0.159057	0.300749	1	0.113764	0.47904
ENSMUSG00000008668	Rps18	17	33951999	33956001	4003	-	protein_coding	-1	-0.0404012	0.929647	1	0.237701	0.211726	1	0.278102	0.113071
ENSMUSG00000008682	Rpl10	X	74270812	74273135	2324	+	protein_coding	-1	-0.020445	0.96313	1	0.345751	0.0227517	1	0.366196	0.0143573
ENSMUSG00000008683	Rps15a	7	118104372	118116188	11817	-	protein_coding	1	0.161269	0.526345	1	0.235674	0.210925	1	0.0744049	0.760617
ENSMUSG00000008690	Ncaph2	15	89355719	89372826	17108	+	protein_coding	1	0.0561736	0.831844	-1	-0.0931878	0.596416	-1	-0.149361	0.281945
ENSMUSG00000008730	Hipk1	3	103739815	103791563	51749	-	protein_coding	1	0.0519234	0.831835	1	0.0765904	0.6475	1	0.024667	0.897078
ENSMUSG00000008734	Gprc5b	7	118972047	118995211	23165	-	protein_coding	-1	-0.204948	0.724408	-1	-0.569425	0.0585391	-1	-0.364477
ENSMUSG00000008763	Man1a2	3	100562208	100685503	123296	-	protein_coding	-1	-0.322057	0.0875164	-1	-0.159045	0.508753	1	0.163012	0.454142
ENSMUSG00000008822	Acyp1	12	85272398	85288438	16041	-	protein_coding	-1	-0.270522	0.416174	-1	-0.101127	0.808391	1	0.169395	0.607153
ENSMUSG00000008855	Hdac5	11	102194432	102230166	35735	-	protein_coding	-1	-0.118443	0.662965	-1	-0.287861	0.0735125	-1	-0.169418	0.359541
ENSMUSG00000008859	Rala	13	17880571	17944239	63669	-	protein_coding	-1	-0.149841	0.612626	-1	-0.409201	0.0221905	-1	-0.25936	0.202425
ENSMUSG00000008892	Vdac3	8	22577075	22593813	16739	-	protein_coding	-1	-0.0650102	0.870578	1	0.0658822	0.826814	1	0.130892	0.558684
ENSMUSG00000008958	Vps72	3	95111022	95123051	12030	+	protein_coding	1	0.113134	0.681678	-1	-0.100341	0.677266	-1	-0.213475	0.218019
ENSMUSG00000008976	Gabpa	16	84834925	84863779	28855	+	protein_coding	-1	-0.068388	0.804735	1	0.117083	0.521323	1	0.18547	0.201307
ENSMUSG00000008999	Bmp7	2	172868012	172940321	72310	-	protein_coding	-1	-0.142554	0.856731	-1	-0.260472	0.600191	-1	-0.117918	0.829267
ENSMUSG00000009013	Dynll1	5	115297110	115300999	3890	-	protein_coding	-1	-0.00526348	0.991251	-1	-0.164363	0.366822	-1	-0.1591	0.356214
ENSMUSG00000009030	Pdcl	2	37350074	37359332	9259	-	protein_coding	-1	-0.152842	0.471405	1	0.0960274	0.664915	1	0.248869	0.0987657
ENSMUSG00000009035	Tmem184b	15	79360684	79403569	42886	-	protein_coding	-1	-0.519516	0.0018245	-1	-1.05778	3.62051e-12	-1	-0.538263	0.00220951
ENSMUSG00000009073	Nf2	11	4765845	4849536	83692	-	protein_coding	-1	-0.203739	0.152245	-1	-0.212469	0.112448	-1	-0.00873026	0.973828
ENSMUSG00000009076	Zmat5	11	4704678	4737669	32992	+	protein_coding	-1	-0.0405174	0.951251	-1	-0.255267	0.389289	-1	-0.214749	0.461646
ENSMUSG00000009079	Ewsr1	11	5069689	5099266	29578	-	protein_coding	-1	-0.0141945	0.965614	-1	-0.0561124	0.769216	-1	-0.0419178	0.816
ENSMUSG00000009090	Ap1b1	11	4986824	5042791	55968	+	protein_coding	1	0.369859	0.000588936	1	0.243814	0.0462244	-1	-0.126045	0.387655
ENSMUSG00000009092	Derl3	10	75893413	75895941	2529	+	protein_coding	-1	-0.567059	6.39402e-05	-1	-0.276864	0.114536	1	0.290195	0.0883126
ENSMUSG00000009108	Gnat2	3	108092789	108101432	8644	+	protein_coding	1	0.0222019	0.982551	1	0.0422126	0.951645	1	0.0200107	0.976195
ENSMUSG00000009112	Bcl2l13	6	120836212	120892842	56631	+	protein_coding	-1	-0.14777	0.423143	-1	-0.177821	0.251229	-1	-0.0300517	0.895218
ENSMUSG00000009145	Dqx1	6	83057844	83067318	9475	+	protein_coding	1	0.128478	0.749355	1	0.0962543	0.785719	-1	-0.0322239	0.929848
ENSMUSG00000009207	Lnpk	2	74520291	74579435	59145	-	protein_coding	-1	-0.19657	0.37893	1	0.130247	0.582814	1	0.326817	0.0478432
ENSMUSG00000009246	Trpm5	7	143069153	143094642	25490	-	protein_coding	-1	-2.11269	5.4056e-88	-1	-1.64616	3.01336e-53	1	0.466539	0.000197955
ENSMUSG00000009291	Pttg1ip	10	77581720	77598732	17013	+	protein_coding	-1	-0.160421	0.45885	-1	-0.25873	0.111894	-1	-0.0983086	0.641667
ENSMUSG00000009292	Trpm2	10	77907722	77970563	62842	-	protein_coding	-1	-0.262961	0.534822	-1	-0.192206	0.627686	1	0.0707547
ENSMUSG00000009293	Ube2g2	10	77622275	77645993	23719	+	protein_coding	-1	-0.188222	0.335165	-1	-0.186221	0.31182	1	0.00200115	0.994908
ENSMUSG00000009376	Met	6	17463800	17573980	110181	+	protein_coding	-1	-0.426576	0.0672201	-1	-0.387748	0.0843036	1	0.0388278
ENSMUSG00000009378	Slc16a12	19	34668403	34747289	78887	-	protein_coding	1	1.82122	5.34157e-12	1	2.55289	1.48252e-23	1	0.73167	0.0147085
ENSMUSG00000009406	Elk1	X	20933395	20950608	17214	-	protein_coding	-1	-0.169626	0.603604	1	0.29251	0.188667	1	0.462136	0.0163391
ENSMUSG00000009418	Nav1	1	135434580	135688105	253526	-	protein_coding	-1	-0.243601	0.592	-1	-1.29427	1.27578e-07	-1	-1.05067	4.90928e-05
ENSMUSG00000009470	Tnpo1	13	98839019	98926384	87366	-	protein_coding	-1	-0.09914	0.684747	1	0.286777	0.0313713	1	0.385917	0.00168565
ENSMUSG00000009535	Rnmt	18	68300355	68324852	24498	+	protein_coding	-1	-0.134481	0.51105	1	0.0737269	0.739545	1	0.208208	0.153334
ENSMUSG00000009549	Srp14	2	118475850	118479711	3862	-	protein_coding	1	0.0544654	0.87051	-1	-0.0895232	0.685728	-1	-0.143989	0.407874
ENSMUSG00000009551	6330409D20Rik	2	32732620	32741016	8397	-	protein_coding	-1	-0.299452	0.596858	-1	-0.0437987	0.952014	1	0.255653	0.57327
ENSMUSG00000009555	Cdk9	2	32705784	32713076	7293	-	protein_coding	1	0.0901292	0.755511	-1	-0.0295886	0.919548	-1	-0.119718	0.525529
ENSMUSG00000009563	Tor2a	2	32757234	32762244	5011	+	protein_coding	-1	-0.174072	0.444816	-1	-0.171597	0.412435	1	0.00247499	0.993566
ENSMUSG00000009566	Fpgs	2	32682609	32704145	21537	-	protein_coding	-1	-0.137545	0.562872	-1	-0.0646796	0.802897	1	0.0728652	0.743685
ENSMUSG00000009569	Mrtfb	16	13256481	13417529	161049	+	protein_coding	-1	-0.0135562	0.979877	-1	-0.204291	0.375912	-1	-0.190735	0.388596
ENSMUSG00000009575	Cbx5	15	103191544	103239816	48273	-	protein_coding	-1	-0.0191559	0.960719	1	0.368464	0.002706	1	0.387619	0.00150825
ENSMUSG00000009585	Apobec3	15	79891659	79915906	24248	+	protein_coding	1	0.504953	0.21052	-1	-0.0470868	0.945138	-1	-0.55204	0.112847
ENSMUSG00000009621	Vav2	2	27262104	27427033	164930	-	protein_coding	-1	-0.177861	0.293494	-1	-0.465648	5.92535e-05	-1	-0.287787	0.0283423
ENSMUSG00000009630	Ppp2cb	8	33599625	33619441	19817	+	protein_coding	-1	-0.114991	0.590723	1	0.0660095	0.763155	1	0.181001	0.216752
ENSMUSG00000009640	Dmap1	4	117674681	117682273	7593	-	protein_coding	-1	-0.0946215	0.780296	-1	-0.16758	0.447398	-1	-0.0729582	0.772341
ENSMUSG00000009647	Mcu	10	59446984	59616692	169709	-	protein_coding	1	0.0285584	0.96146	-1	-0.589438	0.00281081	-1	-0.617996	0.00168549
ENSMUSG00000009681	Bcr	10	75060592	75184921	124330	+	protein_coding	-1	-0.229691	0.579191	-1	-0.307783	0.338003	-1	-0.0780925	0.855304
ENSMUSG00000009687	Fxyd5	7	31032722	31042481	9760	-	protein_coding	1	0.53243	0.107455	-1	-0.642056	0.0432	-1	-1.17449	1.29057e-05
ENSMUSG00000009731	Kcnd1	X	7822289	7838280	15992	+	protein_coding	1	0.658353	2.54984e-05	1	0.442359	0.0131417	-1	-0.215994	0.312632
ENSMUSG00000009733	Tfcp2	15	100498012	100552008	53997	-	protein_coding	-1	-0.273245	0.350161	-1	-0.144667	0.674285	1	0.128578	0.690333
ENSMUSG00000009739	Pou6f1	15	100575318	100599984	24667	-	protein_coding	1	0.28637	0.14554	-1	-0.153225	0.533646	-1	-0.439595	0.00793845
ENSMUSG00000009741	Ubp1	9	113930934	113977202	46269	+	protein_coding	1	0.284164	0.0543877	1	0.0189239	0.949817	-1	-0.26524	0.0689712
ENSMUSG00000009772	Nuak2	1	132316126	132333488	17363	+	protein_coding	1	0.670816	1.30048e-05	1	0.104445	0.72822	-1	-0.566371	0.000600285
ENSMUSG00000009828	Cilk1	9	78109192	78172107	62916	+	protein_coding	-1	-0.43096	0.0640969	-1	-0.200408	0.518408	1	0.230552	0.403745
ENSMUSG00000009863	Sdhb	4	140961203	140979193	17991	+	protein_coding	-1	-0.253771	0.049999	-1	-0.200439	0.149044	1	0.0533314	0.78224
ENSMUSG00000009894	Snap47	11	59407134	59451186	44053	-	protein_coding	-1	-0.219592	0.472117	-1	-0.175804	0.560117	1	0.0437885	0.905084
ENSMUSG00000009905	Kdsr	1	106720459	106759727	39269	-	protein_coding	1	0.0557975	0.916199	-1	-0.118035	0.716528	-1	-0.173833	0.500473
ENSMUSG00000009907	Vps4b	1	106764071	106796728	32658	-	protein_coding	1	0.0957476	0.714056	1	0.168597	0.323963	1	0.0728491	0.719753
ENSMUSG00000009927	Rps25	9	44407139	44410427	3289	+	protein_coding	1	0.118154	0.710353	1	0.342892	0.0460721	1	0.224738	0.237506
ENSMUSG00000009995	Taz	X	74281912	74290151	8240	+	protein_coding	1	0.144829	0.485137	1	0.152989	0.398565	1	0.00815981	0.976656
ENSMUSG00000010021	Kif19a	11	114765388	114790739	25352	+	protein_coding	-1	-0.175827	0.788402	-1	-0.277757	0.513284	-1	-0.101931
ENSMUSG00000010025	Aldh3a2	11	61223417	61267464	44048	-	protein_coding	1	0.0131212	0.976607	-1	-0.0443094	0.88049	-1	-0.0574305	0.815582
ENSMUSG00000010044	Zmynd10	9	107547298	107551319	4022	+	protein_coding	1	0.102442	0.897483	1	0.254565	0.57062	1	0.152124
ENSMUSG00000010045	Tmem115	9	107533945	107538673	4729	+	protein_coding	1	0.0106384	0.985376	-1	-0.409041	0.0273602	-1	-0.41968	0.0221224
ENSMUSG00000010047	Hyal2	9	107567945	107572779	4835	+	protein_coding	-1	-0.444424	0.028324	-1	-0.578158	0.00260799	-1	-0.133734	0.650095
ENSMUSG00000010048	Ifrd2	9	107587642	107593385	5744	+	protein_coding	-1	-0.102734	0.682297	-1	-0.257095	0.0795194	-1	-0.15436	0.356377
ENSMUSG00000010051	Hyal1	9	107576927	107581710	4784	+	protein_coding	-1	-0.249852	0.689941	-1	-0.381831	0.379896	-1	-0.131979	0.804397
ENSMUSG00000010054	Tusc2	9	107563255	107566112	2858	+	protein_coding	1	0.0138383	0.979877	-1	-0.160984	0.540465	-1	-0.174822	0.452131
ENSMUSG00000010057	Nprl2	9	107542226	107545706	3481	+	protein_coding	1	0.12164	0.729932	1	0.0999043	0.743918	-1	-0.0217355	0.950125
ENSMUSG00000010066	Cacna2d2	9	107399612	107529343	129732	+	protein_coding	-1	-0.467486	0.14027	-1	-0.468366	0.106794	-1	-0.000879961
ENSMUSG00000010067	Rassf1	9	107551555	107562267	10713	+	protein_coding	1	0.0638018	0.908457	-1	-0.360554	0.133213	-1	-0.424356	0.0577644
ENSMUSG00000010095	Slc3a2	19	8706882	8723369	16488	-	protein_coding	-1	-0.0636054	0.809625	1	0.0377094	0.870251	1	0.101315	0.526671
ENSMUSG00000010097	Nxf1	19	8757073	8770922	13850	+	protein_coding	1	0.0272545	0.931126	1	0.000519309	0.998532	-1	-0.0267352	0.89175
ENSMUSG00000010110	Stx5a	19	8741413	8756069	14657	+	protein_coding	1	0.199097	0.22554	-1	-0.108385	0.588398	-1	-0.307482	0.0220376
ENSMUSG00000010136	Pifo	3	105996957	106014646	17690	-	protein_coding	-1	-0.0102268	0.991193	1	0.0487632	0.930956	1	0.0589899
ENSMUSG00000010142	Tnfrsf13b	11	61126755	61149372	22618	+	protein_coding	1	0.450277	3.44903e-06	1	0.371139	0.000249613	-1	-0.0791386	0.610186
ENSMUSG00000010154	Spire2	8	123332713	123369515	36803	+	protein_coding	-1	-0.72216	0.0267333	-1	-0.683028	0.0390549	1	0.0391323	0.94943
ENSMUSG00000010277	2610507B11Rik	11	78261752	78290623	28872	+	protein_coding	-1	-0.0425239	0.885234	-1	-0.0298775	0.895967	1	0.0126464	0.955738
ENSMUSG00000010290	AI597479	1	43098710	43115947	17238	+	protein_coding	-1	-0.10796	0.682297	1	0.140999	0.47537	1	0.248959	0.106063
ENSMUSG00000010307	Tmem86a	7	47050601	47054777	4177	+	protein_coding	1	0.181696	0.693201	-1	-0.318858	0.317342	-1	-0.500554	0.0576466
ENSMUSG00000010342	Tex14	11	87405065	87555823	150759	+	protein_coding	-1	-0.161034	0.471435	-1	-0.0871916	0.726703	1	0.0738421	0.748934
ENSMUSG00000010358	Ifi35	11	101448407	101458698	10292	+	protein_coding	1	0.049472	0.898947	-1	-0.591934	2.19962e-05	-1	-0.641406	3.80858e-06
ENSMUSG00000010362	Rdm1	11	101627195	101636100	8906	+	protein_coding	1	0.306995	0.332832	-1	-0.109157	0.798869	-1	-0.416152	0.109147
ENSMUSG00000010376	Nedd8	14	55662263	55672124	9862	-	protein_coding	1	0.103785	0.614733	-1	-0.085458	0.647975	-1	-0.189243	0.154906
ENSMUSG00000010392	Gosr1	11	76726602	76763579	36978	-	protein_coding	1	0.0960658	0.693297	1	0.0652821	0.77279	-1	-0.0307837	0.894112
ENSMUSG00000010406	Mrpl52	14	54426909	54429756	2848	+	protein_coding	1	0.0729067	0.856731	-1	-0.129079	0.616991	-1	-0.201985	0.324626
ENSMUSG00000010453	Kansl3	1	36335730	36369181	33452	-	protein_coding	1	0.0470597	0.900856	-1	-0.0265222	0.932175	-1	-0.0735819	0.740781
ENSMUSG00000010476	Ebf3	7	137193673	137314445	120773	-	protein_coding	1	1.08283	3.56273e-16	1	1.64885	2.05374e-37	1	0.566013	7.05902e-05
ENSMUSG00000010492	Uckl1os	2	181578480	181585170	6691	+	antisense	1	0.139236	0.853833	1	0.0709995	0.912248	-1	-0.0682363	0.904212
ENSMUSG00000010517	Faf1	4	109676588	109963960	287373	+	protein_coding	-1	-0.230515	0.139753	1	0.0472505	0.852027	1	0.277765	0.0448168
ENSMUSG00000010538	Tsacc	3	88282757	88296999	14243	-	protein_coding	-1	-0.380602	0.425895	-1	-0.16407	0.77279	1	0.216532	0.646412
ENSMUSG00000010554	Mettl16	11	74770830	74828525	57696	+	protein_coding	-1	-0.185441	0.301213	1	0.0143501	0.961225	1	0.199791	0.199048
ENSMUSG00000010607	Pigyl	9	22156846	22158358	1513	+	protein_coding	1	0.34818	0.118097	1	0.0560996	0.884628	-1	-0.29208	0.190348
ENSMUSG00000010608	Rbm25	12	83631236	83683123	51888	+	protein_coding	-1	-0.0771607	0.809671	1	0.0707207	0.779995	1	0.147881	0.422931
ENSMUSG00000010609	Psen2	1	180227004	180263438	36435	-	protein_coding	1	0.154496	0.505045	-1	-0.0363415	0.903611	-1	-0.190838	0.283391
ENSMUSG00000010651	Acaa1b	9	119148023	119157093	9071	-	protein_coding	-1	-0.0170455	0.987216	-1	-0.248514	0.60846	-1	-0.231469	0.602711
ENSMUSG00000010660	Plcd1	9	119071527	119093502	21976	-	protein_coding	1	0.0863349	0.910942	-1	-0.152288	0.743918	-1	-0.238623
ENSMUSG00000010663	Fads1	19	10182888	10196877	13990	+	protein_coding	1	0.119981	0.71777	-1	-0.0703809	0.821452	-1	-0.190362	0.368499
ENSMUSG00000010721	Lmbr1	5	29229802	29378390	148589	-	protein_coding	-1	-0.252125	0.574091	-1	-0.0263924	0.965116	1	0.225733	0.538587
ENSMUSG00000010751	Tnfrsf22	7	143634806	143649661	14856	-	protein_coding	-1	-3.08017	3.72384e-32	-1	-3.05056	3.07281e-31	1	0.0296038	0.965302
ENSMUSG00000010755	Cars	7	143557230	143600090	42861	-	protein_coding	1	0.178468	0.280616	1	0.152355	0.355502	-1	-0.0261127	0.907693
ENSMUSG00000010830	Kdelr3	15	79516411	79527739	11329	+	protein_coding	-1	-0.102406	0.908775	-1	-0.535784	0.152165	-1	-0.433378	0.261554
ENSMUSG00000010911	Apip	2	103073675	103092644	18970	+	protein_coding	-1	-0.0568064	0.899556	1	0.127491	0.639325	1	0.184297	0.407063
ENSMUSG00000010914	Pdhx	2	103021075	103073513	52439	-	protein_coding	-1	-0.250665	0.0983595	1	0.0395164	0.880863	1	0.290181	0.0379497
ENSMUSG00000010936	Vac14	8	110618585	110720398	101814	+	protein_coding	-1	-0.121896	0.562475	-1	-0.227104	0.11229	-1	-0.105208	0.546535
ENSMUSG00000011008	Mcoln2	3	146149833	146195513	45681	+	protein_coding	1	0.264115	0.0976873	-1	-0.174268	0.347935	-1	-0.438384	0.00119725
ENSMUSG00000011096	Akt1s1	7	44848991	44855421	6431	+	protein_coding	1	0.118335	0.658376	-1	-0.114435	0.614751	-1	-0.23277	0.161068
ENSMUSG00000011114	Tbrg1	9	37648763	37657312	8550	-	protein_coding	1	0.134548	0.463226	1	0.194126	0.167849	1	0.0595777	0.751261
ENSMUSG00000011148	Adssl1	12	112620045	112641360	21316	+	protein_coding	-1	-1.07199	1.95191e-14	-1	-1.13322	1.81959e-15	-1	-0.0612263	0.834464
ENSMUSG00000011158	Brf1	12	112960085	113000704	40620	-	protein_coding	1	0.0237152	0.953152	-1	-0.120438	0.542728	-1	-0.144154	0.399896
ENSMUSG00000011171	Vipr2	12	116077726	116146261	68536	+	protein_coding	1	0.618534	0.0596336	1	0.550043	0.10485	-1	-0.0684906	0.89903
ENSMUSG00000011179	Odc1	12	17544794	17551505	6712	+	protein_coding	1	0.223737	0.178992	1	0.703896	1.38305e-09	1	0.480159	0.000127238
ENSMUSG00000011254	Thg1l	11	45946843	45955494	8652	-	protein_coding	-1	-0.190268	0.294219	-1	-0.0902006	0.688448	1	0.100068	0.61099
ENSMUSG00000011256	Adam19	11	46055992	46147343	91352	+	protein_coding	-1	-0.534287	0.184733	-1	-0.709559	0.0388335	-1	-0.175272	0.724935
ENSMUSG00000011257	Pabpc4	4	123262351	123298925	36575	+	protein_coding	-1	-0.00897716	0.982583	1	0.26518	0.0465392	1	0.274157	0.0349105
ENSMUSG00000011263	Exoc3l2	7	19463331	19496762	33432	+	protein_coding	-1	-0.211427	0.699627	-1	-0.418252	0.200395	-1	-0.206825
ENSMUSG00000011267	Zfp296	7	19577287	19580656	3370	+	protein_coding	1	0.139279	0.672064	-1	-0.253932	0.245242	-1	-0.393211	0.0328874
ENSMUSG00000011306	Sugp1	8	70042813	70072347	29535	+	protein_coding	1	0.0058735	0.989103	-1	-0.0506043	0.841708	-1	-0.0564778	0.793258
ENSMUSG00000011382	Dhdh	7	45470987	45488805	17819	-	protein_coding	1	0.209974	0.305201	-1	-0.0177603	0.959051	-1	-0.227735	0.208359
ENSMUSG00000011427	Zfp790	7	29816114	29831005	14892	+	protein_coding	1	0.132742	0.611247	1	0.20519	0.277396	1	0.0724472	0.758337
ENSMUSG00000011632	Pinlyp	7	24541658	24546118	4461	-	protein_coding	-1	-0.691766	0.0403761	-1	-0.847856	0.00505223	-1	-0.15609	0.741799
ENSMUSG00000011658	Fuz	7	44896079	44902631	6553	+	protein_coding	-1	-0.219266	0.461493	-1	-0.266765	0.288464	-1	-0.0474985	0.896021
ENSMUSG00000011751	Sptbn4	7	27356383	27447686	91304	-	protein_coding	-1	-0.347953	0.38051	-1	-0.749793	0.00799528	-1	-0.40184	0.235417
ENSMUSG00000011752	Pgam1	19	41911923	41918660	6738	+	protein_coding	1	0.192443	0.544587	1	0.197297	0.476175	1	0.00485337	0.990027
ENSMUSG00000011831	Evi5	5	107744795	107875107	130313	-	protein_coding	-1	-0.154264	0.627375	1	0.023622	0.953341	1	0.177886	0.451636
ENSMUSG00000011832	Evi5l	8	4166567	4211257	44691	+	protein_coding	1	0.057394	0.925403	1	0.017571	0.971257	-1	-0.039823	0.921144
ENSMUSG00000011837	Snapc2	8	4253080	4256220	3141	+	protein_coding	-1	-0.0695372	0.890644	-1	-0.167995	0.582531	-1	-0.0984578	0.755887
ENSMUSG00000011877	Git1	11	77493562	77507786	14225	+	protein_coding	-1	-0.266468	0.158066	-1	-0.368098	0.0234674	-1	-0.10163	0.663377
ENSMUSG00000011884	Gltp	5	114669398	114690984	21587	-	protein_coding	1	0.00407807	0.993767	-1	-0.292312	0.0590465	-1	-0.29639	0.0509771
ENSMUSG00000011958	Bnip2	9	69989466	70008317	18852	+	protein_coding	-1	-0.10205	0.646752	-1	-0.00729941	0.978784	1	0.0947506	0.58372
ENSMUSG00000011960	Ccnt1	15	98538689	98570923	32235	-	protein_coding	1	0.0495171	0.879319	1	0.217272	0.139892	1	0.167755	0.27805
ENSMUSG00000012017	Scarf2	16	17797282	17808293	11012	+	protein_coding	1	0.336516	0.521453	-1	-0.0197945	0.977776	-1	-0.356311	0.385715
ENSMUSG00000012076	Brms1l	12	55836324	55869736	33413	+	protein_coding	1	0.13074	0.677235	1	0.141539	0.579061	1	0.0107988	0.976195
ENSMUSG00000012114	Med15	16	17651208	17732891	81684	-	protein_coding	-1	-0.0580101	0.85129	-1	-0.175264	0.280136	-1	-0.117254	0.498515
ENSMUSG00000012117	Dhdds	4	133969028	134000918	31891	-	protein_coding	1	0.126606	0.613263	-1	-0.0658777	0.800376	-1	-0.192483	0.265009
ENSMUSG00000012123	Crybg2	4	134060815	134092504	31690	+	protein_coding	-1	-0.339866	0.237141	-1	-0.740597	0.000752742	-1	-0.400731	0.125307
ENSMUSG00000012126	Ubxn11	4	134102570	134127593	25024	+	protein_coding	-1	-0.0809374	0.833217	-1	-0.524794	0.00111175	-1	-0.443856	0.00894604
ENSMUSG00000012296	Tjap1	17	46257851	46283026	25176	-	protein_coding	1	0.0419746	0.924165	-1	-0.0509996	0.866896	-1	-0.0929742	0.692196
ENSMUSG00000012350	Ehf	2	103263433	103303278	39846	-	protein_coding	1	1.19299	6.37581e-05	1	2.46073	4.8424e-20	1	1.26774	1.42049e-05
ENSMUSG00000012405	Rpl15	14	18267823	18271391	3569	-	protein_coding	-1	-0.146486	0.508065	1	0.16206	0.38415	1	0.308547	0.033388
ENSMUSG00000012422	Tmem167	13	90089123	90143907	54785	+	protein_coding	-1	-0.0268073	0.952023	1	0.0724139	0.776263	1	0.0992212	0.635948
ENSMUSG00000012428	Steap4	5	7960457	7982213	21757	+	protein_coding	1	0.270379	0.576104	-1	-0.171849	0.728856	-1	-0.442228	0.183863
ENSMUSG00000012429	Mplkip	13	17695192	17699748	4557	+	protein_coding	-1	-0.244386	0.334018	1	0.0801524	0.811868	1	0.324539	0.113197
ENSMUSG00000012443	Kif11	19	37376403	37421859	45457	+	protein_coding	1	0.048156	0.870205	1	0.295642	0.0123956	1	0.247486	0.0449076
ENSMUSG00000012483	Rpa3	6	8255936	8259173	3238	-	protein_coding	-1	-0.0274873	0.95747	1	0.309914	0.10038	1	0.337401	0.0613177
ENSMUSG00000012519	Mlkl	8	111311797	111338177	26381	-	protein_coding	1	0.375079	0.30543	1	0.0421783	0.940998	-1	-0.3329
ENSMUSG00000012535	Tnpo3	6	29540827	29609887	69061	-	protein_coding	-1	-0.188666	0.166588	-1	-0.153734	0.273013	1	0.0349325	0.856789
ENSMUSG00000012609	Ttll5	12	85824659	86061893	237235	+	protein_coding	1	0.20448	0.43398	-1	-0.348027	0.0827435	-1	-0.552507	0.00152292
ENSMUSG00000012640	Zfp715	7	43296197	43313294	17098	-	protein_coding	-1	-0.0351223	0.938946	1	0.248392	0.164112	1	0.283514	0.0907093
ENSMUSG00000012777	Acp4	7	44252148	44257378	5231	-	protein_coding	-1	-0.110218	0.871239	-1	-0.210289	0.604361	-1	-0.100071
ENSMUSG00000012819	Cdh23	10	60302748	60696490	393743	-	protein_coding	1	0.194276	0.747055	1	0.0063818	0.992379	-1	-0.187894
ENSMUSG00000012848	Rps5	7	12922290	12926686	4397	+	protein_coding	1	0.0741753	0.73111	1	0.086419	0.594761	1	0.0122437	0.954174
ENSMUSG00000013033	Adgrl1	8	83900105	83941954	41850	+	protein_coding	-1	-0.275784	0.111339	-1	-0.548225	8.60375e-05	-1	-0.272442	0.106063
ENSMUSG00000013076	Amotl1	9	14541966	14645056	103091	-	protein_coding	1	0.352545	0.47285	1	0.665958	0.0480309	1	0.313414	0.447516
ENSMUSG00000013083	2200002J24Rik	7	30698926	30700536	1611	+	protein_coding	-1	-0.334668	0.484023	1	1.97762	7.4511e-16	1	2.31229	1.00532e-20
ENSMUSG00000013089	Etv5	16	22381309	22439719	58411	-	protein_coding	-1	-0.311797	0.43093	-1	-0.308431	0.396322	1	0.00336658	0.995408
ENSMUSG00000013091	Tmem190	7	4782937	4784341	1405	+	protein_coding	-1	-0.156213	0.838751	1	0.0699209	0.918303	1	0.226134	0.630814
ENSMUSG00000013150	Gfod2	8	105713854	105758664	44811	-	protein_coding	1	0.0716933	0.912301	-1	-0.0503406	0.920408	-1	-0.122034	0.742119
ENSMUSG00000013155	Enkd1	8	105703651	105708210	4560	-	protein_coding	-1	-0.250175	0.45885	-1	-0.55502	0.0172814	-1	-0.304845	0.272737
ENSMUSG00000013160	Atp6v0d1	8	105524465	105566047	41583	-	protein_coding	1	0.303533	0.0196103	-1	-0.0683614	0.759679	-1	-0.371895	0.00260053
ENSMUSG00000013236	Ptprs	17	56412426	56476483	64058	-	protein_coding	-1	-0.32558	0.0150997	-1	-0.666499	4.42088e-09	-1	-0.340918	0.0098286
ENSMUSG00000013275	Slc41a1	1	131827493	131848865	21373	+	protein_coding	-1	-0.096839	0.895833	1	1.75033	1.53294e-14	1	1.84717	1.05334e-15
ENSMUSG00000013418	B4galnt2	11	95865943	95914891	48949	-	protein_coding	-1	-0.0699183	0.935008	-1	-0.361428	0.357041	-1	-0.29151	0.455174
ENSMUSG00000013419	Zfp651	9	121759330	121771742	12413	+	protein_coding	1	0.61793	0.0524791	1	0.102121	0.861756	-1	-0.515809	0.115508
ENSMUSG00000013465	Nelfb	2	25199712	25211489	11778	-	protein_coding	1	0.146086	0.448908	-1	-0.0862542	0.682656	-1	-0.232341	0.101802
ENSMUSG00000013495	Tmem175	5	108629770	108648782	19013	+	protein_coding	-1	-0.0730197	0.874098	-1	-0.111173	0.723683	-1	-0.0381536	0.909746
ENSMUSG00000013539	Tango2	16	18300825	18348103	47279	-	protein_coding	1	0.057956	0.947781	-1	-0.232955	0.610568	-1	-0.290911	0.451636
ENSMUSG00000013562	4833413E03Rik	17	31557126	31559113	1988	+	lincRNA	1	0.271551	0.644006	1	0.177429	0.752702	-1	-0.0941213	0.867395
ENSMUSG00000013593	Ndufs2	1	171234853	171251388	16536	-	protein_coding	-1	-0.00731506	0.984377	-1	-0.0750527	0.689392	-1	-0.0677377	0.69389
ENSMUSG00000013622	Atraid	5	31048312	31054623	6312	+	protein_coding	1	0.0438845	0.915402	-1	-0.103227	0.672585	-1	-0.147111	0.456551
ENSMUSG00000013629	Cad	5	31054780	31078479	23700	+	protein_coding	-1	-0.301366	0.0141989	-1	-0.16752	0.261943	1	0.133846	0.380318
ENSMUSG00000013646	Sh3bp5l	11	58330724	58347728	17005	+	protein_coding	1	0.178245	0.429863	1	0.091404	0.72788	-1	-0.0868413	0.711571
ENSMUSG00000013662	Atad1	19	32671638	32739786	68149	-	protein_coding	-1	-0.508096	1.90153e-05	-1	-0.180868	0.271286	1	0.327229	0.014679
ENSMUSG00000013663	Pten	19	32757497	32826160	68664	+	protein_coding	-1	-0.347703	0.010621	1	0.469799	0.000136822	1	0.817502	8.29483e-13
ENSMUSG00000013698	Pea15a	1	172196728	172206804	10077	-	protein_coding	1	0.047902	0.914014	1	0.125736	0.61115	1	0.0778336	0.755948
ENSMUSG00000013701	Timm23	14	32180162	32201898	21737	-	protein_coding	-1	-0.179743	0.738569	-1	-0.260175	0.505078	-1	-0.080432	0.864623
ENSMUSG00000013707	Tnfaip8l2	3	95139521	95142360	2840	-	protein_coding	1	0.0148281	0.984642	-1	-0.0874857	0.839738	-1	-0.102314
ENSMUSG00000013736	Trnt1	6	106769120	106782474	13355	+	protein_coding	1	0.0603658	0.867489	1	0.36871	0.0108467	1	0.308345	0.0414161
ENSMUSG00000013787	Ehmt2	17	34898469	34914052	15584	+	protein_coding	1	0.0379899	0.914014	-1	-0.247511	0.0722838	-1	-0.285501	0.0280714
ENSMUSG00000013822	Elof1	9	22112989	22117172	4184	-	protein_coding	-1	-0.0999817	0.703734	-1	-0.162953	0.367041	-1	-0.0629716	0.770741
ENSMUSG00000013833	Med16	10	79894708	79908923	14216	-	protein_coding	-1	-0.0197401	0.966659	-1	-0.110712	0.663308	-1	-0.0909723	0.704559
ENSMUSG00000013846	St3gal1	15	67102875	67176830	73956	-	protein_coding	1	0.303322	0.0354807	1	0.0528855	0.838774	-1	-0.250436	0.0914923
ENSMUSG00000013858	Tmem259	10	79974948	79984330	9383	-	protein_coding	-1	-0.0835455	0.802282	-1	-0.276759	0.101928	-1	-0.193213	0.294431
ENSMUSG00000013878	Rnf170	8	26119368	26151790	32423	+	protein_coding	1	0.067949	0.9142	1	0.0892892	0.839509	1	0.0213402	0.964703
ENSMUSG00000013973	Dedd	1	171329145	171342331	13187	+	protein_coding	-1	-0.13226	0.767805	-1	-0.198341	0.531196	-1	-0.0660805	0.860222
ENSMUSG00000013974	Mcemp1	8	3665754	3669259	3506	+	protein_coding	1	0.00531088	0.997169	-1	-0.260967	0.528712	-1	-0.266278
ENSMUSG00000013997	Nit1	1	171338008	171345646	7639	-	protein_coding	1	0.427441	0.00509	1	0.138857	0.559597	-1	-0.288584	0.0931125
ENSMUSG00000014030	Pax5	4	44524757	44710487	185731	-	protein_coding	1	0.0597978	0.79184	-1	-0.0266556	0.897142	-1	-0.0864535	0.534546
ENSMUSG00000014039	Prdm15	16	97791467	97851850	60384	-	protein_coding	1	0.43222	0.0019164	-1	-0.0613889	0.824442	-1	-0.493609	0.000386772
ENSMUSG00000014074	Rnf168	16	32277459	32301434	23976	+	protein_coding	1	0.121538	0.657677	1	0.0624699	0.822451	-1	-0.0590681	0.810866
ENSMUSG00000014077	Chp1	2	119547697	119587027	39331	+	protein_coding	1	0.392654	0.00185186	1	0.0842813	0.705103	-1	-0.308373	0.0234068
ENSMUSG00000014158	Trpv4	5	114622152	114658421	36270	-	protein_coding	1	0.244519	0.612214	1	0.00950008	0.986726	-1	-0.235019
ENSMUSG00000014164	Klhl3	13	58000228	58113592	113365	-	protein_coding	-1	-0.572356	0.0777417	-1	-0.509578	0.124632	1	0.0627785	0.906297
ENSMUSG00000014177	Tvp23b	11	62879455	62916780	37326	+	protein_coding	-1	-0.119544	0.690876	1	0.124162	0.610704	1	0.243705	0.180048
ENSMUSG00000014195	Dnajc7	11	100582818	100620188	37371	-	protein_coding	1	0.153121	0.26489	-1	-0.113686	0.43112	-1	-0.266807	0.0114353
ENSMUSG00000014198	Zfp385c	11	100627543	100692455	64913	-	protein_coding	-1	-0.160161	0.774844	1	0.164706	0.696985	1	0.324867
ENSMUSG00000014226	Cacybp	1	160202367	160212875	10509	-	protein_coding	-1	-0.326663	0.0231964	1	0.0958574	0.666936	1	0.422521	0.0014752
ENSMUSG00000014232	Cluap1	16	3908801	3941147	32347	+	protein_coding	-1	-0.147822	0.691564	-1	-0.207493	0.4481	-1	-0.0596713	0.862243
ENSMUSG00000014243	Zswim7	11	62267224	62281375	14152	-	protein_coding	-1	-0.0571348	0.931589	-1	-0.421004	0.112856	-1	-0.363869	0.17886
ENSMUSG00000014245	Pigl	11	62458460	62514417	55958	+	protein_coding	-1	-0.0167425	0.979877	1	0.194556	0.533526	1	0.211299	0.445629
ENSMUSG00000014294	Ndufa2	18	36742332	36744557	2226	-	protein_coding	1	0.0823522	0.809671	-1	-0.102034	0.685451	-1	-0.184387	0.334879
ENSMUSG00000014301	Pam16	16	4616464	4624988	8525	-	protein_coding	-1	-0.224839	0.69583	-1	-0.0406524	0.951645	1	0.184187	0.68435
ENSMUSG00000014303	Glis2	16	4594713	4624924	30212	+	protein_coding	-1	-0.068806	0.901269	-1	-0.447329	0.0533157	-1	-0.378523	0.113493
ENSMUSG00000014313	Cox6c	15	35925886	35938246	12361	-	protein_coding	-1	-0.0179817	0.963278	1	0.156141	0.365064	1	0.174123	0.265535
ENSMUSG00000014349	Ube2z	11	96047432	96065388	17957	-	protein_coding	1	0.157459	0.308502	-1	-0.0343816	0.880494	-1	-0.191841	0.137014
ENSMUSG00000014353	Tmem87b	2	128818118	128854261	36144	+	protein_coding	-1	-0.098178	0.739188	1	0.142929	0.49539	1	0.241107	0.144577
ENSMUSG00000014355	Anapc1	2	128610104	128687391	77288	-	protein_coding	-1	-0.00948455	0.976456	1	0.0492581	0.7936	1	0.0587426	0.712846
ENSMUSG00000014402	Tsg101	7	46888949	46919969	31021	-	protein_coding	-1	-0.0423136	0.920605	-1	-0.0619258	0.828229	-1	-0.0196122	0.948023
ENSMUSG00000014418	Hps5	7	46760466	46796064	35599	-	protein_coding	1	0.0295805	0.934347	1	0.0792802	0.696007	1	0.0496998	0.804905
ENSMUSG00000014426	Map3k4	17	12227621	12318796	91176	-	protein_coding	1	0.161627	0.684969	1	0.111529	0.765114	-1	-0.0500984	0.896021
ENSMUSG00000014444	Piezo1	8	122481698	122551329	69632	-	protein_coding	-1	-0.00391815	0.994032	-1	-0.228908	0.160105	-1	-0.22499	0.154804
ENSMUSG00000014453	Blk	14	63372836	63417037	44202	-	protein_coding	-1	-0.0837112	0.696024	-1	-0.865901	7.98127e-21	-1	-0.78219	8.27577e-17
ENSMUSG00000014470	Rnf166	8	122466147	122476064	9918	-	protein_coding	1	0.143296	0.721602	-1	-0.408526	0.0703845	-1	-0.551822	0.00714941
ENSMUSG00000014496	Ankrd28	14	31698768	31830651	131884	-	protein_coding	1	0.350952	0.00287471	1	0.346467	0.00323587	-1	-0.00448502	0.985638
ENSMUSG00000014498	Ankrd52	10	128377115	128408704	31590	+	protein_coding	-1	-0.0408788	0.893875	-1	-0.0571374	0.786589	-1	-0.0162586	0.942812
ENSMUSG00000014503	Pkd2l2	18	34408489	34444116	35628	+	protein_coding	-1	-0.144634	0.696402	-1	-0.00842041	0.98427	1	0.136213	0.633238
ENSMUSG00000014504	Srp19	18	34330847	34336599	5753	+	protein_coding	1	0.0321257	0.934347	-1	-0.0573581	0.817683	-1	-0.0894838	0.649479
ENSMUSG00000014547	Wdfy2	14	62837678	62961509	123832	+	protein_coding	1	0.205262	0.342409	1	0.590797	2.80523e-05	1	0.385535	0.0141265
ENSMUSG00000014550	Rbsn	6	92186712	92214925	28214	-	protein_coding	-1	-0.0525348	0.88744	1	0.00293124	0.993648	1	0.0554661	0.818759
ENSMUSG00000014551	Mrps25	6	92169525	92184033	14509	-	protein_coding	1	0.00366796	0.996074	1	0.149843	0.51732	1	0.146175	0.490553
ENSMUSG00000014554	Dguok	6	83480217	83506969	26753	-	protein_coding	1	0.127613	0.773311	1	0.197582	0.517457	1	0.0699689	0.843837
ENSMUSG00000014592	Camta1	4	150917322	151861876	944555	-	protein_coding	-1	-0.155621	0.67094	1	0.074738	0.843537	1	0.230359	0.355896
ENSMUSG00000014601	Strip1	3	107612532	107631694	19163	-	protein_coding	1	0.0716649	0.853833	-1	-0.0588547	0.850354	-1	-0.13052	0.559649
ENSMUSG00000014606	Slc25a11	11	70644196	70647479	3284	-	protein_coding	1	0.101367	0.707834	-1	-0.0886752	0.70054	-1	-0.190042	0.2492
ENSMUSG00000014633	Cmc2	8	116888685	116921455	32771	-	protein_coding	1	0.0482949	0.925403	-1	-0.13588	0.640622	-1	-0.184175	0.443376
ENSMUSG00000014668	Chfr	5	110135842	110171972	36131	+	protein_coding	1	0.11704	0.598648	1	0.0952655	0.641023	-1	-0.0217744	0.926592
ENSMUSG00000014686	Ceacam16	7	19852097	19861299	9203	-	protein_coding	1	0.240769	0.488085	-1	-0.00638338	0.989687	-1	-0.247152	0.394549
ENSMUSG00000014704	Hoxa2	6	52162417	52164831	2415	-	protein_coding	1	0.130355	0.873308	1	0.0938346	0.883804	-1	-0.0365205	0.954461
ENSMUSG00000014747	Ankrd53	6	83762644	83768326	5683	+	protein_coding	-1	-0.185449	0.763361	-1	-0.281215	0.488227	-1	-0.0957662
ENSMUSG00000014748	Tex261	6	83768885	83775813	6929	-	protein_coding	-1	-0.0675084	0.801572	-1	-0.120992	0.485875	-1	-0.0534837	0.784666
ENSMUSG00000014763	Fam120b	17	15396202	15433583	37382	+	protein_coding	1	0.00111281	0.998834	-1	-0.150208	0.427216	-1	-0.151321	0.390245
ENSMUSG00000014767	Tbp	17	15499888	15528379	28492	+	protein_coding	1	0.00107873	0.998834	1	0.172502	0.316331	1	0.171424	0.294856
ENSMUSG00000014769	Psmb1	17	15475021	15499751	24731	-	protein_coding	-1	-0.0481152	0.859635	-1	-0.00943567	0.969247	1	0.0386795	0.835148
ENSMUSG00000014773	Dll1	17	15367354	15376872	9519	-	protein_coding	-1	-0.26964	0.636993	-1	-0.513828	0.154392	-1	-0.244188	0.570376
ENSMUSG00000014778	Fhod1	8	105329163	105347953	18791	-	protein_coding	-1	-0.220397	0.25441	-1	-0.224271	0.219462	-1	-0.0038737	0.989757
ENSMUSG00000014782	Plekhg4	8	105373274	105382862	9589	+	protein_coding	1	0.29472	0.605895	1	0.0215021	0.976521	-1	-0.273218	0.538783
ENSMUSG00000014786	Slc9a5	8	105348843	105369881	21039	+	protein_coding	1	0.193062	0.577813	-1	-0.362131	0.135034	-1	-0.555193	0.00834196
ENSMUSG00000014791	Elmo3	8	105305601	105310760	5160	+	protein_coding	1	0.153283	0.75834	1	0.0320884	0.952653	-1	-0.121194	0.748717
ENSMUSG00000014813	Stc1	14	69029238	69041804	12567	+	protein_coding	-1	-0.752199	0.0112037	-1	-0.496484	0.138093	1	0.255715	0.514919
ENSMUSG00000014837	4931428F04Rik	8	105280409	105289864	9456	-	protein_coding	1	0.00369243	0.997169	-1	-0.166593	0.596969	-1	-0.170285	0.546318
ENSMUSG00000014846	Tppp3	8	105467493	105471526	4034	-	protein_coding	1	0.00635251	0.997002	1	0.0563409	0.936879	1	0.0499884	0.934343
ENSMUSG00000014850	Msh3	13	92211872	92355003	143132	-	protein_coding	-1	-0.128926	0.603928	1	0.104247	0.64705	1	0.233174	0.150799
ENSMUSG00000014852	Adamts13	2	26973416	27009628	36213	+	protein_coding	-1	-0.0572736	0.951002	-1	-0.221327	0.647975	-1	-0.164053	0.726252
ENSMUSG00000014856	Tmem208	8	105326354	105335219	8866	+	protein_coding	1	0.08379	0.799835	1	0.121112	0.60105	1	0.0373222	0.891467
ENSMUSG00000014859	E2f4	8	105297663	105305370	7708	+	protein_coding	-1	-0.102785	0.596514	-1	-0.0281689	0.901835	1	0.0746158	0.650647
ENSMUSG00000014867	Surf4	2	26920040	26933928	13889	-	protein_coding	-1	-0.00615619	0.986394	-1	-0.0532079	0.783419	-1	-0.0470517	0.788973
ENSMUSG00000014873	Surf2	2	26916367	26920183	3817	+	protein_coding	-1	-0.158821	0.505217	1	0.166707	0.416953	1	0.325528	0.0398837
ENSMUSG00000014905	Dnajb9	12	44205559	44210326	4768	-	protein_coding	-1	-0.0172595	0.976607	-1	-0.0479398	0.902727	-1	-0.0306804	0.931764
ENSMUSG00000014907	Naf1	8	66860217	66890564	30348	+	protein_coding	-1	-0.227212	0.228935	-1	-0.035407	0.908051	1	0.191805	0.291047
ENSMUSG00000014956	Ppp1cb	5	32458843	32517433	58591	+	protein_coding	-1	-0.0724411	0.823274	1	0.280694	0.0710914	1	0.353135	0.0141362
ENSMUSG00000014959	Gorasp2	2	70661576	70712636	51061	+	protein_coding	-1	-0.0305834	0.927438	-1	-0.0408783	0.856335	-1	-0.0102949	0.966524
ENSMUSG00000014980	Tsen15	1	152370735	152386688	15954	-	protein_coding	1	0.0264444	0.964897	1	0.263344	0.30141	1	0.236899	0.343808
ENSMUSG00000015002	Efr3a	15	65787034	65873816	86783	+	protein_coding	-1	-0.0168638	0.96521	1	0.11792	0.53384	1	0.134783	0.417212
ENSMUSG00000015013	Trappc2l	8	122611640	122616660	5021	+	protein_coding	1	0.0141487	0.97947	-1	-0.29283	0.162947	-1	-0.306979	0.125515
ENSMUSG00000015016	Acsf3	8	122775486	122817880	42395	+	protein_coding	-1	-0.201014	0.348087	-1	-0.108645	0.665271	1	0.0923691	0.695694
ENSMUSG00000015023	Ddx19a	8	110974996	110997800	22805	-	protein_coding	-1	-0.0602059	0.84695	-1	-0.0966104	0.644115	-1	-0.0364045	0.877288
ENSMUSG00000015027	Galns	8	122578242	122611463	33222	-	protein_coding	-1	-0.384733	0.00682348	-1	-0.873412	2.4513e-12	-1	-0.48868	0.000501183
ENSMUSG00000015083	C8g	2	25498651	25501719	3069	-	protein_coding	1	0.148837	0.834173	-1	-0.0716077	0.910419	-1	-0.220445	0.61786
ENSMUSG00000015085	Entpd2	2	25395874	25401321	5448	+	protein_coding	1	0.736435	0.00155067	-1	-0.0355728	0.949089	-1	-0.772008	0.00125598
ENSMUSG00000015087	Rabl6	2	25583018	25608521	25504	-	protein_coding	-1	-0.0966451	0.661025	-1	-0.232946	0.0757413	-1	-0.136301	0.367401
ENSMUSG00000015092	Edf1	2	25557847	25562082	4236	+	protein_coding	1	0.0708796	0.853833	-1	-0.142373	0.548449	-1	-0.213252	0.264378
ENSMUSG00000015093	Clic3	2	25456838	25458776	1939	+	protein_coding	1	0.165763	0.809625	1	0.164225	0.761995	-1	-0.00153798	0.998717
ENSMUSG00000015094	Npdc1	2	25399351	25409494	10144	+	protein_coding	-1	-0.276356	0.21597	-1	-0.875407	5.10209e-08	-1	-0.599051	0.000687011
ENSMUSG00000015095	Fbxw5	2	25500750	25505471	4722	+	protein_coding	1	0.0252764	0.957787	-1	-0.314042	0.0701963	-1	-0.339318	0.0416329
ENSMUSG00000015120	Ube2i	17	25261916	25274622	12707	-	protein_coding	1	0.0863311	0.707724	1	0.24807	0.0486699	1	0.161739	0.24719
ENSMUSG00000015126	Tsr3	17	25240170	25242798	2629	+	protein_coding	-1	-0.0375235	0.950188	-1	-0.0647579	0.867743	-1	-0.0272345	0.943371
ENSMUSG00000015127	Unkl	17	25188397	25234443	46047	+	protein_coding	-1	-0.00666895	0.992652	-1	-0.13708	0.678241	-1	-0.130411	0.664534
ENSMUSG00000015133	Lrrk1	7	66226912	66388350	161439	-	protein_coding	1	0.163984	0.320749	1	0.142001	0.382204	-1	-0.0219839	0.921935
ENSMUSG00000015143	Actn1	12	80167547	80260371	92825	-	protein_coding	1	0.0611622	0.829507	-1	-0.191702	0.195637	-1	-0.252864	0.0562148
ENSMUSG00000015149	Sirt2	7	28766735	28788661	21927	+	protein_coding	1	0.43833	7.04853e-05	-1	-0.0249328	0.9237	-1	-0.463263	2.95324e-05
ENSMUSG00000015165	Hnrnpl	7	28808541	28822266	13726	+	protein_coding	1	0.00231103	0.996926	1	0.0326585	0.884699	1	0.0303475	0.881072
ENSMUSG00000015176	Nolc1	19	46075863	46085530	9668	+	protein_coding	-1	-0.311248	0.0411775	-1	-0.0410884	0.884545	1	0.27016	0.0789713
ENSMUSG00000015189	Casd1	6	4600839	4643355	42517	+	protein_coding	-1	-0.166624	0.401492	1	0.0198315	0.947563	1	0.186456	0.255513
ENSMUSG00000015202	Cnksr3	10	7119063	7212237	93175	-	protein_coding	1	0.163311	0.758964	1	0.960119	2.25072e-05	1	0.796808	0.000811774
ENSMUSG00000015214	Mtmr1	X	71364760	71419196	54437	+	protein_coding	1	0.0217359	0.955124	1	0.204469	0.178676	1	0.182733	0.229329
ENSMUSG00000015217	Hmgb3	X	71555918	71560676	4759	+	protein_coding	1	0.24789	0.475176	1	0.723073	0.000617335	1	0.475183	0.042387
ENSMUSG00000015222	Map2	1	66175273	66442583	267311	+	protein_coding	1	1.56506	1.1067e-10	1	1.50145	1.25508e-09	-1	-0.0636119	0.898129
ENSMUSG00000015243	Abca1	4	53030787	53159895	129109	-	protein_coding	1	0.0993316	0.661567	-1	-0.471049	2.52567e-05	-1	-0.57038	1.62313e-07
ENSMUSG00000015247	Nipsnap3b	4	53011880	53022060	10181	+	protein_coding	1	0.00243604	0.997465	-1	-0.0906454	0.763361	-1	-0.0930814	0.724259
ENSMUSG00000015289	Lage3	X	74351276	74353618	2343	-	protein_coding	-1	-0.132535	0.704657	-1	-0.133748	0.642575	-1	-0.00121309	0.998029
ENSMUSG00000015290	Ubl4a	X	74365718	74373218	7501	-	protein_coding	1	0.0226935	0.960124	-1	-0.114116	0.627938	-1	-0.13681	0.497978
ENSMUSG00000015291	Gdi1	X	74304998	74311862	6865	+	protein_coding	-1	-0.0395889	0.917616	-1	-0.00892246	0.976861	1	0.0306665	0.902119
ENSMUSG00000015305	Sash1	10	8722219	8886070	163852	-	protein_coding	1	0.146275	0.483653	-1	-0.260721	0.0792314	-1	-0.406996	0.00173111
ENSMUSG00000015312	Gadd45b	10	80930073	80932204	2132	+	protein_coding	1	0.183463	0.460011	-1	-0.339864	0.0557439	-1	-0.523327	0.000874718
ENSMUSG00000015314	Slamf6	1	171917515	171953170	35656	+	protein_coding	-1	-0.539723	0.0278778	1	0.546794	0.0193697	1	1.08652	1.37018e-07
ENSMUSG00000015316	Slamf1	1	171767127	171801184	34058	+	protein_coding	-1	-1.31695	6.58589e-06	-1	-1.0692	0.00043753	1	0.247747	0.584598
ENSMUSG00000015335	Zdhhc12	2	30090944	30093648	2705	-	protein_coding	-1	-0.0308185	0.957787	-1	-0.179779	0.530872	-1	-0.148961	0.588046
ENSMUSG00000015337	Endog	2	30171493	30174069	2577	+	protein_coding	1	0.0810445	0.876473	-1	-0.125941	0.722897	-1	-0.206986	0.449296
ENSMUSG00000015340	Cybb	X	9435252	9487771	52520	-	protein_coding	1	1.00524	0.000471864	1	0.346122	0.401615	-1	-0.659114	0.0386349
ENSMUSG00000015341	Golga7	8	23241346	23257074	15729	-	protein_coding	1	0.0652622	0.849984	1	0.150995	0.453812	1	0.0857326	0.693614
ENSMUSG00000015342	Xk	X	9272756	9313250	40495	+	protein_coding	-1	-1.53261	3.60207e-12	-1	-3.10292	1.50042e-39	-1	-1.5703	8.46327e-10
ENSMUSG00000015354	Pcolce2	9	95637601	95698096	60496	+	protein_coding	1	0.158471	0.792162	1	0.154017	0.735045	-1	-0.00445398
ENSMUSG00000015357	Clpx	9	65294260	65330658	36399	+	protein_coding	1	0.0103321	0.980869	1	0.158611	0.385876	1	0.148279	0.397493
ENSMUSG00000015363	Trabd	15	89075124	89087077	11954	+	protein_coding	1	0.0833965	0.746074	1	0.014238	0.959515	-1	-0.0691585	0.720223
ENSMUSG00000015377	Dennd6b	15	89182213	89196496	14284	-	protein_coding	-1	-0.401947	0.0232	-1	-0.0566506	0.866486	1	0.345296	0.0619223
ENSMUSG00000015396	Cd83	13	43784775	43803132	18358	+	protein_coding	1	0.803699	2.40327e-05	1	0.420057	0.0746153	-1	-0.383642	0.0979607
ENSMUSG00000015451	C4a	17	34809092	34823464	14373	-	processed_transcript	-1	-0.247366	0.693297	-1	-0.151717	0.794799	1	0.0956491	0.864623
ENSMUSG00000015452	Ager	17	34597862	34600936	3075	+	protein_coding	-1	-0.0486632	0.953026	1	0.141719	0.767142	1	0.190382	0.629755
ENSMUSG00000015461	Atf6b	17	34647146	34655074	7929	+	protein_coding	-1	-0.198805	0.250257	-1	-0.335737	0.0134389	-1	-0.136932	0.4344
ENSMUSG00000015468	Notch4	17	34564268	34588503	24236	+	protein_coding	1	0.141058	0.850046	-1	-0.000997191	0.999161	-1	-0.142056	0.772991
ENSMUSG00000015474	Ppt2	17	34616662	34628510	11849	-	protein_coding	-1	-0.653859	0.0472179	-1	-0.144975	0.790758	1	0.508884	0.141206
ENSMUSG00000015478	Rnf5	17	34601091	34603690	2600	-	protein_coding	1	0.244266	0.31048	1	0.0864161	0.790441	-1	-0.15785	0.516975
ENSMUSG00000015488	Cacfd1	2	27009926	27021089	11164	+	protein_coding	1	0.0928485	0.751555	-1	-0.0930332	0.693125	-1	-0.185882	0.283192
ENSMUSG00000015501	Hivep2	10	13966075	14151374	185300	+	protein_coding	-1	-0.193906	0.188076	-1	-0.0116733	0.965235	1	0.182233	0.187253
ENSMUSG00000015522	Arnt	3	95434388	95497240	62853	+	protein_coding	-1	-0.0255218	0.943521	1	0.109536	0.527695	1	0.135058	0.363556
ENSMUSG00000015536	Mocs2	13	114818236	114832275	14040	+	protein_coding	1	0.263945	0.257689	1	0.346609	0.0841486	1	0.0826644	0.772238
ENSMUSG00000015542	Nat9	11	115182832	115187859	5028	-	protein_coding	-1	-0.0640438	0.902089	-1	-0.110121	0.748981	-1	-0.0460769	0.898129
ENSMUSG00000015575	Atp6v0e	17	26663231	26699647	36417	+	protein_coding	1	0.145453	0.378902	-1	-0.203639	0.124304	-1	-0.349092	0.00193352
ENSMUSG00000015597	Zfp318	17	46383731	46420920	37190	+	protein_coding	-1	-0.521071	0.00014459	-1	-0.61086	4.7205e-06	-1	-0.0897897	0.691402
ENSMUSG00000015605	Srf	17	46548329	46556175	7847	-	protein_coding	-1	-0.299139	0.124361	-1	-0.383104	0.0259429	-1	-0.0839651	0.746352
ENSMUSG00000015619	Gata3	2	9857078	9890034	32957	-	protein_coding	1	0.163743	0.827955	1	0.104391	0.870023	-1	-0.0593523	0.921087
ENSMUSG00000015647	Lama5	2	180176373	180225859	49487	-	protein_coding	-1	-0.350098	0.4896	-1	-0.556774	0.133742	-1	-0.206676	0.667252
ENSMUSG00000015656	Hspa8	9	40800984	40810087	9104	+	protein_coding	-1	-0.0975569	0.711761	-1	-0.0926464	0.67154	1	0.00491042	0.985749
ENSMUSG00000015659	Serac1	17	6042196	6079741	37546	-	protein_coding	1	0.167093	0.541909	1	0.137695	0.597931	-1	-0.0293988	0.925068
ENSMUSG00000015668	Pdzd11	X	100622883	100626568	3686	-	protein_coding	-1	-0.074456	0.841135	-1	-0.035382	0.915582	1	0.0390739	0.893228
ENSMUSG00000015671	Psma2	13	14613240	14674236	60997	+	protein_coding	1	0.0172134	0.961753	1	0.0396868	0.865759	1	0.0224734	0.917979
ENSMUSG00000015672	Mrpl32	13	14608184	14613165	4982	-	protein_coding	1	0.0775718	0.819268	1	0.172927	0.399205	1	0.0953555	0.674202
ENSMUSG00000015697	Setdb1	3	95323525	95357202	33678	-	protein_coding	-1	-0.114069	0.51105	-1	-0.09332	0.571398	1	0.0207486	0.917348
ENSMUSG00000015702	Anxa9	3	95296096	95307176	11081	-	protein_coding	-1	-0.415712	0.225818	-1	-0.465862	0.13952	-1	-0.0501501	0.921935
ENSMUSG00000015711	Prune1	3	95253674	95282076	28403	-	protein_coding	-1	-0.0644418	0.859635	-1	-0.283754	0.0908329	-1	-0.219312	0.215698
ENSMUSG00000015714	Cers2	3	95314791	95323599	8809	+	protein_coding	-1	-0.0933581	0.662965	1	0.0156848	0.951645	1	0.109043	0.475136
ENSMUSG00000015733	Capza2	6	17636234	17666972	30739	+	protein_coding	1	0.123062	0.591164	1	0.353857	0.00705465	1	0.230795	0.115272
ENSMUSG00000015745	Plekho1	3	95988429	95996001	7573	-	protein_coding	-1	-0.405919	0.00254661	-1	-0.841931	2.27032e-12	-1	-0.436012	0.0014752
ENSMUSG00000015747	Vps45	3	95999832	96058466	58635	-	protein_coding	-1	-2.48504	4.8685e-128	-1	-2.44046	4.65544e-118	1	0.0445747	0.848614
ENSMUSG00000015748	Prpf3	3	95830124	95855885	25762	-	protein_coding	-1	-0.220192	0.141705	-1	-0.00611801	0.982377	1	0.214074	0.128574
ENSMUSG00000015749	Anp32e	3	95929246	95947390	18145	+	protein_coding	-1	-0.127039	0.51381	-1	-0.0393769	0.868201	1	0.0876616	0.61356
ENSMUSG00000015750	Aph1a	3	95893969	95898288	4320	+	protein_coding	1	0.248283	0.459326	1	0.276176	0.347142	1	0.0278934	0.948725
ENSMUSG00000015755	Tab2	10	7905653	7956230	50578	-	protein_coding	-1	-0.0236648	0.947781	1	0.0840675	0.655503	1	0.107732	0.494823
ENSMUSG00000015757	Ppil4	10	7792891	7823135	30245	+	protein_coding	-1	-0.121392	0.636166	1	0.0850222	0.72557	1	0.206414	0.21764
ENSMUSG00000015759	Cnih1	14	46775567	46788411	12845	-	protein_coding	-1	-0.0865833	0.720237	1	0.206205	0.138093	1	0.292788	0.0178878
ENSMUSG00000015766	Eps8	6	137477245	137654876	177632	-	protein_coding	1	2.26076	1.22487e-25	1	2.35454	2.26738e-27	1	0.0937721	0.820206
ENSMUSG00000015776	Med22	2	26905262	26910677	5416	-	protein_coding	1	0.0222372	0.958384	1	0.147714	0.452111	1	0.125476	0.507771
ENSMUSG00000015790	Surf1	2	26913381	26916530	3150	-	protein_coding	-1	-0.208781	0.391368	-1	-0.0415161	0.905328	1	0.167265	0.456089
ENSMUSG00000015804	Med28	5	45520229	45529276	9048	+	protein_coding	1	0.306676	0.013882	-1	-0.200929	0.165602	-1	-0.507605	5.33215e-06
ENSMUSG00000015806	Qdpr	5	45434021	45450236	16216	-	protein_coding	-1	-0.039358	0.917315	1	0.0916589	0.679138	1	0.131017	0.466362
ENSMUSG00000015812	Gnrh1	14	67745181	67749439	4259	+	protein_coding	1	0.338025	0.477041	1	0.0577113	0.931648	-1	-0.280314	0.498192
ENSMUSG00000015837	Sqstm1	11	50199366	50210827	11462	-	protein_coding	1	0.103629	0.640237	-1	-0.334351	0.00588508	-1	-0.43798	0.000128094
ENSMUSG00000015839	Nfe2l2	2	75675513	75704641	29129	-	protein_coding	-1	-0.320653	0.0159472	-1	-0.480158	5.81302e-05	-1	-0.159506	0.326138
ENSMUSG00000015846	Rxra	2	27676440	27762957	86518	+	protein_coding	-1	-0.168157	0.73787	-1	-0.231491	0.530684	-1	-0.0633336	0.889034
ENSMUSG00000015850	Adamtsl4	3	95676201	95687917	11717	-	protein_coding	1	0.0445022	0.9642	-1	-0.0679675	0.921765	-1	-0.11247	0.837427
ENSMUSG00000015869	Prpsap1	11	116470845	116494202	23358	-	protein_coding	-1	-0.0671921	0.838751	-1	-0.272395	0.0811118	-1	-0.205203	0.2165
ENSMUSG00000015879	Fam184b	5	45529705	45639614	109910	-	protein_coding	-1	-1.10421	5.66517e-06	1	0.178621	0.678648	1	1.28283	1.18369e-07
ENSMUSG00000015880	Ncapg	5	45669919	45700546	30628	+	protein_coding	1	0.200996	0.213986	1	0.329836	0.0100238	1	0.12884	0.439239
ENSMUSG00000015882	Lcorl	5	45697181	45857615	160435	-	protein_coding	1	0.0876565	0.851423	1	0.177039	0.539209	1	0.0893821	0.771304
ENSMUSG00000015889	Lta4h	10	93453411	93484875	31465	+	protein_coding	-1	-0.108666	0.62423	1	0.0707351	0.743873	1	0.179401	0.223715
ENSMUSG00000015932	Dstn	2	143915320	143943324	28005	+	protein_coding	1	0.499318	1.59211e-05	1	0.348744	0.00615818	-1	-0.150574	0.347966
ENSMUSG00000015937	Macroh2a1	13	56073619	56136361	62743	-	protein_coding	-1	-0.127779	0.45885	-1	-0.174614	0.196891	-1	-0.0468355	0.800727
ENSMUSG00000015942	Gtf2ird2	5	134184019	134224355	40337	+	protein_coding	1	0.138687	0.672673	-1	-0.231552	0.314284	-1	-0.370239	0.0504849
ENSMUSG00000015943	Bola1	3	96196588	96219709	23122	-	protein_coding	1	0.0742853	0.865851	-1	-0.196273	0.430259	-1	-0.270558	0.197532
ENSMUSG00000015944	Castor2	5	134099711	134144343	44633	+	protein_coding	-1	-0.281536	0.512232	-1	-0.483679	0.118872	-1	-0.202142	0.606064
ENSMUSG00000015947	Fcgr1	3	96282909	96293969	11061	-	protein_coding	-1	-0.55113	0.165646	-1	-0.617485	0.0861106	-1	-0.0663549	0.909746
ENSMUSG00000015950	Ncf1	5	134220053	134229625	9573	-	protein_coding	1	0.689302	6.69404e-08	-1	-0.237522	0.167373	-1	-0.926824	8.50985e-14
ENSMUSG00000015961	Adss	1	177762962	177796511	33550	-	protein_coding	-1	-0.0579582	0.841849	1	0.147144	0.367506	1	0.205102	0.13728
ENSMUSG00000015966	Il17rb	14	29996135	30008896	12762	-	protein_coding	-1	-0.219521	0.432664	-1	-0.338494	0.118163	-1	-0.118973	0.679693
ENSMUSG00000015968	Cacna1d	14	30039939	30491455	451517	-	protein_coding	1	0.41671	0.322177	-1	-0.426831	0.281179	-1	-0.843541	0.00680339
ENSMUSG00000015971	Actr8	14	29978337	30006354	28018	+	protein_coding	-1	-0.019524	0.95747	-1	-0.0535696	0.808064	-1	-0.0340456	0.873388
ENSMUSG00000015994	Fnta	8	25998722	26015650	16929	-	protein_coding	1	0.0679336	0.796585	-1	-0.00362414	0.988498	-1	-0.0715578	0.692196
ENSMUSG00000016018	Mtrex	13	112867418	112927398	59981	-	protein_coding	-1	-0.106974	0.619065	1	0.120059	0.489864	1	0.227033	0.0870279
ENSMUSG00000016028	Celsr1	15	85898929	86034203	135275	-	protein_coding	-1	-0.31646	0.158886	1	0.303321	0.15938	1	0.619781	0.000459149
ENSMUSG00000016087	Fli1	9	32422204	32542861	120658	-	protein_coding	1	0.0359775	0.924165	1	0.148242	0.408581	1	0.112264	0.533396
ENSMUSG00000016128	Stard13	5	151037510	151233836	196327	-	protein_coding	1	0.539773	0.101657	1	0.482591	0.150509	-1	-0.0571815	0.912951
ENSMUSG00000016179	Camk1g	1	193346346	193370298	23953	-	protein_coding	1	0.564309	0.145833	1	0.73872	0.0283124	1	0.174411	0.724382
ENSMUSG00000016181	Utp25	1	193091104	193130272	39169	-	protein_coding	1	0.0208866	0.960719	1	0.181332	0.314076	1	0.160446	0.36493
ENSMUSG00000016194	Hsd11b1	1	193221634	193264075	42442	-	protein_coding	1	0.286787	0.576295	1	0.227279	0.635739	-1	-0.0595087	0.914286
ENSMUSG00000016206	H2-M3	17	37270220	37274484	4265	+	protein_coding	-1	-0.7972	0.00341947	-1	-1.04799	6.5393e-05	-1	-0.250791	0.526671
ENSMUSG00000016252	Atp5e	2	174461072	174464105	3034	-	protein_coding	-1	-0.00914789	0.986361	1	0.0432093	0.891257	1	0.0523572	0.846322
ENSMUSG00000016253	Nelfcd	2	174415804	174427502	11699	+	protein_coding	-1	-0.0857133	0.746431	-1	-0.231185	0.118239	-1	-0.145472	0.382888
ENSMUSG00000016256	Ctsz	2	174427493	174439039	11547	-	protein_coding	1	0.414575	0.000111432	1	0.239005	0.0584447	-1	-0.175571	0.193211
ENSMUSG00000016257	Prelid3b	2	174465067	174473081	8015	-	protein_coding	-1	-0.16475	0.315507	1	0.133099	0.42253	1	0.297849	0.0159567
ENSMUSG00000016262	Sertad4	1	192844488	192855756	11269	-	protein_coding	1	0.0152761	0.989103	1	0.920947	0.00255837	1	0.905671	0.0032641
ENSMUSG00000016283	H2-M2	17	37480851	37483552	2702	-	protein_coding	1	0.089647	0.92319	-1	-0.140925	0.81257	-1	-0.230572	0.620724
ENSMUSG00000016308	Ube2a	X	36873900	36884222	10323	+	protein_coding	-1	-0.772324	4.52765e-12	-1	-1.0435	4.45377e-21	-1	-0.271176	0.0608735
ENSMUSG00000016319	Slc25a5	X	36795651	36798807	3157	+	protein_coding	-1	-0.304223	0.009769	-1	-0.0873381	0.634697	1	0.216885	0.0891187
ENSMUSG00000016344	Ppdpf	2	181187247	181188771	1525	+	protein_coding	-1	-0.102818	0.738038	-1	-0.404762	0.00837516	-1	-0.301944	0.070106
ENSMUSG00000016356	Col20a1	2	180986535	181018363	31829	+	protein_coding	1	0.138461	0.801572	1	0.231968	0.528867	1	0.0935078	0.823477
ENSMUSG00000016382	Pls3	X	75785654	75875182	89529	-	protein_coding	1	0.414201	0.100189	1	0.38415	0.129748	-1	-0.0300501	0.943371
ENSMUSG00000016409	Nkap	X	37126795	37150746	23952	+	protein_coding	1	0.0464818	0.898308	-1	-0.00619727	0.984146	-1	-0.0526791	0.821724
ENSMUSG00000016427	Ndufa1	X	37187588	37191163	3576	-	protein_coding	-1	-0.019118	0.97029	1	0.000248163	0.999662	1	0.0193662	0.954174
ENSMUSG00000016477	E2f3	13	29906575	29986063	79489	-	protein_coding	-1	-0.152398	0.512398	1	0.143627	0.491161	1	0.296024	0.0571397
ENSMUSG00000016481	Cr1l	1	195097382	195131586	34205	-	protein_coding	1	0.0484228	0.893024	1	0.421115	0.0015548	1	0.372693	0.00708175
ENSMUSG00000016487	Ppfibp1	6	146888487	147032025	143539	+	protein_coding	-1	-0.493023	0.000117187	-1	-0.314454	0.032715	1	0.17857	0.307339
ENSMUSG00000016493	Cd46	1	195036826	195092249	55424	-	protein_coding	-1	-0.00870241	0.993767	1	0.0774499	0.895453	1	0.0861523	0.866237
ENSMUSG00000016495	Plgrkt	19	29348599	29367390	18792	-	protein_coding	-1	-0.979264	6.80874e-11	-1	-0.673144	3.02658e-05	1	0.306121	0.133908
ENSMUSG00000016496	Cd274	19	29367455	29388095	20641	+	protein_coding	-1	-1.33694	2.215e-09	-1	-1.00171	2.36154e-05	1	0.335225	0.312111
ENSMUSG00000016503	Gtf3a	5	146948657	146955614	6958	+	protein_coding	-1	-0.0292395	0.96146	1	0.0693533	0.859889	1	0.0985928	0.754831
ENSMUSG00000016510	Mtif3	5	146951573	146963800	12228	-	protein_coding	1	0.194277	0.554598	1	0.0608695	0.879845	-1	-0.133407	0.651178
ENSMUSG00000016520	Lnx2	5	147016655	147076586	59932	-	protein_coding	-1	-0.0135642	0.975561	-1	-0.446479	0.0017157	-1	-0.432915	0.0028229
ENSMUSG00000016526	Dyrk3	1	131127455	131138340	10886	-	protein_coding	-1	-0.733016	0.0180465	-1	-0.434717	0.228488	1	0.298298	0.430135
ENSMUSG00000016528	Mapkapk2	1	131053700	131097826	44127	-	protein_coding	-1	-0.786524	4.01162e-10	-1	-0.195067	0.293391	1	0.591457	1.22477e-05
ENSMUSG00000016534	Lamp2	X	38401357	38456454	55098	-	protein_coding	1	0.505272	4.69889e-05	1	0.194583	0.246483	-1	-0.310688	0.0267412
ENSMUSG00000016541	Atxn10	15	85336245	85463212	126968	+	protein_coding	-1	-0.103655	0.614772	-1	-0.0254273	0.917415	1	0.0782281	0.648811
ENSMUSG00000016552	Foxred2	15	77940522	77956722	16201	-	protein_coding	-1	-0.11225	0.792576	-1	-0.840765	3.50722e-06	-1	-0.728516	0.000120702
ENSMUSG00000016554	Eif3d	15	77958998	77970813	11816	-	protein_coding	-1	-0.0989108	0.633101	-1	-0.106552	0.533006	-1	-0.00764123	0.976195
ENSMUSG00000016559	H3f3b	11	116021912	116027962	6051	-	protein_coding	-1	-0.153765	0.29573	-1	-0.102169	0.527228	1	0.0515956	0.764143
ENSMUSG00000016619	Nup50	15	84923411	84942963	19553	+	protein_coding	-1	-0.0759511	0.760307	-1	-0.0176982	0.945349	1	0.058253	0.753621
ENSMUSG00000016624	Phf21b	15	84785381	84856049	70669	-	protein_coding	1	0.0982321	0.802282	-1	-0.322084	0.118496	-1	-0.420316	0.0249666
ENSMUSG00000016637	Ift27	15	78159463	78174107	14645	-	protein_coding	-1	-0.463415	0.000138977	-1	-0.634284	5.38393e-08	-1	-0.170869	0.300122
ENSMUSG00000016664	Pacsin2	15	83375607	83464606	89000	-	protein_coding	-1	-0.0700782	0.803307	1	0.028302	0.91471	1	0.0983801	0.582302
ENSMUSG00000016756	Cmah	13	24327404	24477377	149974	+	protein_coding	1	0.480725	0.000403054	1	0.308975	0.0472429	-1	-0.171749	0.343024
ENSMUSG00000016757	Ttll12	15	83575090	83595157	20068	-	protein_coding	-1	-0.234131	0.142474	-1	-0.253945	0.0909782	-1	-0.0198143	0.938322
ENSMUSG00000016758	Bik	15	83526862	83544634	17773	+	protein_coding	1	0.70572	0.0452448	1	0.184804	0.74254	-1	-0.520916	0.156947
ENSMUSG00000016763	Scube1	15	83604999	83725021	120023	-	protein_coding	-1	-1.12082	1.42801e-10	-1	-1.2813	8.63403e-13	-1	-0.160477	0.605132
ENSMUSG00000016831	Tox4	14	52279146	52296401	17256	+	protein_coding	1	0.0693229	0.775847	1	0.116474	0.462775	1	0.0471508	0.797895
ENSMUSG00000016833	Mrps18c	5	100798627	100804471	5845	+	protein_coding	1	0.090956	0.821421	1	0.256266	0.247749	1	0.16531	0.49199
ENSMUSG00000016921	Srsf6	2	162931528	162937121	5594	+	protein_coding	-1	-0.000332766	0.998906	-1	-0.0629867	0.762375	-1	-0.0626539	0.731308
ENSMUSG00000016933	Plcg1	2	160731300	160775760	44461	+	protein_coding	-1	-0.438785	0.0167564	-1	-0.666789	7.63036e-05	-1	-0.228004	0.322034
ENSMUSG00000016940	Kctd2	11	115420128	115431274	11147	+	protein_coding	1	0.199592	0.550242	-1	-0.0568343	0.891257	-1	-0.256426	0.314422
ENSMUSG00000016946	Kctd5	17	24047734	24073485	25752	-	protein_coding	-1	-0.130251	0.555299	-1	-0.00711494	0.980675	1	0.123136	0.492124
ENSMUSG00000016984	Etaa1	11	17938756	17953875	15120	-	protein_coding	-1	-0.148103	0.544505	1	0.19021	0.322386	1	0.338313	0.0291004
ENSMUSG00000017007	Rbpjl	2	164403141	164415448	12308	+	protein_coding	1	0.207706	0.672084	1	0.0826354	0.875504	-1	-0.125071	0.763505
ENSMUSG00000017009	Sdc4	2	164424247	164443887	19641	-	protein_coding	1	0.0469308	0.876473	1	0.0170582	0.948142	-1	-0.0298726	0.889439
ENSMUSG00000017057	Il13ra1	X	36112110	36171259	59150	+	protein_coding	1	1.22794	6.58589e-06	1	0.0314127	0.960616	-1	-1.19653	7.49398e-06
ENSMUSG00000017119	Nbr1	11	101552149	101581951	29803	+	protein_coding	1	0.0658626	0.799179	-1	-0.00302385	0.990779	-1	-0.0688864	0.696615
ENSMUSG00000017132	Cyth1	11	118132019	118248592	116574	-	protein_coding	1	0.304976	0.00886015	1	0.103406	0.553642	-1	-0.201571	0.117427
ENSMUSG00000017146	Brca1	11	101488764	101551955	63192	-	protein_coding	-1	-0.0395336	0.934633	1	0.053673	0.866917	1	0.0932066	0.709493
ENSMUSG00000017167	Cntnap1	11	101170523	101190724	20202	+	protein_coding	-1	-0.581749	0.129362	-1	-1.04172	0.000606814	-1	-0.459968	0.224394
ENSMUSG00000017176	Nt5c3b	11	100422321	100441808	19488	-	protein_coding	-1	-0.353889	0.019487	-1	-0.274748	0.0977869	1	0.0791415	0.731363
ENSMUSG00000017188	Coa3	11	101277968	101279114	1147	-	protein_coding	1	0.215239	0.367999	-1	-0.0631722	0.847346	-1	-0.278412	0.147665
ENSMUSG00000017195	Zpbp2	11	98551097	98558665	7569	+	protein_coding	1	0.309542	0.526992	1	0.302979	0.485715	-1	-0.00656306	0.991012
ENSMUSG00000017210	Med24	11	98704591	98729435	24845	-	protein_coding	1	0.0127274	0.974717	-1	-0.0911502	0.676003	-1	-0.103878	0.5806
ENSMUSG00000017221	Psmd3	11	98682554	98695979	13426	+	protein_coding	-1	-0.0972516	0.707263	-1	-0.204573	0.192094	-1	-0.107322	0.555633
ENSMUSG00000017264	Exosc10	4	148558429	148582401	23973	+	protein_coding	1	0.130888	0.47285	-1	-0.0310625	0.897142	-1	-0.16195	0.253757
ENSMUSG00000017286	Glod4	11	76120987	76243725	122739	-	protein_coding	-1	-0.203374	0.283862	-1	-0.0524815	0.849492	1	0.150893	0.419169
ENSMUSG00000017288	Vps53	11	76046226	76179647	133422	-	protein_coding	-1	-0.339343	0.0133303	-1	-0.0176197	0.953504	1	0.321723	0.0208602
ENSMUSG00000017291	Taok1	11	77529162	77607815	78654	-	protein_coding	1	0.0244636	0.952545	1	0.143327	0.439634	1	0.118864	0.510523
ENSMUSG00000017299	Dnttip1	2	164745983	164768607	22625	+	protein_coding	1	0.29701	0.140974	1	0.0534476	0.876168	-1	-0.243563	0.230243
ENSMUSG00000017307	Acot8	2	164792765	164804882	12118	-	protein_coding	1	0.0900528	0.82588	1	0.0137292	0.973572	-1	-0.0763236	0.797353
ENSMUSG00000017376	Nlk	11	78567168	78697373	130206	-	protein_coding	-1	-0.415277	0.00111559	-1	-0.487753	8.87834e-05	-1	-0.072476	0.730273
ENSMUSG00000017386	Traf4	11	78158499	78165589	7091	-	protein_coding	1	0.227666	0.244404	1	0.274408	0.108386	1	0.0467425	0.858271
ENSMUSG00000017390	Aldoc	11	78322968	78327781	4814	+	protein_coding	1	0.926334	5.51471e-07	-1	-2.13663	6.67983e-25	-1	-3.06297	6.58679e-52
ENSMUSG00000017400	Stac2	11	98036623	98053462	16840	-	protein_coding	-1	-0.404833	0.357889	-1	-1.56809	1.691e-08	-1	-1.16326	9.18835e-05
ENSMUSG00000017404	Rpl19	11	98026710	98030492	3783	+	protein_coding	-1	-0.0421331	0.960719	1	0.0444145	0.94269	1	0.0865476	0.861436
ENSMUSG00000017405	Nek8	11	78166106	78176675	10570	-	protein_coding	1	0.286682	0.261169	1	0.117685	0.727351	-1	-0.168998	0.529864
ENSMUSG00000017412	Cacnb4	2	52428320	52676831	248512	-	protein_coding	-1	-0.205726	0.736402	1	0.475879	0.175746	1	0.681605	0.0254472
ENSMUSG00000017417	Plxdc1	11	97923238	97986444	63207	-	protein_coding	1	0.0102229	0.993183	-1	-0.779828	0.019071	-1	-0.790051	0.0168851
ENSMUSG00000017418	Arl5b	2	15049395	15082456	33062	+	protein_coding	1	0.0941202	0.775971	1	0.236264	0.197397	1	0.142144	0.488364
ENSMUSG00000017421	Zfp207	11	80383279	80405733	22455	+	protein_coding	-1	-0.0335439	0.925713	1	0.275366	0.0354988	1	0.30891	0.0142544
ENSMUSG00000017428	Psmd11	11	80428615	80473248	44634	+	protein_coding	-1	-0.0893813	0.738038	1	0.0293233	0.914346	1	0.118705	0.499245
ENSMUSG00000017453	Pipox	11	77880615	77894096	13482	-	protein_coding	-1	-0.75891	0.0259134	-1	-0.13652	0.820604	1	0.622389	0.0766525
ENSMUSG00000017466	Timp2	11	118301069	118355740	54672	-	protein_coding	1	0.354957	0.164785	-1	-0.804276	0.000102069	-1	-1.15923	2.45676e-09
ENSMUSG00000017478	Zc3h18	8	122376609	122417360	40752	+	protein_coding	-1	-0.0450994	0.879485	-1	-0.0611406	0.767877	-1	-0.0160413	0.943371
ENSMUSG00000017485	Top2b	14	16365179	16435462	70284	+	protein_coding	-1	-0.0867202	0.768999	1	0.241732	0.121615	1	0.328452	0.0193437
ENSMUSG00000017499	Cdc6	11	98907801	98923940	16140	+	protein_coding	-1	-0.062299	0.879175	-1	-0.0517285	0.870251	1	0.0105706	0.976195
ENSMUSG00000017548	Suz12	11	79993106	80034123	41018	+	protein_coding	1	0.0890395	0.727987	1	0.33379	0.0078085	1	0.24475	0.0720911
ENSMUSG00000017550	Atad5	11	80089400	80135794	46395	+	protein_coding	-1	-0.0219205	0.954959	1	0.289008	0.0294263	1	0.310928	0.0163588
ENSMUSG00000017561	Crlf3	11	80046493	80080991	34499	-	protein_coding	1	0.147387	0.343198	1	0.132027	0.378653	-1	-0.0153597	0.943228
ENSMUSG00000017615	Tnfaip1	11	78522850	78536332	13483	-	protein_coding	-1	-0.0750077	0.820578	-1	-0.197697	0.297023	-1	-0.122689	0.553002
ENSMUSG00000017631	Abr	11	76416734	76623558	206825	-	protein_coding	-1	-0.636913	0.000459787	-1	-1.79023	3.38609e-25	-1	-1.15331	3.2771e-10
ENSMUSG00000017639	Rab11fip4	11	79591212	79698023	106812	+	protein_coding	-1	-0.762691	1.08923e-12	-1	-0.183541	0.234509	1	0.57915	2.40227e-07
ENSMUSG00000017652	Cd40	2	165055627	165072948	17322	+	protein_coding	1	0.32711	0.0147347	1	0.251658	0.0821615	-1	-0.0754525	0.704417
ENSMUSG00000017664	Slc35c2	2	165276554	165287869	11316	-	protein_coding	1	0.191941	0.225553	-1	-0.19469	0.196277	-1	-0.386631	0.0014531
ENSMUSG00000017670	Elmo2	2	165288031	165326479	38449	-	protein_coding	-1	-0.0272671	0.947471	-1	-0.344044	0.012617	-1	-0.316777	0.0248081
ENSMUSG00000017677	Wsb1	11	79239372	79254671	15300	-	protein_coding	1	0.119424	0.569037	1	0.122544	0.491112	1	0.00312002	0.989889
ENSMUSG00000017679	Ttpal	2	163602314	163619013	16700	+	protein_coding	1	0.241166	0.128218	1	0.399914	0.00204732	1	0.158748	0.343895
ENSMUSG00000017686	Rhot1	11	80209019	80267907	58889	+	protein_coding	-1	-0.0975885	0.67094	1	0.104723	0.573052	1	0.202312	0.144764
ENSMUSG00000017692	Rhbdl3	11	80300912	80355955	55044	+	protein_coding	1	0.528088	0.0558776	-1	-0.0501157	0.92953	-1	-0.578204	0.0307405
ENSMUSG00000017697	Ada	2	163726584	163750239	23656	-	protein_coding	1	0.371264	0.0166458	1	0.284676	0.0955905	-1	-0.0865882	0.708876
ENSMUSG00000017707	Serinc3	2	163623272	163645131	21860	-	protein_coding	1	0.158084	0.25619	1	0.0316388	0.881171	-1	-0.126445	0.341416
ENSMUSG00000017715	Pgs1	11	117986292	118024011	37720	+	protein_coding	1	0.117947	0.663489	-1	-0.126602	0.571673	-1	-0.244549	0.141944
ENSMUSG00000017716	Birc5	11	117849251	117855743	6493	+	protein_coding	1	0.0867247	0.714597	1	0.154788	0.316343	1	0.0680633	0.710165
ENSMUSG00000017718	Afmid	11	117825924	117839908	13985	+	protein_coding	1	0.241389	0.633487	-1	-0.086172	0.88049	-1	-0.327561	0.365625
ENSMUSG00000017720	Trp53tg5	2	164470301	164473724	3424	-	protein_coding	1	0.158603	0.80034	-1	-0.114886	0.821248	-1	-0.273489
ENSMUSG00000017721	Pigt	2	164497520	164508301	10782	+	protein_coding	-1	-0.065517	0.835029	-1	-0.265042	0.0751635	-1	-0.199525	0.208632
ENSMUSG00000017724	Etv4	11	101769742	101785371	15630	-	protein_coding	-1	-0.292277	0.541828	-1	-0.114121	0.832797	1	0.178156
ENSMUSG00000017734	Dbndd2	2	164486106	164493319	7214	+	protein_coding	1	0.168222	0.804792	-1	-0.0694017	0.910951	-1	-0.237624	0.568548
ENSMUSG00000017740	Slc12a5	2	164960802	164999731	38930	+	protein_coding	1	0.322524	0.284537	1	0.0803981	0.859494	-1	-0.242126	0.418567
ENSMUSG00000017747	Ghdc	11	100766032	100770957	4926	-	protein_coding	1	0.24714	0.419388	1	0.0155605	0.974393	-1	-0.23158	0.392743
ENSMUSG00000017754	Pltp	2	164839518	164857711	18194	-	protein_coding	1	1.87218	1.84964e-27	-1	-0.212208	0.540955	-1	-2.08439	9.09075e-30
ENSMUSG00000017756	Slc12a7	13	73733094	73816754	83661	+	protein_coding	-1	-0.321101	0.195747	-1	-0.326111	0.173823	-1	-0.00500973	0.990032
ENSMUSG00000017760	Ctsa	2	164832873	164841032	8160	+	protein_coding	-1	-0.0208316	0.959974	-1	-0.484209	0.000152413	-1	-0.463377	0.000397288
ENSMUSG00000017764	Zswim1	2	164822686	164826871	4186	+	protein_coding	-1	-0.104379	0.838751	-1	-0.091514	0.824898	1	0.0128653	0.977952
ENSMUSG00000017765	Slc12a4	8	105943590	105966097	22508	-	protein_coding	-1	-0.0764431	0.845096	-1	-0.15382	0.535981	-1	-0.0773773	0.771849
ENSMUSG00000017774	Myo1c	11	75650504	75673910	23407	+	protein_coding	1	0.458044	1.14804e-05	1	0.100515	0.566457	-1	-0.35753	0.00133702
ENSMUSG00000017776	Crk	11	75679259	75706908	27650	+	protein_coding	1	0.133257	0.481857	1	0.220675	0.109536	1	0.0874179	0.618583
ENSMUSG00000017778	Cox7c	13	86044816	86046904	2089	-	protein_coding	1	0.165326	0.757047	1	0.332748	0.313405	1	0.167422	0.656618
ENSMUSG00000017781	Pitpna	11	75588097	75628804	40708	+	protein_coding	1	0.195223	0.172166	1	0.0567078	0.786903	-1	-0.138515	0.343808
ENSMUSG00000017801	Mlx	11	101087277	101092207	4931	+	protein_coding	1	0.0457406	0.9142	1	0.112499	0.644992	1	0.0667587	0.788584
ENSMUSG00000017802	Retreg3	11	101096322	101119893	23572	-	protein_coding	-1	-0.0819319	0.745514	-1	-0.552073	5.39895e-07	-1	-0.470141	4.3582e-05
ENSMUSG00000017830	Dhx58	11	100694884	100704271	9388	-	protein_coding	1	0.474145	0.0068021	-1	-1.08499	2.72487e-12	-1	-1.55913	4.16307e-25
ENSMUSG00000017831	Rab5a	17	53479234	53507680	28447	+	protein_coding	1	0.00707	0.989103	-1	-0.043729	0.884977	-1	-0.050799	0.844313
ENSMUSG00000017832	Hspb9	11	100713850	100714575	726	+	protein_coding	-1	-0.0310026	0.972876	-1	-0.264939	0.542099	-1	-0.233936
ENSMUSG00000017837	Nkiras2	11	100619244	100627607	8364	+	protein_coding	1	0.292475	0.0696915	-1	-0.046462	0.871151	-1	-0.338937	0.023821
ENSMUSG00000017843	Ppp2r5c	12	110447120	110583062	135943	+	protein_coding	1	0.0132069	0.970889	1	0.0243817	0.921092	1	0.0111749	0.962727
ENSMUSG00000017858	Ift52	2	163017354	163046141	28788	+	protein_coding	-1	-0.0328366	0.936178	-1	-0.127624	0.541441	-1	-0.0947877	0.646462
ENSMUSG00000017861	Mybl2	2	163054687	163084688	30002	+	protein_coding	1	0.0132415	0.975584	1	0.104045	0.646632	1	0.0908039	0.668024
ENSMUSG00000017868	Sgk2	2	162987330	163014127	26798	+	protein_coding	1	0.388134	0.14999	1	0.275976	0.32358	-1	-0.112157
ENSMUSG00000017929	B4galt5	2	167298444	167349183	50740	-	protein_coding	1	0.0846552	0.812897	-1	-0.115591	0.654877	-1	-0.200246	0.313488
ENSMUSG00000017999	Ddx27	2	167015193	167034947	19755	+	protein_coding	-1	-0.279476	0.0285024	-1	-0.0949891	0.614045	1	0.184487	0.188187
ENSMUSG00000018001	Cyth3	5	143622447	143710250	87804	+	protein_coding	1	0.626812	3.05741e-06	-1	-0.523412	0.000470756	-1	-1.15022	2.96575e-18
ENSMUSG00000018008	Cyth4	15	78597047	78622019	24973	+	protein_coding	1	0.427084	0.000616748	1	0.431295	0.000603619	1	0.00421164	0.988087
ENSMUSG00000018012	Rac3	11	120721470	120723969	2500	+	protein_coding	-1	-0.0614967	0.943721	-1	-0.505079	0.129916	-1	-0.443582	0.189267
ENSMUSG00000018040	Rrp7a	15	83113433	83122801	9369	-	protein_coding	-1	-0.0913716	0.738038	-1	-0.0906991	0.680644	1	0.000672528	0.998717
ENSMUSG00000018042	Cyb5r3	15	83153494	83172592	19099	-	protein_coding	-1	-0.239022	0.277118	1	0.0208227	0.956112	1	0.259845	0.178686
ENSMUSG00000018068	Ints2	11	86210681	86257575	46895	-	protein_coding	-1	-0.0341699	0.918803	1	0.257082	0.0407028	1	0.291252	0.0156365
ENSMUSG00000018076	Med13l	5	118560679	118765438	204760	+	protein_coding	1	0.141308	0.452744	1	0.128587	0.465824	-1	-0.0127214	0.961077
ENSMUSG00000018102	H2bc4	13	23684199	23692908	8710	+	protein_coding	-1	-0.213527	0.746431	-1	-0.400973	0.339355	-1	-0.187446	0.70083
ENSMUSG00000018143	Mafk	5	139791513	139802653	11141	+	protein_coding	1	0.0506618	0.889492	-1	-0.0660494	0.797844	-1	-0.116711	0.551996
ENSMUSG00000018160	Med1	11	98152154	98193293	41140	-	protein_coding	1	0.0874878	0.682297	1	0.106082	0.519257	1	0.0185938	0.928457
ENSMUSG00000018166	Erbb3	10	128567523	128589652	22130	-	protein_coding	-1	-0.0825447	0.768862	-1	-0.176379	0.295573	-1	-0.0938344	0.625526
ENSMUSG00000018167	Stard3	11	98358368	98381112	22745	+	protein_coding	1	0.591638	2.13677e-06	1	0.0505816	0.857289	-1	-0.541056	3.73777e-05
ENSMUSG00000018168	Ikzf3	11	98464902	98546031	81130	-	protein_coding	1	0.241593	0.0334806	-1	-0.000991019	0.996783	-1	-0.242584	0.0284779
ENSMUSG00000018169	Mfng	15	78755882	78773475	17594	-	protein_coding	1	0.031836	0.972279	-1	-0.247854	0.595018	-1	-0.27969	0.49159
ENSMUSG00000018171	Vmp1	11	86583865	86683836	99972	-	protein_coding	1	0.144436	0.522445	1	0.211548	0.215616	1	0.0671121	0.761359
ENSMUSG00000018189	Uchl5	1	143777272	143807466	30195	+	protein_coding	-1	-0.163094	0.335919	1	0.289455	0.0215193	1	0.452548	6.57544e-05
ENSMUSG00000018196	Glrx2	1	143716338	143749676	33339	+	protein_coding	-1	-0.325596	0.110407	-1	-0.110905	0.711315	1	0.214691	0.33771
ENSMUSG00000018199	Ro60	1	143750790	143777068	26279	-	protein_coding	-1	-0.0815829	0.850165	1	0.142542	0.610474	1	0.224125	0.316239
ENSMUSG00000018209	Stk4	2	164070322	164155524	85203	+	protein_coding	1	0.0315313	0.928902	-1	-0.0105793	0.968243	-1	-0.0421106	0.836686
ENSMUSG00000018239	Zcchc10	11	53324679	53333301	8623	+	protein_coding	-1	-0.147952	0.605835	1	0.089581	0.755962	1	0.237533	0.223242
ENSMUSG00000018286	Psmb6	11	70525367	70527858	2492	+	protein_coding	-1	-0.0424365	0.886619	-1	-0.135441	0.380116	-1	-0.0930044	0.560653
ENSMUSG00000018287	Spag7	11	70663771	70669416	5646	-	protein_coding	1	0.0200214	0.963024	1	0.0349258	0.906081	1	0.0149044	0.959958
ENSMUSG00000018293	Pfn1	11	70651850	70654644	2795	-	protein_coding	1	0.0299362	0.941435	-1	-0.113318	0.576795	-1	-0.143254	0.406933
ENSMUSG00000018322	Tomm34	2	164053540	164071169	17630	-	protein_coding	-1	-0.0196172	0.957977	-1	-0.0600412	0.783419	-1	-0.040424	0.846714
ENSMUSG00000018326	Ywhab	2	163994960	164018588	23629	+	protein_coding	-1	-0.0988458	0.641528	1	4.37351e-05	1	1	0.0988895	0.535719
ENSMUSG00000018334	Ksr1	11	79013440	79146407	132968	-	protein_coding	-1	-0.0326174	0.934347	-1	-0.30002	0.0361037	-1	-0.267403	0.0677502
ENSMUSG00000018339	Gpx3	11	54902453	54910377	7925	+	protein_coding	-1	-0.128637	0.870588	-1	-0.0644905	0.922507	1	0.0641469	0.908426
ENSMUSG00000018340	Anxa6	11	54979108	55033445	54338	-	protein_coding	-1	-0.00575272	0.989103	-1	-0.227873	0.11268	-1	-0.222121	0.114573
ENSMUSG00000018347	Zkscan6	11	65807175	65829239	22065	+	protein_coding	1	0.0569978	0.908241	1	0.176011	0.505859	1	0.119013	0.657567
ENSMUSG00000018362	Kpna2	11	106988629	106999541	10913	-	protein_coding	1	0.0320773	0.970873	1	0.513267	0.100325	1	0.481189	0.120154
ENSMUSG00000018363	Smurf2	11	106820066	106920715	100650	-	protein_coding	1	0.340914	0.0105287	1	0.189523	0.250587	-1	-0.15139	0.367398
ENSMUSG00000018372	Cep95	11	106789252	106819930	30679	+	protein_coding	1	0.154092	0.541828	1	0.120603	0.620158	-1	-0.0334894	0.905558
ENSMUSG00000018377	Vezf1	11	88068279	88084729	16451	+	protein_coding	-1	-0.0489549	0.937172	-1	-0.403177	0.0957934	-1	-0.354222	0.149413
ENSMUSG00000018378	Cuedc1	11	88098058	88194140	96083	+	protein_coding	-1	-0.0269881	0.973034	-1	-0.726717	0.00927356	-1	-0.699729	0.0136271
ENSMUSG00000018379	Srsf1	11	88047373	88053755	6383	+	protein_coding	1	0.0100665	0.984642	-1	-0.0861478	0.761325	-1	-0.0962143	0.692608
ENSMUSG00000018381	Abi3	11	95830074	95842476	12403	-	protein_coding	1	0.270606	0.147983	1	0.155516	0.490019	-1	-0.11509	0.607153
ENSMUSG00000018395	Kif3a	11	53567379	53601967	34589	+	protein_coding	1	0.0503083	0.944773	1	0.10605	0.808077	1	0.0557413	0.897687
ENSMUSG00000018398	Septin8	11	53519257	53549565	30309	+	protein_coding	-1	-0.348555	0.0556637	-1	-0.289892	0.134515	1	0.0586635	0.838954
ENSMUSG00000018401	Mtmr4	11	87592162	87616302	24141	+	protein_coding	-1	-0.252842	0.0379515	-1	-0.155114	0.280994	1	0.0977279	0.532306
ENSMUSG00000018405	Mrm1	11	84813061	84819515	6455	-	protein_coding	-1	-0.00337847	0.996926	-1	-0.178114	0.444451	-1	-0.174735	0.422773
ENSMUSG00000018411	Mapt	11	104231390	104332090	100701	+	protein_coding	1	0.0964754	0.915723	-1	-0.275522	0.574864	-1	-0.371998	0.362917
ENSMUSG00000018412	Kansl1	11	104333229	104468861	135633	-	protein_coding	-1	-0.054885	0.839592	-1	-0.0484237	0.822027	1	0.00646127	0.978572
ENSMUSG00000018415	Gid4	11	60417145	60450927	33783	+	protein_coding	-1	-0.55132	6.09512e-07	-1	-0.473847	3.69788e-05	1	0.0774726	0.685419
ENSMUSG00000018417	Myo1b	1	51749765	51916071	166307	-	protein_coding	1	1.83673	1.35369e-35	1	1.79064	7.60975e-33	-1	-0.0460899	0.881075
ENSMUSG00000018425	Dhx40	11	86768846	86807746	38901	-	protein_coding	1	0.348578	0.00455747	1	0.299577	0.0185435	-1	-0.049001	0.811807
ENSMUSG00000018427	Ypel2	11	86936425	86993707	57283	-	protein_coding	-1	-2.77993	7.75777e-31	-1	-0.993729	0.000122008	1	1.7862	4.06381e-12
ENSMUSG00000018428	Akap1	11	88830792	88864586	33795	-	protein_coding	-1	-0.322909	0.0308274	-1	-0.29559	0.0533764	1	0.027319	0.916915
ENSMUSG00000018433	Nol11	11	107166663	107189381	22719	-	protein_coding	-1	-0.0342339	0.919092	1	0.327638	0.0055479	1	0.361872	0.00182582
ENSMUSG00000018442	Derl2	11	71007164	71019841	12678	-	protein_coding	1	0.154242	0.508075	1	0.039251	0.894793	-1	-0.114991	0.577421
ENSMUSG00000018446	C1qbp	11	70977836	70983026	5191	-	protein_coding	-1	-0.130798	0.479165	1	0.0708546	0.72557	1	0.201652	0.127506
ENSMUSG00000018449	Rpain	11	70970213	70977833	7621	+	protein_coding	1	0.204097	0.470907	-1	-0.128312	0.678065	-1	-0.332409	0.111153
ENSMUSG00000018451	6330403K07Rik	11	71031941	71033513	1573	-	protein_coding	-1	-0.123187	0.861831	-1	-0.12137	0.81257	1	0.00181663
ENSMUSG00000018470	Kcnab3	11	69326258	69333042	6785	+	protein_coding	1	0.0237684	0.974717	-1	-0.624023	0.0192116	-1	-0.647791	0.014154
ENSMUSG00000018474	Chd3	11	69343273	69369406	26134	-	protein_coding	-1	-0.211789	0.141593	-1	-0.359662	0.00209404	-1	-0.147872	0.326655
ENSMUSG00000018476	Kdm6b	11	69398508	69413675	15168	-	protein_coding	-1	-0.188064	0.334285	-1	-0.305829	0.0435247	-1	-0.117765	0.549129
ENSMUSG00000018481	Appbp2	11	85187262	85235130	47869	-	protein_coding	-1	-0.0164263	0.964372	1	0.0487212	0.831398	1	0.0651475	0.727329
ENSMUSG00000018500	Adora2b	11	62248984	62266453	17470	+	protein_coding	1	0.413204	0.377492	-1	-0.0793903	0.90501	-1	-0.492594	0.186919
ENSMUSG00000018501	Ncor1	11	62316426	62458541	142116	-	protein_coding	-1	-0.0757991	0.7352	1	0.0837015	0.625193	1	0.159501	0.213602
ENSMUSG00000018507	Trpv2	11	62574486	62600515	26030	+	protein_coding	1	0.0840527	0.775971	-1	-0.248008	0.112732	-1	-0.332061	0.0188341
ENSMUSG00000018509	Cenpv	11	62524946	62539261	14316	-	protein_coding	-1	-0.34337	0.019885	-1	-0.618761	1.91834e-06	-1	-0.275391	0.0866798
ENSMUSG00000018537	Pcgf2	11	97688823	97700497	11675	-	protein_coding	-1	-0.0297571	0.958292	-1	-0.212502	0.417157	-1	-0.182745	0.472178
ENSMUSG00000018541	Cwc25	11	97745481	97766556	21076	-	protein_coding	1	0.148982	0.529151	1	0.0727012	0.782556	-1	-0.0762812	0.739508
ENSMUSG00000018543	1700001P01Rik	11	97771481	97775918	4438	-	protein_coding	1	0.637274	0.0713478	1	0.277762	0.549729	-1	-0.359512	0.361668
ENSMUSG00000018547	Pip4k2b	11	97715157	97744704	29548	-	protein_coding	-1	-0.253867	0.0365882	-1	-0.338986	0.00212208	-1	-0.0851193	0.602259
ENSMUSG00000018548	Trim37	11	87127077	87220683	93607	+	protein_coding	-1	-0.234546	0.103925	-1	-0.0948798	0.630373	1	0.139666	0.38533
ENSMUSG00000018554	Ybx2	11	69935796	69941605	5810	+	protein_coding	1	0.755479	0.00839652	1	0.182478	0.710267	-1	-0.573002	0.063376
ENSMUSG00000018559	Ctdnep1	11	69981156	69990601	9446	+	protein_coding	1	0.147529	0.43398	1	0.00900737	0.975526	-1	-0.138522	0.394384
ENSMUSG00000018565	Elp5	11	69968222	69982517	14296	-	protein_coding	1	0.300042	0.0378632	1	0.315394	0.0257067	1	0.0153523	0.9547
ENSMUSG00000018566	Slc2a4	11	69942539	69948188	5650	-	protein_coding	1	0.389863	0.377953	1	0.172888	0.740923	-1	-0.216975	0.618756
ENSMUSG00000018567	Gabarap	11	69991143	69994951	3809	+	protein_coding	1	0.35804	0.00792343	1	0.0807307	0.725471	-1	-0.277309	0.0522743
ENSMUSG00000018569	Cldn7	11	69964779	69967885	3107	+	protein_coding	1	2.81031	7.97664e-51	1	2.00817	2.35729e-24	-1	-0.802141	4.03187e-05
ENSMUSG00000018570	2810408A11Rik	11	69897352	69900987	3636	-	protein_coding	1	0.186887	0.748526	1	0.242573	0.573215	1	0.0556858	0.914413
ENSMUSG00000018572	Phf23	11	69995777	70000009	4233	+	protein_coding	1	0.133839	0.59129	1	0.0997321	0.672585	-1	-0.0341068	0.897021
ENSMUSG00000018574	Acadvl	11	70010183	70015411	5229	-	protein_coding	1	0.188081	0.338173	1	0.0725851	0.775864	-1	-0.115496	0.562487
ENSMUSG00000018583	G3bp1	11	55469685	55504838	35154	+	protein_coding	-1	-0.130712	0.438445	-1	-0.00909253	0.971188	1	0.12162	0.397939
ENSMUSG00000018585	Atox1	11	55446641	55461239	14599	-	protein_coding	1	0.178279	0.398861	-1	-0.118325	0.603289	-1	-0.296604	0.0593863
ENSMUSG00000018593	Sparc	11	55394500	55423183	28684	-	protein_coding	-1	-0.173156	0.684487	-1	-0.144285	0.684704	1	0.0288706
ENSMUSG00000018595	Glra4	X	136757674	136780141	22468	-	protein_coding	1	0.0805864	0.929873	1	0.0640619	0.923679	-1	-0.0165244	0.978937
ENSMUSG00000018599	Mief2	11	60728398	60732951	4554	+	protein_coding	-1	-0.230662	0.562589	-1	-0.244859	0.475758	-1	-0.0141966	0.97771
ENSMUSG00000018648	Dusp14	11	84048041	84069261	21221	-	protein_coding	-1	-0.318843	0.508756	-1	-0.680355	0.035198	-1	-0.361512	0.348902
ENSMUSG00000018651	Tada2a	11	84078920	84129600	50681	-	protein_coding	-1	-0.139373	0.59129	-1	-0.2702	0.120806	-1	-0.130827	0.533916
ENSMUSG00000018654	Ikzf1	11	11685003	11772926	87924	+	protein_coding	-1	-0.191389	0.0965744	-1	-0.140711	0.258821	1	0.0506781	0.746222
ENSMUSG00000018659	Pnpo	11	96937825	96943986	6162	-	protein_coding	1	0.00172459	0.997669	-1	-0.222198	0.25195	-1	-0.223923	0.225783
ENSMUSG00000018661	Cog1	11	113649169	113667054	17886	+	protein_coding	1	0.216884	0.263936	1	0.144303	0.510267	-1	-0.0725815	0.757934
ENSMUSG00000018666	Cbx1	11	96789127	96808640	19514	+	protein_coding	1	0.00245703	0.996926	1	0.122363	0.465127	1	0.119906	0.438741
ENSMUSG00000018669	Cdk5rap3	11	96907426	96916496	9071	-	protein_coding	-1	-0.248236	0.130684	-1	-0.362158	0.01032	-1	-0.113923	0.562139
ENSMUSG00000018672	Copz2	11	96849870	96861203	11334	+	protein_coding	1	0.168239	0.746074	-1	-0.145479	0.74434	-1	-0.313718	0.326542
ENSMUSG00000018677	Slc25a39	11	102402985	102407946	4962	-	protein_coding	-1	-0.200693	0.182224	-1	-0.246045	0.0647416	-1	-0.0453523	0.827035
ENSMUSG00000018678	Sp2	11	96953341	96982959	29619	-	protein_coding	-1	-0.0644545	0.877221	-1	-0.0575563	0.85929	1	0.00689824	0.98441
ENSMUSG00000018697	Aatf	11	84422855	84513522	90668	-	protein_coding	-1	-0.163316	0.491019	-1	-0.0332106	0.916312	1	0.130106	0.529295
ENSMUSG00000018698	Lhx1	11	84518284	84525535	7252	-	protein_coding	1	0.557938	0.150631	1	0.34367	0.433945	-1	-0.214268	0.646909
ENSMUSG00000018707	Dync1h1	12	110601452	110666945	65494	+	protein_coding	1	0.140291	0.423464	-1	-0.149838	0.328369	-1	-0.290128	0.0156365
ENSMUSG00000018727	Cpsf4l	11	113698172	113710017	11846	-	protein_coding	-1	-0.177809	0.797391	-1	-0.271019	0.566933	-1	-0.0932096	0.86473
ENSMUSG00000018733	Pex12	11	83294642	83302586	7945	-	protein_coding	1	0.0737723	0.8658	1	0.177886	0.476689	1	0.104114	0.695011
ENSMUSG00000018736	Ndel1	11	68821434	68871858	50425	-	protein_coding	1	0.136412	0.575649	1	0.13694	0.516184	1	0.000527788	0.998946
ENSMUSG00000018740	Slc25a35	11	68968131	68974365	6235	+	protein_coding	1	0.0591865	0.947471	1	0.0883201	0.871638	1	0.0291335
ENSMUSG00000018750	Zbtb4	11	69765912	69784023	18112	+	protein_coding	1	0.0400805	0.927438	-1	-0.215607	0.259076	-1	-0.255688	0.138771
ENSMUSG00000018761	Mpdu1	11	69656697	69662642	5946	-	protein_coding	1	0.0187253	0.963015	-1	-0.0656402	0.782046	-1	-0.0843655	0.671084
ENSMUSG00000018765	Fxr2	11	69632990	69653297	20308	+	protein_coding	-1	-0.149164	0.405953	-1	-0.157154	0.32438	-1	-0.00799064	0.976195
ENSMUSG00000018770	Atp5g3	2	73908447	73911326	2880	-	protein_coding	-1	-0.0678809	0.795301	1	0.0505623	0.816482	1	0.118443	0.441493
ENSMUSG00000018774	Cd68	11	69664213	69666153	1941	-	protein_coding	1	0.214997	0.64806	-1	-0.099322	0.845359	-1	-0.314319	0.339338
ENSMUSG00000018776	Slc35g3	11	69759890	69761968	2079	-	protein_coding	-1	-0.152812	0.773137	-1	-0.32959	0.265458	-1	-0.176778
ENSMUSG00000018796	Acsl1	8	46471037	46536051	65015	+	protein_coding	1	0.167265	0.457169	1	0.0155267	0.963793	-1	-0.151738	0.436334
ENSMUSG00000018800	Abca5	11	110269369	110337716	68348	-	protein_coding	-1	-0.404648	0.389174	-1	-0.394096	0.358176	1	0.0105521	0.987778
ENSMUSG00000018809	Smyd4	11	75348433	75405705	57273	+	protein_coding	1	0.0195626	0.972017	-1	-0.0698902	0.844693	-1	-0.0894528	0.758599
ENSMUSG00000018819	Lsp1	7	142460809	142494867	34059	+	protein_coding	1	0.173235	0.19177	-1	-0.230037	0.0424324	-1	-0.403272	3.76392e-05
ENSMUSG00000018820	Zfyve27	19	42163951	42194590	30640	+	protein_coding	1	0.148758	0.471807	-1	-0.173668	0.323643	-1	-0.322426	0.0206119
ENSMUSG00000018821	Avpi1	19	42123273	42129059	5787	-	protein_coding	1	0.154967	0.703499	-1	-0.570072	0.00911263	-1	-0.725039	0.000455231
ENSMUSG00000018841	Rad51d	11	82876434	82890614	14181	-	protein_coding	-1	-0.00730073	0.989103	-1	-0.114359	0.663629	-1	-0.107058	0.654166
ENSMUSG00000018844	Fndc8	11	82892124	82900801	8678	+	protein_coding	1	0.264911	0.655697	1	0.414859	0.308724	1	0.149948	0.763525
ENSMUSG00000018846	Pank3	11	35769484	35791285	21802	+	protein_coding	1	0.0595131	0.876901	1	0.246403	0.162666	1	0.18689	0.315131
ENSMUSG00000018848	Rars	11	35808381	35834506	26126	-	protein_coding	-1	-0.00929037	0.980593	1	0.168075	0.253181	1	0.177365	0.199364
ENSMUSG00000018858	Mrpl58	11	115403752	115412674	8923	+	protein_coding	1	0.0518992	0.9142	-1	-0.105427	0.723732	-1	-0.157326	0.504813
ENSMUSG00000018861	Fdxr	11	115268024	115277050	9027	-	protein_coding	1	0.0322206	0.952439	-1	-0.144667	0.601835	-1	-0.176888	0.454568
ENSMUSG00000018882	Mrpl45	11	97315716	97329920	14205	+	protein_coding	1	0.068278	0.802532	1	0.0677328	0.753167	-1	-0.000545209	0.998923
ENSMUSG00000018899	Irf1	11	53770014	53778374	8361	+	protein_coding	1	0.105529	0.671791	-1	-0.178292	0.296446	-1	-0.28382	0.0449239
ENSMUSG00000018900	Slc22a5	11	53864542	53891660	27119	-	protein_coding	1	0.0259144	0.966278	1	0.134944	0.689298	1	0.109029	0.730493
ENSMUSG00000018909	Arrb1	7	99535466	99606771	71306	+	protein_coding	1	0.241383	0.0973528	-1	-0.0745248	0.735363	-1	-0.315908	0.0151071
ENSMUSG00000018920	Cxcl16	11	70453983	70459984	6002	-	protein_coding	1	0.114945	0.889492	1	0.0310232	0.965116	-1	-0.083922	0.881072
ENSMUSG00000018921	Pelp1	11	70392883	70410031	17149	-	protein_coding	-1	-0.111044	0.584613	-1	-0.132806	0.412335	-1	-0.021762	0.921262
ENSMUSG00000018923	Med11	11	70451919	70453727	1809	+	protein_coding	1	0.058509	0.879485	-1	-0.259058	0.15358	-1	-0.317567	0.0566939
ENSMUSG00000018924	Alox15	11	70344152	70352031	7880	-	protein_coding	-1	-0.541979	0.0441804	-1	-0.319701	0.305762	1	0.222278
ENSMUSG00000018931	Natd1	11	60902246	60914750	12505	-	protein_coding	1	0.0288896	0.954959	-1	-0.39152	0.0318624	-1	-0.420409	0.0182436
ENSMUSG00000018932	Map2k3	11	60932033	60952811	20779	+	protein_coding	1	0.182554	0.382539	-1	-0.0888183	0.722906	-1	-0.271372	0.0928105
ENSMUSG00000018965	Ywhah	5	33018816	33027966	9151	+	protein_coding	1	0.0216223	0.962578	-1	-0.0855202	0.743918	-1	-0.107143	0.623636
ENSMUSG00000018974	Sart3	5	113742446	113772510	30065	-	protein_coding	1	0.0848285	0.739292	-1	-0.0852217	0.678049	-1	-0.17005	0.258402
ENSMUSG00000018983	E2f2	4	136172394	136196057	23664	+	protein_coding	-1	-0.0150082	0.967664	-1	-0.124918	0.461512	-1	-0.10991	0.497126
ENSMUSG00000018986	Slfn3	11	83191330	83215154	23825	+	protein_coding	-1	-0.162893	0.625395	-1	-0.20755	0.427216	-1	-0.0446574	0.897603
ENSMUSG00000018995	Nars2	7	96951505	97064758	113254	+	protein_coding	-1	-0.0821586	0.799179	1	0.00147198	0.996783	1	0.0836306	0.710157
ENSMUSG00000018999	Slc35b4	6	34153380	34177111	23732	-	protein_coding	1	0.453676	0.00191715	1	0.151462	0.498033	-1	-0.302214	0.067879
ENSMUSG00000019027	Dnah1	14	31260375	31323896	63522	-	protein_coding	-1	-0.337935	0.517551	-1	-0.215175	0.685927	1	0.12276	0.821724
ENSMUSG00000019039	Dalrd3	9	108569886	108572774	2889	+	protein_coding	1	0.0284221	0.947471	-1	-0.132883	0.508643	-1	-0.161305	0.352932
ENSMUSG00000019054	Fis1	5	136953275	136966234	12960	+	protein_coding	1	0.0805686	0.810679	-1	-0.183882	0.362649	-1	-0.26445	0.117325
ENSMUSG00000019055	Plod1	4	147909753	147936767	27015	-	protein_coding	-1	-0.106066	0.83696	-1	-0.665372	0.0025489	-1	-0.559306	0.0163781
ENSMUSG00000019066	Rab3d	9	21907491	21918192	10702	-	protein_coding	-1	-0.409796	0.0406847	-1	-0.216999	0.393187	1	0.192796	0.440659
ENSMUSG00000019080	Mfsd3	15	76701465	76704239	2775	+	protein_coding	-1	-0.116306	0.792903	-1	-0.119623	0.73332	-1	-0.00331728	0.993553
ENSMUSG00000019082	Slc25a22	7	141429744	141437892	8149	-	protein_coding	-1	-0.192401	0.398146	-1	-0.0937063	0.72557	1	0.0986951	0.674316
ENSMUSG00000019087	Atp6ap1	X	74297097	74304721	7625	+	protein_coding	1	0.258384	0.0379515	1	0.0207273	0.93563	-1	-0.237656	0.05741
ENSMUSG00000019088	Dnase1l1	X	74273217	74282337	9121	-	protein_coding	1	0.145875	0.738038	-1	-0.0966948	0.810237	-1	-0.24257	0.388469
ENSMUSG00000019132	BC005537	13	24801657	24816197	14541	+	protein_coding	-1	-0.0278788	0.934347	1	0.0501247	0.811868	1	0.0780035	0.641977
ENSMUSG00000019139	Isyna1	8	70594373	70597290	2918	+	protein_coding	-1	-0.263708	0.0757308	-1	-0.272227	0.0576186	-1	-0.00851869	0.976195
ENSMUSG00000019143	Hars2	18	36783008	36792562	9555	+	protein_coding	-1	-0.0612243	0.84085	1	0.0644713	0.780618	1	0.125696	0.465518
ENSMUSG00000019158	Tmem160	7	16452779	16455494	2716	+	protein_coding	-1	-0.0113308	0.986204	-1	-0.207692	0.443285	-1	-0.196361	0.442347
ENSMUSG00000019173	Rab5c	11	100715009	100738215	23207	-	protein_coding	1	0.294679	0.0323082	-1	-0.130303	0.485468	-1	-0.424982	0.000597347
ENSMUSG00000019178	Styxl1	5	135747220	135778385	31166	-	protein_coding	-1	-0.00368031	0.997518	1	0.0889484	0.8663	1	0.0926288
ENSMUSG00000019179	Mdh2	5	135778480	135790398	11919	+	protein_coding	-1	-0.172886	0.24947	-1	-0.131976	0.398075	1	0.0409092	0.833959
ENSMUSG00000019188	H13	2	152669461	152708670	39210	+	protein_coding	-1	-0.0440183	0.893024	-1	-0.319752	0.013665	-1	-0.275733	0.0405833
ENSMUSG00000019189	Rnf145	11	44518964	44565520	46557	+	protein_coding	1	0.35865	0.00290918	1	0.243978	0.0732275	-1	-0.114672	0.488315
ENSMUSG00000019194	Scn1b	7	31116524	31127003	10480	-	protein_coding	1	0.508006	0.151445	1	0.137955	0.787647	-1	-0.370052
ENSMUSG00000019210	Atp6v1e1	6	120794305	120822793	28489	-	protein_coding	1	0.149292	0.421052	-1	-0.0721259	0.741235	-1	-0.221418	0.113197
ENSMUSG00000019214	Chtf18	17	25718926	25727419	8494	-	protein_coding	-1	-0.0190432	0.971073	-1	-0.130103	0.631368	-1	-0.111059	0.664488
ENSMUSG00000019235	Rps6kl1	12	85135249	85151264	16016	-	protein_coding	-1	-0.479985	0.244137	-1	-0.564037	0.121432	-1	-0.084052	0.88404
ENSMUSG00000019254	Ppp1r12c	7	4481520	4501680	20161	-	protein_coding	1	0.159038	0.373061	1	0.0263611	0.921127	-1	-0.132677	0.41217
ENSMUSG00000019261	Map1s	8	70905932	70917529	11598	+	protein_coding	-1	-0.195081	0.360902	-1	-0.212866	0.262997	-1	-0.0177854	0.954174
ENSMUSG00000019295	Tmem129	5	33653216	33658416	5201	-	protein_coding	1	0.00131227	0.998834	-1	-0.0185783	0.960701	-1	-0.0198905	0.954174
ENSMUSG00000019297	Nop9	14	55745693	55755500	9808	+	protein_coding	-1	-0.213953	0.159984	-1	-0.160902	0.324061	1	0.0530511	0.797586
ENSMUSG00000019301	Hsd17b1	11	101078411	101080527	2117	+	protein_coding	-1	-0.911628	0.00236882	-1	-0.845856	0.00442524	1	0.0657717	0.903116
ENSMUSG00000019302	Atp6v0a1	11	101009452	101063719	54268	+	protein_coding	1	0.526088	8.73532e-08	1	0.0685936	0.720871	-1	-0.457494	7.09208e-06
ENSMUSG00000019303	Psmc3ip	11	101091823	101095436	3614	-	protein_coding	-1	-0.0538075	0.917741	-1	-0.185092	0.497876	-1	-0.131284	0.634391
ENSMUSG00000019312	Grb7	11	98446394	98455373	8980	+	protein_coding	1	1.30564	1.71011e-12	1	0.735962	0.000512689	-1	-0.569676	0.00890109
ENSMUSG00000019320	Noxo1	17	24696234	24700529	4296	+	protein_coding	1	0.108912	0.896849	-1	-0.104883	0.867213	-1	-0.213795	0.648476
ENSMUSG00000019326	Aoc3	11	101330605	101341938	11334	+	protein_coding	1	0.236754	0.714775	1	0.689415	0.047558	1	0.452661	0.23943
ENSMUSG00000019338	Zfp687	3	95006590	95015448	8859	-	protein_coding	-1	-0.133927	0.590547	1	0.0290056	0.926945	1	0.162933	0.379771
ENSMUSG00000019362	D8Ertd738e	8	84246238	84249719	3482	-	protein_coding	1	0.248434	0.103284	1	0.00745291	0.979559	-1	-0.240981	0.101092
ENSMUSG00000019368	Sec14l4	11	4031462	4048024	16563	+	protein_coding	-1	-0.157414	0.785448	-1	-1.00808	2.46838e-05	-1	-0.850662	0.000684817
ENSMUSG00000019370	Calm3	7	16915379	16924114	8736	-	protein_coding	-1	-0.226462	0.093169	-1	-0.291372	0.0151809	-1	-0.0649104	0.72079
ENSMUSG00000019373	Cops3	11	59817795	59839838	22044	-	protein_coding	-1	-0.0842384	0.742686	1	0.0799659	0.702963	1	0.164204	0.280971
ENSMUSG00000019428	Fkbp8	8	70527724	70535328	7605	+	protein_coding	-1	-0.0262771	0.946554	-1	-0.173199	0.268509	-1	-0.146922	0.348258
ENSMUSG00000019432	Ddx39b	17	35241746	35253707	11962	+	protein_coding	-1	-0.00643617	0.986361	-1	-0.0135808	0.956928	-1	-0.00714467	0.976195
ENSMUSG00000019433	Gipc1	8	83652677	83664694	12018	+	protein_coding	1	0.280263	0.0868777	-1	-0.201195	0.278998	-1	-0.481457	0.000570402
ENSMUSG00000019437	Tlcd1	11	78176711	78181909	5199	+	protein_coding	1	0.028887	0.957977	1	0.0523242	0.886291	1	0.0234372	0.948048
ENSMUSG00000019461	Plscr3	11	69846376	69852058	5683	+	protein_coding	-1	-0.167742	0.549305	-1	-0.493612	0.00370048	-1	-0.325871	0.0891187
ENSMUSG00000019464	Ptger1	8	83666678	83672753	6076	+	protein_coding	1	0.323584	0.390503	1	0.265785	0.480895	-1	-0.0577997	0.903763
ENSMUSG00000019467	Arhgef25	10	127182525	127190083	7559	-	protein_coding	-1	-0.716044	0.0066254	-1	-1.16814	1.63749e-06	-1	-0.452101	0.150458
ENSMUSG00000019470	Xab2	8	3608421	3621316	12896	-	protein_coding	1	0.093402	0.728391	-1	-0.12632	0.520929	-1	-0.219723	0.147016
ENSMUSG00000019471	Cdc37	9	21133222	21149982	16761	-	protein_coding	-1	-0.0550261	0.846234	-1	-0.0963405	0.597211	-1	-0.0413144	0.836261
ENSMUSG00000019478	Rab4a	8	123805985	123835287	29303	+	protein_coding	-1	-0.16133	0.755511	-1	-0.0269804	0.960998	1	0.134349	0.728369
ENSMUSG00000019487	Trip10	17	57249455	57263665	14211	+	protein_coding	1	0.0250544	0.9642	-1	-0.0533833	0.885997	-1	-0.0784377	0.797246
ENSMUSG00000019494	Cops6	5	138161071	138164646	3576	+	protein_coding	1	0.0295581	0.934347	1	0.00985158	0.971257	-1	-0.0197065	0.931279
ENSMUSG00000019505	Ubb	11	62551171	62553213	2043	+	protein_coding	-1	-0.141509	0.515049	-1	-0.375209	0.005294	-1	-0.233701	0.125456
ENSMUSG00000019518	Ap4m1	5	138172002	138180429	8428	+	protein_coding	1	0.226513	0.393165	1	0.0947945	0.772469	-1	-0.131718	0.619796
ENSMUSG00000019539	Rcn3	7	45082913	45092221	9309	-	protein_coding	1	0.28716	0.596493	1	0.0281695	0.96732	-1	-0.25899	0.537782
ENSMUSG00000019558	Slc6a8	X	73673150	73682502	9353	+	protein_coding	-1	-0.299363	0.405461	-1	-0.344852	0.273176	-1	-0.0454891	0.922726
ENSMUSG00000019564	Arid3a	10	79927043	79955018	27976	+	protein_coding	1	0.259988	0.02207	-1	-0.0917149	0.582355	-1	-0.351703	0.000741287
ENSMUSG00000019578	Ubxn6	17	56067045	56075028	7984	-	protein_coding	-1	-0.0443052	0.948148	-1	-0.300122	0.30379	-1	-0.255817	0.380145
ENSMUSG00000019579	Mydgf	17	56175744	56183920	8177	-	protein_coding	-1	-0.139442	0.490467	-1	-0.202243	0.193954	-1	-0.0628001	0.759227
ENSMUSG00000019659	Ccdc12	9	110656503	110711606	55104	+	protein_coding	1	0.135741	0.648458	-1	-0.122435	0.644842	-1	-0.258176	0.177874
ENSMUSG00000019689	Fmc1	6	38533502	38539449	5948	+	protein_coding	-1	-0.431157	0.0365031	-1	-0.153099	0.613543	1	0.278058	0.235304
ENSMUSG00000019710	Mrpl24	3	87919506	87923672	4167	+	protein_coding	1	0.319463	0.0262934	1	0.16762	0.363253	-1	-0.151843	0.392117
ENSMUSG00000019715	Gle1	2	29935426	29960371	24946	+	protein_coding	1	0.0836153	0.764209	1	0.0172748	0.953504	-1	-0.0663405	0.748934
ENSMUSG00000019726	Lyst	13	13590397	13778803	188407	+	protein_coding	-1	-0.147338	0.787334	-1	-0.221398	0.550099	-1	-0.0740597	0.863886
ENSMUSG00000019731	Slc35e1	8	72480641	72492614	11974	-	protein_coding	1	0.112738	0.608794	1	0.238518	0.0891767	1	0.12578	0.445554
ENSMUSG00000019732	Calr3	8	72424176	72443870	19695	-	protein_coding	-1	-0.23274	0.721507	-1	-0.0431168	0.952653	1	0.189623	0.696676
ENSMUSG00000019734	Tmc4	7	3665790	3677553	11764	-	protein_coding	1	0.508424	0.0170856	1	0.279936	0.298264	-1	-0.228488	0.39473
ENSMUSG00000019737	Syne4	7	30314807	30319046	4240	+	protein_coding	1	0.167474	0.795301	1	0.118733	0.830604	-1	-0.0487417	0.928457
ENSMUSG00000019738	Polr2i	7	30231948	30233390	1443	+	protein_coding	-1	-0.125147	0.720122	-1	-0.214767	0.36546	-1	-0.0896194	0.74985
ENSMUSG00000019761	Krt10	11	99385254	99389364	4111	-	protein_coding	-1	-0.293192	0.558115	1	0.292388	0.49539	1	0.58558	0.0706117
ENSMUSG00000019763	Rmnd1	10	4401915	4432388	30474	-	protein_coding	1	0.0959149	0.782411	1	0.0932807	0.736452	-1	-0.0026342	0.993499
ENSMUSG00000019773	Fbxo5	10	5799160	5805600	6441	-	protein_coding	1	0.08516	0.773792	1	0.235002	0.138335	1	0.149842	0.396707
ENSMUSG00000019774	Mtrf1l	10	5811887	5823910	12024	-	protein_coding	1	0.283167	0.0457855	1	0.48601	5.06302e-05	1	0.202843	0.176848
ENSMUSG00000019777	Hdac2	10	36974544	37001889	27346	+	protein_coding	-1	-0.479486	5.35765e-06	-1	-0.252745	0.0443607	1	0.226741	0.0781723
ENSMUSG00000019782	Rwdd1	10	33996555	34019624	23070	-	protein_coding	-1	-0.115661	0.808146	1	0.0891015	0.82401	1	0.204763	0.472567
ENSMUSG00000019790	Stxbp5	10	9755547	9901079	145533	-	protein_coding	1	0.00269489	0.99685	1	0.0513572	0.826924	1	0.0486624	0.816044
ENSMUSG00000019791	Hint3	10	30608141	30629632	21492	-	protein_coding	1	0.341194	0.097847	1	0.169193	0.532457	-1	-0.172001	0.476063
ENSMUSG00000019792	Trmt11	10	30534225	30600749	66525	-	protein_coding	-1	-0.235259	0.393566	1	0.0602496	0.871638	1	0.295509	0.177874
ENSMUSG00000019794	Katna1	10	7726000	7763150	37151	+	protein_coding	1	0.0745159	0.810679	-1	-0.00586917	0.984996	-1	-0.080385	0.708473
ENSMUSG00000019795	Pcmt1	10	7629373	7681136	51764	-	protein_coding	-1	-0.0353251	0.92075	-1	-0.0129635	0.964194	1	0.0223616	0.924035
ENSMUSG00000019796	Lrp11	10	7589800	7625483	35684	+	protein_coding	-1	-0.0407614	0.924454	-1	-0.142818	0.520698	-1	-0.102056	0.646909
ENSMUSG00000019797	Mtres1	10	43525133	43540994	15862	-	protein_coding	-1	-0.156437	0.612907	1	0.153591	0.564888	1	0.310028	0.116129
ENSMUSG00000019802	Sec63	10	42761496	42832514	71019	+	protein_coding	-1	-0.093349	0.722946	-1	-0.00622684	0.982801	1	0.0871221	0.651375
ENSMUSG00000019804	Snx3	10	42502030	42535381	33352	+	protein_coding	1	0.126385	0.571788	-1	-0.218964	0.155272	-1	-0.345348	0.00916322
ENSMUSG00000019806	Aig1	10	13647054	13868980	221927	-	protein_coding	-1	-0.496481	0.0875504	-1	-0.481862	0.0778754	1	0.0146193
ENSMUSG00000019808	Adat2	10	13552894	13563376	10483	+	protein_coding	-1	-0.0680425	0.89844	1	0.0549102	0.893948	1	0.122953	0.692196
ENSMUSG00000019809	Pex3	10	13523842	13553142	29301	-	protein_coding	-1	-0.0452527	0.918459	1	0.273335	0.128383	1	0.318587	0.0590821
ENSMUSG00000019810	Fuca2	10	13499540	13519035	19496	+	protein_coding	1	0.724446	3.22007e-05	-1	-1.07115	8.05961e-09	-1	-1.7956	1.0456e-24
ENSMUSG00000019813	Cep57l1	10	41718840	41809871	91032	-	protein_coding	-1	-0.0823917	0.849947	-1	-0.036899	0.925018	1	0.0454927	0.890576
ENSMUSG00000019814	Ltv1	10	13178140	13193168	15029	-	protein_coding	-1	-0.0699026	0.837067	1	0.156556	0.432005	1	0.226459	0.171642
ENSMUSG00000019817	Plagl1	10	13060504	13131694	71191	+	protein_coding	1	1.31864	2.56501e-27	-1	-0.244733	0.179053	-1	-1.56337	3.09587e-36
ENSMUSG00000019818	Cd164	10	41519414	41531048	11635	+	protein_coding	-1	-0.251443	0.0402078	-1	-0.0784941	0.671773	1	0.172949	0.189267
ENSMUSG00000019820	Utrn	10	12382188	12869365	487178	-	protein_coding	1	0.146869	0.504569	1	0.0524837	0.844208	-1	-0.0943849	0.640413
ENSMUSG00000019822	Smpd2	10	41485642	41490369	4728	-	protein_coding	-1	-0.131242	0.756525	-1	-0.195503	0.517608	-1	-0.0642605	0.858203
ENSMUSG00000019823	Mical1	10	41476314	41487032	10719	+	protein_coding	1	0.649881	5.51974e-06	-1	-0.230911	0.269054	-1	-0.880791	7.31574e-10
ENSMUSG00000019826	Zbtb24	10	41450383	41465574	15192	+	protein_coding	1	0.0531229	0.902628	1	0.119092	0.647975	1	0.0659694	0.806746
ENSMUSG00000019832	Rab32	10	10545002	10558265	13264	-	protein_coding	-1	-0.87259	0.00110424	-1	-0.893373	0.000460018	-1	-0.0207831
ENSMUSG00000019836	Amd-ps4	4	51253025	51254027	1003	-	processed_pseudogene	1	0.0135329	0.989512	1	0.300097	0.507724	1	0.286565	0.492811
ENSMUSG00000019837	Gtf3c6	10	40247703	40258108	10406	-	protein_coding	1	0.0477304	0.91138	1	0.109543	0.663518	1	0.0618123	0.81045
ENSMUSG00000019838	Slc16a10	10	40033532	40142258	108727	-	protein_coding	1	0.72178	0.000881813	1	1.20674	8.32106e-10	1	0.484959	0.0378171
ENSMUSG00000019841	Rev3l	10	39732118	39875211	143094	+	protein_coding	-1	-0.0964867	0.689147	-1	-0.125714	0.486706	-1	-0.0292271	0.89839
ENSMUSG00000019842	Traf3ip2	10	39612934	39655307	42374	+	protein_coding	1	0.203666	0.369985	1	0.148107	0.536344	-1	-0.0555593	0.838705
ENSMUSG00000019845	Tube1	10	39133976	39152542	18567	+	protein_coding	1	0.383761	0.0467673	1	0.319117	0.115714	-1	-0.0646432	0.830144
ENSMUSG00000019849	Prep	10	45067203	45167198	99996	+	protein_coding	1	0.0193233	0.956272	1	0.216045	0.0963854	1	0.196721	0.129353
ENSMUSG00000019850	Tnfaip3	10	19000910	19015657	14748	-	protein_coding	-1	-0.0954066	0.786369	1	0.10795	0.679783	1	0.203357	0.300925
ENSMUSG00000019854	Reps1	10	18055861	18125155	69295	+	protein_coding	-1	-0.173052	0.280569	-1	-0.199392	0.162268	-1	-0.0263404	0.905706
ENSMUSG00000019857	Asf1a	10	53596757	53609225	12469	+	protein_coding	-1	-0.371652	0.0192777	1	0.0116056	0.973605	1	0.383258	0.0153042
ENSMUSG00000019861	Gopc	10	52335850	52382124	46275	-	protein_coding	-1	-0.294163	0.0507223	-1	-0.313233	0.0325938	-1	-0.0190701	0.943555
ENSMUSG00000019863	Qrsl1	10	43874188	43901745	27558	-	protein_coding	1	0.0304079	0.954593	1	0.275267	0.180915	1	0.244859	0.235395
ENSMUSG00000019864	Rtn4ip1	10	43901807	43957201	55395	+	protein_coding	-1	-0.151196	0.588933	-1	-0.00930996	0.979161	1	0.141886	0.528096
ENSMUSG00000019866	Crybg1	10	43950636	44148853	198218	-	protein_coding	-1	-0.23593	0.554043	1	0.630975	0.00706769	1	0.866905	9.07809e-05
ENSMUSG00000019868	Vta1	10	14654755	14705560	50806	-	protein_coding	1	0.166432	0.450882	1	0.274599	0.0942167	1	0.108167	0.604662
ENSMUSG00000019873	Reep3	10	67009189	67096945	87757	-	protein_coding	-1	-0.0491253	0.878005	-1	-0.0383194	0.879135	1	0.0108058	0.967692
ENSMUSG00000019876	Pkib	10	57631981	57741112	109132	+	protein_coding	-1	-1.00607	0.000923141	-1	-0.889529	0.00463783	1	0.11654	0.830604
ENSMUSG00000019877	Serinc1	10	57515774	57532530	16757	-	protein_coding	-1	-0.150553	0.453519	-1	-0.04076	0.876269	1	0.109793	0.547391
ENSMUSG00000019878	Hsf2	10	57486385	57513135	26751	+	protein_coding	-1	-0.273198	0.178992	-1	-0.104693	0.711059	1	0.168506	0.446531
ENSMUSG00000019883	Echdc1	10	29313166	29347469	34304	+	protein_coding	1	0.0947422	0.858569	-1	-0.0114468	0.981152	-1	-0.106189	0.758337
ENSMUSG00000019891	Dcbld1	10	52233619	52321378	87760	+	protein_coding	-1	-0.571247	1.1762e-05	-1	-0.458554	0.00102979	1	0.112693	0.59461
ENSMUSG00000019897	Ccdc59	10	105841067	105847833	6767	+	protein_coding	-1	-0.00845883	0.9858	1	0.0717621	0.774659	1	0.0802209	0.71183
ENSMUSG00000019907	Ppp1r12a	10	108162193	108284475	122283	+	protein_coding	-1	-0.188711	0.279861	1	0.0254544	0.929398	1	0.214165	0.152271
ENSMUSG00000019913	Sim1	10	50894754	50989152	94399	+	protein_coding	1	2.34499	3.933e-48	1	2.05914	7.00724e-36	-1	-0.285852	0.1832
ENSMUSG00000019916	P4ha1	10	59323296	59373304	50009	+	protein_coding	-1	-0.145439	0.811978	-1	-0.378335	0.266617	-1	-0.232896	0.531122
ENSMUSG00000019917	Septin10	10	59141627	59221847	80221	-	protein_coding	-1	-0.128695	0.803519	-1	-0.0344048	0.946852	1	0.0942905	0.807052
ENSMUSG00000019920	Lims1	10	58323466	58424691	101226	+	protein_coding	1	0.339052	0.0081101	1	0.413983	0.000563932	1	0.074931	0.696451
ENSMUSG00000019923	Zwint	10	72654845	72674964	20120	+	protein_coding	-1	-0.292609	0.0145422	-1	-0.15133	0.316304	1	0.141278	0.335399
ENSMUSG00000019927	Ube2d1	10	71254980	71285262	30283	-	protein_coding	-1	-0.0252803	0.959398	1	0.0532309	0.869704	1	0.0785112	0.762592
ENSMUSG00000019942	Cdk1	10	69335146	69352938	17793	-	protein_coding	-1	-0.0860842	0.685576	1	0.054425	0.784263	1	0.140509	0.304822
ENSMUSG00000019943	Atp2b1	10	98914406	99026143	111738	+	protein_coding	1	0.0663916	0.84695	-1	-0.000447326	0.999161	-1	-0.066839	0.767934
ENSMUSG00000019944	Rhobtb1	10	69151434	69291791	140358	+	protein_coding	-1	-0.106829	0.799989	-1	-0.107344	0.745594	-1	-0.000515287	0.99904
ENSMUSG00000019945	Cabcoco1	10	68430953	68541896	110944	-	protein_coding	-1	-0.0174567	0.987216	1	0.209086	0.697857	1	0.226543	0.630162
ENSMUSG00000019947	Arid5b	10	68092520	68278740	186221	-	protein_coding	1	0.317132	0.0180004	1	0.225229	0.135856	-1	-0.0919033	0.62786
ENSMUSG00000019948	Actr6	10	89711971	89732295	20325	-	protein_coding	-1	-0.0134751	0.981262	1	0.273614	0.206853	1	0.28709	0.162991
ENSMUSG00000019951	Uhrf1bp1l	10	89744991	89819871	74881	+	protein_coding	-1	-0.0862252	0.739133	1	0.00682856	0.980675	1	0.0930537	0.612273
ENSMUSG00000019952	Poc1b	10	99107036	99198074	91039	+	protein_coding	-1	-0.0687456	0.858588	-1	-0.126118	0.61115	-1	-0.0573725	0.832623
ENSMUSG00000019960	Dusp6	10	99263231	99267489	4259	+	protein_coding	1	0.179747	0.598648	1	0.0498846	0.903611	-1	-0.129862	0.662173
ENSMUSG00000019961	Tmpo	10	91147571	91181315	33745	-	protein_coding	1	0.0108753	0.973034	1	0.198168	0.10155	1	0.187293	0.11681
ENSMUSG00000019969	Psen1	12	83688152	83735199	47048	+	protein_coding	1	0.101236	0.655783	1	0.00711694	0.978907	-1	-0.0941194	0.590661
ENSMUSG00000019970	Sgk1	10	21882184	21999903	117720	+	protein_coding	1	1.2822	3.58161e-06	1	2.19914	8.83239e-18	1	0.916938	0.00141981
ENSMUSG00000019971	Cep290	10	100487558	100574840	87283	+	protein_coding	1	0.259292	0.18684	1	0.141427	0.561284	-1	-0.117865	0.608443
ENSMUSG00000019975	Ikbip	10	91082940	91102607	19668	+	protein_coding	-1	-0.193017	0.400902	-1	-0.167504	0.454461	1	0.0255125	0.932133
ENSMUSG00000019977	Hbs1l	10	21295979	21368898	72920	+	protein_coding	1	0.103837	0.696024	1	0.16032	0.390294	1	0.0564826	0.804093
ENSMUSG00000019978	Epb41l2	10	25359798	25523519	163722	+	protein_coding	-1	-0.646226	1.38274e-09	-1	-0.206489	0.151713	1	0.439737	0.000177055
ENSMUSG00000019979	Apaf1	10	90989311	91082770	93460	-	protein_coding	1	0.325005	0.00664592	1	0.199648	0.155894	-1	-0.125357	0.421828
ENSMUSG00000019982	Myb	10	21124935	21160984	36050	-	protein_coding	-1	-0.863296	4.75855e-13	-1	-0.637725	3.48719e-07	1	0.225571	0.171275
ENSMUSG00000019984	Med23	10	24869986	24913681	43696	+	protein_coding	-1	-0.051819	0.874098	1	0.123815	0.515054	1	0.175634	0.262796
ENSMUSG00000019986	Ahi1	10	20952547	21080429	127883	+	protein_coding	-1	-0.534945	0.0305697	-1	-0.356156	0.213285	1	0.178789	0.602617
ENSMUSG00000019987	Arg1	10	24915221	24927484	12264	-	protein_coding	1	0.202078	0.693655	1	0.256618	0.4918	1	0.0545405
ENSMUSG00000019988	Nedd1	10	92684746	92722420	37675	-	protein_coding	1	0.0205817	0.96146	1	0.215462	0.201487	1	0.194881	0.245163
ENSMUSG00000019989	Enpp3	10	24772406	24842823	70418	-	protein_coding	1	0.418579	0.000630516	1	0.192758	0.230937	-1	-0.225822	0.120666
ENSMUSG00000019992	Mtfr2	10	20347770	20361304	13535	+	protein_coding	1	0.0423647	0.940523	1	0.429946	0.0264064	1	0.387581	0.04994
ENSMUSG00000019998	Stx7	10	24149302	24190222	40921	+	protein_coding	1	0.557948	2.8544e-07	1	0.401138	0.000606102	-1	-0.15681	0.300015
ENSMUSG00000020003	Pex7	10	19853900	19907689	53790	-	protein_coding	1	0.0444556	0.931528	-1	-0.0119262	0.976507	-1	-0.0563818	0.855304
ENSMUSG00000020009	Ifngr1	10	19591949	19610229	18281	+	protein_coding	1	0.863858	7.08391e-13	1	0.765795	6.24565e-10	-1	-0.0980625	0.633485
ENSMUSG00000020014	Cfap54	10	92775619	93081618	306000	-	protein_coding	1	0.155177	0.749167	1	0.037172	0.940095	-1	-0.118005
ENSMUSG00000020015	Cdk17	10	93160875	93267071	106197	+	protein_coding	1	0.0469185	0.908412	1	0.00279425	0.994362	-1	-0.0441243	0.867428
ENSMUSG00000020018	Snrpf	10	93583029	93589706	6678	-	protein_coding	1	0.169789	0.623784	1	0.269809	0.274562	1	0.10002	0.744392
ENSMUSG00000020020	Usp44	10	93831555	93858088	26534	+	protein_coding	1	0.221233	0.727658	1	0.194604	0.714747	-1	-0.0266287	0.96804
ENSMUSG00000020021	Fgd6	10	94036001	94145339	109339	+	protein_coding	1	0.0365085	0.914508	1	0.0222985	0.934013	-1	-0.01421	0.954174
ENSMUSG00000020022	Ndufa12	10	94198720	94221443	22724	+	protein_coding	1	0.0986331	0.788402	1	0.27775	0.157856	1	0.179117	0.41073
ENSMUSG00000020023	Tmcc3	10	94311949	94590956	279008	+	protein_coding	1	0.574017	0.000780298	1	0.674942	4.22087e-05	1	0.100925	0.713038
ENSMUSG00000020024	Cep83	10	94688654	94790853	102200	+	protein_coding	-1	-0.104688	0.687413	-1	-0.00217266	0.994794	1	0.102516	0.598065
ENSMUSG00000020027	Socs2	10	95385362	95417180	31819	-	protein_coding	-1	-0.643708	0.0803991	1	0.295676	0.540155	1	0.939384	0.00308844
ENSMUSG00000020029	Nudt4	10	95547007	95564146	17140	-	protein_coding	-1	-0.342862	0.0153774	1	0.0643509	0.796095	1	0.407213	0.002402
ENSMUSG00000020032	Nuak1	10	84370905	84440597	69693	-	protein_coding	1	0.888238	0.00592926	1	0.478919	0.225189	-1	-0.409319	0.302748
ENSMUSG00000020034	Tcp11l2	10	84576626	84614359	37734	+	protein_coding	-1	-0.125824	0.868314	-1	-0.169012	0.745992	-1	-0.0431878	0.939811
ENSMUSG00000020038	Cry1	10	85131700	85185064	53365	-	protein_coding	1	1.18501	2.71622e-21	1	0.521165	0.000262282	-1	-0.663849	9.02081e-07
ENSMUSG00000020042	Btbd11	10	85386814	85660292	273479	+	protein_coding	-1	-1.31546	6.2497e-12	-1	-1.79707	1.25715e-19	-1	-0.481609	0.0699137
ENSMUSG00000020048	Hsp90b1	10	86690209	86705509	15301	-	protein_coding	-1	-0.0937813	0.708753	-1	-0.0129669	0.964223	1	0.0808144	0.668665
ENSMUSG00000020056	Washc3	10	88201093	88246158	45066	+	protein_coding	-1	-0.086728	0.84786	1	0.211627	0.409147	1	0.298355	0.167375
ENSMUSG00000020063	Sirt1	10	63319005	63381704	62700	-	protein_coding	-1	-0.162843	0.398146	1	0.0779309	0.730016	1	0.240774	0.0985833
ENSMUSG00000020064	Herc4	10	63243810	63317878	74069	+	protein_coding	-1	-0.00871082	0.984226	1	0.367478	0.00572101	1	0.376189	0.00464366
ENSMUSG00000020067	Mypn	10	63115795	63203952	88158	-	protein_coding	1	0.336431	0.524614	-1	-0.0582205	0.93477	-1	-0.394651	0.326628
ENSMUSG00000020069	Hnrnph3	10	63014664	63024217	9554	-	protein_coding	1	0.122207	0.645399	1	0.303626	0.0537141	1	0.181419	0.313718
ENSMUSG00000020070	Rufy2	10	62980223	63017210	36988	+	protein_coding	1	0.071976	0.873013	1	0.187808	0.45892	1	0.115832	0.665532
ENSMUSG00000020072	Pbld2	10	63024315	63058813	34499	+	protein_coding	1	1.06238	0.000514863	1	0.446271	0.26495	-1	-0.616108	0.0782311
ENSMUSG00000020074	Ccar1	10	62743928	62792286	48359	-	protein_coding	1	0.0237833	0.952439	1	0.16631	0.316331	1	0.142527	0.386881
ENSMUSG00000020075	Ddx21	10	62580251	62602281	22031	-	protein_coding	-1	-0.370181	0.016438	1	0.148052	0.488873	1	0.518234	0.000212584
ENSMUSG00000020076	Ddx50	10	62615895	62651218	35324	-	protein_coding	-1	-0.0615368	0.838751	1	0.0231368	0.93477	1	0.0846736	0.656227
ENSMUSG00000020077	Srgn	10	62493833	62527451	33619	-	protein_coding	1	0.858837	2.4246e-10	1	0.448597	0.0038595	-1	-0.41024	0.00973262
ENSMUSG00000020078	Vps26a	10	62455235	62486805	31571	-	protein_coding	1	0.139879	0.571945	-1	-0.125309	0.575429	-1	-0.265188	0.102859
ENSMUSG00000020079	Supv3l1	10	62429209	62449738	20530	-	protein_coding	-1	-0.0252588	0.952782	-1	-0.0177678	0.955216	1	0.00749101	0.978937
ENSMUSG00000020083	Fam241b	10	62107655	62143920	36266	-	protein_coding	1	0.806307	3.06144e-05	1	0.624879	0.0031539	-1	-0.181428	0.532306
ENSMUSG00000020085	Aifm2	10	61715263	61739260	23998	+	protein_coding	1	1.19693	4.19308e-09	-1	-0.0543057	0.917166	-1	-1.25124	3.43165e-09
ENSMUSG00000020087	Tysnd1	10	61695514	61702773	7260	+	protein_coding	1	0.0366325	0.948148	-1	-0.121482	0.689347	-1	-0.158114	0.530286
ENSMUSG00000020088	Sar1a	10	61680299	61693297	12999	+	protein_coding	1	0.0348463	0.9142	-1	-0.026831	0.911377	-1	-0.0616773	0.730839
ENSMUSG00000020089	Ppa1	10	61648552	61674168	25617	+	protein_coding	-1	-0.158916	0.391669	1	0.023122	0.934302	1	0.182038	0.227744
ENSMUSG00000020091	Eif4ebp2	10	61428491	61452661	24171	-	protein_coding	-1	-0.0212626	0.948148	-1	-0.130192	0.357171	-1	-0.10893	0.43351
ENSMUSG00000020097	Sgpl1	10	61098642	61147703	49062	-	protein_coding	-1	-0.336642	0.00670353	-1	-0.632887	4.83541e-09	-1	-0.296246	0.0210373
ENSMUSG00000020100	Slc29a3	10	60712072	60752794	40723	-	protein_coding	-1	-0.107419	0.742325	-1	-0.267891	0.157527	-1	-0.160472	0.454353
ENSMUSG00000020101	Vsir	10	60346851	60372684	25834	+	protein_coding	1	0.186634	0.613263	-1	-0.373602	0.137049	-1	-0.560236	0.0106214
ENSMUSG00000020105	Lrig3	10	125966168	126015359	49192	+	protein_coding	1	0.0103957	0.989103	1	0.232066	0.477347	1	0.22167	0.466166
ENSMUSG00000020107	Anapc16	10	59987409	60003135	15727	-	protein_coding	1	0.0712963	0.835029	1	0.014242	0.965437	-1	-0.0570543	0.816595
ENSMUSG00000020108	Ddit4	10	59949669	59951834	2166	-	protein_coding	1	0.0851223	0.811841	-1	-0.24811	0.192498	-1	-0.333232	0.0485313
ENSMUSG00000020109	Dnajb12	10	59879556	59899302	19747	+	protein_coding	1	0.0246354	0.954959	-1	-0.195207	0.295349	-1	-0.219843	0.19851
ENSMUSG00000020111	Micu1	10	59702477	59864132	161656	+	protein_coding	1	0.353223	0.00778511	-1	-0.276349	0.0612434	-1	-0.629572	1.48822e-07
ENSMUSG00000020114	Cand1	10	119199255	119240055	40801	-	protein_coding	1	0.00581282	0.987959	1	0.178261	0.180864	1	0.172448	0.183913
ENSMUSG00000020115	Tbk1	10	121546455	121586787	40333	-	protein_coding	1	0.224162	0.12623	-1	-0.0219836	0.93584	-1	-0.246146	0.0680281
ENSMUSG00000020116	Pno1	11	17203198	17211568	8371	-	protein_coding	-1	-0.191334	0.258095	1	0.0895555	0.671668	1	0.280889	0.0400996
ENSMUSG00000020120	Plek	11	16971206	17052381	81176	-	protein_coding	1	0.306103	0.0220148	-1	-0.0265239	0.9231	-1	-0.332627	0.00966013
ENSMUSG00000020121	Srgap1	10	121780991	122047315	266325	-	protein_coding	1	0.5654	0.143974	1	0.482502	0.209855	-1	-0.0828981	0.885326
ENSMUSG00000020124	Usp15	10	123105006	123196995	91990	-	protein_coding	-1	-0.031453	0.928472	1	0.11382	0.519061	1	0.145273	0.332601
ENSMUSG00000020128	Vps54	11	21239281	21321136	81856	+	protein_coding	1	0.0292545	0.949487	1	0.208378	0.269242	1	0.179124	0.342258
ENSMUSG00000020130	Tbc1d15	10	115197872	115251467	53596	-	protein_coding	-1	-0.00884325	0.986394	1	0.114638	0.639325	1	0.123482	0.564659
ENSMUSG00000020131	Pcsk4	10	80321283	80329498	8216	-	protein_coding	-1	-0.184783	0.671379	-1	-0.378055	0.177381	-1	-0.193271	0.559732
ENSMUSG00000020132	Rab21	10	115287084	115315594	28511	-	protein_coding	1	0.304673	0.00984998	1	0.45454	1.73986e-05	1	0.149867	0.292605
ENSMUSG00000020133	2310011J03Rik	10	80318254	80320537	2284	-	protein_coding	1	0.0803902	0.799989	-1	-0.0705091	0.785794	-1	-0.150899	0.421746
ENSMUSG00000020134	Peli1	11	21091291	21150323	59033	+	protein_coding	1	0.0933923	0.680011	1	0.390519	0.000493863	1	0.297127	0.0139187
ENSMUSG00000020135	Apc2	10	80295977	80318263	22287	+	protein_coding	1	0.0434365	0.964569	-1	-0.179397	0.750494	-1	-0.222833	0.636061
ENSMUSG00000020137	Thap2	10	115368404	115384443	16040	-	protein_coding	-1	-0.189436	0.456921	1	0.0824942	0.781853	1	0.27193	0.152429
ENSMUSG00000020142	Slc1a4	11	20302180	20332713	30534	-	protein_coding	-1	-0.0151684	0.971558	-1	-0.0472785	0.864316	-1	-0.0321101	0.899882
ENSMUSG00000020143	Dock2	11	34226815	34783892	557078	-	protein_coding	1	0.144086	0.299204	1	0.0857321	0.586204	-1	-0.0583536	0.711148
ENSMUSG00000020149	Rab1a	11	20201432	20226856	25425	+	protein_coding	1	0.054572	0.831667	1	0.0866562	0.61447	1	0.0320842	0.86872
ENSMUSG00000020150	Gamt	10	80258151	80261012	2862	-	protein_coding	1	0.47335	0.093718	-1	-0.509873	0.0751776	-1	-0.983223	3.48335e-05
ENSMUSG00000020152	Actr2	11	20062304	20112913	50610	-	protein_coding	-1	-0.02409	0.954882	1	0.167357	0.360881	1	0.191447	0.243375
ENSMUSG00000020153	Ndufs7	10	80249121	80256794	7674	+	protein_coding	-1	-0.0608324	0.876901	-1	-0.200907	0.315808	-1	-0.140075	0.502489
ENSMUSG00000020156	Pwwp3a	10	80226434	80243903	17470	+	protein_coding	-1	-0.0718639	0.792162	-1	-0.192794	0.194622	-1	-0.12093	0.463468
ENSMUSG00000020160	Meis1	11	18879817	19018985	139169	-	protein_coding	-1	-0.261586	0.409712	1	0.24158	0.410853	1	0.503165	0.0253247
ENSMUSG00000020163	Uqcr11	10	80402997	80406830	3834	-	protein_coding	-1	-0.148876	0.530231	-1	-0.194407	0.30387	-1	-0.0455317	0.860222
ENSMUSG00000020166	Cnot2	10	116485161	116581511	96351	-	protein_coding	1	0.0936751	0.685576	1	0.228398	0.0908329	1	0.134723	0.382956
ENSMUSG00000020167	Tcf3	10	80409514	80433647	24134	-	protein_coding	1	0.0212701	0.957977	-1	-0.18913	0.246483	-1	-0.2104	0.161679
ENSMUSG00000020170	Frs2	10	117069427	117148534	79108	-	protein_coding	1	0.0230336	0.954959	-1	-0.0265229	0.927784	-1	-0.0495565	0.828525
ENSMUSG00000020171	Yeats4	10	117215221	117224507	9287	-	protein_coding	1	0.0948625	0.694562	1	0.041864	0.86667	-1	-0.0529984	0.797586
ENSMUSG00000020176	Grb10	11	11930508	12038683	108176	-	protein_coding	-1	-0.147999	0.832991	1	0.180721	0.72091	1	0.32872
ENSMUSG00000020178	Adora2a	10	75316877	75334784	17908	+	protein_coding	1	0.532707	0.0109617	-1	-1.10776	1.04663e-08	-1	-1.64047	8.64164e-19
ENSMUSG00000020180	Snrpd3	10	75517551	75537381	19831	+	protein_coding	-1	-0.0222241	0.954703	1	0.110039	0.566308	1	0.132263	0.422279
ENSMUSG00000020183	Cpm	10	117629500	117687352	57853	+	protein_coding	1	0.344661	0.454813	1	0.0773089	0.896729	-1	-0.267352
ENSMUSG00000020184	Mdm2	10	117688875	117710758	21884	-	protein_coding	-1	-0.10912	0.631979	-1	-0.0462033	0.850829	1	0.0629168	0.75293
ENSMUSG00000020185	E2f7	10	110745439	110787384	41946	+	protein_coding	-1	-0.356607	0.484023	1	0.524758	0.168675	1	0.881365	0.00629079
ENSMUSG00000020189	Osbpl8	10	111164752	111297249	132498	+	protein_coding	-1	-0.251033	0.126059	1	0.115949	0.582525	1	0.366982	0.00810064
ENSMUSG00000020190	Mknk2	10	80665327	80678112	12786	-	protein_coding	1	0.078082	0.779406	-1	-0.20098	0.184087	-1	-0.279062	0.0363077
ENSMUSG00000020191	Spata48	11	11462094	11515192	53099	+	protein_coding	-1	-0.145904	0.854145	-1	-0.364452	0.402612	-1	-0.218548	0.639809
ENSMUSG00000020193	Zpbp	11	11279626	11462408	182783	-	protein_coding	-1	-0.0324401	0.973034	-1	-0.0590463	0.933223	-1	-0.0266063	0.969178
ENSMUSG00000020196	Cabin1	10	75646112	75764341	118230	-	protein_coding	-1	-0.180365	0.286225	-1	-0.0787564	0.713702	1	0.101609	0.567642
ENSMUSG00000020198	Ap3d1	10	80706956	80742264	35309	-	protein_coding	1	0.0827737	0.718017	-1	-0.0507901	0.809392	-1	-0.133564	0.355613
ENSMUSG00000020205	Phlda1	10	111506286	111508645	2360	+	protein_coding	-1	-0.377946	0.440262	1	0.00202535	0.997907	1	0.379971	0.350344
ENSMUSG00000020211	Sf3a2	10	80798198	80804924	6727	+	protein_coding	-1	-0.289848	0.0312924	-1	-0.319383	0.0137301	-1	-0.0295351	0.89903
ENSMUSG00000020212	Mdm1	10	118141811	118168997	27187	+	protein_coding	1	0.284383	0.252248	1	0.721961	3.37601e-05	1	0.437578	0.0257035
ENSMUSG00000020216	Jsrp1	10	80808496	80813498	5003	-	protein_coding	-1	-0.249209	0.422444	-1	-0.197158	0.500978	1	0.0520504
ENSMUSG00000020219	Timm13	10	80899450	80900969	1520	-	protein_coding	1	0.0412515	0.913243	-1	-0.19846	0.239084	-1	-0.239712	0.115508
ENSMUSG00000020220	Vps13d	4	144972622	145195005	222384	-	protein_coding	-1	-0.0973898	0.698297	-1	-0.302347	0.0269773	-1	-0.204957	0.174529
ENSMUSG00000020224	Llph	10	120227070	120232582	5513	+	protein_coding	1	0.0766931	0.885234	1	0.326508	0.179907	1	0.249815	0.329896
ENSMUSG00000020225	Tmbim4	10	120201590	120224917	23328	+	protein_coding	1	1.19272	1.73209e-20	1	0.598758	4.24562e-05	-1	-0.593957	3.20066e-05
ENSMUSG00000020227	Irak3	10	120141648	120202130	60483	-	protein_coding	1	2.34524	3.73148e-71	1	2.22717	2.0642e-62	-1	-0.118078	0.582036
ENSMUSG00000020228	Helb	10	120083608	120112987	29380	-	protein_coding	1	0.104125	0.767915	1	0.0479955	0.884545	-1	-0.0561293	0.84174
ENSMUSG00000020230	Prmt2	10	76207222	76237865	30644	-	protein_coding	1	0.0302296	0.969633	-1	-0.0482226	0.931456	-1	-0.0784522	0.861436
ENSMUSG00000020231	Dip2a	10	76259429	76345291	85863	-	protein_coding	-1	-0.0122933	0.984062	-1	-0.0702998	0.84926	-1	-0.0580066	0.862243
ENSMUSG00000020232	Hmg20b	10	81346048	81350480	4433	-	protein_coding	-1	-0.111643	0.758322	-1	-0.570536	0.000655999	-1	-0.458893	0.0103809
ENSMUSG00000020234	4930404N11Rik	10	81363067	81365816	2750	-	protein_coding	1	0.0764791	0.935008	-1	-0.285039	0.553008	-1	-0.361518	0.373763
ENSMUSG00000020235	Fzr1	10	81366222	81378516	12295	-	protein_coding	1	0.012565	0.975615	-1	-0.094408	0.668066	-1	-0.106973	0.573394
ENSMUSG00000020238	Ncln	10	81486249	81496392	10144	-	protein_coding	-1	-0.128893	0.578218	-1	-0.385833	0.00366785	-1	-0.25694	0.0833399
ENSMUSG00000020246	Hcfc2	10	82696160	82742428	46269	+	protein_coding	1	0.262743	0.154761	1	0.300256	0.0793668	1	0.0375132	0.893373
ENSMUSG00000020248	Nfyb	10	82748701	82764144	15444	-	protein_coding	1	0.0645161	0.838702	1	0.193517	0.242782	1	0.129001	0.468081
ENSMUSG00000020250	Txnrd1	10	82833951	82897712	63762	+	protein_coding	-1	-0.0488666	0.856731	-1	-0.102563	0.529562	-1	-0.0536962	0.756869
ENSMUSG00000020253	Ppm1m	9	106194947	106199746	4800	-	protein_coding	1	0.413716	0.000644416	1	0.11612	0.546535	-1	-0.297597	0.0250212
ENSMUSG00000020255	D10Wsu102e	10	83360221	83488505	128285	+	protein_coding	-1	-0.102077	0.662991	1	0.29674	0.0211216	1	0.398817	0.000854153
ENSMUSG00000020256	Aldh1l2	10	83487450	83534140	46691	-	protein_coding	1	0.0817372	0.916199	1	0.127316	0.801787	1	0.045579	0.929848
ENSMUSG00000020257	Wdr82	9	106170928	106191139	20212	+	protein_coding	-1	-0.109718	0.547674	1	0.0250709	0.912344	1	0.134789	0.324943
ENSMUSG00000020258	Glyctk	9	106152857	106158138	5282	-	protein_coding	1	0.0883278	0.889492	-1	-0.204504	0.594015	-1	-0.292832	0.34942
ENSMUSG00000020260	Pofut2	10	77259218	77269575	10358	+	protein_coding	-1	-0.132139	0.697066	-1	-0.109414	0.718115	1	0.0227246	0.948522
ENSMUSG00000020261	Slc36a1	11	55204350	55236330	31981	+	protein_coding	1	0.361143	0.0229562	-1	-0.0789567	0.77623	-1	-0.4401	0.00408099
ENSMUSG00000020262	Adarb1	10	77290726	77418270	127545	-	protein_coding	-1	-0.0757846	0.912759	-1	-0.0338681	0.952018	1	0.0419165	0.928457
ENSMUSG00000020263	Appl2	10	83600033	83648738	48706	-	protein_coding	1	0.890946	1.92406e-14	1	0.208407	0.233072	-1	-0.682539	3.09299e-08
ENSMUSG00000020265	Sumo3	10	77606097	77618331	12235	+	protein_coding	-1	-0.238343	0.122874	-1	-0.159026	0.366649	1	0.0793179	0.693441
ENSMUSG00000020267	Hint1	11	54866383	54870501	4119	+	protein_coding	-1	-0.162822	0.293957	-1	-0.226288	0.0775566	-1	-0.0634663	0.723238
ENSMUSG00000020268	Lyrm7	11	54826866	54860916	34051	-	protein_coding	1	0.0907622	0.896166	1	0.269384	0.478513	1	0.178622	0.647851
ENSMUSG00000020271	Fbxw11	11	32642724	32746816	104093	+	protein_coding	-1	-0.0685524	0.80257	1	0.0429683	0.858249	1	0.111521	0.501114
ENSMUSG00000020272	Stk10	11	32533305	32624587	91283	+	protein_coding	1	0.524217	3.86235e-05	-1	-0.0442947	0.873872	-1	-0.568512	8.26859e-06
ENSMUSG00000020273	Papolg	11	23862646	23895253	32608	-	protein_coding	-1	-0.0581199	0.873308	1	0.093806	0.697606	1	0.151926	0.421067
ENSMUSG00000020275	Rel	11	23736847	23770970	34124	-	protein_coding	1	0.338284	0.00167837	1	0.458831	4.52014e-06	1	0.120547	0.400508
ENSMUSG00000020277	Pfkl	10	77986947	78010083	23137	-	protein_coding	1	0.127098	0.837181	-1	-0.144497	0.751298	-1	-0.271596	0.422799
ENSMUSG00000020279	Il9r	11	32187541	32200279	12739	-	protein_coding	1	0.572436	1.57594e-06	-1	-0.954376	5.63218e-16	-1	-1.52681	8.17778e-41
ENSMUSG00000020280	Pus10	11	23665674	23732876	67203	+	protein_coding	-1	-0.199384	0.231908	1	0.172485	0.296873	1	0.371869	0.00360368
ENSMUSG00000020282	Rhbdf1	11	32209585	32222300	12716	-	protein_coding	1	0.222665	0.220748	-1	-0.0125463	0.968818	-1	-0.235211	0.152271
ENSMUSG00000020283	Pex13	11	23646479	23665959	19481	-	protein_coding	-1	-0.00946469	0.9858	-1	-0.0408085	0.89984	-1	-0.0313438	0.914413
ENSMUSG00000020284	Cfap410	10	77978524	77986905	8382	+	protein_coding	1	0.150218	0.673037	1	0.0343096	0.935116	-1	-0.115908	0.690004
ENSMUSG00000020287	Mpg	11	32226505	32232700	6196	+	protein_coding	-1	-0.0170196	0.976844	-1	-0.0350145	0.934886	-1	-0.0179949	0.965302
ENSMUSG00000020288	Ahsa2	11	23487882	23498030	10149	-	protein_coding	1	0.107052	0.737436	1	0.0735372	0.798462	-1	-0.0335146	0.907073
ENSMUSG00000020289	Nprl3	11	32225628	32267707	42080	-	protein_coding	-1	-0.234735	0.321742	-1	-0.341045	0.0813895	-1	-0.10631	0.69284
ENSMUSG00000020290	Xpo1	11	23256041	23298249	42209	+	protein_coding	-1	-0.0546313	0.8658	1	0.297985	0.0252123	1	0.352616	0.00549914
ENSMUSG00000020297	Nsg2	11	32000463	32059202	58740	+	protein_coding	-1	-1.37086	1.15177e-07	1	0.798383	0.00344369	1	2.16924	1.05292e-18
ENSMUSG00000020300	Cpeb4	11	31872211	31935634	63424	+	protein_coding	1	0.0270767	0.955014	1	0.0552717	0.860785	1	0.028195	0.924168
ENSMUSG00000020303	Stc2	11	31357307	31370074	12768	-	protein_coding	1	0.197063	0.77129	1	0.046709	0.945648	-1	-0.150354	0.759121
ENSMUSG00000020305	Asb3	11	30885416	31102704	217289	+	protein_coding	-1	-0.118727	0.741934	-1	-0.0266066	0.945526	1	0.0921201	0.740963
ENSMUSG00000020307	Cdc34	10	79682195	79688398	6204	+	protein_coding	-1	-0.143461	0.585978	1	0.00767326	0.981676	1	0.151134	0.454569
ENSMUSG00000020308	Tpgs1	10	79669369	79676127	6759	+	protein_coding	1	0.0244331	0.970873	-1	-0.379279	0.124538	-1	-0.403712	0.0889439
ENSMUSG00000020309	Chac2	11	30976707	30986350	9644	-	protein_coding	1	0.394917	0.0475013	1	0.222063	0.375578	-1	-0.172855	0.487092
ENSMUSG00000020310	Madcam1	10	79664559	79668537	3979	+	protein_coding	-1	-0.327876	0.286731	-1	-0.289447	0.31373	1	0.0384293
ENSMUSG00000020311	Erlec1	11	30930774	30954335	23562	-	protein_coding	-1	-0.0550479	0.912759	-1	-0.015509	0.96925	1	0.0395389	0.905108
ENSMUSG00000020315	Sptbn1	11	30099395	30268175	168781	-	protein_coding	-1	-0.0322143	0.913817	1	0.0471115	0.808077	1	0.0793258	0.598065
ENSMUSG00000020319	Wdpcp	11	21572235	21898989	326755	+	protein_coding	1	0.222242	0.511577	-1	-0.0502768	0.911377	-1	-0.272519	0.307453
ENSMUSG00000020321	Mdh1	11	21556692	21572367	15676	-	protein_coding	-1	-0.12687	0.417	1	0.000435005	0.998684	1	0.127305	0.331289
ENSMUSG00000020325	Fstl3	10	79777272	79782630	5359	+	protein_coding	1	0.70733	0.024958	1	0.358717	0.381661	-1	-0.348613	0.36125
ENSMUSG00000020326	Ccng1	11	40748552	40755311	6760	-	protein_coding	-1	-0.122046	0.554598	1	0.193049	0.188226	1	0.315096	0.011384
ENSMUSG00000020327	Fgf22	10	79755076	79758596	3521	+	protein_coding	-1	-0.165458	0.804735	-1	-0.0903476	0.877438	1	0.0751105
ENSMUSG00000020328	Nudcd2	11	40733667	40740046	6380	+	protein_coding	-1	-0.213373	0.181959	1	0.090379	0.666936	1	0.303752	0.0234068
ENSMUSG00000020329	Polrmt	10	79736123	79746581	10459	-	protein_coding	-1	-0.0187429	0.962122	1	0.141631	0.429461	1	0.160374	0.319663
ENSMUSG00000020330	Hmmr	11	40701395	40733422	32028	-	protein_coding	-1	-0.0665961	0.823225	1	0.176563	0.284548	1	0.243159	0.0891187
ENSMUSG00000020331	Hcn2	10	79716634	79736108	19475	+	protein_coding	1	0.00379068	0.997169	-1	-0.481497	0.0316031	-1	-0.485287	0.0288323
ENSMUSG00000020333	Acsl6	11	54303798	54364756	60959	+	protein_coding	-1	-1.76998	2.37574e-29	-1	-1.96678	1.65184e-32	-1	-0.196802	0.488364
ENSMUSG00000020340	Cyfip2	11	46193850	46312859	119010	-	protein_coding	-1	-0.386697	0.000211389	-1	-0.466449	3.17881e-06	-1	-0.0797526	0.621098
ENSMUSG00000020346	Mgat1	11	49244191	49263030	18840	+	protein_coding	1	0.238942	0.122984	-1	-0.0689269	0.768529	-1	-0.307869	0.0242412
ENSMUSG00000020349	Ppp2ca	11	52098681	52127778	29098	+	protein_coding	-1	-0.0468842	0.870424	1	0.0596516	0.767368	1	0.106536	0.485355
ENSMUSG00000020358	Hnrnpab	11	51600100	51606847	6748	-	protein_coding	-1	-0.131728	0.484662	-1	-0.0473852	0.836631	1	0.0843425	0.629194
ENSMUSG00000020359	Phykpl	11	51584757	51604489	19733	+	protein_coding	-1	-0.232921	0.228935	1	0.120395	0.608527	1	0.353315	0.0250212
ENSMUSG00000020361	Hspa4	11	53259814	53300457	40644	-	protein_coding	-1	-0.141127	0.364419	1	0.0298799	0.89162	1	0.171006	0.172175
ENSMUSG00000020362	Cnot6	11	49671503	49712723	41221	-	protein_coding	-1	-0.0258499	0.947398	1	0.114441	0.53132	1	0.14029	0.370436
ENSMUSG00000020366	Mapk9	11	49846751	49886421	39671	+	protein_coding	-1	-0.212547	0.254129	-1	-0.366658	0.0132036	-1	-0.154111	0.419501
ENSMUSG00000020368	Canx	11	50293961	50325673	31713	-	protein_coding	-1	-0.00588723	0.988152	1	0.188911	0.156684	1	0.194798	0.126646
ENSMUSG00000020372	Rack1	11	48800332	48806434	6103	+	protein_coding	1	0.0768399	0.698297	1	0.137752	0.284572	1	0.060912	0.692435
ENSMUSG00000020375	Rufy1	11	50389286	50431125	41840	-	protein_coding	1	0.106628	0.733906	-1	-0.228971	0.237351	-1	-0.335599	0.0435559
ENSMUSG00000020377	Ltc4s	11	50236461	50238616	2156	-	protein_coding	-1	-0.10186	0.903733	-1	-0.427169	0.282875	-1	-0.325309	0.428031
ENSMUSG00000020380	Rad50	11	53649519	53707319	57801	-	protein_coding	1	0.0915203	0.697901	1	0.159349	0.30937	1	0.0678286	0.716773
ENSMUSG00000020381	Mrnip	11	50174444	50200115	25672	+	protein_coding	-1	-0.00478251	0.997187	1	0.0302811	0.959864	1	0.0350636	0.948048
ENSMUSG00000020385	Clk4	11	51261730	51281766	20037	+	protein_coding	1	0.164241	0.441744	1	0.140727	0.491364	-1	-0.0235131	0.928584
ENSMUSG00000020386	Sar1b	11	51763687	51791925	28239	+	protein_coding	-1	-0.00257133	0.996968	1	0.0409844	0.875105	1	0.0435557	0.846714
ENSMUSG00000020387	Jade2	11	51813455	51857653	44199	-	protein_coding	-1	-0.0189237	0.963024	-1	-0.124166	0.53204	-1	-0.105243	0.575415
ENSMUSG00000020389	Cdkl3	11	52004221	52089784	85564	+	protein_coding	-1	-0.294162	0.46405	-1	-0.128317	0.786589	1	0.165845	0.678819
ENSMUSG00000020390	Ube2b	11	51985497	52000762	15266	-	protein_coding	-1	-0.118307	0.650093	1	0.00434532	0.988466	1	0.122652	0.526671
ENSMUSG00000020392	Cdkn2aipnl	11	51967661	51977334	9674	+	protein_coding	1	0.0458656	0.877221	-1	-0.100035	0.575733	-1	-0.1459	0.316295
ENSMUSG00000020393	Kremen1	11	5191552	5261558	70007	-	protein_coding	-1	-0.859667	3.72756e-12	-1	-0.96531	1.7129e-14	-1	-0.105643	0.634073
ENSMUSG00000020395	Itk	11	46325150	46389515	64366	-	protein_coding	1	0.0524027	0.947781	-1	-0.180629	0.653771	-1	-0.233032
ENSMUSG00000020396	Nefh	11	4938754	4948064	9311	-	protein_coding	-1	-0.371439	0.00310388	-1	-0.469607	7.89515e-05	-1	-0.0981684	0.594514
ENSMUSG00000020397	Med7	11	46436925	46442721	5797	+	protein_coding	1	0.0234784	0.957977	1	0.0512393	0.860777	1	0.0277609	0.919782
ENSMUSG00000020400	Tnip1	11	54910785	54962917	52133	-	protein_coding	-1	-0.0554138	0.863357	1	0.160087	0.349529	1	0.215501	0.142095
ENSMUSG00000020402	Vdac1	11	52360860	52389397	28538	+	protein_coding	-1	-0.115711	0.514964	-1	-0.0698013	0.708041	1	0.0459093	0.799799
ENSMUSG00000020409	Slu7	11	43433744	43447981	14238	+	protein_coding	1	0.0516564	0.884472	-1	-0.0467515	0.864316	-1	-0.0984079	0.622431
ENSMUSG00000020411	Nipal4	11	46148155	46166508	18354	-	protein_coding	-1	-0.467745	0.109061	-1	-0.357941	0.231582	1	0.109803
ENSMUSG00000020412	Ascc2	11	4637747	4685699	47953	+	protein_coding	1	0.0798166	0.753342	-1	-0.194072	0.183072	-1	-0.273889	0.0324568
ENSMUSG00000020413	Hus1	11	8993137	9011191	18055	-	protein_coding	1	0.0819768	0.804478	1	0.206445	0.269054	1	0.124468	0.543702
ENSMUSG00000020415	Pttg1	11	43420250	43426251	6002	-	protein_coding	-1	-0.168206	0.420349	-1	-0.130489	0.53793	1	0.0377165	0.883367
ENSMUSG00000020420	Zfp607a	7	27857527	27880825	23299	+	protein_coding	1	0.174342	0.450869	1	0.507457	0.000387805	1	0.333115	0.0362723
ENSMUSG00000020422	Tns3	11	8431652	8664681	233030	-	protein_coding	1	0.0108889	0.992652	1	4.60047	6.58983e-77	1	4.58959	5.53624e-76
ENSMUSG00000020423	Btg2	1	134075170	134079120	3951	-	protein_coding	1	0.157518	0.434277	-1	-0.126406	0.52331	-1	-0.283924	0.04538
ENSMUSG00000020424	Castor1	11	4218225	4222409	4185	+	protein_coding	-1	-0.0818885	0.931244	-1	-0.441281	0.268299	-1	-0.359392	0.372846
ENSMUSG00000020430	Pes1	11	3963975	3980004	16030	+	protein_coding	1	0.105426	0.586143	-1	-0.0101609	0.967765	-1	-0.115587	0.432501
ENSMUSG00000020432	Tcn2	11	3917192	3932159	14968	-	protein_coding	-1	-1.51517	8.03754e-09	-1	-1.32254	1.07826e-06	1	0.192631	0.681055
ENSMUSG00000020435	Osbp2	11	3703731	3863903	160173	-	protein_coding	-1	-0.669299	0.0280548	-1	-0.566278	0.0667725	1	0.103021
ENSMUSG00000020437	Myo1g	11	6506548	6520965	14418	-	protein_coding	1	0.0486211	0.894128	-1	-0.290698	0.0544471	-1	-0.339319	0.0178314
ENSMUSG00000020439	Smtn	11	3517523	3540612	23090	-	protein_coding	-1	-0.561927	0.00179763	-1	-0.116222	0.712432	1	0.445705	0.0228651
ENSMUSG00000020440	Arf5	6	28423560	28426602	3043	+	protein_coding	1	0.068198	0.854239	-1	-0.187872	0.35399	-1	-0.25607	0.137422
ENSMUSG00000020441	2310033P09Rik	11	59208321	59210738	2418	+	protein_coding	-1	-0.0547205	0.920605	-1	-0.122515	0.714398	-1	-0.0677944	0.841126
ENSMUSG00000020444	Guk1	11	59183875	59192212	8338	-	protein_coding	-1	-0.475204	0.000335848	-1	-0.279652	0.0751837	1	0.195552	0.261328
ENSMUSG00000020448	Rnf185	11	3415982	3452363	36382	-	protein_coding	-1	-0.0462666	0.920335	1	6.75051e-05	1	1	0.0463341	0.876198
ENSMUSG00000020451	Limk2	11	3344256	3409189	64934	-	protein_coding	1	0.143669	0.587031	-1	-0.363979	0.0265544	-1	-0.507648	0.00073587
ENSMUSG00000020453	Patz1	11	3288874	3309083	20210	+	protein_coding	-1	-0.0383314	0.934347	1	0.0431379	0.891848	1	0.0814693	0.742129
ENSMUSG00000020454	Eif4enif1	11	3202392	3244588	42197	+	protein_coding	-1	-0.0514075	0.854239	1	0.0535149	0.797658	1	0.104922	0.497394
ENSMUSG00000020455	Trim11	11	58978093	58991458	13366	+	protein_coding	1	0.105625	0.642711	-1	-0.0795071	0.708472	-1	-0.185132	0.209942
ENSMUSG00000020456	Ogdh	11	6291633	6356642	65010	+	protein_coding	1	0.00344778	0.993199	-1	-0.0341688	0.876573	-1	-0.0376165	0.842217
ENSMUSG00000020457	Drg1	11	3187360	3266415	79056	-	protein_coding	-1	-0.0435841	0.885234	1	0.0358188	0.877342	1	0.0794029	0.643391
ENSMUSG00000020458	Rtn4	11	29692947	29744331	51385	+	protein_coding	-1	-0.140056	0.380282	-1	-0.320586	0.00319368	-1	-0.18053	0.15455
ENSMUSG00000020459	Mtif2	11	29526408	29545279	18872	+	protein_coding	1	0.0865513	0.766434	1	0.1713	0.340816	1	0.0847487	0.680823
ENSMUSG00000020460	Rps27a	11	29545846	29548109	2264	-	protein_coding	-1	-0.0514247	0.899671	1	0.351259	0.0292211	1	0.402683	0.00960981
ENSMUSG00000020462	Cfap36	11	29221532	29247409	25878	-	protein_coding	-1	-0.0648926	0.890526	1	0.198464	0.430751	1	0.263357	0.222433
ENSMUSG00000020463	Ppp4r3b	11	29172890	29220797	47908	+	protein_coding	1	0.120556	0.608656	1	0.309996	0.0258046	1	0.18944	0.230243
ENSMUSG00000020464	Pnpt1	11	29130744	29161828	31085	+	protein_coding	-1	-0.395541	0.00616358	1	0.0562991	0.83933	1	0.45184	0.00122512
ENSMUSG00000020469	Myl7	11	5896637	5898782	2146	-	protein_coding	1	0.63409	0.0713975	1	0.178467	0.736259	-1	-0.455623	0.208359
ENSMUSG00000020471	Pold2	11	5872180	5878292	6113	-	protein_coding	-1	-0.117738	0.645814	-1	-0.107276	0.627938	1	0.0104618	0.973691
ENSMUSG00000020472	Zkscan17	11	59485520	59526751	41232	-	protein_coding	1	0.0525905	0.873308	1	0.00478369	0.986726	-1	-0.0478068	0.829993
ENSMUSG00000020474	Polm	11	5827860	5838016	10157	-	protein_coding	1	0.310822	0.0317599	-1	-0.18298	0.306298	-1	-0.493802	0.000140968
ENSMUSG00000020475	Pgam2	11	5801640	5803733	2094	-	protein_coding	1	0.191189	0.71127	-1	-0.156214	0.734911	-1	-0.347404	0.286106
ENSMUSG00000020476	Dbnl	11	5788488	5800962	12475	+	protein_coding	1	0.108754	0.593769	-1	-0.27243	0.0269564	-1	-0.381183	0.000723538
ENSMUSG00000020477	Mrps24	11	5703983	5715680	11698	-	protein_coding	-1	-0.026313	0.957901	-1	-0.323607	0.0725864	-1	-0.297294	0.100491
ENSMUSG00000020482	Ccdc117	11	5528887	5542187	13301	-	protein_coding	-1	-0.25063	0.195563	1	0.0249885	0.941209	1	0.275618	0.112318
ENSMUSG00000020483	Dynll2	11	87979525	87987533	8009	-	protein_coding	-1	-0.188001	0.243862	-1	-0.161886	0.315927	1	0.0261146	0.908426
ENSMUSG00000020484	Xbp1	11	5520659	5525893	5235	+	protein_coding	-1	-0.268411	0.0233205	-1	-0.119175	0.453314	1	0.149237	0.280593
ENSMUSG00000020485	Supt4a	11	87737552	87743623	6072	+	protein_coding	1	0.048667	0.918337	-1	-0.0671795	0.837447	-1	-0.115847	0.64465
ENSMUSG00000020486	Septin4	11	87566653	87590539	23887	+	protein_coding	-1	-0.418059	0.367332	-1	-0.637463	0.0737319	-1	-0.219404	0.643669
ENSMUSG00000020491	2810021J22Rik	11	58867216	58883288	16073	+	protein_coding	1	0.101411	0.801572	1	0.214325	0.383139	1	0.112913	0.681116
ENSMUSG00000020492	Ska2	11	87109234	87124635	15402	+	protein_coding	-1	-0.0874718	0.850146	1	0.331392	0.130328	1	0.418864	0.0369146
ENSMUSG00000020493	Prr11	11	87089153	87108708	19556	-	protein_coding	-1	-0.00195459	0.997465	1	0.272052	0.0684224	1	0.274006	0.0612693
ENSMUSG00000020495	Smg8	11	87077732	87086774	9043	-	protein_coding	-1	-0.162844	0.470984	-1	-0.0517714	0.857289	1	0.111072	0.598725
ENSMUSG00000020496	Rnf187	11	58932288	58938916	6629	-	protein_coding	-1	-0.094887	0.733335	-1	-0.221301	0.166908	-1	-0.126414	0.489247
ENSMUSG00000020513	Tubd1	11	86544991	86567360	22370	+	protein_coding	-1	-0.36866	0.0622035	-1	-0.144511	0.605437	1	0.224149	0.323834
ENSMUSG00000020514	Mrpl22	11	58171661	58179565	7905	+	protein_coding	1	0.146244	0.632826	1	0.201408	0.383906	1	0.0551638	0.852224
ENSMUSG00000020515	Cnot8	11	58104153	58118594	14442	+	protein_coding	-1	-0.374374	0.00133107	-1	-0.469686	2.65299e-05	-1	-0.0953121	0.584327
ENSMUSG00000020516	Rps6kb1	11	86498871	86544805	45935	-	protein_coding	-1	-0.0583401	0.854239	1	0.129751	0.485468	1	0.188091	0.218405
ENSMUSG00000020519	Sap30l	11	57801637	57810217	8581	+	protein_coding	-1	-0.244081	0.341317	-1	-0.108922	0.734911	1	0.135159	0.618733
ENSMUSG00000020520	Galnt10	11	57645442	57787514	142073	+	protein_coding	-1	-0.816152	0.0147243	-1	-0.86088	0.00758198	-1	-0.0447282	0.942812
ENSMUSG00000020521	Rnft1	11	86484657	86499025	14369	+	protein_coding	-1	-0.0545497	0.883637	1	0.123787	0.573109	1	0.178336	0.321962
ENSMUSG00000020522	Mfap3	11	57518664	57533815	15152	+	protein_coding	1	0.0224925	0.954959	1	0.0105823	0.971257	-1	-0.0119103	0.965345
ENSMUSG00000020523	Fam114a2	11	57482993	57518617	35625	-	protein_coding	1	0.201357	0.310761	1	0.0546149	0.847774	-1	-0.146742	0.44788
ENSMUSG00000020525	Ppm1d	11	85311244	85347066	35823	+	protein_coding	-1	-0.228835	0.187985	-1	-0.144198	0.473031	1	0.084637	0.693323
ENSMUSG00000020526	Znhit3	11	84910950	84916366	5417	-	protein_coding	-1	-0.0483536	0.917315	1	0.0465035	0.890028	1	0.0948571	0.713038
ENSMUSG00000020527	Myo19	11	84880148	84911226	31079	+	protein_coding	-1	-0.178608	0.423063	-1	-0.10532	0.669392	1	0.073288	0.759227
ENSMUSG00000020528	Prpsap2	11	61729650	61762088	32439	-	protein_coding	-1	-0.0959463	0.766638	-1	-0.0550516	0.853532	1	0.0408947	0.881924
ENSMUSG00000020530	Ggnbp2	11	84832361	84870817	38457	-	protein_coding	1	0.176606	0.267953	1	0.143433	0.37718	-1	-0.0331725	0.878783
ENSMUSG00000020532	Acaca	11	84129672	84401651	271980	+	protein_coding	-1	-0.0653934	0.808148	-1	-0.106738	0.557963	-1	-0.0413451	0.840768
ENSMUSG00000020534	Shmt1	11	60788104	60811718	23615	-	protein_coding	-1	-0.348269	0.00111559	-1	-0.220315	0.0741044	1	0.127954	0.370436
ENSMUSG00000020536	Llgl1	11	60699723	60714186	14464	+	protein_coding	-1	-0.0767344	0.819268	-1	-0.296301	0.0747246	-1	-0.219567	0.217679
ENSMUSG00000020537	Drg2	11	60454591	60468754	14164	+	protein_coding	-1	-0.119246	0.598615	-1	-0.141488	0.435474	-1	-0.0222418	0.926797
ENSMUSG00000020538	Srebf1	11	60199089	60222581	23493	-	protein_coding	1	0.0668307	0.835029	-1	-0.108642	0.607208	-1	-0.175473	0.292605
ENSMUSG00000020541	Tom1l1	11	90643465	90688366	44902	-	protein_coding	-1	-0.251381	0.648173	1	0.102485	0.862977	1	0.353866	0.352199
ENSMUSG00000020544	Cox11	11	90638173	90644931	6759	+	protein_coding	-1	-0.0455993	0.95227	1	0.0354657	0.94818	1	0.081065	0.848616
ENSMUSG00000020546	Stxbp4	11	90476492	90638084	161593	-	protein_coding	-1	-0.12092	0.840144	-1	-0.0370778	0.94796	1	0.0838418	0.849216
ENSMUSG00000020547	Bzw2	12	36091835	36158080	66246	-	protein_coding	-1	-0.338972	0.00372815	-1	-0.203404	0.138892	1	0.135568	0.371518
ENSMUSG00000020549	Elac2	11	64979038	65002069	23032	+	protein_coding	-1	-0.169429	0.385277	1	0.00435026	0.987912	1	0.173779	0.297019
ENSMUSG00000020561	Twistnb	12	33429635	33441392	11758	+	protein_coding	-1	-0.208253	0.272859	1	0.0939327	0.694271	1	0.302186	0.0498991
ENSMUSG00000020564	Atxn7l1	12	33147693	33373185	225493	+	protein_coding	1	0.290799	0.224418	1	0.198299	0.457696	-1	-0.0925008	0.755948
ENSMUSG00000020566	Atp6v1c2	12	17284721	17329359	44639	-	protein_coding	-1	-0.565007	0.150581	-1	-0.234093	0.652645	1	0.330915	0.433396
ENSMUSG00000020570	Sypl	12	32953891	32979860	25970	+	protein_coding	-1	-0.302689	0.115534	1	0.164957	0.482596	1	0.467646	0.00426662
ENSMUSG00000020571	Pdia6	12	17266545	17284770	18226	+	protein_coding	-1	-0.164512	0.246691	-1	-0.076575	0.665433	1	0.0879371	0.562985
ENSMUSG00000020572	Nampt	12	32819545	32853349	33805	+	protein_coding	-1	-1.02494	5.37002e-15	-1	-1.07037	2.8284e-16	-1	-0.0454264	0.869035
ENSMUSG00000020576	Nbas	12	13269133	13583811	314679	+	protein_coding	1	0.0293581	0.947471	1	0.204462	0.240387	1	0.175103	0.318108
ENSMUSG00000020577	Tspan13	12	36014557	36042500	27944	-	protein_coding	-1	-1.11006	4.10772e-12	-1	-0.583132	0.00119347	1	0.526928	0.00665844
ENSMUSG00000020580	Rock2	12	16894895	16987823	92929	+	protein_coding	1	0.0783008	0.76585	1	0.328019	0.00720187	1	0.249719	0.0567318
ENSMUSG00000020585	Laptm4a	12	8921664	8938742	17079	+	protein_coding	1	0.109745	0.640902	-1	-0.214128	0.162527	-1	-0.323874	0.0150277
ENSMUSG00000020589	Fam49a	12	12262139	12380965	118827	+	protein_coding	1	0.316398	0.0204498	1	0.414509	0.000923735	1	0.0981108	0.599805
ENSMUSG00000020590	Snx13	12	35047186	35147479	100294	+	protein_coding	1	0.263674	0.212347	1	0.444307	0.00785639	1	0.180633	0.402368
ENSMUSG00000020592	Sdc1	12	8771323	8793715	22393	+	protein_coding	-1	-0.197499	0.739079	1	0.233312	0.603185	1	0.430811	0.207639
ENSMUSG00000020593	Lpin1	12	16535669	16646966	111298	-	protein_coding	1	0.085993	0.869708	-1	-0.397955	0.098976	-1	-0.483948	0.0301735
ENSMUSG00000020594	Pum2	12	8674134	8752581	78448	+	protein_coding	1	0.00860298	0.984404	1	0.223862	0.149253	1	0.215259	0.155489
ENSMUSG00000020601	Trib2	12	15791727	15816922	25196	-	protein_coding	-1	-2.40805	8.43923e-67	-1	-1.864	1.08102e-39	1	0.544052	0.00247667
ENSMUSG00000020605	Hs1bp3	12	8313432	8343824	30393	+	protein_coding	1	0.070567	0.879175	-1	-0.0781273	0.821478	-1	-0.148694	0.565135
ENSMUSG00000020608	Smc6	12	11265886	11319785	53900	+	protein_coding	-1	-0.163352	0.368203	1	0.097395	0.625263	1	0.260747	0.0547014
ENSMUSG00000020610	Amz2	11	109425946	109452813	26868	+	protein_coding	1	0.0687956	0.906584	1	0.188298	0.565852	1	0.119502	0.720487
ENSMUSG00000020611	Gna13	11	109362831	109401369	38539	+	protein_coding	-1	-0.055684	0.849107	1	0.113947	0.522049	1	0.169631	0.238079
ENSMUSG00000020612	Prkar1a	11	109649405	109669656	20252	+	protein_coding	1	0.0115591	0.973034	-1	-0.102867	0.549823	-1	-0.114426	0.44717
ENSMUSG00000020620	Abca8b	11	109932190	109995845	63656	-	protein_coding	-1	-0.807468	0.0157488	1	0.459619	0.253636	1	1.26709	1.74055e-05
ENSMUSG00000020621	Rdh14	12	10390772	10395562	4791	+	protein_coding	-1	-0.156901	0.672673	-1	-0.180638	0.548538	-1	-0.0237374	0.953789
ENSMUSG00000020623	Map2k6	11	110399122	110525522	126401	+	protein_coding	-1	-0.755312	3.81344e-05	-1	-0.374095	0.0995299	1	0.381217	0.0943978
ENSMUSG00000020627	Klhl29	12	5077472	5375682	298211	-	protein_coding	-1	-0.828078	0.0107286	-1	-0.0445739	0.949447	1	0.783504	0.016529
ENSMUSG00000020628	Trappc12	12	28690628	28750472	59845	-	protein_coding	1	0.081449	0.781824	-1	-0.0331806	0.905542	-1	-0.11463	0.537782
ENSMUSG00000020629	Adi1	12	28675231	28682175	6945	+	protein_coding	1	0.113271	0.632437	-1	-0.112851	0.574864	-1	-0.226121	0.126323
ENSMUSG00000020630	Rnaseh1	12	28649602	28659589	9988	+	protein_coding	-1	-0.10111	0.746431	-1	-0.0847064	0.752694	1	0.0164039	0.95858
ENSMUSG00000020634	Ubxn2a	12	4879032	4907705	28674	-	protein_coding	-1	-0.218633	0.238938	-1	-0.00846435	0.978907	1	0.210169	0.219456
ENSMUSG00000020635	Fkbp1b	12	4833174	4841591	8418	-	protein_coding	-1	-0.0312828	0.971073	-1	-0.276376	0.471081	-1	-0.245093
ENSMUSG00000020638	Cmpk2	12	26469204	26479837	10634	+	protein_coding	1	0.696936	0.0118546	-1	-1.23797	1.82673e-06	-1	-1.93491	2.35936e-15
ENSMUSG00000020640	Itsn2	12	4592638	4713962	121325	+	protein_coding	1	0.21805	0.12897	1	0.256184	0.049361	1	0.0381342	0.855821
ENSMUSG00000020641	Rsad2	12	26442746	26456452	13707	-	protein_coding	-1	-0.290097	0.401305	-1	-0.347189	0.204945	-1	-0.0570922
ENSMUSG00000020644	Id2	12	25093799	25097140	3342	-	protein_coding	-1	-0.544204	0.173387	-1	-0.0989579	0.878259	1	0.445246	0.250013
ENSMUSG00000020646	Mboat2	12	24830879	24964397	133519	+	protein_coding	-1	-0.222474	0.703768	-1	-0.127884	0.81607	1	0.0945909	0.85311
ENSMUSG00000020647	Ncoa1	12	4247362	4477182	229821	-	protein_coding	-1	-0.892363	2.73696e-09	-1	-0.238293	0.271131	1	0.65407	6.89381e-05
ENSMUSG00000020648	Dus4l	12	31640050	31654826	14777	-	protein_coding	-1	-0.317724	0.16763	1	0.065908	0.858463	1	0.383632	0.0614571
ENSMUSG00000020649	Rrm2	12	24708241	24714146	5906	+	protein_coding	1	0.0301147	0.93981	1	0.275901	0.0496467	1	0.245787	0.0855116
ENSMUSG00000020650	Bcap29	12	31590967	31634658	43692	-	protein_coding	-1	-0.249093	0.205376	-1	-0.0262135	0.939289	1	0.222879	0.228472
ENSMUSG00000020652	Cenpo	12	4196004	4234294	38291	-	protein_coding	-1	-0.0368995	0.938305	1	0.122083	0.627938	1	0.158982	0.451489
ENSMUSG00000020653	Klf11	12	24651274	24662789	11516	+	protein_coding	1	0.239292	0.515402	-1	-0.272945	0.396115	-1	-0.512237	0.03973
ENSMUSG00000020654	Adcy3	12	4133103	4213525	80423	+	protein_coding	-1	-0.252791	0.655567	-1	-0.167411	0.755962	1	0.0853808	0.877279
ENSMUSG00000020656	Grhl1	12	24572283	24617391	45109	+	protein_coding	-1	-0.325606	0.539914	-1	-0.10205	0.87201	1	0.223557	0.63417
ENSMUSG00000020657	Dnajc27	12	4082583	4110606	28024	+	protein_coding	-1	-0.22729	0.324367	-1	-0.166588	0.501218	1	0.0607019	0.834922
ENSMUSG00000020658	Efr3b	12	3962554	4038915	76362	-	protein_coding	-1	-0.422792	0.309205	-1	-0.0378919	0.956714	1	0.3849	0.312922
ENSMUSG00000020659	Cbll1	12	31484829	31499616	14788	-	protein_coding	-1	-0.115603	0.702891	1	0.0830349	0.763155	1	0.198638	0.30376
ENSMUSG00000020660	Pomc	12	3954951	3960642	5692	+	protein_coding	-1	-0.0187474	0.986204	-1	-0.0714985	0.912248	-1	-0.0527511	0.927108
ENSMUSG00000020661	Dnmt3a	12	3806007	3914443	108437	+	protein_coding	-1	-0.142586	0.410968	-1	-0.038414	0.867822	1	0.104172	0.51375
ENSMUSG00000020664	Dld	12	31331277	31351453	20177	-	protein_coding	-1	-0.0629089	0.850276	1	0.34876	0.0118787	1	0.411669	0.00201892
ENSMUSG00000020668	Kif3c	12	3365132	3406494	41363	+	protein_coding	-1	-0.663231	0.0607727	-1	-0.677431	0.0443607	-1	-0.0142001	0.982868
ENSMUSG00000020669	Sh3yl1	12	30911668	30960162	48495	+	protein_coding	1	0.164551	0.822117	1	0.153831	0.791086	-1	-0.0107205	0.987338
ENSMUSG00000020671	Rab10	12	3247428	3309969	62542	-	protein_coding	-1	-0.0748588	0.760307	-1	-0.0417808	0.853517	1	0.0330779	0.87264
ENSMUSG00000020677	Ddx52	11	83942062	83963088	21027	+	protein_coding	-1	-0.0303653	0.937142	1	0.193295	0.217853	1	0.22366	0.12104
ENSMUSG00000020679	Hnf1b	11	83850063	83905819	55757	+	protein_coding	1	1.42693	7.13953e-26	1	1.05059	9.84842e-14	-1	-0.376338	0.0255588
ENSMUSG00000020680	Taf15	11	83473086	83506743	33658	+	protein_coding	1	0.0747711	0.779344	1	0.107243	0.561222	1	0.0324717	0.881897
ENSMUSG00000020682	Mmp28	11	83440768	83463071	22304	-	protein_coding	1	0.719888	0.0158961	1	0.0294089	0.962448	-1	-0.690479
ENSMUSG00000020684	Rasl10b	11	83409137	83421039	11903	+	protein_coding	1	0.180712	0.614733	-1	-0.815459	3.58746e-05	-1	-0.99617	1.95352e-07
ENSMUSG00000020686	Gas2l2	11	83421902	83429455	7554	-	protein_coding	1	0.033972	0.971067	-1	-0.0981794	0.864376	-1	-0.132151	0.775129
ENSMUSG00000020687	Cdc27	11	104502745	104550620	47876	-	protein_coding	-1	-0.172737	0.336979	1	0.150144	0.388844	1	0.322881	0.0141402
ENSMUSG00000020689	Itgb3	11	104608000	104670476	62477	+	protein_coding	-1	-4.55439	2.76641e-110	-1	-3.62499	4.80117e-74	1	0.929404	0.000587796
ENSMUSG00000020691	Mettl2	11	105126425	105140394	13970	+	protein_coding	1	0.0286787	0.948148	-1	-0.0324113	0.915945	-1	-0.0610899	0.799544
ENSMUSG00000020692	Nle1	11	82900768	82908411	7644	-	protein_coding	-1	-0.151606	0.49824	-1	-0.228672	0.174947	-1	-0.0770658	0.727526
ENSMUSG00000020694	Tlk2	11	105178807	105283959	105153	+	protein_coding	-1	-0.0307466	0.931126	-1	-0.0308842	0.901238	-1	-0.000137631	0.999823
ENSMUSG00000020695	Mrc2	11	105292643	105351139	58497	+	protein_coding	1	0.0514432	0.955124	1	0.0214396	0.975123	-1	-0.0300036
ENSMUSG00000020696	Rffl	11	82802449	82871210	68762	-	protein_coding	1	0.3068	0.0290647	1	0.547613	4.95917e-06	1	0.240813	0.100497
ENSMUSG00000020697	Lig3	11	82781108	82804274	23167	+	protein_coding	-1	-0.185211	0.260148	-1	-0.132682	0.453281	1	0.0525293	0.800072
ENSMUSG00000020698	Cct6b	11	82719250	82764321	45072	-	protein_coding	-1	-0.15359	0.809847	-1	-0.0901396	0.868763	1	0.0634509
ENSMUSG00000020700	Map3k3	11	106084613	106155446	70834	+	protein_coding	-1	-0.0681057	0.819268	-1	-0.0304301	0.912248	1	0.0376756	0.873763
ENSMUSG00000020705	Ddx42	11	106216926	106249139	32214	+	protein_coding	1	0.0541355	0.830761	1	0.109866	0.480955	1	0.0557309	0.744145
ENSMUSG00000020706	Ftsj3	11	106249142	106256079	6938	-	protein_coding	-1	-0.177912	0.292445	1	0.0844112	0.682051	1	0.262323	0.0493033
ENSMUSG00000020707	Rnf135	11	80183851	80199757	15907	+	protein_coding	1	0.338831	0.137827	1	0.225769	0.389391	-1	-0.113062	0.700452
ENSMUSG00000020708	Psmc5	11	106256154	106263120	6967	+	protein_coding	-1	-0.00050989	0.998834	-1	-0.0185631	0.94269	-1	-0.0180532	0.934938
ENSMUSG00000020712	Tcam1	11	106276672	106288745	12074	+	protein_coding	-1	-0.549875	0.163924	-1	-0.61019	0.091386	-1	-0.0603151	0.920007
ENSMUSG00000020713	Gh	11	106300271	106301865	1595	-	protein_coding	1	0.126685	0.804735	-1	-0.0260832	0.958298	-1	-0.152769
ENSMUSG00000020715	Ern1	11	106394650	106487852	93203	-	protein_coding	1	0.328845	0.128185	1	0.330769	0.11368	1	0.00192379	0.996338
ENSMUSG00000020716	Nf1	11	79339693	79581612	241920	+	protein_coding	1	0.0025089	0.997169	-1	-0.0140101	0.964151	-1	-0.016519	0.950977
ENSMUSG00000020717	Pecam1	11	106654217	106750628	96412	-	protein_coding	1	1.13647	2.52476e-19	1	0.635382	5.24948e-06	-1	-0.501089	0.000519273
[truncated: 13,403 more rows]

## Sheet: anti-IgM 6h
gene_id	gene_name	seqnames	start	end	width	strand	gene_biotype	parental vs TFEB KO A-59	log2fc_ parental vs TFEB KO A-59	FDR_ parental vs TFEB KO A-59	parental vs TFEB KO B-20	log2fc_ parental vs TFEB KO B-20	FDR_ parental vs TFEB KO B-20	A-59 vs B-20	log2fc_ A-59 vs B-20	FDR_ A-59 vs B-20
ENSMUSG00000003546	Klc4	17	46630624	46646022	15399	-	protein_coding	1	0.234255	0.197864	1	5.27522	0	1	5.04097	0
ENSMUSG00000044165	Bcl2l15	3	103832601	103854618	22018	+	protein_coding	-1	-5.26283	3.54363e-241	-1	-4.78246	1.49111e-207	1	0.480369	0.0325687
ENSMUSG00000097292	A230107N01Rik	13	84219581	84222175	2595	-	antisense	-1	-6.4512	4.90682e-201	-1	-6.09522	4.27132e-185	1	0.355977	0.355942
ENSMUSG00000036053	Fmnl2	2	52857860	53133804	275945	+	protein_coding	-1	-0.205942	0.263517	1	3.46221	6.64459e-174	1	3.66815	3.85413e-193
ENSMUSG00000031788	Kifc3	8	95099828	95202812	102985	-	protein_coding	-1	-5.96582	1.03125e-168	-1	-5.97188	5.43704e-156	-1	-0.00605272	0.993538
ENSMUSG00000025969	Nrp2	1	62703285	62818695	115411	+	protein_coding	1	3.60517	1.6915e-135	1	3.79906	1.21549e-150	1	0.193894	0.306263
ENSMUSG00000036594	H2-Aa	17	34282744	34287823	5080	-	protein_coding	-1	-3.17958	1.01601e-70	-1	-5.63922	2.37084e-144	-1	-2.45964	1.29693e-25
ENSMUSG00000034573	Ptpn13	5	103425192	103598303	173112	+	protein_coding	1	3.6949	2.78721e-103	1	4.30942	1.64206e-141	1	0.614518	0.000430807
ENSMUSG00000072791	Abcb5	12	118867824	118966421	98598	-	protein_coding	-1	-0.21405	0.744849	1	6.74145	1.88198e-130	1	6.9555	1.95357e-126
ENSMUSG00000038894	Irs2	8	10984681	11008458	23778	-	protein_coding	-1	-3.11552	1.0488e-122	-1	-3.06979	3.66216e-118	1	0.0457293	0.870699
ENSMUSG00000106839	Gm43497	1	187081569	187083884	2316	-	TEC	-1	-6.5968	2.46427e-125	-1	-6.33284	1.26667e-115	1	0.263961	0.639873
ENSMUSG00000083735	Gm12495	4	53308226	53308672	447	+	processed_pseudogene	-1	-6.43738	1.57547e-113	-1	-6.31702	1.12879e-105	1	0.120361	0.858913
ENSMUSG00000061462	Obscn	11	58994256	59139170	144915	-	protein_coding	-1	-4.11078	3.86769e-76	-1	-5.38099	3.12425e-93	-1	-1.27021	8.48301e-05
ENSMUSG00000036158	Prickle1	15	93499114	93595891	96778	-	protein_coding	-1	-3.03315	2.68807e-79	-1	-3.2977	1.53262e-87	-1	-0.264543	0.317083
ENSMUSG00000074575	Kcng1	2	168260117	168281736	21620	-	protein_coding	1	0.975186	0.00291247	1	4.96712	2.38601e-85	1	3.99193	6.33193e-66
ENSMUSG00000026131	Dst	1	33908225	34308661	400437	+	protein_coding	1	1.89631	2.31882e-39	1	2.76595	2.26165e-84	1	0.869646	8.3637e-09
ENSMUSG00000042474	Fcmr	1	130865669	130880791	15123	+	protein_coding	-1	-2.08182	6.06716e-63	-1	-2.42806	7.80128e-83	-1	-0.346245	0.0358053
ENSMUSG00000022016	Akap11	14	78492246	78536808	44563	-	protein_coding	-1	-0.59656	0.00438063	-1	-4.23372	9.27298e-83	-1	-3.63716	3.57323e-60
ENSMUSG00000015747	Vps45	3	95999832	96058466	58635	-	protein_coding	-1	-2.34598	1.21246e-74	-1	-2.45376	3.60491e-80	-1	-0.107778	0.639701
ENSMUSG00000076615	Ighg3	12	113356224	113361232	5009	-	IG_C_gene	-1	-3.46139	5.97353e-56	-1	-4.42905	6.13669e-72	-1	-0.967654	0.00210549
ENSMUSG00000041886	Macc1	12	119314270	119469987	155718	+	protein_coding	-1	-5.69776	2.31113e-76	-1	-5.61492	6.42395e-72	1	0.0828385	0.913005
ENSMUSG00000036834	Plch1	3	63696234	63899472	203239	-	protein_coding	1	1.93995	1.78484e-42	1	2.45597	2.18496e-68	1	0.516013	0.00125124
ENSMUSG00000060586	H2-Eb1	17	34305867	34316674	10808	+	protein_coding	-1	-1.60062	8.52475e-21	-1	-3.03133	5.12769e-67	-1	-1.43072	2.25448e-14
ENSMUSG00000115976	Gm31462	15	81005407	81006410	1004	-	antisense	-1	-0.0757608	0.922316	1	4.91254	3.1038e-64	1	4.9883	3.20945e-63
ENSMUSG00000050195	Scd4	19	44333092	44346743	13652	+	protein_coding	-1	-4.14555	6.19589e-63	-1	-4.42736	9.20111e-64	-1	-0.281816	0.558008
ENSMUSG00000031112	Stk26	X	50841047	50893097	52051	+	protein_coding	-1	-1.16283	2.07553e-06	1	3.18539	1.42483e-62	1	4.34822	1.08663e-93
ENSMUSG00000033880	Lgals3bp	11	118392751	118402092	9342	-	protein_coding	1	0.0872716	0.785384	-1	-2.84296	1.42483e-62	-1	-2.93023	3.09048e-66
ENSMUSG00000021190	Lgmn	12	102394084	102439813	45730	-	protein_coding	-1	-1.11646	4.63555e-12	-1	-2.65134	5.70228e-60	-1	-1.53489	1.84158e-19
ENSMUSG00000028602	Tnfrsf8	4	145267137	145315164	48028	-	protein_coding	-1	-4.90425	1.47961e-58	-1	-5.09259	1.22675e-58	-1	-0.188345	0.767232
ENSMUSG00000003469	Phyhip	14	70457476	70468832	11357	+	protein_coding	-1	-2.61971	6.45463e-40	-1	-3.29113	8.2954e-57	-1	-0.671421	0.0117207
ENSMUSG00000028121	Bcar3	3	122294136	122530191	236056	+	protein_coding	-1	-1.76092	6.73174e-42	-1	-2.05259	8.33261e-56	-1	-0.291668	0.0969702
ENSMUSG00000020422	Tns3	11	8431652	8664681	233030	-	protein_coding	-1	-0.274627	0.670114	1	4.93586	1.28306e-55	1	5.21049	2.71107e-58
ENSMUSG00000046598	Bdh1	16	31422280	31458901	36622	+	protein_coding	-1	-1.9066	1.10011e-15	-1	-4.56702	6.16173e-55	-1	-2.66043	1.08671e-17
ENSMUSG00000050751	Pgbd5	8	124369049	124439658	70610	-	protein_coding	-1	-2.46808	1.46438e-50	-1	-2.59523	8.79666e-54	-1	-0.127148	0.683782
ENSMUSG00000049265	Kcnk3	5	30588170	30625271	37102	+	protein_coding	-1	-1.95721	2.17529e-30	-1	-2.64578	1.23725e-52	-1	-0.688568	0.00085242
ENSMUSG00000025245	Lztfl1	9	123694416	123717697	23282	-	protein_coding	-1	-2.63171	3.56884e-52	-1	-2.64709	8.06826e-52	-1	-0.015383	0.971422
ENSMUSG00000042303	Sgsm3	15	80977765	81012290	34526	+	protein_coding	-1	-0.00857086	0.982498	1	2.15556	8.06826e-52	1	2.16414	1.51366e-51
ENSMUSG00000030657	Xylt1	7	117380979	117673580	292602	+	protein_coding	-1	-1.53014	1.72731e-19	-1	-2.61386	1.71996e-51	-1	-1.08372	1.5291e-08
ENSMUSG00000035000	Dpp4	2	62330073	62412231	82159	-	protein_coding	1	3.23177	7.41403e-40	1	3.64677	6.09453e-51	1	0.414994	0.125422
ENSMUSG00000026841	Fibcd1	2	31813290	31846005	32716	-	protein_coding	-1	-4.84753	3.34287e-50	-1	-4.90312	1.32034e-49	-1	-0.0555905	0.943355
ENSMUSG00000028572	Hook1	4	95967240	96025413	58174	+	protein_coding	-1	-0.364525	0.110735	-1	-2.83141	5.33377e-49	-1	-2.46689	1.65338e-36
ENSMUSG00000020227	Irak3	10	120141648	120202130	60483	-	protein_coding	1	2.7485	1.68259e-53	1	2.63697	1.09053e-48	-1	-0.111529	0.698342
ENSMUSG00000031919	Tmed6	8	107061476	107065644	4169	-	protein_coding	1	1.96514	1.74689e-23	1	2.80313	2.97988e-48	1	0.837993	5.18867e-05
ENSMUSG00000063450	Syne2	12	75818134	76110926	292793	+	protein_coding	1	2.54999	2.27396e-69	1	2.12812	5.89642e-48	-1	-0.421873	0.0171261
ENSMUSG00000064215	Ifi27	12	103434211	103440239	6029	+	protein_coding	1	0.110152	0.712488	-1	-2.39572	6.66079e-48	-1	-2.50587	3.71016e-52
ENSMUSG00000050248	Evc2	5	37338499	37425055	86557	+	protein_coding	-1	-0.711295	1.12753e-05	-1	-2.24046	9.41841e-48	-1	-1.52917	1.02701e-21
ENSMUSG00000017631	Abr	11	76416734	76623558	206825	-	protein_coding	-1	-1.89145	2.23828e-24	-1	-2.79306	3.31498e-47	-1	-0.901611	7.33649e-05
ENSMUSG00000040276	Pacsin1	17	27655509	27711482	55974	+	protein_coding	-1	-1.70027	7.22929e-15	-1	-3.47839	9.09421e-47	-1	-1.77812	1.72045e-11
ENSMUSG00000038738	Shank1	7	44310253	44360572	50320	+	protein_coding	-1	-1.23591	9.05326e-20	-1	-1.88694	7.77868e-45	-1	-0.651028	1.7947e-05
ENSMUSG00000004891	Nes	3	87971078	87980451	9374	+	protein_coding	-1	-0.335265	0.313071	-1	-4.0726	1.04965e-43	-1	-3.73734	3.0304e-36
ENSMUSG00000044468	Tent5c	3	100451628	100489324	37697	-	protein_coding	-1	-3.54731	1.05223e-40	-1	-3.83679	2.0888e-43	-1	-0.289478	0.557527
ENSMUSG00000022221	Ripk3	14	55784995	55788865	3871	-	protein_coding	-1	-3.36216	7.36303e-35	-1	-4.02723	2.22099e-43	-1	-0.665068	0.107728
ENSMUSG00000026883	Dab2ip	2	35558266	35730994	172729	+	protein_coding	1	3.65066	2.45558e-53	1	3.29971	7.25271e-43	-1	-0.350949	0.211085
ENSMUSG00000026832	Cytip	2	58129137	58195532	66396	-	protein_coding	1	1.10021	6.81265e-14	1	1.93064	8.58316e-43	1	0.830429	3.0821e-08
ENSMUSG00000028217	Cdh17	4	11758147	11817895	59749	+	protein_coding	1	2.20697	2.24403e-42	1	2.21471	1.75494e-42	1	0.00773703	0.982969
ENSMUSG00000034177	Rnf43	11	87662722	87735539	72818	+	protein_coding	-1	-1.97518	1.12832e-32	-1	-2.31489	1.75494e-42	-1	-0.339711	0.158709
ENSMUSG00000021417	Eci2	13	34977748	35027096	49349	-	protein_coding	1	1.2354	9.47662e-10	-1	-3.80026	1.94053e-42	-1	-5.03566	1.6297e-75
ENSMUSG00000022636	Alcam	16	52248996	52454074	205079	-	protein_coding	-1	-2.75416	7.51175e-53	-1	-2.45121	3.87372e-42	1	0.302948	0.271606
ENSMUSG00000020744	Slc25a19	11	115614178	115628295	14118	-	protein_coding	-1	-0.976689	5.33913e-14	-1	-1.72055	3.87372e-42	-1	-0.743863	7.17925e-08
ENSMUSG00000036564	Ndrg4	8	95676980	95715119	38140	+	protein_coding	-1	-2.78137	6.06466e-26	-1	-3.93284	4.33708e-42	-1	-1.15147	0.00114616
ENSMUSG00000053536	Cstf2t	19	31082837	31087069	4233	+	protein_coding	-1	-1.77037	1.4299e-20	1	2.20349	1.01609e-41	1	3.97387	1.86755e-108
ENSMUSG00000026981	Il1rn	2	24336853	24351494	14642	+	protein_coding	-1	-4.28856	6.45281e-40	-1	-4.39075	3.3464e-40	-1	-0.102191	0.888812
ENSMUSG00000032698	Lmo2	2	103957986	103981878	23893	+	protein_coding	1	1.05019	1.03843e-12	1	1.87018	3.3464e-40	1	0.819988	4.80216e-08
ENSMUSG00000022504	Ciita	16	10480059	10528418	48360	+	protein_coding	-1	-1.11996	1.11811e-06	-1	-3.21639	3.70183e-40	-1	-2.09643	2.37389e-16
ENSMUSG00000035762	Tmem161b	13	84222296	84296141	73846	+	protein_coding	-1	-3.11488	1.77046e-68	-1	-2.36893	4.47147e-40	1	0.745947	0.000360941
ENSMUSG00000042842	Serpinb6b	13	32965209	32979067	13859	+	protein_coding	-1	-4.33515	1.90256e-40	-1	-4.31919	4.26223e-39	1	0.0159625	0.984307
ENSMUSG00000019913	Sim1	10	50894754	50989152	94399	+	protein_coding	1	2.59074	1.38265e-38	1	2.60992	6.87598e-39	1	0.0191792	0.962993
ENSMUSG00000000402	Egfl6	X	166523007	166585720	62714	-	protein_coding	-1	-4.47162	1.67809e-43	-1	-4.22759	7.33463e-39	1	0.244029	0.692878
ENSMUSG00000050350	Gpr18	14	121911253	121915781	4529	-	protein_coding	1	2.67917	3.29308e-57	1	2.22889	7.58197e-39	-1	-0.450286	0.0212256
ENSMUSG00000026611	Spata17	1	187044648	187215465	170818	-	protein_coding	-1	-4.40649	6.39166e-45	-1	-4.0686	8.32637e-39	1	0.33789	0.542349
ENSMUSG00000029217	Tec	5	72755716	72868483	112768	-	protein_coding	-1	-1.18915	1.98998e-08	-1	-2.77066	1.75036e-38	-1	-1.58151	4.54929e-12
ENSMUSG00000022816	Fstl1	16	37776873	37836514	59642	+	protein_coding	-1	-0.269532	0.353522	-1	-2.67476	2.25875e-38	-1	-2.40522	1.57584e-30
ENSMUSG00000026657	Frmd4a	2	4017717	4614043	596327	+	protein_coding	1	3.74839	8.49868e-54	1	3.19782	2.55006e-38	-1	-0.550567	0.0295268
ENSMUSG00000037902	Sirpa	2	129592835	129632228	39394	+	protein_coding	1	0.967523	3.769e-10	1	1.88097	2.79249e-38	1	0.913445	2.00319e-09
ENSMUSG00000021696	Elovl7	13	108214404	108285683	71280	+	protein_coding	1	2.82279	5.79383e-37	1	2.87889	2.94881e-38	1	0.0561089	0.891392
ENSMUSG00000024922	Ovol1	19	5549136	5560646	11511	-	protein_coding	-1	-3.03963	5.11249e-27	-1	-3.87999	7.4182e-38	-1	-0.840364	0.0359575
ENSMUSG00000020572	Nampt	12	32819545	32853349	33805	+	protein_coding	-1	-1.77489	4.26391e-37	-1	-1.78641	1.7883e-37	-1	-0.0115198	0.972552
ENSMUSG00000031155	Pim2	X	7878262	7883432	5171	+	protein_coding	1	1.59127	9.8049e-31	1	1.74856	4.61504e-37	1	0.157292	0.455569
ENSMUSG00000022123	Scel	14	103513342	103612797	99456	+	protein_coding	1	1.82658	3.65797e-16	1	2.73974	8.15014e-37	1	0.913162	7.76353e-05
ENSMUSG00000034707	Gns	10	121365090	121397249	32160	+	protein_coding	-1	-0.766494	1.48773e-09	-1	-1.5324	2.02118e-36	-1	-0.765908	4.85981e-09
ENSMUSG00000021294	Kif26a	12	112146208	112181747	35540	+	protein_coding	-1	-3.44742	4.60972e-97	-1	-2.00467	2.3536e-36	1	1.44276	7.08731e-16
ENSMUSG00000038776	Ephx1	1	180976210	181020904	44695	-	protein_coding	-1	-1.77034	3.39162e-19	-1	-2.58574	4.67478e-36	-1	-0.815401	0.00106594
ENSMUSG00000053024	Cntn2	1	132509427	132543256	33830	-	protein_coding	1	3.30395	1.07634e-90	1	2.09706	7.9835e-36	-1	-1.20689	6.36288e-13
ENSMUSG00000109695	Gm31166	19	5512528	5550368	37841	+	transcribed_processed_pseudogene	-1	-2.90104	2.77613e-31	-1	-3.23203	9.90089e-36	-1	-0.330993	0.438643
ENSMUSG00000020601	Trib2	12	15791727	15816922	25196	-	protein_coding	-1	-3.27835	7.81245e-67	-1	-2.26068	4.74138e-35	1	1.01767	5.42162e-06
ENSMUSG00000045625	Pigz	16	31933851	31946046	12196	+	protein_coding	-1	-2.04972	3.48016e-21	-1	-2.80307	6.96461e-35	-1	-0.753349	0.00882947
ENSMUSG00000049744	Arhgap15	2	43748824	44395953	647130	+	protein_coding	1	3.05414	3.42754e-30	1	3.27291	1.22867e-34	1	0.21877	0.565733
ENSMUSG00000039981	Zc3h12d	10	7832470	7870396	37927	+	protein_coding	-1	-1.62928	1.22702e-31	-1	-1.7042	3.61865e-34	-1	-0.074924	0.775991
ENSMUSG00000051727	Kctd14	7	97451323	97459557	8235	+	protein_coding	-1	-0.86702	5.74167e-07	-1	-2.02029	3.88827e-34	-1	-1.15327	6.95007e-11
ENSMUSG00000039116	Adgrg6	10	14402583	14545659	143077	-	protein_coding	1	0.778024	2.68574e-05	1	2.02947	4.03772e-34	1	1.25144	3.34525e-13
ENSMUSG00000039395	Mreg	1	72159442	72212307	52866	-	protein_coding	-1	-2.67236	4.47502e-43	-1	-2.34872	1.14896e-33	1	0.323644	0.27955
ENSMUSG00000024696	Lpxn	19	12796193	12833807	37615	+	protein_coding	-1	-1.2762	1.07869e-11	-1	-2.28969	4.65811e-33	-1	-1.01349	2.49309e-06
ENSMUSG00000027351	Spred1	2	117121374	117182279	60906	+	protein_coding	-1	-0.976374	0.00158296	-1	-3.82194	6.78129e-33	-1	-2.84557	1.12625e-17
ENSMUSG00000021990	Spata13	14	60634001	60764556	130556	+	protein_coding	1	2.70789	1.51991e-70	1	1.86236	9.55607e-33	-1	-0.845525	1.85042e-07
ENSMUSG00000056947	Mab21l1	3	55782510	55785001	2492	+	protein_coding	1	1.11635	2.44377e-15	1	1.62964	1.0608e-32	1	0.513282	0.000958561
ENSMUSG00000020679	Hnf1b	11	83850063	83905819	55757	+	protein_coding	1	2.0287	2.99509e-30	1	2.11318	1.07783e-32	1	0.0844738	0.789443
ENSMUSG00000095609	Gm21188	13	120034605	120052194	17590	-	protein_coding	-1	-1.56515	3.61667e-10	-1	-3.15252	9.32361e-32	-1	-1.58738	1.08624e-07
ENSMUSG00000019970	Sgk1	10	21882184	21999903	117720	+	protein_coding	1	1.79258	3.97146e-10	1	3.13462	1.30046e-31	1	1.34204	3.96359e-07
ENSMUSG00000047735	Samd9l	6	3372257	3399572	27316	-	protein_coding	1	2.05022	3.35107e-32	1	2.02195	2.70166e-31	-1	-0.0282719	0.94072
ENSMUSG00000034993	Vat1	11	101458745	101466230	7486	-	protein_coding	-1	-0.546076	0.00105022	-1	-1.73387	3.59456e-31	-1	-1.1878	2.23588e-14
ENSMUSG00000003617	Cp	3	19957054	20009145	52092	+	protein_coding	1	2.91908	8.34307e-26	1	3.18921	8.75059e-31	1	0.270132	0.50203
ENSMUSG00000060600	Eno3	11	70657202	70662513	5312	+	protein_coding	-1	-0.198564	0.323083	-1	-1.59896	3.22899e-30	-1	-1.4004	8.1951e-23
ENSMUSG00000001930	Vwf	6	125546774	125686679	139906	+	protein_coding	-1	-3.96342	2.34358e-31	-1	-3.91042	4.24396e-30	1	0.0530064	0.946071
ENSMUSG00000030630	Fah	7	84585159	84606722	21564	-	protein_coding	-1	-0.331301	0.096211	-1	-1.80499	2.40706e-29	-1	-1.47368	3.56616e-19
ENSMUSG00000030103	Bhlhe40	6	108660629	108666925	6297	+	protein_coding	-1	-2.3864	1.94138e-27	-1	-2.5049	3.32926e-29	-1	-0.118503	0.785429
ENSMUSG00000000127	Fer	17	63863062	64139496	276435	+	protein_coding	-1	-0.0603466	0.943457	1	3.87276	4.20129e-29	1	3.93311	2.19943e-29
ENSMUSG00000037972	Snn	16	11060945	11074985	14041	+	protein_coding	-1	-0.930601	5.09166e-13	-1	-1.41065	4.30227e-29	-1	-0.480045	0.00104475
ENSMUSG00000043017	Ptgir	7	16906490	16910905	4416	+	protein_coding	-1	-1.39756	3.11401e-09	-1	-2.7901	5.01763e-29	-1	-1.39254	5.91983e-07
ENSMUSG00000020961	Ston2	12	91633009	91788387	155379	-	protein_coding	1	0.643912	0.00465606	1	2.1251	5.21953e-29	1	1.48119	1.53006e-14
ENSMUSG00000045382	Cxcr4	1	128588199	128592293	4095	-	protein_coding	-1	-2.06966	6.25601e-31	-1	-2.00907	7.22514e-29	1	0.0605845	0.871323
ENSMUSG00000035095	Fam167a	14	63436394	63465498	29105	+	protein_coding	-1	-0.85871	3.17025e-09	-1	-1.56305	8.02245e-29	-1	-0.704342	6.09412e-06
ENSMUSG00000042249	Grk3	5	112910482	113015791	105310	-	protein_coding	-1	-0.950848	2.80017e-07	-1	-2.02036	8.83272e-29	-1	-1.06951	7.01306e-08
ENSMUSG00000047661	1600012P17Rik	1	158967701	158980463	12763	-	lincRNA	-1	-2.20127	1.72987e-39	-1	-1.86956	1.07844e-28	1	0.331707	0.159395
ENSMUSG00000030468	Siglecg	7	43408204	43418358	10155	+	protein_coding	1	2.32391	8.44939e-54	1	1.71142	1.51617e-28	-1	-0.612497	0.000223518
ENSMUSG00000030930	Chst15	7	132235780	132317228	81449	-	protein_coding	1	1.8808	6.61802e-33	1	1.75858	1.81872e-28	-1	-0.122223	0.632523
ENSMUSG00000109814	Gm45847	7	123031415	123068305	36891	+	lincRNA	-1	-2.8524	2.63983e-20	-1	-3.54543	3.41659e-28	-1	-0.693028	0.121527
ENSMUSG00000023959	Clic5	17	44134768	44280172	145405	+	protein_coding	1	2.99591	4.17987e-56	1	2.15379	3.53141e-28	-1	-0.842125	2.25724e-05
ENSMUSG00000040616	Tmem51	4	142030992	142084304	53313	-	protein_coding	-1	-0.866076	3.84579e-06	-1	-1.98297	3.53141e-28	-1	-1.1169	9.35778e-09
ENSMUSG00000010751	Tnfrsf22	7	143634806	143649661	14856	-	protein_coding	-1	-3.40289	8.08083e-24	-1	-3.78514	3.87017e-28	-1	-0.382254	0.494794
ENSMUSG00000050965	Prkca	11	107933387	108343928	410542	-	protein_coding	-1	-1.70448	4.63968e-27	1	1.58754	5.30499e-28	1	3.29202	1.41259e-103
ENSMUSG00000039982	Dtx4	19	12466338	12501454	35117	-	protein_coding	-1	-2.75182	1.62038e-27	-1	-2.79924	2.11805e-27	-1	-0.0474195	0.93733
ENSMUSG00000032640	Chsy1	7	66109515	66173798	64284	+	protein_coding	-1	-0.0526073	0.914869	1	2.18476	2.40583e-27	1	2.23736	1.22653e-27
ENSMUSG00000022750	Klhl22	16	17759618	17793382	33765	+	protein_coding	1	1.40397	1.75092e-12	-1	-2.50607	2.46826e-27	-1	-3.91004	8.39534e-68
ENSMUSG00000031093	Dock11	X	35888832	36076562	187731	+	protein_coding	1	1.37776	2.51663e-16	1	1.78575	2.58826e-27	1	0.407996	0.050009
ENSMUSG00000031779	Ccl22	8	94745590	94751699	6110	+	protein_coding	-1	-1.9316	6.71211e-43	-1	-1.53408	3.85541e-27	1	0.397517	0.0233833
ENSMUSG00000038587	Akap12	10	4266380	4359470	93091	+	protein_coding	-1	-0.60794	9.43032e-05	-1	-1.54946	4.3484e-27	-1	-0.941525	7.39785e-10
ENSMUSG00000117286	Gm1043	5	37085370	37229547	144178	+	protein_coding	-1	-2.15918	7.03398e-18	-1	-2.81892	7.63666e-27	-1	-0.659735	0.0622983
ENSMUSG00000026110	Mgat4a	1	37439340	37541016	101677	-	protein_coding	1	0.623243	8.99751e-05	1	1.51597	2.72086e-26	1	0.892729	2.57361e-09
ENSMUSG00000063239	Grm4	17	27422387	27521403	99017	-	protein_coding	-1	-0.130408	0.743317	-1	-2.37839	2.84077e-26	-1	-2.24798	4.74587e-23
ENSMUSG00000032076	Cadm1	9	47530173	47858115	327943	+	protein_coding	-1	-5.2172	7.37455e-82	-1	-2.25322	3.48129e-26	1	2.96399	1.37385e-24
ENSMUSG00000031441	Atp11a	8	12757014	12868728	111715	+	protein_coding	1	1.14702	2.62133e-13	1	1.61327	3.61879e-26	1	0.466249	0.00989125
ENSMUSG00000072949	Acot1	12	84009490	84018371	8882	+	protein_coding	-1	-0.595359	0.0683236	-1	-3.20317	3.61879e-26	-1	-2.60781	7.96901e-17
ENSMUSG00000059994	Fcrl1	3	87376387	87402934	26548	+	protein_coding	1	0.504362	0.00534488	1	1.61956	3.91284e-26	1	1.1152	1.67228e-12
ENSMUSG00000043592	Unc5cl	17	48454901	48539714	84814	+	protein_coding	1	3.5335	2.18171e-43	1	2.76509	8.12931e-26	-1	-0.768411	0.00320525
ENSMUSG00000043336	Filip1l	16	57353093	57573126	220034	+	protein_coding	1	0.81774	2.0307e-06	1	1.67221	8.70584e-26	1	0.854474	5.02025e-07
ENSMUSG00000042364	Snx18	13	113592179	113618564	26386	-	protein_coding	-1	-1.08507	4.12551e-09	-1	-1.87971	1.09589e-25	-1	-0.794635	9.11897e-05
ENSMUSG00000021366	Hivep1	13	42052021	42192537	140517	+	protein_coding	-1	-0.995646	4.76198e-15	-1	-1.31356	1.31393e-25	-1	-0.317919	0.0468661
ENSMUSG00000034917	Tjp3	10	81273207	81291581	18375	-	protein_coding	-1	-0.518135	0.0028636	-1	-1.60333	2.24209e-25	-1	-1.0852	1.98537e-11
ENSMUSG00000036902	Neto2	8	85636588	85700924	64337	-	protein_coding	-1	-0.637664	0.0113862	-1	-2.43352	2.58634e-25	-1	-1.79585	2.54455e-13
ENSMUSG00000038068	Rnf144b	13	47122656	47247991	125336	+	protein_coding	1	2.96384	4.64408e-36	1	2.50102	3.77379e-25	-1	-0.462815	0.0970562
ENSMUSG00000018569	Cldn7	11	69964779	69967885	3107	+	protein_coding	1	3.53602	1.74583e-47	1	2.61553	4.33864e-25	-1	-0.920488	0.000133718
ENSMUSG00000015342	Xk	X	9272756	9313250	40495	+	protein_coding	-1	-2.0262	7.47554e-14	-1	-2.93345	5.82287e-25	-1	-0.907254	0.0110466
ENSMUSG00000022372	Sla	15	66780819	66831829	51011	-	protein_coding	1	1.65318	3.4782e-43	1	1.25834	7.31605e-25	-1	-0.394844	0.00559477
ENSMUSG00000030956	Fam53b	7	132712082	132813886	101805	-	protein_coding	-1	-1.65563	2.79958e-23	-1	-1.71494	1.34352e-24	-1	-0.0593141	0.861548
ENSMUSG00000042428	Mgat3	15	80173721	80215519	41799	+	protein_coding	1	2.86599	5.99051e-44	1	2.16735	2.13717e-24	-1	-0.698643	0.00151692
ENSMUSG00000034918	Cdhr2	13	54701461	54736662	35202	+	protein_coding	1	4.63552	1.35803e-62	1	2.95294	2.48565e-24	-1	-1.68258	9.13593e-12
ENSMUSG00000051998	Lax1	1	133679091	133690108	11018	-	protein_coding	1	1.55063	2.39543e-23	1	1.58558	2.8298e-24	1	0.0349466	0.913501
ENSMUSG00000037890	Wdr19	5	65199696	65260415	60720	+	protein_coding	-1	-1.3664	2.65289e-14	-1	-1.84557	3.37342e-24	-1	-0.479167	0.0418755
ENSMUSG00000020333	Acsl6	11	54303798	54364756	60959	+	protein_coding	-1	-2.0343	1.63572e-26	-1	-1.95548	3.48292e-24	1	0.0788257	0.839937
ENSMUSG00000035441	Myo1d	11	80482126	80780025	297900	-	protein_coding	1	2.19859	3.3443e-48	1	1.57266	3.54157e-24	-1	-0.625936	0.000173781
ENSMUSG00000030122	Ptms	6	124913681	124920103	6423	-	protein_coding	-1	-0.558722	0.000882838	-1	-1.54144	7.18847e-24	-1	-0.982722	1.5734e-09
ENSMUSG00000016496	Cd274	19	29367455	29388095	20641	+	protein_coding	-1	-2.63592	3.02001e-28	-1	-2.41677	1.00554e-23	1	0.219145	0.610867
ENSMUSG00000034652	Cd300a	11	114890041	114904654	14614	+	protein_coding	1	1.34229	2.89889e-06	1	2.61849	1.60483e-23	1	1.27619	2.1119e-06
ENSMUSG00000035064	Eef2k	7	120842831	120907450	64620	+	protein_coding	-1	-0.666448	4.19844e-06	-1	-1.35952	2.29596e-23	-1	-0.693072	3.6528e-06
ENSMUSG00000075254	Heg1	16	33684370	33771576	87207	+	protein_coding	-1	-1.63626	1.20462e-40	-1	-1.23411	2.42869e-23	1	0.402144	0.00747494
ENSMUSG00000022912	Pros1	16	62854307	62929346	75040	+	protein_coding	1	1.13919	1.35077e-10	1	1.67359	1.10561e-22	1	0.534399	0.00661705
ENSMUSG00000051747	Ttn	2	76703980	76982547	278568	-	protein_coding	1	0.922724	0.000190872	1	2.13118	1.9302e-22	1	1.20846	8.36854e-08
ENSMUSG00000025586	Cpeb1	7	81347026	81455465	108440	-	protein_coding	-1	-1.52788	3.26723e-05	1	2.85791	2.08637e-22	1	4.38579	4.94213e-42
ENSMUSG00000032281	Acsbg1	9	54604877	54661870	56994	-	protein_coding	-1	-0.628617	0.00262798	-1	-1.89074	2.63875e-22	-1	-1.26212	1.22559e-09
ENSMUSG00000059588	Calcrl	2	84330626	84425411	94786	-	protein_coding	-1	-0.0525366	0.946811	1	3.09493	4.15897e-22	1	3.14747	4.16265e-22
ENSMUSG00000021895	Arhgef3	14	27114899	27403911	289013	+	protein_coding	1	1.18605	8.68231e-18	1	1.32324	4.63971e-22	1	0.137188	0.522862
ENSMUSG00000039960	Rhou	8	123653929	123663884	9956	+	protein_coding	-1	-2.30534	6.9108e-20	-1	-2.48578	7.34225e-22	-1	-0.180433	0.708835
ENSMUSG00000032373	Car12	9	66713686	66766845	53160	+	protein_coding	-1	-2.21986	3.4112e-23	-1	-2.16728	7.37395e-22	1	0.0525745	0.915228
ENSMUSG00000090958	Lrrc32	7	98489283	98502181	12899	+	protein_coding	1	0.0764316	0.813778	-1	-1.5937	1.36854e-21	-1	-1.67013	2.37161e-23
ENSMUSG00000102336	Gm37233	1	34427002	34433264	6263	-	lincRNA	1	1.29927	6.38014e-12	1	1.75233	1.64618e-21	1	0.453061	0.0425027
ENSMUSG00000031377	Bmx	X	164192842	164258193	65352	-	protein_coding	1	1.22204	7.71153e-05	1	2.62748	1.73561e-21	1	1.40544	6.48497e-07
ENSMUSG00000110697	Gm31718	8	126812640	126908215	95576	-	lincRNA	-1	-1.50129	2.05615e-10	-1	-2.29564	2.1594e-21	-1	-0.794345	0.00740931
ENSMUSG00000020009	Ifngr1	10	19591949	19610229	18281	+	protein_coding	1	1.15899	9.62797e-17	1	1.31005	2.78511e-21	1	0.151064	0.468903
ENSMUSG00000044156	Hepacam2	6	3457096	3498298	41203	-	protein_coding	1	1.05976	6.36083e-16	1	1.22691	3.14457e-21	1	0.167152	0.378813
ENSMUSG00000043252	Tmem64	4	15265831	15286753	20923	+	protein_coding	1	1.14713	1.01764e-18	1	1.22264	3.29878e-21	1	0.0755027	0.740299
ENSMUSG00000029603	Dtx1	5	120680202	120711927	31726	-	protein_coding	-1	-1.90438	2.00704e-13	-1	-2.5142	3.62889e-21	-1	-0.609816	0.0881362
ENSMUSG00000013083	2200002J24Rik	7	30698926	30700536	1611	+	protein_coding	1	0.155675	0.788214	1	2.59564	5.061e-21	1	2.43997	2.75719e-18
ENSMUSG00000036322	H2-Ea	17	34341959	34344645	2687	-	polymorphic_pseudogene	-1	-2.23791	1.50423e-09	-1	-3.36208	7.28724e-21	-1	-1.12417	0.00852476
ENSMUSG00000011148	Adssl1	12	112620045	112641360	21316	+	protein_coding	-1	-1.13749	1.31996e-10	-1	-1.6383	9.24895e-21	-1	-0.500813	0.0209799
ENSMUSG00000022263	Trio	15	27730651	28025848	295198	-	protein_coding	-1	-0.447585	0.000814263	-1	-1.12728	9.44086e-21	-1	-0.679692	1.48483e-07
ENSMUSG00000001942	Siae	9	37555698	37649655	93958	+	protein_coding	1	1.04616	2.8713e-13	1	1.30907	1.32972e-20	1	0.262906	0.154809
ENSMUSG00000035649	Zcchc7	4	44755877	44932215	176339	+	protein_coding	-1	-0.023388	0.946095	1	1.36928	1.43317e-20	1	1.39267	5.81401e-21
ENSMUSG00000025151	Maged1	X	94535474	94542143	6670	-	protein_coding	-1	-1.35511	3.11506e-19	-1	-1.40904	1.47206e-20	-1	-0.053928	0.858836
ENSMUSG00000023972	Ptk7	17	46564471	46629504	65034	-	protein_coding	1	0.21214	0.332083	-1	-1.4344	3.27126e-20	-1	-1.64654	2.86699e-26
ENSMUSG00000006948	Klk4	7	43881160	43885804	4645	+	protein_coding	1	4.15951	1.54851e-71	1	2.27065	4.38214e-20	-1	-1.88886	9.03935e-19
ENSMUSG00000022075	Rhobtb2	14	69784990	69805636	20647	-	protein_coding	-1	-1.48524	1.51351e-26	-1	-1.29036	4.5528e-20	1	0.194882	0.344552
ENSMUSG00000024619	Cdx1	18	61018862	61036199	17338	-	protein_coding	1	3.54143	1.26737e-33	1	2.7627	5.8426e-20	-1	-0.778732	0.0130472
ENSMUSG00000034413	Neurl1b	17	26414829	26446349	31521	+	protein_coding	1	2.50058	3.50224e-29	1	2.08292	8.21464e-20	-1	-0.417655	0.127762
ENSMUSG00000015568	Lpl	8	68880491	68907448	26958	+	protein_coding	-1	-2.49165	9.52365e-13	-1	-3.199	1.00072e-19	-1	-0.70735	0.137095
ENSMUSG00000040405	Havcr1	11	46735080	46779578	44499	+	protein_coding	-1	-1.82355	5.11551e-09	-1	-2.89811	1.05033e-19	-1	-1.07456	0.00523963
ENSMUSG00000027799	Nbea	3	55625195	56183701	558507	-	protein_coding	1	1.48168	1.29108e-26	1	1.27057	1.8691e-19	-1	-0.211112	0.28136
ENSMUSG00000009378	Slc16a12	19	34668403	34747289	78887	-	protein_coding	1	1.93848	6.89839e-11	1	2.59271	1.95944e-19	1	0.654231	0.0495377
ENSMUSG00000041235	Chd7	4	8690406	8867659	177254	+	protein_coding	1	0.640768	8.87139e-06	1	1.20761	2.21413e-19	1	0.566843	0.000130772
ENSMUSG00000022270	Retreg1	15	25843180	25973687	130508	+	protein_coding	-1	-0.854244	2.393e-06	-1	-1.58059	2.32064e-19	-1	-0.726342	0.000288
ENSMUSG00000028995	Fam126a	5	23915276	24030690	115415	-	protein_coding	-1	-0.966547	1.06809e-13	-1	-1.15661	2.41122e-19	-1	-0.190062	0.303469
ENSMUSG00000017390	Aldoc	11	78322968	78327781	4814	+	protein_coding	1	1.44967	4.55741e-11	-1	-2.27742	3.41031e-19	-1	-3.72709	2.4091e-52
ENSMUSG00000051339	2900026A02Rik	5	113086323	113221236	134914	-	protein_coding	-1	-2.43816	5.26134e-12	-1	-3.17553	3.46404e-19	-1	-0.73737	0.11921
ENSMUSG00000049321	Zfp2	11	50898712	50916165	17454	-	protein_coding	-1	-0.305328	0.534289	-1	-3.0098	3.91172e-19	-1	-2.70447	4.06281e-15
ENSMUSG00000069094	Pde7a	3	19223108	19311322	88215	-	protein_coding	1	0.382899	0.00424444	1	1.03993	5.52263e-19	1	0.657029	1.16464e-07
ENSMUSG00000118219	Gm29695	1	132191457	132209546	18090	+	protein_coding	1	1.71939	2.99318e-15	1	1.91605	7.66689e-19	1	0.196657	0.542085
ENSMUSG00000015766	Eps8	6	137477245	137654876	177632	-	protein_coding	1	0.916056	0.0017125	1	2.23922	7.66689e-19	1	1.32316	3.96436e-07
ENSMUSG00000030376	Slc8a2	7	16129826	16161063	31238	+	protein_coding	-1	-1.02565	4.33236e-07	-1	-1.75004	1.16049e-18	-1	-0.724381	0.00175017
ENSMUSG00000004552	Ctse	1	131638306	131675505	37200	+	protein_coding	1	1.33296	1.59396e-09	1	1.8739	1.22638e-18	1	0.540941	0.0295268
ENSMUSG00000051067	Lingo3	10	80832801	80844039	11239	-	protein_coding	-1	-0.943745	0.000152451	-1	-2.126	1.53163e-18	-1	-1.18225	1.0455e-05
ENSMUSG00000079017	Ifi27l2a	12	103442167	103443680	1514	-	protein_coding	1	1.07714	0.000122429	-1	-2.46215	1.55659e-18	-1	-3.53929	3.30417e-38
ENSMUSG00000052013	Btla	16	45224315	45257670	33356	+	protein_coding	1	0.261354	0.13152	1	1.15945	1.57883e-18	1	0.898097	5.0492e-11
ENSMUSG00000025854	Fam20c	5	138754514	138810077	55564	+	protein_coding	-1	-1.64896	1.56397e-09	-1	-2.4621	1.8516e-18	-1	-0.813138	0.0211048
ENSMUSG00000047454	Gphn	12	78226379	78684772	458394	+	protein_coding	-1	-0.211073	0.276885	-1	-1.23232	2.49059e-18	-1	-1.02125	2.59787e-12
ENSMUSG00000063286	Gm8995	7	106504239	106511671	7433	-	transcribed_unprocessed_pseudogene	1	1.13977	5.06856e-06	1	2.02102	2.52762e-18	1	0.881245	0.000440224
ENSMUSG00000028517	Plpp3	4	105157347	105232764	75418	+	protein_coding	1	0.248033	0.236786	1	1.29349	3.32826e-18	1	1.04546	8.67607e-12
ENSMUSG00000079037	Prnp	2	131909928	131938429	28502	+	protein_coding	-1	-2.37218	1.6088e-12	-1	-2.95629	4.17888e-18	-1	-0.584119	0.22748
ENSMUSG00000020689	Itgb3	11	104608000	104670476	62477	+	protein_coding	-1	-3.35339	2.09081e-20	-1	-3.14585	5.45486e-18	1	0.207538	0.747911
ENSMUSG00000010476	Ebf3	7	137193673	137314445	120773	-	protein_coding	1	0.706475	0.000186904	1	1.47781	6.50291e-18	1	0.771332	3.32661e-05
ENSMUSG00000029608	Rph3a	5	120940499	121010092	69594	-	protein_coding	1	2.1618	1.75647e-13	1	2.48878	8.27766e-18	1	0.32698	0.410615
ENSMUSG00000042515	Pwwp3b	X	139210042	139238335	28294	+	protein_coding	1	0.0966309	0.887706	1	2.55173	1.24963e-17	1	2.4551	5.72252e-16
ENSMUSG00000034028	Cd226	18	89176967	89272229	95263	+	protein_coding	-1	-3.35848	4.873e-21	-1	-3.06945	1.25038e-17	1	0.289033	0.63328
ENSMUSG00000046805	Mpeg1	19	12460779	12465283	4505	+	protein_coding	-1	-0.736202	1.87063e-08	-1	-1.08813	1.34844e-17	-1	-0.351923	0.0239854
ENSMUSG00000022353	Mtss1	15	58941234	59082005	140772	-	protein_coding	1	0.849503	1.93148e-09	1	1.16921	1.69973e-17	1	0.319704	0.0622983
ENSMUSG00000012350	Ehf	2	103263433	103303278	39846	-	protein_coding	1	1.05338	0.013027	1	3.03992	2.03648e-17	1	1.98654	1.00988e-07
ENSMUSG00000032135	Mcam	9	44134469	44142727	8259	+	protein_coding	-1	-0.955275	0.000128096	-1	-2.07447	2.05117e-17	-1	-1.1192	4.47172e-05
ENSMUSG00000032020	Ubash3b	9	41011098	41161697	150600	-	protein_coding	-1	-1.02713	1.23833e-09	-1	-1.42095	2.4783e-17	-1	-0.393825	0.0689951
ENSMUSG00000051457	Spn	7	127132232	127137823	5592	-	protein_coding	1	0.238506	0.404401	-1	-1.73159	2.73366e-17	-1	-1.97009	4.30276e-22
ENSMUSG00000024399	Ltb	17	35194439	35196320	1882	+	protein_coding	1	0.992046	1.38543e-12	1	1.1684	2.8296e-17	1	0.176357	0.382663
ENSMUSG00000058056	Palld	8	61511433	61902690	391258	-	protein_coding	-1	-2.13118	1.91979e-29	-1	-1.59932	3.46775e-17	1	0.531854	0.0315943
ENSMUSG00000024222	Fkbp5	17	28399094	28517527	118434	-	protein_coding	-1	-0.66606	6.24012e-06	-1	-1.17519	4.49131e-17	-1	-0.509132	0.00150034
ENSMUSG00000074272	Ceacam1	7	25461707	25477603	15897	-	protein_coding	1	1.07849	2.42836e-14	1	1.18015	4.53061e-17	1	0.101664	0.666024
ENSMUSG00000005364	Il5ra	6	106710357	106749037	38681	-	protein_coding	1	1.10008	2.4777e-13	1	1.24467	6.17798e-17	1	0.144592	0.534432
ENSMUSG00000025372	Baiap2	11	119942763	120006782	64020	+	protein_coding	-1	-0.503568	0.00666296	-1	-1.3661	6.18292e-17	-1	-0.862534	8.22425e-07
ENSMUSG00000033174	Mgll	6	88724412	88828360	103949	+	protein_coding	1	1.40002	5.64287e-17	1	1.39298	9.93813e-17	-1	-0.00704342	0.984951
ENSMUSG00000022995	Enah	1	181896384	182019990	123607	-	protein_coding	1	0.537609	0.00127504	1	1.23156	1.02049e-16	1	0.693948	1.47329e-05
ENSMUSG00000021365	Nedd9	13	41309581	41487362	177782	-	protein_coding	1	0.598876	4.19504e-06	1	1.01854	1.03804e-16	1	0.419663	0.00286677
ENSMUSG00000029602	Rasal1	5	120648812	120679597	30786	+	protein_coding	-1	-1.31201	6.90649e-15	-1	-1.4033	1.26032e-16	-1	-0.0912896	0.769957
ENSMUSG00000020515	Cnot8	11	58104153	58118594	14442	+	protein_coding	-1	-0.690443	3.24044e-08	-1	-1.00424	1.26659e-16	-1	-0.3138	0.0362395
ENSMUSG00000000594	Gm2a	11	55098115	55113029	14915	+	protein_coding	1	0.785723	0.000641199	-1	-1.96188	1.32907e-16	-1	-2.74761	1.30906e-32
ENSMUSG00000021779	Thrb	14	17660261	18038090	377830	+	protein_coding	1	1.14336	0.00351996	1	2.79329	1.80694e-16	1	1.64993	3.07434e-06
ENSMUSG00000038893	Fam117a	11	95337018	95381872	44855	+	protein_coding	-1	-1.012	5.35025e-11	-1	-1.26134	1.82292e-16	-1	-0.249348	0.246943
ENSMUSG00000111498	Gm47059	9	120259628	120264358	4731	+	lincRNA	-1	-0.174574	0.813573	1	2.95441	2.53069e-16	1	3.12899	6.72586e-18
ENSMUSG00000024659	Anxa1	19	20373428	20390944	17517	-	protein_coding	1	0.680169	0.000101879	1	1.311	3.71413e-16	1	0.630833	0.000407141
ENSMUSG00000037907	Ankrd13b	11	77470485	77489678	19194	-	protein_coding	-1	-1.64152	6.26951e-20	-1	-1.47524	4.39265e-16	1	0.166285	0.57928
ENSMUSG00000021556	Golm1	13	59634626	59675811	41186	-	protein_coding	1	1.81762	2.10371e-34	1	1.25181	5.86406e-16	-1	-0.565812	0.000701313
ENSMUSG00000043671	Dpy19l3	7	35685165	35754454	69290	-	protein_coding	-1	-1.03577	5.99349e-10	-1	-1.33369	8.7953e-16	-1	-0.297926	0.188099
ENSMUSG00000073530	Pappa2	1	158711727	158980490	268764	-	protein_coding	-1	-1.87168	2.02194e-28	-1	-1.38303	9.84599e-16	1	0.488644	0.020592
ENSMUSG00000024610	Cd74	18	60803848	60812652	8805	+	protein_coding	1	0.0311159	0.920866	-1	-1.10994	1.16355e-15	-1	-1.14105	2.67507e-16
ENSMUSG00000037188	Grhl3	4	135541888	135573630	31743	-	protein_coding	-1	-0.889481	0.000400725	-1	-1.92161	1.34174e-15	-1	-1.03213	0.000131114
ENSMUSG00000079173	Zan	5	137378637	137477064	98428	-	protein_coding	1	1.91458	1.35808e-30	1	1.36971	1.84216e-15	-1	-0.544877	0.00498575
ENSMUSG00000061436	Hipk2	6	38694390	38876165	181776	-	protein_coding	-1	-0.291857	0.27623	-1	-1.5832	1.89545e-15	-1	-1.29134	4.60523e-10
ENSMUSG00000044770	Scml4	10	42860370	42960780	100411	+	protein_coding	1	1.71735	7.09713e-18	1	1.60395	2.04283e-15	-1	-0.113403	0.736788
ENSMUSG00000028207	Asph	4	9448069	9669344	221276	-	protein_coding	1	1.56834	2.42325e-21	1	1.33965	2.09082e-15	-1	-0.22869	0.327573
ENSMUSG00000024887	Asah2	19	31982597	32108211	125615	-	protein_coding	1	1.24015	1.04828e-08	1	1.6636	2.25904e-15	1	0.423443	0.102536
ENSMUSG00000001552	Jup	11	100368958	100397763	28806	-	protein_coding	1	0.35319	0.0983009	-1	-1.42976	2.79693e-15	-1	-1.78295	1.72144e-23
ENSMUSG00000075307	Klhl41	2	69670120	69684230	14111	+	protein_coding	1	0.387594	0.0544029	-1	-1.37497	3.67856e-15	-1	-1.76256	1.24205e-24
ENSMUSG00000057329	Bcl2	1	106538178	106714274	176097	-	protein_coding	1	0.133753	0.573326	1	1.11514	3.78254e-15	1	0.981386	1.44806e-11
ENSMUSG00000016308	Ube2a	X	36873900	36884222	10323	+	protein_coding	-1	-0.895109	4.41878e-11	-1	-1.06002	4.07792e-15	-1	-0.164909	0.414055
ENSMUSG00000089831	Gm15508	1	187073011	187073335	325	-	processed_pseudogene	-1	-3.0113	1.31744e-16	-1	-2.85913	5.407e-15	1	0.152171	0.822623
ENSMUSG00000060548	Tnfrsf19	14	60963875	61046490	82616	-	protein_coding	1	0.373517	0.0189246	1	1.05519	5.40862e-15	1	0.681676	2.12505e-06
ENSMUSG00000026117	Zap70	1	36761798	36782818	21021	+	protein_coding	-1	-0.682731	0.000295763	-1	-1.39592	6.22306e-15	-1	-0.713186	0.000431053
ENSMUSG00000053063	Clec12a	6	129342691	129365303	22613	+	protein_coding	1	1.87376	1.84166e-20	1	1.60673	7.24075e-15	-1	-0.26703	0.347286
ENSMUSG00000026360	Rgs2	1	143999338	144004161	4824	-	protein_coding	1	2.61981	3.95537e-32	1	1.80017	7.72934e-15	-1	-0.819649	0.000813272
ENSMUSG00000022686	B3gnt5	16	19760208	19772753	12546	+	protein_coding	-1	-3.4613	1.7118e-37	-1	-2.02085	7.77827e-15	1	1.44045	3.6528e-06
ENSMUSG00000042331	Specc1	11	61956763	62223013	266251	+	protein_coding	1	0.775769	6.90351e-09	1	1.01419	8.28776e-15	1	0.238418	0.165199
ENSMUSG00000001700	Gramd3	18	56400337	56503792	103456	+	protein_coding	1	0.952623	3.4006e-08	1	1.29537	9.28485e-15	1	0.342748	0.102753
ENSMUSG00000038936	Sccpdh	1	179668210	179687189	18980	+	protein_coding	-1	-0.863701	7.54912e-05	-1	-1.64264	9.49147e-15	-1	-0.778942	0.00149518
ENSMUSG00000040525	Cblc	7	19778881	19796809	17929	-	protein_coding	1	0.412529	0.133498	-1	-1.79221	9.94734e-15	-1	-2.20473	4.56863e-22
ENSMUSG00000005968	Tuft1	3	94612757	94658872	46116	-	protein_coding	1	1.05975	2.30334e-06	1	1.63675	1.17841e-14	1	0.576997	0.0184891
ENSMUSG00000022817	Itgb5	16	33829665	33949338	119674	+	protein_coding	-1	-0.23507	0.687611	-1	-2.71135	1.20244e-14	-1	-2.47628	5.77973e-12
ENSMUSG00000029814	Igf2bp3	6	49085223	49214957	129735	-	protein_coding	1	2.32061	4.05954e-24	1	1.82585	1.40098e-14	-1	-0.494763	0.0720567
ENSMUSG00000051159	Cited1	X	102247381	102252181	4801	-	protein_coding	1	0.552057	0.00129805	-1	-1.21418	1.56848e-14	-1	-1.76623	2.33586e-30
ENSMUSG00000086706	Gm15848	1	130809977	130824084	14108	-	antisense	-1	-2.60745	2.5818e-35	-1	-1.61517	1.6121e-14	1	0.992275	4.79636e-05
ENSMUSG00000028525	Pde4b	4	102087543	102607259	519717	+	protein_coding	1	1.07032	2.1557e-10	1	1.27005	2.16318e-14	1	0.199732	0.404679
ENSMUSG00000066705	Fxyd6	9	45370185	45396159	25975	+	protein_coding	-1	-1.55253	3.21823e-06	1	2.1144	2.16318e-14	1	3.66692	3.08334e-34
ENSMUSG00000029122	Evc	5	37289098	37336894	47797	-	protein_coding	-1	-0.430669	0.0183043	-1	-1.21479	3.41019e-14	-1	-0.784123	5.94582e-06
ENSMUSG00000029438	Bcl7a	5	123343834	123374992	31159	+	protein_coding	-1	-0.991402	1.03516e-12	-1	-1.05372	3.44546e-14	-1	-0.0623192	0.810207
ENSMUSG00000015222	Map2	1	66175273	66442583	267311	+	protein_coding	1	1.6352	4.02774e-08	1	2.18239	3.44546e-14	1	0.547187	0.121527
ENSMUSG00000048965	Mrgpre	7	143778363	143784500	6138	-	protein_coding	-1	-1.08276	7.24813e-09	-1	-1.42017	3.52058e-14	-1	-0.337411	0.191045
ENSMUSG00000000881	Dlg3	X	100767722	100818410	50689	+	protein_coding	1	0.316445	0.480477	-1	-2.44706	5.23499e-14	-1	-2.76351	1.29778e-17
ENSMUSG00000079334	Naa80	9	107578887	107584050	5164	+	protein_coding	-1	-0.459691	0.038893	-1	-1.45285	5.31993e-14	-1	-0.993156	1.66618e-06
ENSMUSG00000020042	Btbd11	10	85386814	85660292	273479	+	protein_coding	-1	-1.39205	3.32596e-08	-1	-1.92221	5.46521e-14	-1	-0.530159	0.121527
ENSMUSG00000055214	Pld5	1	175962306	176275312	313007	-	protein_coding	1	1.28062	0.00098588	1	2.61048	6.05285e-14	1	1.32986	0.000383056
ENSMUSG00000024654	Asrgl1	19	9109868	9135636	25769	-	protein_coding	-1	-0.744391	5.61687e-05	-1	-1.33031	6.99087e-14	-1	-0.585918	0.00494267
ENSMUSG00000025582	Nptx1	11	119538719	119547753	9035	-	protein_coding	-1	-2.19524	1.7609e-13	-1	-2.25854	7.30781e-14	-1	-0.0633041	0.922828
ENSMUSG00000029607	Ankrd61	5	143890741	143897685	6945	-	protein_coding	-1	-1.65347	3.97738e-10	-1	-2.01041	7.30781e-14	-1	-0.356946	0.37917
ENSMUSG00000026980	Ly75	2	60292103	60383303	91201	-	protein_coding	-1	-0.524049	0.0346377	-1	-1.64645	1.03228e-13	-1	-1.1224	2.67629e-06
ENSMUSG00000022957	Itsn1	16	91729281	91920597	191317	+	protein_coding	-1	-0.689755	5.31388e-05	-1	-1.21552	1.13711e-13	-1	-0.525768	0.0063784
ENSMUSG00000024030	Abcg1	17	31057675	31117988	60314	+	protein_coding	-1	-0.0101788	0.976555	-1	-1.05963	1.21135e-13	-1	-1.04945	3.71923e-13
ENSMUSG00000048612	Myof	19	37899036	38043577	144542	-	protein_coding	-1	-1.62523	2.91717e-10	-1	-1.94155	1.33285e-13	-1	-0.316325	0.436888
ENSMUSG00000023947	Nfkbie	17	45555703	45563169	7467	+	protein_coding	-1	-0.980628	5.21713e-14	-1	-0.970875	1.34345e-13	1	0.00975303	0.974454
ENSMUSG00000026415	Fcamr	1	130800902	130814740	13839	+	protein_coding	-1	-2.15024	5.33461e-28	-1	-1.46475	1.40214e-13	1	0.685494	0.00431219
ENSMUSG00000036027	1810046K07Rik	9	51289686	51328924	39239	-	protein_coding	-1	-1.17373	1.02109e-15	-1	-1.09066	1.51536e-13	1	0.0830734	0.749763
ENSMUSG00000053897	Slc39a8	3	135825279	135888572	63294	+	protein_coding	-1	-1.87315	9.16966e-21	-1	-1.49749	1.55071e-13	1	0.375659	0.187718
ENSMUSG00000071637	Cebpd	16	15887286	15891031	3746	+	protein_coding	1	0.708744	0.00109323	1	1.43256	1.85244e-13	1	0.723818	0.000693813
ENSMUSG00000030708	Dnajb13	7	100501716	100514960	13245	-	protein_coding	1	1.20353	2.91849e-12	1	1.26874	1.97044e-13	1	0.0652105	0.835763
ENSMUSG00000035778	Ggta1	2	35400179	35463231	63053	-	protein_coding	1	0.597293	0.0196435	1	1.58116	2.08724e-13	1	0.983869	1.70039e-05
ENSMUSG00000096351	Samd11	4	156246966	156255657	8692	-	protein_coding	1	0.585277	0.0379436	1	1.68906	2.23984e-13	1	1.10378	4.96699e-06
ENSMUSG00000098557	Kctd12	14	102976581	102982637	6057	-	protein_coding	1	0.666249	0.000120268	1	1.17964	2.53507e-13	1	0.513393	0.00577392
ENSMUSG00000034593	Myo5a	9	75071015	75223688	152674	+	protein_coding	-1	-0.690159	4.81224e-07	-1	-0.968741	3.49894e-13	-1	-0.278582	0.102524
ENSMUSG00000001473	Tubb6	18	67390717	67402749	12033	+	protein_coding	-1	-0.463426	0.0953647	-1	-1.63837	3.72749e-13	-1	-1.17494	8.45284e-07
ENSMUSG00000016552	Foxred2	15	77940522	77956722	16201	-	protein_coding	-1	-0.503114	0.0140396	-1	-1.32939	3.93238e-13	-1	-0.826281	3.76601e-05
ENSMUSG00000048120	Entpd1	19	40612366	40741602	129237	+	protein_coding	1	1.06872	2.62594e-11	1	1.16003	4.05717e-13	1	0.0913167	0.736456
ENSMUSG00000024885	Aldh3b1	19	3913491	3929808	16318	-	protein_coding	1	1.05468	1.78642e-09	-1	-1.3519	4.97297e-13	-1	-2.40658	1.48546e-41
ENSMUSG00000041115	Iqsec2	X	152144268	152225236	80969	+	protein_coding	-1	-1.78897	1.60544e-18	-1	-1.49148	5.3035e-13	1	0.297497	0.331009
ENSMUSG00000037944	Ccr7	11	99144196	99155077	10882	-	protein_coding	-1	-2.5412	1.0695e-14	-1	-2.39502	5.81119e-13	1	0.146175	0.821635
ENSMUSG00000033557	Fam20b	1	156678532	156719086	40555	-	protein_coding	-1	-0.669179	1.45729e-07	-1	-0.894224	5.81119e-13	-1	-0.225044	0.171558
ENSMUSG00000039316	Rftn1	17	49992257	50190674	198418	-	protein_coding	-1	-0.561025	5.40038e-05	-1	-0.946748	5.81119e-13	-1	-0.385723	0.0130316
ENSMUSG00000028631	Kcnq4	4	120696138	120748612	52475	-	protein_coding	-1	-2.55463	1.50544e-13	-1	-2.51687	5.91672e-13	1	0.0377601	0.962513
ENSMUSG00000016495	Plgrkt	19	29348599	29367390	18792	-	protein_coding	-1	-1.2501	3.55488e-12	-1	-1.30534	6.50099e-13	-1	-0.0552402	0.881041
ENSMUSG00000060519	Tor3a	1	156653617	156674356	20740	-	protein_coding	-1	-0.21983	0.237587	-1	-0.992031	7.29828e-13	-1	-0.772201	9.52671e-08
ENSMUSG00000028599	Tnfrsf1b	4	145213463	145246870	33408	-	protein_coding	-1	-1.59078	3.02601e-06	-1	-2.4303	7.55889e-13	-1	-0.839519	0.048525
ENSMUSG00000044393	Dsg2	18	20558074	20604521	46448	+	protein_coding	1	0.567085	0.000137968	1	0.989513	8.19082e-13	1	0.422428	0.00811206
ENSMUSG00000030342	Cd9	6	125460266	125494791	34526	-	protein_coding	-1	-0.64739	0.0456104	-1	-2.0646	8.33995e-13	-1	-1.41721	5.32008e-06
ENSMUSG00000063652	Slc22a21	11	53949965	53980332	30368	-	protein_coding	1	0.919836	1.11021e-06	1	1.29123	1.15543e-12	1	0.37139	0.100378
ENSMUSG00000034055	Phka1	X	102513975	102644246	130272	-	protein_coding	1	0.45075	0.129062	-1	-1.84472	1.49858e-12	-1	-2.29547	3.08903e-19
ENSMUSG00000020808	Pimreg	11	72042032	72047370	5339	+	protein_coding	-1	-0.380115	0.0594928	-1	-1.21253	1.53065e-12	-1	-0.832419	6.40337e-06
ENSMUSG00000024589	Nedd4l	18	64887705	65217828	330124	+	protein_coding	1	0.973398	1.29441e-12	1	0.975913	1.53422e-12	1	0.00251508	0.994463
ENSMUSG00000007817	Zmiz1	14	25459185	25666743	207559	+	protein_coding	-1	-0.465229	0.0268301	-1	-1.26856	1.72482e-12	-1	-0.803326	3.60657e-05
ENSMUSG00000072720	Myo18b	5	112688876	112896362	207487	-	protein_coding	-1	-2.17326	1.03852e-09	-1	-2.52341	1.73233e-12	-1	-0.350152	0.537277
ENSMUSG00000048621	Gm6377	X	109196756	109200439	3684	+	protein_coding	-1	-2.36464	7.37133e-15	-1	-2.16927	1.74416e-12	1	0.195366	0.725399
ENSMUSG00000011256	Adam19	11	46055992	46147343	91352	+	protein_coding	-1	-1.01986	3.50409e-05	-1	-1.68243	1.92848e-12	-1	-0.662571	0.0218768
ENSMUSG00000002885	Adgre5	8	83723251	83741326	18076	-	protein_coding	1	0.974869	6.28413e-14	1	0.920617	2.22921e-12	-1	-0.0542517	0.822408
ENSMUSG00000025856	Pdgfa	5	138976014	138997370	21357	-	protein_coding	-1	-0.592715	0.000484897	-1	-1.11877	2.24859e-12	-1	-0.526052	0.004384
ENSMUSG00000021948	Prkcd	14	30595354	30626210	30857	-	protein_coding	-1	-0.0907101	0.702101	-1	-0.918493	2.3411e-12	-1	-0.827783	6.48971e-10
ENSMUSG00000039263	Npepl1	2	174110349	174123070	12722	+	protein_coding	-1	-0.468876	0.0092435	-1	-1.11818	2.34535e-12	-1	-0.649304	0.000210714
ENSMUSG00000040093	Bmf	2	118528757	118549687	20931	-	protein_coding	1	1.41229	2.14979e-13	1	1.36303	2.64142e-12	-1	-0.0492561	0.895237
ENSMUSG00000042514	Klhl14	18	21550377	21654718	104342	-	protein_coding	1	0.595519	1.32699e-05	1	0.906796	3.37093e-12	1	0.311277	0.0508744
ENSMUSG00000029397	Rchy1	5	91948904	91963068	14165	-	protein_coding	1	0.312878	0.0810087	1	0.999303	3.94504e-12	1	0.686424	7.09446e-06
ENSMUSG00000005540	Fcer2a	8	3681737	3694175	12439	-	protein_coding	1	1.12171	4.22064e-12	1	1.127	4.3668e-12	1	0.00529105	0.988655
ENSMUSG00000030921	Trim30a	7	104409025	104465193	56169	-	protein_coding	1	0.682978	4.36391e-05	-1	-1.11388	4.71722e-12	-1	-1.79686	7.15504e-31
ENSMUSG00000003206	Ebi3	17	55952640	55957022	4383	+	protein_coding	1	1.55422	9.73465e-23	1	1.13193	5.0729e-12	-1	-0.422293	0.0287677
ENSMUSG00000038963	Slco4a1	2	180456245	180474867	18623	+	protein_coding	-1	-0.451965	0.0943687	-1	-1.53547	5.29315e-12	-1	-1.08351	5.12307e-06
ENSMUSG00000024521	Pmaip1	18	66458533	66465565	7033	+	protein_coding	1	0.628926	0.000864725	1	1.19053	5.37449e-12	1	0.561602	0.00432912
ENSMUSG00000013236	Ptprs	17	56412426	56476483	64058	-	protein_coding	-1	-0.582233	0.000535828	-1	-1.07046	5.47943e-12	-1	-0.48823	0.00642014
ENSMUSG00000000690	Hoxb6	11	96292476	96301569	9094	+	protein_coding	1	1.61112	1.65484e-14	1	1.47276	5.60649e-12	-1	-0.138354	0.687838
ENSMUSG00000040268	Plekha1	7	130865756	130913312	47557	+	protein_coding	-1	-0.657041	4.25634e-05	-1	-1.06233	5.63666e-12	-1	-0.405287	0.0305445
ENSMUSG00000026866	Kynu	2	43555329	43682715	127387	+	protein_coding	1	0.752115	5.69692e-06	1	1.09168	5.97382e-12	1	0.339561	0.0843229
ENSMUSG00000017652	Cd40	2	165055627	165072948	17322	+	protein_coding	1	1.02972	1.89478e-12	1	1.01062	6.82093e-12	-1	-0.0191088	0.951397
ENSMUSG00000116815	Gm49760	12	18648214	18649998	1785	+	processed_pseudogene	1	1.32561	0.000657012	1	2.42641	6.99201e-12	1	1.10081	0.00518977
ENSMUSG00000030790	Adm	7	110627661	110629820	2160	+	protein_coding	-1	-1.6527	2.25806e-10	-1	-1.79332	7.22033e-12	-1	-0.140619	0.764126
ENSMUSG00000024210	Ip6k3	17	27143965	27167795	23831	-	protein_coding	1	2.59316	3.09062e-16	1	2.23081	7.48609e-12	-1	-0.362349	0.40498
ENSMUSG00000044734	Serpinb1a	13	32842092	32851185	9094	-	protein_coding	1	0.666133	0.118316	1	2.24874	8.07045e-12	1	1.5826	3.86647e-06
ENSMUSG00000097077	Gm16712	17	55954771	55959381	4611	-	antisense	1	1.51569	4.27002e-19	1	1.19965	8.56119e-12	-1	-0.316033	0.150809
ENSMUSG00000035284	Vps13c	9	67840396	67995638	155243	+	protein_coding	1	0.777442	1.21507e-08	1	0.917249	9.25629e-12	1	0.139808	0.490287
ENSMUSG00000018417	Myo1b	1	51749765	51916071	166307	-	protein_coding	1	1.174	9.37934e-10	1	1.30079	9.35222e-12	1	0.126785	0.682961
ENSMUSG00000027340	Slc23a2	2	132052496	132145108	92613	-	protein_coding	-1	-1.1127	6.67998e-13	-1	-1.06724	9.62398e-12	1	0.0454593	0.886045
ENSMUSG00000090290	Tarbp1	8	126425329	126475065	49737	-	protein_coding	-1	-0.850507	5.99645e-10	-1	-0.933477	1.04115e-11	-1	-0.0829706	0.728839
ENSMUSG00000041649	Klf8	X	153237466	153396132	158667	+	protein_coding	-1	-0.227963	0.723961	1	2.27914	1.04428e-11	1	2.5071	1.84323e-13
ENSMUSG00000034168	Irf2bpl	12	86880701	86884798	4098	-	protein_coding	1	0.92193	2.91106e-09	1	1.04604	1.11059e-11	1	0.124107	0.609752
ENSMUSG00000024682	Cblif	19	11747554	11763447	15894	+	protein_coding	-1	-2.52443	9.1101e-12	-1	-2.50914	1.34818e-11	1	0.0152926	0.985077
ENSMUSG00000067336	Bmpr2	1	59763400	59879014	115615	+	protein_coding	1	1.74188	3.42618e-21	1	1.29539	1.3652e-11	-1	-0.446494	0.0475186
ENSMUSG00000030852	Tacc2	7	130577438	130764785	187348	+	protein_coding	1	2.02887	3.59713e-26	1	1.36892	1.3876e-11	-1	-0.659951	0.00203981
ENSMUSG00000027555	Car13	3	14641727	14663002	21276	+	protein_coding	-1	-1.92077	4.20247e-11	-1	-1.99347	1.69604e-11	-1	-0.0727029	0.907946
ENSMUSG00000022661	Cd200	16	45382135	45409053	26919	-	protein_coding	-1	-0.778944	1.4328e-05	1	1.128	1.71877e-11	1	1.90694	4.80909e-31
ENSMUSG00000029084	Cd38	5	43868553	43912375	43823	+	protein_coding	-1	-0.486647	0.00424444	-1	-1.03133	1.85931e-11	-1	-0.544681	0.00156068
ENSMUSG00000001227	Sema6b	17	56123085	56140343	17259	-	protein_coding	-1	-1.21238	4.07152e-05	-1	-1.93808	2.14956e-11	-1	-0.725701	0.0425562
ENSMUSG00000028082	Sh3d19	3	85971109	86130526	159418	+	protein_coding	1	0.687967	0.000322508	1	1.18231	2.24509e-11	1	0.494343	0.0155771
ENSMUSG00000058297	Spock2	10	60106219	60135198	28980	+	protein_coding	1	1.12646	6.15535e-06	-1	-1.83794	2.62606e-11	-1	-2.96439	1.47781e-29
ENSMUSG00000015745	Plekho1	3	95988429	95996001	7573	-	protein_coding	-1	-0.312717	0.0547373	-1	-0.905521	3.70788e-11	-1	-0.592804	6.32054e-05
ENSMUSG00000059149	Mfsd4a	1	132022806	132068062	45257	-	protein_coding	1	0.877791	1.03601e-08	1	1.00409	3.77748e-11	1	0.126302	0.599406
ENSMUSG00000027985	Lef1	3	131110471	131224356	113886	+	protein_coding	-1	-0.439347	0.263901	1	1.77011	4.12229e-11	1	2.20946	7.15314e-16
ENSMUSG00000003534	Ddr1	17	35681567	35704621	23055	-	protein_coding	-1	-0.657784	0.00657202	-1	-1.48617	4.96929e-11	-1	-0.828385	0.00119812
ENSMUSG00000048218	Amigo2	15	97244125	97247287	3163	-	protein_coding	1	1.06445	6.23419e-12	1	1.03007	5.02777e-11	-1	-0.0343796	0.913599
ENSMUSG00000025133	Ints4	7	97480956	97541395	60440	+	protein_coding	-1	-0.285103	0.0409445	-1	-0.774452	5.05362e-11	-1	-0.489349	0.000129957
ENSMUSG00000039031	Arhgap18	10	26753421	26918648	165228	+	protein_coding	1	0.010114	0.985649	1	1.37967	5.21812e-11	1	1.36956	1.61695e-10
ENSMUSG00000117964	Gm36043	19	29373417	29384471	11055	-	antisense	-1	-1.88899	6.37852e-15	-1	-1.61505	5.22974e-11	1	0.273944	0.479996
ENSMUSG00000029121	Crmp1	5	37241940	37292133	50194	+	protein_coding	1	0.0610185	0.825391	-1	-0.916739	5.32812e-11	-1	-0.977758	3.11087e-12
ENSMUSG00000046879	Irgm1	11	48861968	48871683	9716	-	protein_coding	1	0.54281	0.0163908	-1	-1.36658	5.90594e-11	-1	-1.90939	4.20571e-21
ENSMUSG00000031537	Ikbkb	8	22659212	22706589	47378	-	protein_coding	-1	-0.916575	5.72025e-14	-1	-0.810731	5.96323e-11	1	0.105845	0.591545
ENSMUSG00000051495	Irf2bp2	8	126588296	126593986	5691	-	protein_coding	-1	-0.634737	3.57315e-06	-1	-0.871784	5.96323e-11	-1	-0.237047	0.17799
ENSMUSG00000108232	Gm43916	6	120951901	120952867	967	+	antisense	1	1.13346	2.36038e-13	1	1.02957	6.15983e-11	-1	-0.10389	0.688559
ENSMUSG00000028412	Slc44a1	4	53440413	53622478	182066	+	protein_coding	-1	-1.93116	7.78605e-17	-1	-1.53604	6.28797e-11	1	0.395127	0.242174
ENSMUSG00000022895	Ets2	16	95702075	95721051	18977	+	protein_coding	-1	-1.16819	1.77758e-15	-1	-0.978482	6.53862e-11	1	0.189704	0.388611
ENSMUSG00000026473	Glul	1	153899944	153909723	9780	+	protein_coding	1	0.221628	0.193356	1	0.838803	6.64643e-11	1	0.617175	5.23878e-06
ENSMUSG00000089762	Ier5l	2	30471537	30474219	2683	-	protein_coding	-1	-0.836009	0.000379804	-1	-1.47912	6.75018e-11	-1	-0.643109	0.0179077
ENSMUSG00000067629	Syngap1	17	26941253	26972434	31182	+	protein_coding	-1	-0.372776	0.158363	-1	-1.39891	7.11329e-11	-1	-1.02613	7.79033e-06
ENSMUSG00000022439	Parvg	15	84324026	84342978	18953	+	protein_coding	1	0.887049	1.03777e-11	1	0.858253	7.18994e-11	-1	-0.0287962	0.914049
ENSMUSG00000024548	Setbp1	18	78750380	79109391	359012	-	protein_coding	1	0.361518	0.0720701	1	1.06216	7.93713e-11	1	0.700644	6.28925e-05
ENSMUSG00000048731	Ggnbp1	17	27017987	27037624	19638	+	protein_coding	1	1.42446	2.04615e-13	1	1.2863	8.69756e-11	-1	-0.138159	0.658953
ENSMUSG00000042351	Grap2	15	80572594	80652854	80261	+	protein_coding	1	0.772744	7.5557e-10	1	0.813646	9.14388e-11	1	0.040902	0.864212
ENSMUSG00000005686	Ampd3	7	110768206	110812405	44200	+	protein_coding	1	1.67023	9.35143e-33	1	0.962883	9.86087e-11	-1	-0.707345	3.27369e-06
ENSMUSG00000028161	Ppp3ca	3	136670124	136937727	267604	+	protein_coding	-1	-1.20974	9.05326e-20	-1	-0.882288	1.15513e-10	1	0.327452	0.0527124
ENSMUSG00000024675	Ms4a4c	19	11404770	11427246	22477	+	protein_coding	-1	-3.0998	1.71724e-18	-1	-2.31091	1.15513e-10	1	0.788893	0.0895096
ENSMUSG00000032369	Plscr1	9	92249750	92272278	22529	+	protein_coding	1	0.168646	0.51678	1	1.0588	1.16521e-10	1	0.890155	1.59871e-07
ENSMUSG00000090019	Gimap1	6	48739054	48743795	4742	+	protein_coding	1	0.532126	0.00852481	1	1.14401	1.2341e-10	1	0.611889	0.00182486
ENSMUSG00000038949	Cnst	1	179546370	179627478	81109	+	protein_coding	-1	-0.723352	1.00189e-05	-1	-1.02583	1.26539e-10	-1	-0.302478	0.145916
ENSMUSG00000035342	Lzts2	19	45014414	45027111	12698	+	protein_coding	-1	-0.630238	0.0119623	-1	-1.4891	1.32628e-10	-1	-0.858858	0.000994107
ENSMUSG00000024197	Plin3	17	56277476	56292873	15398	-	protein_coding	-1	-0.318771	0.0481673	-1	-0.875996	1.41533e-10	-1	-0.557226	0.000176733
ENSMUSG00000031993	Snx19	9	30427108	30466733	39626	+	protein_coding	1	0.922538	1.58639e-07	1	1.10625	1.64708e-10	1	0.183714	0.464903
ENSMUSG00000021196	Pfkp	13	6579768	6648777	69010	-	protein_coding	1	0.245881	0.262109	-1	-1.02905	1.74491e-10	-1	-1.27494	1.02583e-15
ENSMUSG00000053199	Arhgap20	9	51765337	51853856	88520	+	protein_coding	-1	-2.6495	2.02003e-13	-1	-2.33179	1.8649e-10	1	0.317705	0.590328
ENSMUSG00000030220	Arhgdib	6	136923655	136941899	18245	-	protein_coding	1	0.832741	6.94551e-09	1	0.911	2.02231e-10	1	0.0782584	0.749006
ENSMUSG00000031827	Cotl1	8	119809222	119840544	31323	-	protein_coding	1	1.30138	1.00557e-17	1	0.994833	2.08186e-10	-1	-0.306545	0.120398
ENSMUSG00000022876	Samsn1	16	75858793	76022281	163489	-	protein_coding	1	1.1317	3.03658e-05	1	1.63636	2.12797e-10	1	0.50466	0.106248
ENSMUSG00000030577	Cd22	7	30865402	30880342	14941	-	protein_coding	-1	-0.377355	0.0124105	-1	-0.845609	2.14485e-10	-1	-0.468254	0.00158198
ENSMUSG00000030341	Tnfrsf1a	6	125349362	125362484	13123	+	protein_coding	1	0.827326	0.00225681	-1	-1.77965	2.16476e-10	-1	-2.60698	3.4062e-22
ENSMUSG00000033016	Nfatc1	18	80606205	80713071	106867	-	protein_coding	-1	-0.936786	1.1281e-11	-1	-0.885164	2.20685e-10	1	0.0516226	0.843189
ENSMUSG00000059824	Dbp	7	45705088	45710203	5116	+	protein_coding	-1	-0.778867	9.23321e-05	-1	-1.21575	2.57502e-10	-1	-0.436881	0.0690198
ENSMUSG00000023873	1700010I14Rik	17	8988333	9011949	23617	+	protein_coding	1	1.53218	1.36092e-05	1	2.13016	2.65429e-10	1	0.597986	0.1533
ENSMUSG00000073678	Pgap1	1	54472994	54557684	84691	-	protein_coding	1	1.11658	5.39013e-11	1	1.08424	2.73476e-10	-1	-0.0323439	0.925845
ENSMUSG00000032089	Il10ra	9	45253837	45269149	15313	-	protein_coding	1	3.25618	5.26057e-39	1	1.71427	2.85688e-10	-1	-1.54191	3.53928e-10
ENSMUSG00000057132	Rpgrip1	14	52110704	52163546	52843	+	protein_coding	-1	-0.00162587	0.997992	-1	-1.34085	2.90994e-10	-1	-1.33923	5.58131e-10
ENSMUSG00000030263	Lrmp	6	145115653	145174934	59282	+	protein_coding	1	0.65438	1.13158e-07	1	0.764827	3.25511e-10	1	0.110447	0.556668
ENSMUSG00000032440	Tgfbr2	9	116084293	116175360	91068	-	protein_coding	-1	-0.4448	0.000997735	-1	-0.786662	3.62283e-10	-1	-0.341862	0.0207801
ENSMUSG00000000732	Icosl	10	78069302	78083913	14612	+	protein_coding	1	0.740409	0.0123699	1	1.60236	4.12986e-10	1	0.86195	0.00200654
ENSMUSG00000060090	Rp2	X	20364481	20405653	41173	+	protein_coding	1	0.765474	0.000178193	1	1.20198	4.18126e-10	1	0.436511	0.0630717
ENSMUSG00000025279	Dnase1l3	14	7964533	7994573	30041	-	protein_coding	1	0.767097	4.47888e-07	-1	-0.950972	4.48553e-10	-1	-1.71807	2.89741e-32
ENSMUSG00000055053	Nfic	10	81396186	81455635	59450	-	protein_coding	-1	-0.50958	0.00175154	-1	-0.944643	4.85137e-10	-1	-0.435063	0.0147089
ENSMUSG00000073643	Wdfy1	1	79702262	79776143	73882	-	protein_coding	1	0.830631	1.52088e-12	1	0.743132	5.01893e-10	-1	-0.0874989	0.651135
ENSMUSG00000040618	Pck2	14	55540266	55551242	10977	+	protein_coding	1	1.0068	1.88797e-13	1	0.866042	5.42669e-10	-1	-0.140762	0.501602
ENSMUSG00000041552	Ptchd1	X	155573455	155623814	50360	-	protein_coding	-1	-1.20194	0.00125708	-1	-2.20476	5.7223e-10	-1	-1.00282	0.0173327
ENSMUSG00000022747	St3gal6	16	58468125	58524243	56119	-	protein_coding	1	0.419374	0.048374	1	1.0941	5.96947e-10	1	0.674724	0.000416531
ENSMUSG00000024270	Slc39a6	18	24579881	24603817	23937	-	protein_coding	-1	-1.17134	2.37127e-14	-1	-0.972142	5.97785e-10	1	0.199194	0.384689
ENSMUSG00000032741	Tpcn1	5	120534153	120588673	54521	-	protein_coding	-1	-0.305919	0.133971	-1	-1.01038	6.72615e-10	-1	-0.704462	6.1458e-05
ENSMUSG00000062210	Tnfaip8	18	49979427	50107173	127747	+	protein_coding	1	0.863492	2.53358e-11	1	0.809738	6.87518e-10	-1	-0.0537538	0.821757
ENSMUSG00000029804	Herc3	6	58831465	58920398	88934	+	protein_coding	1	0.0678614	0.859664	1	1.14709	6.97857e-10	1	1.07923	1.38746e-08
ENSMUSG00000022433	Csnk1e	15	79417856	79455566	37711	-	protein_coding	-1	-0.730379	4.75073e-06	-1	-0.964294	7.48207e-10	-1	-0.233915	0.280343
ENSMUSG00000039270	Megf9	4	70427065	70534995	107931	-	protein_coding	1	0.777106	0.00107065	1	1.33876	7.76275e-10	1	0.561654	0.0252692
ENSMUSG00000040761	Spen	4	141467890	141538597	70708	-	protein_coding	-1	-0.43222	0.00122815	-1	-0.759776	8.32376e-10	-1	-0.327556	0.024847
ENSMUSG00000026159	Agfg1	1	82839483	82901182	61700	+	protein_coding	-1	-1.03378	1.55192e-15	-1	-0.816728	8.52831e-10	1	0.217057	0.224079
ENSMUSG00000002944	Cd36	5	17781690	17888801	107112	-	protein_coding	-1	-1.86723	4.91016e-42	-1	-0.889265	8.63816e-10	1	0.977965	2.12922e-11
ENSMUSG00000074785	Plxnc1	10	94790866	94944835	153970	-	protein_coding	1	2.29542	2.62106e-15	1	1.83908	1.0165e-09	-1	-0.456337	0.227492
ENSMUSG00000084854	Gm12678	4	44943753	44948330	4578	+	lincRNA	1	3.43612	1.98494e-28	1	2.03814	1.0469e-09	-1	-1.39798	1.03449e-05
ENSMUSG00000026956	Uap1l1	2	25359889	25365682	5794	-	protein_coding	-1	-0.238443	0.255967	-1	-0.95433	1.05414e-09	-1	-0.715887	1.53706e-05
ENSMUSG00000040483	Xaf1	11	72301629	72313733	12105	+	protein_coding	1	1.16752	1.26774e-06	-1	-1.57823	1.0795e-09	-1	-2.74576	3.07532e-29
ENSMUSG00000005057	Sh2b2	5	136218147	136246556	28410	-	protein_coding	-1	-0.0584267	0.86856	-1	-1.06333	1.11708e-09	-1	-1.00491	1.74518e-08
ENSMUSG00000015597	Zfp318	17	46383731	46420920	37190	+	protein_coding	-1	-1.22116	5.01962e-15	-1	-0.974754	1.12285e-09	1	0.246406	0.259544
ENSMUSG00000048031	Fcrl5	3	87435773	87500678	64906	+	protein_coding	-1	-0.0123655	0.968315	-1	-0.822023	1.13807e-09	-1	-0.809658	3.32652e-09
ENSMUSG00000028347	Tmeff1	4	48585174	48663131	77958	+	protein_coding	-1	-0.904965	2.31628e-08	-1	-0.988873	1.16065e-09	-1	-0.0839077	0.77053
ENSMUSG00000036661	Dennd3	15	73512560	73572242	59683	+	protein_coding	1	1.51429	4.44109e-22	1	1.00226	1.1773e-09	-1	-0.512032	0.00503431
ENSMUSG00000026482	Rgl1	1	152516760	152766351	249592	-	protein_coding	-1	-0.836591	0.00258641	-1	-1.60028	1.23516e-09	-1	-0.763689	0.0139263
ENSMUSG00000040430	Pitpnc1	11	107207892	107470699	262808	-	protein_coding	1	0.905515	1.46572e-05	1	1.2234	1.28375e-09	1	0.317889	0.228844
ENSMUSG00000026932	Nacc2	2	26055535	26123220	67686	-	protein_coding	-1	-0.341929	0.0749271	-1	-0.982343	1.30178e-09	-1	-0.640414	0.000290987
ENSMUSG00000038042	Ptpdc1	13	48577872	48625664	47793	-	protein_coding	-1	-0.599099	0.00725187	-1	-1.25038	1.32377e-09	-1	-0.651284	0.00609956
ENSMUSG00000055322	Tns1	1	73910231	74124449	214219	-	protein_coding	-1	-2.45954	1.34396e-25	-1	-1.42442	1.32959e-09	1	1.03512	0.000184416
ENSMUSG00000021493	Pdlim7	13	55495795	55513676	17882	-	protein_coding	-1	-0.378595	0.129941	-1	-1.22736	1.42277e-09	-1	-0.848763	0.00010378
ENSMUSG00000046223	Plaur	7	24462484	24475968	13485	+	protein_coding	-1	-0.496479	0.125141	-1	-1.63701	1.58092e-09	-1	-1.14053	0.000103944
ENSMUSG00000057604	Lmcd1	6	112273758	112330425	56668	+	protein_coding	1	0.618194	0.000851834	1	1.03509	1.64625e-09	1	0.4169	0.0406209
ENSMUSG00000026616	Cr2	1	195136811	195176716	39906	-	protein_coding	-1	-0.163778	0.541797	1	1.0126	1.6835e-09	1	1.17638	1.95571e-12
ENSMUSG00000027215	Cd82	2	93419111	93463140	44030	-	protein_coding	1	1.23622	8.80958e-14	1	1.02948	1.79976e-09	-1	-0.206744	0.382631
ENSMUSG00000040694	Apobec2	17	48419231	48432930	13700	-	protein_coding	1	1.37148	5.29334e-20	1	0.940883	1.95252e-09	-1	-0.4306	0.0163005
ENSMUSG00000116504	I730030J21Rik	15	100730481	100732737	2257	-	processed_transcript	1	0.999533	1.05565e-06	1	1.20668	1.97392e-09	1	0.207151	0.474856
ENSMUSG00000021763	BC067074	13	113293159	113379711	86553	+	protein_coding	-1	-0.909059	0.0290093	-1	-2.2105	2.10074e-09	-1	-1.30145	0.00151145
ENSMUSG00000024986	Hhex	19	37434810	37440731	5922	+	protein_coding	1	0.398225	0.0194927	1	0.888478	2.22528e-09	1	0.490253	0.00306794
ENSMUSG00000095105	Edaradd	13	12472632	12520438	47807	-	protein_coding	-1	-1.46348	7.09757e-17	-1	-1.07666	2.26755e-09	1	0.38682	0.0960148
ENSMUSG00000053559	Smagp	15	100621339	100636940	15602	-	protein_coding	1	1.31993	6.70405e-14	1	1.08734	2.26755e-09	-1	-0.232596	0.349004
ENSMUSG00000013033	Adgrl1	8	83900105	83941954	41850	+	protein_coding	-1	-0.867442	1.60927e-08	-1	-0.922034	2.31974e-09	-1	-0.0545925	0.852422
ENSMUSG00000090124	Ugt1a7c	1	88095062	88220002	124941	+	protein_coding	1	0.933713	0.0305353	1	2.19856	2.3931e-09	1	1.26484	0.00164261
ENSMUSG00000009621	Vav2	2	27262104	27427033	164930	-	protein_coding	-1	-0.0359571	0.899496	-1	-0.792162	2.61133e-09	-1	-0.756205	2.33957e-08
ENSMUSG00000042228	Lyn	4	3678115	3813122	135008	+	protein_coding	1	0.96614	1.38025e-10	1	0.907909	2.69448e-09	-1	-0.0582315	0.834185
ENSMUSG00000051124	Gimap9	6	48676129	48679114	2986	+	protein_coding	1	0.787595	2.4411e-06	1	0.973315	2.7107e-09	1	0.18572	0.425596
ENSMUSG00000013846	St3gal1	15	67102875	67176830	73956	-	protein_coding	1	0.87897	6.1882e-10	1	0.854247	2.73565e-09	-1	-0.0247235	0.932626
ENSMUSG00000043629	1700019D03Rik	1	52922324	53020179	97856	-	protein_coding	-1	-2.37392	4.33762e-11	-1	-2.17413	2.77505e-09	1	0.19979	0.756021
ENSMUSG00000102644	Thap6	5	91962389	91972066	9678	+	transcribed_unitary_pseudogene	1	0.185051	0.627987	1	1.31652	2.81469e-09	1	1.13147	7.53195e-07
ENSMUSG00000044312	Neurog3	10	62133090	62134763	1674	+	protein_coding	1	1.65589	8.15013e-06	1	2.13744	2.82574e-09	1	0.481544	0.317859
ENSMUSG00000094796	BC147527	13	120300392	120308779	8388	+	protein_coding	-1	-0.0904178	0.78451	-1	-1.07659	2.83568e-09	-1	-0.986168	1.22499e-07
ENSMUSG00000056602	Fry	5	150118645	150497753	379109	+	protein_coding	1	1.47319	9.33833e-11	1	1.37481	2.87073e-09	-1	-0.0983702	0.80888
ENSMUSG00000020097	Sgpl1	10	61098642	61147703	49062	-	protein_coding	-1	-0.31123	0.0628456	-1	-0.831286	2.91408e-09	-1	-0.520056	0.000675865
ENSMUSG00000097694	G730013B05Rik	16	50526245	50559459	33215	+	lincRNA	1	0.412859	0.218032	1	1.46491	3.03343e-09	1	1.05205	5.33115e-05
ENSMUSG00000024236	Svil	18	4920540	5119299	198760	+	protein_coding	-1	-0.495629	0.0126709	-1	-1.07152	3.35559e-09	-1	-0.575886	0.00552317
ENSMUSG00000032788	Pdxk	10	78436744	78464975	28232	-	protein_coding	-1	-0.766422	1.98063e-05	-1	-1.03833	3.4941e-09	-1	-0.271909	0.258151
ENSMUSG00000082305	Gm2420	5	32720330	32736194	15865	+	transcribed_unprocessed_pseudogene	-1	-1.86864	1.74616e-09	-1	-1.86374	3.61482e-09	1	0.00489711	0.99541
ENSMUSG00000030276	Ttll3	6	113389260	113414587	25328	+	protein_coding	1	0.85746	4.91782e-06	1	1.07818	3.98058e-09	1	0.220721	0.387861
ENSMUSG00000070780	Rbm47	5	66016549	66173118	156570	-	protein_coding	1	1.58774	1.21417e-18	1	1.11897	4.02446e-09	-1	-0.468762	0.0289502
ENSMUSG00000014453	Blk	14	63372836	63417037	44202	-	protein_coding	1	0.190289	0.315039	-1	-0.805692	4.02446e-09	-1	-0.995981	1.56152e-13
ENSMUSG00000035451	Foxa1	12	57540628	57546916	6289	-	protein_coding	-1	-0.487312	0.121742	-1	-1.56761	4.1075e-09	-1	-1.0803	0.000197454
ENSMUSG00000022994	Adcy6	15	98589973	98610076	20104	-	protein_coding	1	1.54923	3.05337e-27	1	0.894742	4.12111e-09	-1	-0.654486	3.63907e-05
ENSMUSG00000038642	Ctss	3	95526786	95556403	29618	+	protein_coding	-1	-0.0890285	0.706287	-1	-0.783829	4.52084e-09	-1	-0.694801	4.38878e-07
ENSMUSG00000021457	Syk	13	52583173	52648792	65620	+	protein_coding	1	1.06775	5.75446e-22	1	0.680061	4.60768e-09	-1	-0.387692	0.00258562
ENSMUSG00000055723	Rras2	7	114046782	114117781	71000	-	protein_coding	1	0.212102	0.298188	1	0.861508	4.67321e-09	1	0.649406	2.93087e-05
ENSMUSG00000085180	AI838599	4	3242055	3258092	16038	+	lincRNA	-1	-1.21172	0.00186186	-1	-2.15416	4.68527e-09	-1	-0.942435	0.0319957
ENSMUSG00000041351	Rap1gap	4	137664726	137729861	65136	+	protein_coding	1	0.0687353	0.86856	-1	-1.25679	4.73016e-09	-1	-1.32552	8.63449e-10
ENSMUSG00000040632	Nrl	14	55518978	55524981	6004	-	protein_coding	1	1.46026	0.000125951	1	2.112	4.93427e-09	1	0.651745	0.146282
ENSMUSG00000027428	Rbbp9	2	144542265	144550869	8605	-	protein_coding	-1	-1.85509	2.58873e-07	-1	-2.11244	4.95877e-09	-1	-0.257347	0.671101
ENSMUSG00000071856	Mcc	18	44425060	44812182	387123	-	protein_coding	1	2.54388	3.77417e-21	1	1.6794	5.2824e-09	-1	-0.864482	0.00346546
ENSMUSG00000103966	Gm37120	1	132102365	132108323	5959	+	TEC	1	1.47679	9.53122e-06	1	1.88639	5.66503e-09	1	0.409603	0.352334
ENSMUSG00000038658	Ric1	19	29522282	29606829	84548	+	protein_coding	-1	-1.08353	2.99595e-13	-1	-0.887572	5.74125e-09	1	0.195961	0.368407
ENSMUSG00000016520	Lnx2	5	147016655	147076586	59932	-	protein_coding	-1	-0.439163	0.00806488	-1	-0.876644	5.91834e-09	-1	-0.437481	0.0120628
ENSMUSG00000009731	Kcnd1	X	7822289	7838280	15992	+	protein_coding	1	0.799532	2.92768e-05	1	1.07343	5.92143e-09	1	0.273898	0.263301
ENSMUSG00000022594	Lynx1	15	74747852	74753046	5195	-	protein_coding	-1	-0.279016	0.344692	-1	-1.263	6.57607e-09	-1	-0.983981	2.03801e-05
ENSMUSG00000039158	Akna	4	63367125	63403354	36230	-	protein_coding	1	1.13568	4.11027e-20	1	0.7502	6.97387e-09	-1	-0.385482	0.00841946
ENSMUSG00000022853	Ehhadh	16	21761287	21787807	26521	-	protein_coding	1	1.99821	2.48893e-13	-1	-1.93675	7.48379e-09	-1	-3.93497	4.89703e-37
ENSMUSG00000001985	Grik3	4	125490700	125714173	223474	+	protein_coding	1	0.927265	5.7866e-06	1	1.15419	7.60448e-09	1	0.226929	0.428027
ENSMUSG00000040061	Plcb2	2	118707517	118728438	20922	-	protein_coding	1	0.864271	5.72097e-12	1	0.741607	7.81388e-09	-1	-0.122664	0.525481
ENSMUSG00000091028	Gm10722	9	3000922	3002330	1409	+	protein_coding	1	0.0252539	0.976154	1	2.05721	9.23918e-09	1	2.03196	2.05289e-08
ENSMUSG00000029178	Klf3	5	64803388	64832901	29514	+	protein_coding	1	0.661945	0.000342265	1	1.00102	9.40588e-09	1	0.339079	0.118731
ENSMUSG00000059456	Ptk2b	14	66153257	66281052	127796	-	protein_coding	1	0.718212	1.80361e-07	1	0.784871	1.00794e-08	1	0.0666597	0.779387
ENSMUSG00000116190	Gm41386	15	93705313	93712769	7457	-	lincRNA	-1	-2.05975	3.18552e-08	-1	-2.11969	1.034e-08	-1	-0.0599427	0.935673
ENSMUSG00000038807	Rap1gap2	11	74383356	74610915	227560	-	protein_coding	1	0.767139	2.82342e-06	1	0.921448	1.05903e-08	1	0.154309	0.518614
ENSMUSG00000021892	Sh3bp5	14	31359880	31436078	76199	-	protein_coding	-1	-0.537532	0.000357892	-1	-0.818317	1.07026e-08	-1	-0.280785	0.119845
ENSMUSG00000029275	Gfi1	5	107716657	107726036	9380	-	protein_coding	-1	-1.98782	1.66414e-12	-1	-1.63455	1.32071e-08	1	0.353275	0.412438
ENSMUSG00000028518	Prkaa2	4	105029874	105109890	80017	-	protein_coding	1	0.0346895	0.93672	1	1.10046	1.32071e-08	1	1.06578	7.08655e-08
ENSMUSG00000003283	Hck	2	153108468	153151441	42974	+	protein_coding	1	1.01591	4.68697e-10	1	0.943497	1.32376e-08	-1	-0.0724117	0.805566
ENSMUSG00000054676	1600014C10Rik	7	38183217	38197568	14352	+	protein_coding	-1	-0.454583	0.00375888	-1	-0.825013	1.37733e-08	-1	-0.37043	0.0316968
ENSMUSG00000068859	Sp9	2	73271925	73284706	12782	+	protein_coding	-1	-0.117568	0.828466	-1	-1.67766	1.37784e-08	-1	-1.56009	2.7398e-07
ENSMUSG00000030796	Tead2	7	45215753	45233644	17892	+	protein_coding	1	1.06126	1.35103e-06	1	1.2315	1.38637e-08	1	0.170238	0.60842
ENSMUSG00000036002	Fam214b	4	43032414	43046220	13807	-	protein_coding	1	1.09837	1.75647e-13	1	0.875436	1.40521e-08	-1	-0.222929	0.279363
ENSMUSG00000035232	Pdk3	X	93764607	93832201	67595	-	protein_coding	-1	-3.4547	1.33522e-82	-1	-0.966787	1.42461e-08	1	2.48791	5.43334e-41
ENSMUSG00000036061	Smug1	15	103153290	103167092	13803	-	protein_coding	1	1.15889	1.25894e-17	1	0.806366	1.43345e-08	-1	-0.352523	0.0327271
ENSMUSG00000032690	Oas2	5	120730333	120749853	19521	-	protein_coding	1	1.97368	2.22114e-18	-1	-1.54231	1.46621e-08	-1	-3.516	2.33833e-45
ENSMUSG00000059810	Rgs3	4	62559847	62704001	144155	+	protein_coding	-1	-0.187688	0.512071	-1	-1.0846	1.46621e-08	-1	-0.896913	7.79033e-06
ENSMUSG00000035469	Rcbtb1	14	59201209	59237265	36057	+	protein_coding	-1	-1.47822	2.45373e-10	-1	-1.35085	1.47272e-08	1	0.127367	0.766342
ENSMUSG00000035769	Xylb	9	119357381	119393797	36417	+	protein_coding	-1	-0.700664	0.00227171	-1	-1.23927	1.50296e-08	-1	-0.538611	0.0427114
ENSMUSG00000043432	Leng9	7	4147915	4150374	2460	-	protein_coding	1	0.170034	0.655998	1	1.24504	1.52207e-08	1	1.07501	2.30606e-06
ENSMUSG00000026893	Gca	2	62664285	62694109	29825	+	protein_coding	1	0.903284	9.62787e-07	1	1.0326	1.56176e-08	1	0.129315	0.654305
ENSMUSG00000059901	Adamts14	10	61197112	61273438	76327	-	protein_coding	-1	-1.82539	1.28551e-06	-1	-2.11694	1.57631e-08	-1	-0.291547	0.627942
ENSMUSG00000001281	Itgb7	15	102215995	102231944	15950	-	protein_coding	1	0.676769	0.000815205	-1	-1.1394	1.60784e-08	-1	-1.81617	3.00979e-21
ENSMUSG00000059923	Grb2	11	115644045	115708597	64553	-	protein_coding	-1	-0.509303	0.000151737	-1	-0.726449	1.63614e-08	-1	-0.217145	0.196081
ENSMUSG00000025608	Podxl	6	31519488	31563981	44494	-	protein_coding	-1	-0.227391	0.684592	1	1.72345	1.83302e-08	1	1.95084	3.45556e-10
ENSMUSG00000031758	Cdyl2	8	116574400	116732991	158592	-	protein_coding	-1	-0.82108	1.05565e-06	-1	-0.945867	1.83608e-08	-1	-0.124788	0.650239
ENSMUSG00000002504	Slc9a3r2	17	24639286	24650327	11042	-	protein_coding	1	0.707591	0.000490019	-1	-1.15845	1.83608e-08	-1	-1.86604	1.32133e-21
ENSMUSG00000019810	Fuca2	10	13499540	13519035	19496	+	protein_coding	1	0.597051	0.00910861	-1	-1.22803	1.90355e-08	-1	-1.82508	3.1626e-18
ENSMUSG00000021819	Zswim8	14	20707552	20723619	16068	+	protein_coding	-1	-0.167784	0.429963	-1	-0.817192	1.9622e-08	-1	-0.649408	2.15859e-05
ENSMUSG00000000386	Mx1	16	97447035	97462907	15873	-	polymorphic_pseudogene	-1	-0.413206	0.168879	-1	-1.36559	1.99166e-08	-1	-0.952387	0.000304825
ENSMUSG00000076614	Ighg1	12	113325240	113330523	5284	-	IG_C_gene	-1	-2.11524	2.01106e-08	-1	-2.12574	2.0244e-08	-1	-0.0105001	0.990499
ENSMUSG00000063659	Zbtb18	1	177442351	177450764	8414	+	protein_coding	1	0.551534	0.00265646	1	0.943343	2.21144e-08	1	0.39181	0.0503649
ENSMUSG00000025743	Sdc3	4	130792537	130826319	33783	+	protein_coding	-1	-1.27072	0.00182523	-1	-2.11497	2.43032e-08	-1	-0.844249	0.0664452
ENSMUSG00000034854	Mfsd12	10	81357491	81366225	8735	+	protein_coding	-1	-0.122198	0.671298	-1	-0.944354	2.43032e-08	-1	-0.822155	2.70358e-06
ENSMUSG00000021939	Ctsb	14	63122462	63145923	23462	+	protein_coding	-1	-0.36471	0.0115702	-1	-0.723667	2.54794e-08	-1	-0.358957	0.0168907
ENSMUSG00000020823	Sec14l1	11	117115168	117159268	44101	+	protein_coding	-1	-0.174911	0.394561	-1	-0.806358	2.60111e-08	-1	-0.631448	3.68756e-05
ENSMUSG00000022500	Litaf	16	10959275	11066157	106883	-	protein_coding	-1	-0.468791	0.00259929	-1	-0.805936	2.73066e-08	-1	-0.337145	0.0544356
ENSMUSG00000030268	Bcat1	6	144993835	145076184	82350	-	protein_coding	-1	-0.788101	1.26774e-06	-1	-0.899098	2.88969e-08	-1	-0.110996	0.679047
ENSMUSG00000025432	Avil	10	127000709	127020994	20286	+	protein_coding	-1	-0.0235732	0.944316	-1	-0.844519	2.94407e-08	-1	-0.820946	1.12043e-07
ENSMUSG00000034621	Gpatch8	11	102475915	102556392	80478	-	protein_coding	-1	-0.461291	0.000977667	-1	-0.729239	3.09436e-08	-1	-0.267947	0.101432
ENSMUSG00000096883	Shisa8	15	82206168	82212815	6648	-	protein_coding	1	0.0542476	0.827369	-1	-0.701224	3.10792e-08	-1	-0.755472	2.57361e-09
ENSMUSG00000002799	Jag2	12	112907819	112929776	21958	-	protein_coding	1	0.503824	0.0271128	-1	-1.12002	3.21885e-08	-1	-1.62384	1.02835e-16
ENSMUSG00000111360	Gm38642	9	120193089	120280327	87239	+	lincRNA	-1	-0.29704	0.635494	1	2.09792	3.34015e-08	1	2.39496	1.72493e-10
ENSMUSG00000026923	Notch1	2	26457903	26516663	58761	-	protein_coding	1	1.80519	1.27858e-27	1	0.975846	3.48163e-08	-1	-0.829346	4.5826e-06
ENSMUSG00000044576	Garem2	5	30105161	30118378	13218	+	protein_coding	1	0.268793	0.479698	-1	-1.49343	3.78181e-08	-1	-1.76223	5.14599e-11
ENSMUSG00000009687	Fxyd5	7	31032722	31042481	9760	-	protein_coding	1	0.0398275	0.941886	-1	-1.42916	3.9477e-08	-1	-1.46899	2.3292e-08
ENSMUSG00000051034	Zfp11	5	129654593	129670099	15507	-	protein_coding	-1	-0.047163	0.945843	-1	-1.8364	4.12165e-08	-1	-1.78923	1.51432e-07
ENSMUSG00000036046	5031439G07Rik	15	84943936	84988551	44616	-	protein_coding	1	1.05074	7.7541e-19	1	0.683195	4.13765e-08	-1	-0.367541	0.008822
ENSMUSG00000000552	Zfp385a	15	103313895	103340093	26199	-	protein_coding	-1	-0.162155	0.434917	-1	-0.781042	4.1945e-08	-1	-0.618887	3.62041e-05
ENSMUSG00000037419	Endod1	9	14353990	14381507	27518	-	protein_coding	-1	-1.85532	3.30449e-27	-1	-0.973579	4.19518e-08	1	0.881745	5.32879e-06
ENSMUSG00000027009	Itga4	2	79255426	79333123	77698	+	protein_coding	1	1.10169	6.51346e-13	1	0.866508	4.39435e-08	-1	-0.235177	0.267054
ENSMUSG00000038665	Dgki	6	36846022	37300184	454163	-	protein_coding	-1	-2.32765	2.26943e-11	-1	-1.94207	4.75238e-08	1	0.385583	0.474407
ENSMUSG00000028799	Zfp362	4	128773088	128806045	32958	-	protein_coding	-1	-0.65654	1.18887e-05	-1	-0.807343	4.91184e-08	-1	-0.150803	0.494972
ENSMUSG00000000409	Lck	4	129548344	129573641	25298	-	protein_coding	-1	-0.188065	0.364574	-1	-0.811632	4.91184e-08	-1	-0.623567	7.73506e-05
ENSMUSG00000030201	Lrp6	6	134446476	134566965	120490	-	protein_coding	1	0.592773	2.66304e-05	1	0.749251	5.08532e-08	1	0.156478	0.424529
ENSMUSG00000032053	Pou2af1	9	51213708	51240080	26373	+	protein_coding	1	0.390859	0.00397716	1	0.67899	5.11701e-08	1	0.288131	0.0530334
ENSMUSG00000023022	Lima1	15	99778470	99875456	96987	-	protein_coding	1	0.669187	1.32559e-06	1	0.748375	5.14549e-08	1	0.0791877	0.730752
ENSMUSG00000044250	Pced1b	15	97247107	97385680	138574	+	protein_coding	1	0.784161	1.79716e-07	1	0.819517	5.25167e-08	1	0.0353561	0.904763
ENSMUSG00000032511	Scn5a	9	119483408	119579016	95609	-	protein_coding	1	1.0882	1.34322e-11	1	0.901131	5.42266e-08	-1	-0.187067	0.427944
ENSMUSG00000055675	Kbtbd11	8	15011025	15033333	22309	+	protein_coding	1	1.78235	4.43987e-19	1	1.15495	6.50387e-08	-1	-0.627401	0.00602013
ENSMUSG00000114836	Gm18517	13	81085391	81087564	2174	-	transcribed_processed_pseudogene	1	0.791631	8.32356e-07	1	0.865158	6.66525e-08	1	0.073527	0.791743
ENSMUSG00000035164	Zc3h12c	9	52111344	52168572	57229	-	protein_coding	-1	-2.57324	1.47213e-51	-1	-0.937028	6.73987e-08	1	1.63621	7.27018e-20
ENSMUSG00000040703	Cyp2s1	7	25802475	25816913	14439	-	protein_coding	1	0.255545	0.593216	-1	-1.71425	7.78104e-08	-1	-1.96979	4.72484e-10
ENSMUSG00000041096	Tspyl2	X	152336852	152342425	5574	-	protein_coding	-1	-0.36541	0.0236116	-1	-0.772203	7.95218e-08	-1	-0.406794	0.0138089
ENSMUSG00000032010	Usp2	9	44067021	44095627	28607	+	protein_coding	-1	-0.582915	0.0220112	-1	-1.24706	8.08377e-08	-1	-0.664143	0.0136524
ENSMUSG00000097730	Gm26588	6	88716422	88725860	9439	-	antisense	1	2.24015	1.5474e-10	1	1.93447	8.35608e-08	-1	-0.305673	0.559896
ENSMUSG00000085235	Gm12576	11	83817682	83849493	31812	-	lincRNA	1	1.44858	8.3795e-07	1	1.57229	8.49261e-08	1	0.123707	0.805314
ENSMUSG00000026672	Optn	2	5020642	5064051	43410	-	protein_coding	1	0.870564	8.81632e-11	1	0.740817	8.55196e-08	-1	-0.129747	0.527177
ENSMUSG00000034768	Asb16	11	102268743	102279462	10720	+	protein_coding	-1	-0.788054	0.0452825	-1	-1.8829	8.67326e-08	-1	-1.09484	0.00594277
ENSMUSG00000004698	Hdac9	12	34047580	34917095	869516	-	protein_coding	-1	-0.518247	0.00125498	1	0.791763	8.92694e-08	1	1.31001	5.45339e-20
ENSMUSG00000030861	Acadsb	7	131410601	131448944	38344	+	protein_coding	1	0.699129	8.48526e-05	1	0.918581	9.2896e-08	1	0.219453	0.353934
ENSMUSG00000023990	Tfeb	17	47737030	47792419	55390	+	protein_coding	-1	-1.41731	1.58375e-24	-1	-0.778073	9.4147e-08	1	0.639234	4.63683e-05
ENSMUSG00000039193	Nlrc4	17	74425438	74459142	33705	-	protein_coding	1	0.891386	1.96359e-07	1	0.9174	9.75365e-08	1	0.0260145	0.941195
ENSMUSG00000030766	Arhgap17	7	123279218	123369915	90698	-	protein_coding	-1	-0.202315	0.196528	-1	-0.648266	9.78957e-08	-1	-0.445951	0.000662252
ENSMUSG00000021025	Nfkbia	12	55489410	55492647	3238	-	protein_coding	1	0.687728	2.21655e-05	1	0.843525	1.07281e-07	1	0.155797	0.50482
ENSMUSG00000026489	Coq8a	1	180165238	180199602	34365	-	protein_coding	-1	-0.75273	0.00079528	-1	-1.14915	1.17689e-07	-1	-0.396416	0.157429
ENSMUSG00000022139	Mbnl2	14	120275669	120431697	156029	+	protein_coding	1	0.571445	0.00124542	1	0.879687	1.17727e-07	1	0.308242	0.138255
ENSMUSG00000066800	Rnasel	1	153749426	153764221	14796	+	protein_coding	1	1.14199	1.54364e-11	1	0.932452	1.20621e-07	-1	-0.209538	0.384673
ENSMUSG00000001741	Il16	7	83642825	83745726	102902	-	protein_coding	1	1.11869	3.65797e-16	1	0.764986	1.21512e-07	-1	-0.353702	0.0342837
ENSMUSG00000006930	Hap1	11	100347327	100356128	8802	-	protein_coding	1	0.27619	0.177769	-1	-0.878486	1.22068e-07	-1	-1.15468	9.63331e-13
ENSMUSG00000001027	Scn4a	11	106318592	106353288	34697	-	protein_coding	-1	-0.699501	0.0183563	-1	-1.44719	1.28025e-07	-1	-0.747693	0.0194396
ENSMUSG00000018428	Akap1	11	88830792	88864586	33795	-	protein_coding	-1	-1.01712	1.58784e-13	-1	-0.755419	1.29688e-07	1	0.261697	0.15375
ENSMUSG00000002068	Ccne1	7	38097984	38107534	9551	-	protein_coding	-1	-0.823467	1.92719e-11	-1	-0.667971	1.31455e-07	1	0.155496	0.381472
ENSMUSG00000105906	Iglc1	16	19061618	19062071	454	-	IG_C_gene	-1	-2.06214	3.57345e-08	-1	-1.99742	1.37307e-07	1	0.0647198	0.933494
ENSMUSG00000031024	Denn2b	7	109523911	109703605	179695	-	protein_coding	-1	-1.75852	6.66819e-09	-1	-1.63327	1.37596e-07	1	0.125252	0.829644
ENSMUSG00000022637	Cblb	16	52031225	52208048	176824	+	protein_coding	1	0.718439	3.65925e-07	1	0.744198	1.49302e-07	1	0.0257591	0.927606
ENSMUSG00000006587	Snai3	8	122454208	122460733	6526	-	protein_coding	-1	-0.650171	0.0442842	-1	-1.52132	1.4993e-07	-1	-0.871152	0.00830928
ENSMUSG00000074220	Zfp382	7	30121942	30134950	13009	+	protein_coding	-1	-0.800809	0.000152451	-1	-1.07613	1.50088e-07	-1	-0.275318	0.329413
ENSMUSG00000030315	Vgll4	6	114860628	114969994	109367	-	protein_coding	1	0.498188	0.000882578	1	0.741795	1.55653e-07	1	0.243608	0.174781
ENSMUSG00000017802	Retreg3	11	101096322	101119893	23572	-	protein_coding	-1	-0.13134	0.50424	-1	-0.685538	1.55653e-07	-1	-0.554198	5.42094e-05
ENSMUSG00000017830	Dhx58	11	100694884	100704271	9388	-	protein_coding	1	0.89324	4.86134e-07	-1	-0.964006	1.61461e-07	-1	-1.85725	4.03589e-27
ENSMUSG00000024778	Fas	19	34290666	34327772	37107	+	protein_coding	-1	-0.272661	0.679278	1	1.9773	1.63013e-07	1	2.24996	2.3863e-09
ENSMUSG00000043460	Elfn2	15	78667331	78718771	51441	-	protein_coding	-1	-0.435846	0.382722	-1	-1.9208	1.65431e-07	-1	-1.48495	0.000138478
ENSMUSG00000042834	Nrep	18	33437019	33464029	27011	-	protein_coding	1	0.374606	0.195113	1	1.15214	1.8746e-07	1	0.777531	0.00102731
ENSMUSG00000032435	Dync1li1	9	114688790	114724302	35513	+	protein_coding	1	0.508391	0.000262857	1	0.69504	2.03377e-07	1	0.186649	0.299315
ENSMUSG00000027002	Nckap1	2	80500512	80581380	80869	-	protein_coding	-1	-1.48688	4.01991e-06	-1	-1.68423	2.16057e-07	-1	-0.197353	0.722455
ENSMUSG00000025352	Gdf11	10	128882295	128891718	9424	-	protein_coding	-1	-1.0586	3.84579e-06	-1	-1.19534	2.2496e-07	-1	-0.136742	0.73
ENSMUSG00000020788	Atp2a3	11	72961169	72993044	31876	+	protein_coding	1	1.07951	4.46074e-14	1	0.773258	2.27308e-07	-1	-0.306256	0.0915542
ENSMUSG00000024665	Fads2	19	10062765	10101746	38982	-	protein_coding	-1	-0.192866	0.392405	-1	-0.833993	2.275e-07	-1	-0.641128	0.00017638
ENSMUSG00000002341	Ncan	8	70093085	70120873	27789	-	protein_coding	1	0.841397	0.000168872	-1	-1.18927	2.30539e-07	-1	-2.03067	5.48625e-21
ENSMUSG00000017760	Ctsa	2	164832873	164841032	8160	+	protein_coding	-1	-0.162773	0.432046	-1	-0.745031	2.33147e-07	-1	-0.582258	0.000130772
ENSMUSG00000005465	Il27ra	8	84030294	84042589	12296	-	protein_coding	-1	-0.588518	0.00932681	-1	-1.08452	2.47743e-07	-1	-0.496	0.0490795
ENSMUSG00000020684	Rasl10b	11	83409137	83421039	11903	+	protein_coding	1	0.148358	0.720413	-1	-1.278	2.47891e-07	-1	-1.42636	7.42862e-09
ENSMUSG00000030605	Mfge8	7	79133768	79149060	15293	-	protein_coding	-1	-0.799681	0.00324999	-1	-1.3341	2.48779e-07	-1	-0.534414	0.0958781
ENSMUSG00000029544	Cabp1	5	115168689	115194381	25693	-	protein_coding	-1	-1.57539	8.78417e-07	-1	-1.67428	2.62598e-07	-1	-0.0988979	0.876501
ENSMUSG00000029174	Tbc1d1	5	64156305	64351486	195182	+	protein_coding	1	0.393688	0.00352459	1	0.643411	2.77316e-07	1	0.249724	0.102759
ENSMUSG00000024754	Cemip2	19	21778342	21858360	80019	+	protein_coding	1	0.764733	1.06274e-05	1	0.883273	2.835e-07	1	0.118539	0.662154
ENSMUSG00000105547	Iglc3	16	19065230	19065681	452	-	IG_C_gene	-1	-1.24926	5.67923e-11	-1	-1.0104	2.8892e-07	1	0.238859	0.407153
ENSMUSG00000032028	Nxpe2	9	48318006	48353454	35449	-	protein_coding	1	0.109458	0.677578	-1	-0.797864	3.00758e-07	-1	-0.907321	4.42194e-09
ENSMUSG00000029313	Aff1	5	103692374	103855322	162949	+	protein_coding	1	0.112935	0.600881	1	0.681934	3.0274e-07	1	0.568999	4.10411e-05
ENSMUSG00000042425	Frmpd3	X	140342263	140435467	93205	+	protein_coding	-1	-1.92922	2.51127e-07	-1	-1.91735	3.15721e-07	1	0.0118661	0.988568
ENSMUSG00000032198	Dock6	9	21799860	21852635	52776	-	protein_coding	-1	-0.369239	0.09852	-1	-0.954964	3.27758e-07	-1	-0.585725	0.00478527
ENSMUSG00000006235	Epor	9	21958897	21963506	4610	-	protein_coding	-1	-0.800734	0.0019511	-1	-1.26603	3.35822e-07	-1	-0.465299	0.140283
ENSMUSG00000007872	Id3	4	136143497	136145755	2259	+	protein_coding	1	0.0978057	0.782404	1	0.962796	3.41076e-07	1	0.86499	8.6594e-06
ENSMUSG00000005125	Ndrg1	15	66929318	66969640	40323	-	protein_coding	-1	-1.07513	0.00759387	-1	-1.9029	3.86898e-07	-1	-0.827767	0.067289
ENSMUSG00000050390	C77080	4	129219578	129261404	41827	-	protein_coding	1	0.0981418	0.767598	-1	-0.96046	3.88539e-07	-1	-1.0586	2.13283e-08
ENSMUSG00000027947	Il6ra	3	89864059	89913196	49138	-	protein_coding	1	1.2164	7.05244e-20	-1	-0.748389	3.9195e-07	-1	-1.96479	2.33976e-48
ENSMUSG00000029919	Hpgds	6	65117293	65144908	27616	-	protein_coding	-1	-1.85822	1.38305e-07	-1	-1.81764	4.08135e-07	1	0.0405778	0.958305
ENSMUSG00000026004	Kansl1l	1	66719248	66817562	98315	-	protein_coding	1	0.562735	0.00364339	1	0.909955	4.1119e-07	1	0.347219	0.114753
ENSMUSG00000022421	Nptxr	15	79786351	79804766	18416	-	protein_coding	1	0.540803	0.00579144	-1	-0.952224	4.56911e-07	-1	-1.49303	8.4827e-17
ENSMUSG00000034833	Tespa1	10	130322870	130364111	41242	+	protein_coding	-1	-0.524492	0.00879358	1	0.892123	4.75191e-07	1	1.41661	2.73435e-16
ENSMUSG00000008153	Clstn3	6	124430581	124464794	34214	-	protein_coding	-1	-0.63325	0.0560565	-1	-1.49171	4.87086e-07	-1	-0.858459	0.0112553
ENSMUSG00000029314	Gpat3	5	100845713	100899102	53390	+	protein_coding	-1	-0.516194	0.088964	-1	-1.32273	5.06762e-07	-1	-0.806537	0.00643614
ENSMUSG00000002325	Irf9	14	55603571	55610030	6460	+	protein_coding	1	0.591477	4.39345e-05	-1	-0.724694	5.44722e-07	-1	-1.31617	3.3332e-22
ENSMUSG00000029449	Rhof	5	123103044	123132692	29649	-	protein_coding	1	1.31489	1.93759e-15	1	0.881298	5.55897e-07	-1	-0.433595	0.0291827
ENSMUSG00000111971	Gm48678	12	4595340	4655888	60549	-	antisense	1	0.568191	0.00378578	1	0.913751	5.60695e-07	1	0.34556	0.124642
ENSMUSG00000026185	Igfbp5	1	72857932	72874884	16953	-	protein_coding	-1	-1.86537	9.15797e-07	-1	-1.91658	5.60953e-07	-1	-0.0512085	0.947796
ENSMUSG00000044350	Lacc1	14	77024200	77036904	12705	-	protein_coding	1	0.463216	0.00386489	1	0.745028	5.83492e-07	1	0.281811	0.123902
ENSMUSG00000047867	Gimap6	6	48701582	48708225	6644	-	protein_coding	1	0.528018	0.0040443	1	0.851745	5.88449e-07	1	0.323727	0.121171
ENSMUSG00000023055	Calcoco1	15	102706777	102722178	15402	-	protein_coding	1	0.0911111	0.75657	-1	-0.824728	6.2554e-07	-1	-0.915839	2.76221e-08
ENSMUSG00000002602	Axl	7	25757273	25788705	31433	-	protein_coding	-1	-2.15711	9.71051e-09	-1	-1.91259	7.07074e-07	1	0.244514	0.697499
ENSMUSG00000022602	Arc	15	74669083	74672570	3488	-	protein_coding	-1	-0.478166	0.33796	-1	-1.85584	7.364e-07	-1	-1.37768	0.000579376
ENSMUSG00000063455	D630045J12Rik	6	38123174	38254009	130836	-	protein_coding	-1	-2.17032	8.99637e-15	-1	-1.42744	7.39542e-07	1	0.742881	0.0360908
ENSMUSG00000032035	Ets1	9	32636221	32757820	121600	+	protein_coding	1	0.355333	0.0133064	1	0.643532	7.50367e-07	1	0.288199	0.0618546
ENSMUSG00000029671	Wnt16	6	22288227	22298522	10296	+	protein_coding	-1	-2.33272	1.14147e-13	-1	-1.595	7.57927e-07	1	0.737725	0.0717613
ENSMUSG00000064373	Selenop	15	3268547	3280508	11962	+	protein_coding	1	0.754498	0.106822	1	1.90717	7.79211e-07	1	1.15267	0.00690829
ENSMUSG00000020396	Nefh	11	4938754	4948064	9311	-	protein_coding	-1	-0.783005	7.35007e-10	-1	-0.649128	7.90335e-07	1	0.133878	0.484906
ENSMUSG00000029369	Afm	5	90518932	90553543	34612	+	protein_coding	1	1.7397	7.11372e-06	1	1.90796	7.90335e-07	1	0.168251	0.80222
ENSMUSG00000096847	Tmem151b	17	45541952	45549677	7726	-	protein_coding	-1	-0.923181	0.0212572	-1	-1.80782	8.00083e-07	-1	-0.884642	0.03978
ENSMUSG00000036185	Sapcd1	17	35025959	35028016	2058	-	protein_coding	1	0.756256	0.000330346	1	1.0025	8.01962e-07	1	0.246248	0.376819
ENSMUSG00000034708	Grn	11	102430315	102437048	6734	+	protein_coding	1	0.014224	0.966907	-1	-0.748972	8.57211e-07	-1	-0.763196	6.02846e-07
ENSMUSG00000037846	Rtkn2	10	67979570	68059740	80171	+	protein_coding	1	0.485624	0.00981847	1	0.843872	8.82425e-07	1	0.358248	0.0810036
ENSMUSG00000027075	Slc43a1	2	84838850	84863594	24745	+	protein_coding	1	0.86861	2.54878e-09	1	0.74108	8.88821e-07	-1	-0.12753	0.573338
ENSMUSG00000029765	Plxna4	6	32144268	32588192	443925	-	protein_coding	1	0.233154	0.666136	1	1.53744	8.88821e-07	1	1.30429	5.74984e-05
ENSMUSG00000064210	Ano6	15	95790843	95974751	183909	+	protein_coding	1	1.24412	1.07064e-14	1	0.839471	8.90317e-07	-1	-0.404651	0.0384718
ENSMUSG00000043895	S1pr2	9	20962361	20976781	14421	-	protein_coding	-1	-0.461027	0.0609604	-1	-1.06822	9.03524e-07	-1	-0.607196	0.0146736
ENSMUSG00000039385	Cdh6	15	13028701	13173675	144975	-	protein_coding	1	0.357955	0.54621	1	1.86267	9.25428e-07	1	1.50472	0.000146284
ENSMUSG00000081723	Gm15931	7	4274189	4282645	8457	+	unprocessed_pseudogene	1	1.29789	9.47974e-09	1	1.14853	9.57797e-07	-1	-0.149355	0.681182
ENSMUSG00000031398	Plxna3	X	74329066	74344689	15624	+	protein_coding	-1	-0.301273	0.152784	-1	-0.833673	1.02025e-06	-1	-0.5324	0.00454683
ENSMUSG00000097290	1300002E11Rik	16	21794318	21809040	14723	+	lincRNA	-1	-0.931083	1.91383e-07	-1	-0.892891	1.04764e-06	1	0.0381923	0.916892
ENSMUSG00000030313	Dennd5b	6	148988071	149101680	113610	-	protein_coding	-1	-0.235063	0.256076	1	0.760731	1.11194e-06	1	0.995794	6.82345e-11
ENSMUSG00000075602	Ly6a	15	74994877	74998031	3155	-	protein_coding	-1	-0.84664	0.0587098	-1	-1.8829	1.11829e-06	-1	-1.03626	0.0181295
ENSMUSG00000024235	Map3k8	18	4331327	4353015	21689	-	protein_coding	1	1.14614	1.73494e-07	1	1.09077	1.18068e-06	-1	-0.0553656	0.894705
ENSMUSG00000021687	Scamp1	13	94201310	94285857	84548	-	protein_coding	-1	-0.936002	2.58e-10	-1	-0.746459	1.22451e-06	1	0.189543	0.378764
ENSMUSG00000025809	Itgb1	8	128685654	128733200	47547	+	protein_coding	-1	-1.09227	1.91889e-13	-1	-0.75768	1.23138e-06	1	0.334586	0.0728588
ENSMUSG00000034781	Gna11	10	81528724	81545190	16467	-	protein_coding	-1	-0.242861	0.370717	-1	-0.956572	1.2968e-06	-1	-0.713711	0.000698595
ENSMUSG00000058587	Tmod3	9	75497707	75559657	61951	-	protein_coding	-1	-0.672761	1.22213e-05	-1	-0.742312	1.32407e-06	-1	-0.0695511	0.793779
ENSMUSG00000052609	Plekhg3	12	76530891	76580488	49598	+	protein_coding	1	1.03141	5.09993e-05	1	1.21419	1.3549e-06	1	0.182786	0.631239
ENSMUSG00000009772	Nuak2	1	132316126	132333488	17363	+	protein_coding	1	1.553	1.2307e-20	1	0.879372	1.35918e-06	-1	-0.67363	0.000257255
ENSMUSG00000020844	Nxn	11	76257198	76399140	141943	-	protein_coding	-1	-0.486978	0.0440728	-1	-1.0431	1.36001e-06	-1	-0.556124	0.0257856
ENSMUSG00000030724	Cd19	7	126408450	126414889	6440	-	protein_coding	1	0.687931	3.38e-09	1	0.580563	1.36543e-06	-1	-0.107369	0.547339
ENSMUSG00000056665	Them6	15	74721204	74724639	3436	+	protein_coding	-1	-0.619821	0.0130112	-1	-1.11992	1.36625e-06	-1	-0.500095	0.0745053
ENSMUSG00000091649	Phf11b	14	59320964	59341351	20388	-	protein_coding	1	0.0466414	0.936239	-1	-1.38204	1.39836e-06	-1	-1.42869	7.09129e-07
ENSMUSG00000039046	Usp6nl	2	6322667	6446390	123724	+	protein_coding	1	0.380359	0.0191238	1	0.70388	1.4007e-06	1	0.323521	0.0598504
ENSMUSG00000062661	Ncs1	2	31245823	31295989	50167	+	protein_coding	-1	-0.364532	0.169093	-1	-1.04633	1.49217e-06	-1	-0.681797	0.00455617
ENSMUSG00000018401	Mtmr4	11	87592162	87616302	24141	+	protein_coding	-1	-0.180487	0.284975	-1	-0.611158	1.49217e-06	-1	-0.430671	0.0015867
ENSMUSG00000029673	Auts2	5	131437333	132543344	1106012	-	protein_coding	-1	-0.194159	0.782026	1	1.86163	1.49603e-06	1	2.05579	7.83508e-08
ENSMUSG00000020232	Hmg20b	10	81346048	81350480	4433	-	protein_coding	-1	-0.616838	0.000303016	-1	-0.80601	1.50916e-06	-1	-0.189172	0.429999
ENSMUSG00000034109	Golim4	3	75875084	75956949	81866	-	protein_coding	-1	-0.988441	1.95346e-07	-1	-0.936696	1.51725e-06	1	0.0517442	0.892276
ENSMUSG00000043243	Fam129c	8	71597648	71607936	10289	+	protein_coding	1	1.04269	4.50195e-16	1	0.659352	1.55097e-06	-1	-0.383335	0.011467
ENSMUSG00000034902	Pip5k1c	10	81292963	81319973	27011	+	protein_coding	-1	-0.140671	0.540741	-1	-0.718274	1.56489e-06	-1	-0.577603	0.000226366
ENSMUSG00000029298	Gbp9	5	105077630	105139539	61910	-	protein_coding	1	0.419008	0.366296	-1	-1.71382	1.56965e-06	-1	-2.13282	8.98401e-10
ENSMUSG00000027368	Dusp2	2	127336159	127338376	2218	+	protein_coding	1	0.514676	0.00129805	1	0.730977	1.57746e-06	1	0.2163	0.281977
ENSMUSG00000038612	Mcl1	3	95658788	95663176	4389	+	protein_coding	1	0.512132	0.000469847	1	0.677858	1.58071e-06	1	0.165726	0.398079
ENSMUSG00000062300	Nectin2	7	19716644	19750483	33840	-	protein_coding	-1	-0.204803	0.408799	-1	-0.851066	1.58732e-06	-1	-0.646263	0.00061012
ENSMUSG00000055027	Smyd1	6	71213940	71322233	108294	-	protein_coding	-1	-0.478786	0.096262	-1	-1.199	1.59248e-06	-1	-0.720212	0.0108625
ENSMUSG00000026959	Grin1	2	25291181	25319187	28007	-	protein_coding	1	0.194607	0.603258	-1	-1.1587	1.59328e-06	-1	-1.35331	1.3794e-08
ENSMUSG00000018001	Cyth3	5	143622447	143710250	87804	+	protein_coding	1	0.585921	0.000232049	-1	-0.772419	1.60857e-06	-1	-1.35834	1.91542e-19
ENSMUSG00000031642	Sh3rf1	8	61223872	61396071	172200	+	protein_coding	-1	-0.951808	3.17278e-07	-1	-0.912479	1.68764e-06	1	0.0393288	0.918046
ENSMUSG00000078439	Smim24	10	81393051	81395392	2342	+	protein_coding	1	2.32329	1.63934e-27	1	1.13524	1.70037e-06	-1	-1.18805	1.14256e-07
ENSMUSG00000040653	Ppp1r14c	10	3366057	3464975	98919	+	protein_coding	-1	-0.0485791	0.920226	1	1.05531	1.70644e-06	1	1.10389	7.367e-07
ENSMUSG00000032015	Pou2f3	9	43123939	43210369	86431	-	protein_coding	-1	-2.39952	7.40675e-12	-1	-1.73704	1.71075e-06	1	0.662476	0.158674
ENSMUSG00000020717	Pecam1	11	106654217	106750628	96412	-	protein_coding	1	1.35308	9.38251e-20	1	0.771559	1.8006e-06	-1	-0.581521	0.000478161
ENSMUSG00000049086	Bmyc	2	25706739	25707721	983	+	protein_coding	-1	-0.696735	0.0147951	-1	-1.27284	1.80875e-06	-1	-0.576105	0.0744064
ENSMUSG00000086549	Gm13648	4	156052715	156059802	7088	-	processed_transcript	1	2.19501	1.07187e-11	1	1.63274	1.90454e-06	-1	-0.562273	0.166199
ENSMUSG00000035473	Galm	17	80127471	80185101	57631	+	protein_coding	1	0.0526862	0.948877	1	1.83184	1.91156e-06	1	1.77915	4.79781e-06
ENSMUSG00000019467	Arhgef25	10	127182525	127190083	7559	-	protein_coding	-1	-0.516614	0.125308	-1	-1.36715	1.95535e-06	-1	-0.850538	0.00827226
ENSMUSG00000023243	Kcnk5	14	20140057	20181809	41753	-	protein_coding	-1	-0.37046	0.0122317	-1	-0.644491	1.96058e-06	-1	-0.274031	0.0942173
ENSMUSG00000050288	Fzd2	11	102604396	102608058	3663	+	protein_coding	-1	-0.266959	0.52568	-1	-1.38338	1.96771e-06	-1	-1.11643	0.000283874
ENSMUSG00000025190	Got1	19	43499752	43524605	24854	-	protein_coding	-1	-0.777993	1.70851e-08	-1	-0.676293	2.01272e-06	1	0.101699	0.654129
ENSMUSG00000041112	Elmo1	13	20090596	20608353	517758	+	protein_coding	-1	-0.102199	0.635884	1	0.622404	2.01272e-06	1	0.724603	2.34182e-08
ENSMUSG00000032561	Acpp	9	104288251	104337748	49498	-	protein_coding	1	1.60958	3.26449e-05	1	1.82313	2.08318e-06	1	0.213552	0.731929
ENSMUSG00000040213	Kyat3	3	142701051	142746870	45820	+	protein_coding	1	0.619404	4.86777e-05	1	0.716365	2.0898e-06	1	0.096961	0.687822
ENSMUSG00000036591	Arhgap21	2	20847919	20968881	120963	-	protein_coding	1	0.225248	0.160001	1	0.608359	2.28203e-06	1	0.383112	0.00687874
ENSMUSG00000070305	Mpzl3	9	45055186	45077436	22251	+	protein_coding	-1	-0.864377	0.000185458	-1	-1.08528	2.3496e-06	-1	-0.220906	0.522448
ENSMUSG00000020023	Tmcc3	10	94311949	94590956	279008	+	protein_coding	1	0.35665	0.0943687	1	0.839424	2.39065e-06	1	0.482774	0.015195
ENSMUSG00000018381	Abi3	11	95830074	95842476	12403	-	protein_coding	1	1.16593	5.83498e-13	1	0.810288	2.44431e-06	-1	-0.355639	0.0781472
ENSMUSG00000031109	Enox2	X	49009707	49288259	278553	-	protein_coding	1	0.570789	0.00909967	1	0.945888	2.46712e-06	1	0.375099	0.122357
ENSMUSG00000028381	Ugcg	4	59189257	59222833	33577	+	protein_coding	1	0.33824	0.0384382	1	0.676765	2.47328e-06	1	0.338526	0.041587
ENSMUSG00000032000	Birc3	9	7848699	7873186	24488	-	protein_coding	1	0.677655	9.68483e-07	1	0.66233	2.49922e-06	-1	-0.0153249	0.958007
ENSMUSG00000026478	Lamc1	1	153218922	153332786	113865	-	protein_coding	-1	-0.589949	0.000228792	-1	-0.738846	2.61435e-06	-1	-0.148897	0.522353
ENSMUSG00000020083	Fam241b	10	62107655	62143920	36266	-	protein_coding	1	1.34669	3.89039e-09	1	1.1239	2.6298e-06	-1	-0.222792	0.508119
ENSMUSG00000037606	Osbpl5	7	143688762	143756985	68224	-	protein_coding	1	0.121275	0.848995	-1	-1.6068	2.80176e-06	-1	-1.72807	4.36196e-07
ENSMUSG00000034126	Pomt2	12	87106861	87147968	41108	-	protein_coding	-1	-1.05757	1.00616e-09	-1	-0.841694	2.99859e-06	1	0.215879	0.398824
ENSMUSG00000005447	Pafah1b3	7	25295049	25297986	2938	-	protein_coding	1	1.22859	3.13903e-17	1	0.727151	3.19757e-06	-1	-0.501435	0.00274705
ENSMUSG00000006423	C330007P06Rik	X	36823737	36874111	50375	-	protein_coding	-1	-0.7591	4.79251e-06	-1	-0.781889	3.23999e-06	-1	-0.0227882	0.946858
ENSMUSG00000032186	Tmod2	9	75565621	75611325	45705	-	protein_coding	-1	-0.105389	0.765784	1	0.892603	3.29154e-06	1	0.997992	1.96504e-07
ENSMUSG00000026357	Rgs18	1	144752683	144775435	22753	-	protein_coding	1	0.825339	0.0699935	1	1.81139	3.30872e-06	1	0.986053	0.0252588
ENSMUSG00000028270	Gbp2	3	142620602	142638008	17407	+	protein_coding	1	0.998168	1.53307e-09	1	0.803569	3.3151e-06	-1	-0.194599	0.412844
ENSMUSG00000024533	Spire1	18	67488209	67610790	122582	-	protein_coding	-1	-0.220964	0.223845	-1	-0.662412	3.36276e-06	-1	-0.441448	0.00460703
ENSMUSG00000022765	Snap29	16	17405986	17430827	24842	+	protein_coding	1	0.945408	1.35067e-12	1	0.656639	3.37792e-06	-1	-0.288769	0.0850396
ENSMUSG00000024647	Cbln2	18	86711110	86718283	7174	+	protein_coding	1	0.190464	0.773501	1	1.65892	3.72629e-06	1	1.46846	7.0514e-05
ENSMUSG00000052135	Foxo6	4	120267079	120287349	20271	-	protein_coding	-1	-0.315207	0.345062	1	1.08826	3.8025e-06	1	1.40347	2.07898e-09
ENSMUSG00000024843	Chka	19	3851773	3894369	42597	+	protein_coding	-1	-0.492528	0.000558502	-1	-0.642343	3.80649e-06	-1	-0.149814	0.44898
ENSMUSG00000001313	Rnd2	11	101464999	101471853	6855	+	protein_coding	-1	-0.226825	0.645379	-1	-1.44953	3.84789e-06	-1	-1.22271	0.000192457
ENSMUSG00000026610	Esrrg	1	187608791	188214885	606095	+	protein_coding	-1	-0.137657	0.829357	1	1.4857	3.84891e-06	1	1.62335	5.07862e-07
ENSMUSG00000030199	Etv6	6	134035700	134270158	234459	+	protein_coding	-1	-0.572086	0.0005662	-1	-0.749802	3.88664e-06	-1	-0.177715	0.44412
ENSMUSG00000068874	Selenbp1	3	94933056	94944758	11703	+	protein_coding	1	0.973037	7.88117e-05	1	1.12465	4.01471e-06	1	0.151615	0.693855
ENSMUSG00000036246	Gmip	8	69808679	69821870	13192	+	protein_coding	1	0.629451	1.82285e-06	1	0.618205	4.0157e-06	-1	-0.0112464	0.968805
ENSMUSG00000042532	Golga7b	19	42247574	42270348	22775	+	protein_coding	1	1.23491	2.71827e-07	1	1.14132	4.06086e-06	-1	-0.0935897	0.824354
ENSMUSG00000057531	Dtnbp1	13	44922075	45002147	80073	-	protein_coding	-1	-0.612008	0.0027076	-1	-0.902233	4.17174e-06	-1	-0.290225	0.263373
ENSMUSG00000032380	Dapk2	9	66158223	66272242	114020	+	protein_coding	1	0.82953	1.53513e-05	1	0.88651	4.22839e-06	1	0.0569803	0.871814
ENSMUSG00000038375	Trp53inp2	2	155381059	155389850	8792	+	protein_coding	-1	-1.10203	3.32596e-08	-1	-0.94913	4.23063e-06	1	0.1529	0.641284
ENSMUSG00000030084	Plxna1	6	89316314	89362620	46307	-	protein_coding	-1	-1.84413	1.20005e-07	-1	-1.6465	4.26264e-06	1	0.19763	0.745313
ENSMUSG00000006527	Sfmbt1	14	30714849	30822721	107873	+	protein_coding	1	0.563837	8.24921e-05	1	0.651372	4.26264e-06	1	0.0875356	0.700928
ENSMUSG00000047139	Cd24a	10	43578284	43584265	5982	+	protein_coding	1	0.367188	0.0810087	1	0.82242	4.26264e-06	1	0.455231	0.024387
ENSMUSG00000028545	Bend5	4	111415006	111460298	45293	+	protein_coding	1	0.111485	0.762103	1	0.924124	4.26264e-06	1	0.812639	9.27417e-05
ENSMUSG00000019312	Grb7	11	98446394	98455373	8980	+	protein_coding	1	1.72193	5.40508e-13	1	1.17697	4.28031e-06	-1	-0.544962	0.0598491
ENSMUSG00000051790	Nlgn2	11	69823122	69837784	14663	-	protein_coding	-1	-0.238208	0.256076	-1	-0.743164	4.30583e-06	-1	-0.504957	0.00410491
ENSMUSG00000079355	Ackr4	9	104084157	104126933	42777	-	protein_coding	1	1.16653	0.00419882	1	1.75572	4.32754e-06	1	0.589195	0.222506
ENSMUSG00000031431	Tsc22d3	X	140539528	140600659	61132	-	protein_coding	1	1.01858	2.62594e-11	1	0.742399	4.36117e-06	-1	-0.276184	0.165315
ENSMUSG00000004098	Col5a3	9	20770050	20815067	45018	-	protein_coding	-1	-0.857564	0.0274851	-1	-1.64145	4.429e-06	-1	-0.783885	0.0662826
ENSMUSG00000074342	I830077J02Rik	3	105924358	105932664	8307	-	protein_coding	1	1.01817	8.69613e-10	1	0.802036	4.55087e-06	-1	-0.216135	0.351974
ENSMUSG00000112160	BC024063	10	82083353	82111216	27864	+	protein_coding	1	0.242546	0.699339	1	1.6394	4.6609e-06	1	1.39686	0.000163056
ENSMUSG00000036957	Lrfn3	7	30355489	30362772	7284	-	protein_coding	-1	-0.103956	0.842284	-1	-1.2885	4.6609e-06	-1	-1.18455	4.43433e-05
ENSMUSG00000037826	Ppm1k	6	57506502	57535468	28967	-	protein_coding	1	0.589164	0.00032755	1	0.732507	4.67276e-06	1	0.143343	0.541152
ENSMUSG00000089715	Cbx6	15	79823896	79834688	10793	-	protein_coding	-1	-0.317834	0.0236664	-1	-0.581328	4.68061e-06	-1	-0.263494	0.0820116
ENSMUSG00000041187	Prkd2	7	16842902	16870464	27563	+	protein_coding	1	1.11426	2.30703e-15	1	0.690688	4.74688e-06	-1	-0.423568	0.0104473
ENSMUSG00000021356	Irf4	13	30749226	30766976	17751	+	protein_coding	-1	-1.05333	8.39112e-14	-1	-0.683834	4.74688e-06	1	0.369496	0.0326544
ENSMUSG00000031700	Gpt2	8	85492576	85527560	34985	+	protein_coding	-1	-0.124881	0.613402	-1	-0.717195	4.7774e-06	-1	-0.592314	0.000311344
ENSMUSG00000009035	Tmem184b	15	79360684	79403569	42886	-	protein_coding	-1	-0.314572	0.201267	-1	-0.904531	4.85119e-06	-1	-0.589958	0.00693486
ENSMUSG00000029823	Luc7l2	6	38551334	38609470	58137	+	protein_coding	1	0.487463	0.00624121	1	0.760034	4.89105e-06	1	0.272571	0.194113
ENSMUSG00000034872	Gipc3	10	81335265	81343266	8002	-	protein_coding	-1	-0.227448	0.380122	-1	-0.879465	4.94765e-06	-1	-0.652017	0.00163869
ENSMUSG00000057554	Lgals8	13	12439415	12464944	25530	-	protein_coding	-1	-0.30608	0.0634305	-1	-0.655035	5.16183e-06	-1	-0.348955	0.0349505
ENSMUSG00000028076	Cd1d1	3	86995834	86999441	3608	-	protein_coding	1	0.752072	0.000833894	1	0.98869	5.21296e-06	1	0.236617	0.42967
ENSMUSG00000021057	Akap5	12	76324891	76334153	9263	+	protein_coding	-1	-0.0630068	0.879916	-1	-0.986885	5.34883e-06	-1	-0.923878	3.40803e-05
ENSMUSG00000019982	Myb	10	21124935	21160984	36050	-	protein_coding	-1	-0.762396	4.21973e-06	-1	-0.764781	5.36225e-06	-1	-0.00238437	0.99541
ENSMUSG00000044456	Rin3	12	102283048	102390855	107808	+	protein_coding	1	1.64058	3.46734e-20	1	0.888124	5.41338e-06	-1	-0.752459	0.00012761
ENSMUSG00000037337	Map4k1	7	28982050	29003279	21230	+	protein_coding	-1	-0.42433	0.00103727	-1	-0.565008	5.83835e-06	-1	-0.140679	0.417002
ENSMUSG00000069114	Zbtb10	3	9250602	9285333	34732	+	protein_coding	1	0.027119	0.950658	1	0.912553	6.15308e-06	1	0.885434	1.66361e-05
ENSMUSG00000016933	Plcg1	2	160731300	160775760	44461	+	protein_coding	-1	-0.572613	0.00211658	-1	-0.813694	6.16966e-06	-1	-0.24108	0.323242
ENSMUSG00000038007	Acer2	4	86874396	86934822	60427	+	protein_coding	-1	-1.25843	6.1349e-08	-1	-1.08689	6.21816e-06	1	0.171544	0.663338
ENSMUSG00000024975	Pdcd4	19	53892231	53929860	37630	+	protein_coding	1	0.907211	1.83285e-07	1	0.80834	6.26153e-06	-1	-0.098871	0.735261
ENSMUSG00000101462	Gm3052	1	34415050	34417986	2937	-	transcribed_processed_pseudogene	1	1.08763	0.00156403	1	1.48182	6.28832e-06	1	0.394184	0.362789
ENSMUSG00000025579	Gaa	11	119267887	119285454	17568	+	protein_coding	-1	-0.0654649	0.818261	-1	-0.684591	6.32315e-06	-1	-0.619126	7.21521e-05
ENSMUSG00000024353	Mzb1	18	35647267	35649367	2101	-	protein_coding	1	3.45407	1.94874e-83	-1	-1.08203	6.32458e-06	-1	-4.5361	1.56612e-110
ENSMUSG00000079419	Ms4a6c	19	11469366	11482192	12827	+	protein_coding	-1	-2.62564	3.92067e-28	-1	-1.10481	6.33005e-06	1	1.52082	5.73205e-09
ENSMUSG00000005087	Cd44	2	102811141	102901665	90525	-	protein_coding	-1	-1.74086	3.1689e-39	-1	-0.650313	6.41895e-06	1	1.09054	5.55834e-15
ENSMUSG00000073987	Ggh	4	20042052	20066750	24699	+	protein_coding	-1	-1.70668	9.26338e-19	-1	-0.924918	6.54481e-06	1	0.781765	0.000400309
ENSMUSG00000038301	Snx10	6	51523901	51590679	66779	+	protein_coding	-1	-1.00976	4.13105e-08	-1	-0.858633	6.71912e-06	1	0.151129	0.608938
ENSMUSG00000110569	Gm18860	8	71704205	71704968	764	-	processed_pseudogene	-1	-0.644943	0.00976023	-1	-1.0615	7.04761e-06	-1	-0.416554	0.161858
ENSMUSG00000061533	Cep128	12	90998492	91384409	385918	-	protein_coding	1	0.599592	0.00129769	1	0.804376	7.05343e-06	1	0.204784	0.405653
ENSMUSG00000079659	Tmem243	5	9100668	9160986	60319	+	protein_coding	1	0.155022	0.589399	1	0.812535	7.05343e-06	1	0.657513	0.000520739
ENSMUSG00000013155	Enkd1	8	105703651	105708210	4560	-	protein_coding	-1	-0.773036	0.000731109	-1	-1.01272	7.21003e-06	-1	-0.239685	0.463248
ENSMUSG00000030134	Rasgef1a	6	118011438	118091546	80109	+	protein_coding	-1	-0.0626917	0.928809	-1	-1.55722	7.40579e-06	-1	-1.49452	2.52907e-05
ENSMUSG00000034807	Colgalt1	8	71610998	71624911	13914	+	protein_coding	1	1.05526	2.44557e-15	1	0.641551	7.74555e-06	-1	-0.41371	0.00798875
ENSMUSG00000022969	Il10rb	16	91406164	91425834	19671	+	protein_coding	-1	-0.717108	4.45493e-05	-1	-0.790584	7.81424e-06	-1	-0.073476	0.815762
ENSMUSG00000036181	H1f2	13	23738808	23740367	1560	+	protein_coding	-1	-0.988076	1.96359e-07	-1	-0.877457	7.8153e-06	1	0.110619	0.737085
ENSMUSG00000015027	Galns	8	122578242	122611463	33222	-	protein_coding	-1	-0.124376	0.635884	-1	-0.735164	7.93413e-06	-1	-0.610788	0.000391165
ENSMUSG00000056529	Ptafr	4	132564067	132582683	18617	+	protein_coding	-1	-0.500153	0.282543	-1	-1.63357	8.13278e-06	-1	-1.13341	0.00457265
ENSMUSG00000009246	Trpm5	7	143069153	143094642	25490	-	protein_coding	-1	-0.920796	6.93813e-12	-1	-0.633233	8.38129e-06	1	0.287563	0.0908085
ENSMUSG00000008734	Gprc5b	7	118972047	118995211	23165	-	protein_coding	-1	-1.32668	0.000824883	-1	-1.68818	8.38129e-06	-1	-0.361504	0.499084
ENSMUSG00000071226	Cecr2	6	120666369	120771190	104822	+	protein_coding	1	0.174468	0.396178	-1	-0.658924	9.09074e-06	-1	-0.833392	8.21686e-09
ENSMUSG00000004328	Hif3a	7	17031507	17062427	30921	-	protein_coding	1	1.36866	1.95863e-12	1	0.925033	9.1875e-06	-1	-0.443632	0.0636007
ENSMUSG00000066440	Zfyve26	12	79232346	79296304	63959	-	protein_coding	-1	-0.0758673	0.739085	-1	-0.576299	9.39321e-06	-1	-0.500432	0.000200155
ENSMUSG00000068220	Lgals1	15	78926725	78930465	3741	+	protein_coding	1	0.126296	0.689352	-1	-0.829256	9.42364e-06	-1	-0.955553	2.1777e-07
ENSMUSG00000025402	Nab2	10	127660918	127668568	7651	-	protein_coding	-1	-0.690085	6.49158e-05	-1	-0.768763	9.45714e-06	-1	-0.0786775	0.794117
ENSMUSG00000029581	Fscn1	5	142960343	142973185	12843	+	protein_coding	1	1.57941	4.0418e-21	-1	-0.847912	1.00711e-05	-1	-2.42733	9.51942e-46
ENSMUSG00000056978	Hamp2	7	30922372	30924681	2310	-	protein_coding	1	2.66792	2.59807e-23	-1	-1.53802	1.02307e-05	-1	-4.20595	3.22634e-43
ENSMUSG00000031521	Aga	8	53511727	53523421	11695	+	protein_coding	1	0.376823	0.162226	-1	-1.02396	1.04412e-05	-1	-1.40079	3.34525e-10
ENSMUSG00000086236	5830418P13Rik	9	103423578	103461260	37683	+	antisense	-1	-1.3499	1.21374e-05	-1	-1.38891	1.04912e-05	-1	-0.0390088	0.953558
ENSMUSG00000028266	Lmo4	3	144188530	144205220	16691	-	protein_coding	1	0.571042	0.00165657	1	0.767779	1.07458e-05	1	0.196737	0.411338
ENSMUSG00000024308	Tapbp	17	33915899	33929292	13394	+	protein_coding	1	0.135323	0.478526	-1	-0.579323	1.07679e-05	-1	-0.714647	2.72175e-08
ENSMUSG00000025876	Unc5a	13	54949411	55006018	56608	+	protein_coding	-1	-1.72821	2.15317e-06	-1	-1.62821	1.12186e-05	1	0.100002	0.880676
ENSMUSG00000051735	Rinl	7	28788969	28798963	9995	+	protein_coding	1	0.898156	1.261e-12	1	0.594412	1.12393e-05	-1	-0.303743	0.0508145
ENSMUSG00000031880	Rrad	8	104628070	104631327	3258	-	protein_coding	1	1.70373	1.44231e-11	1	1.19087	1.12918e-05	-1	-0.512863	0.0994358
ENSMUSG00000041954	Tnfrsf18	4	156026164	156028895	2732	+	protein_coding	1	1.47474	2.20278e-11	1	1.03506	1.14295e-05	-1	-0.439672	0.111901
ENSMUSG00000028245	Nsmaf	4	6396207	6454271	58065	-	protein_coding	1	0.450061	0.000457748	1	0.551158	1.1483e-05	1	0.101097	0.59165
ENSMUSG00000042622	Maff	15	79346621	79359076	12456	+	protein_coding	-1	-0.612072	0.0251458	-1	-1.11584	1.20621e-05	-1	-0.503766	0.105266
ENSMUSG00000017167	Cntnap1	11	101170523	101190724	20202	+	protein_coding	-1	-0.533032	0.155126	-1	-1.36846	1.21569e-05	-1	-0.835424	0.0173044
ENSMUSG00000032744	Heyl	4	123233556	123249875	16320	+	protein_coding	1	1.29399	0.000200429	1	1.50393	1.2261e-05	1	0.209933	0.694164
ENSMUSG00000041827	Oasl1	5	114923240	114937915	14676	+	protein_coding	1	1.29863	1.11613e-07	-1	-1.1959	1.22713e-05	-1	-2.49453	9.11638e-24
ENSMUSG00000024429	Gnl1	17	35979851	35989462	9612	+	protein_coding	-1	-0.640779	3.70938e-05	-1	-0.685138	1.24121e-05	-1	-0.0443591	0.880624
ENSMUSG00000039747	Orai2	5	136147459	136170713	23255	-	protein_coding	1	0.115623	0.720413	-1	-0.843726	1.2911e-05	-1	-0.959349	5.15519e-07
ENSMUSG00000023088	Abcc1	16	14361558	14475737	114180	+	protein_coding	-1	-0.963994	2.08945e-08	-1	-0.782282	1.29538e-05	1	0.181712	0.482749
ENSMUSG00000110080	Gm6145	14	105621015	105643725	22711	-	processed_transcript	-1	-2.77119	1.98344e-17	-1	-1.47945	1.29761e-05	1	1.29173	0.000610223
ENSMUSG00000020275	Rel	11	23736847	23770970	34124	-	protein_coding	1	0.172769	0.443672	1	0.687348	1.34649e-05	1	0.514579	0.002141
ENSMUSG00000027951	Adar	3	89715022	89753446	38425	+	protein_coding	1	0.106187	0.607093	-1	-0.572175	1.36815e-05	-1	-0.678362	1.48483e-07
ENSMUSG00000044337	Ackr3	1	90203980	90216751	12772	+	protein_coding	-1	-0.513208	0.00875079	-1	-0.797236	1.38816e-05	-1	-0.284028	0.224563
ENSMUSG00000089876	Tmem102	11	69803603	69805624	2022	-	protein_coding	1	0.619675	0.0110997	-1	-1.04586	1.40324e-05	-1	-1.66554	1.61052e-13
ENSMUSG00000020857	Nme2	11	93949814	93956259	6446	-	protein_coding	1	0.466786	0.0189228	1	0.786324	1.47198e-05	1	0.319538	0.146993
ENSMUSG00000017679	Ttpal	2	163602314	163619013	16700	+	protein_coding	1	0.266285	0.179632	1	0.689404	1.55636e-05	1	0.423119	0.0167883
ENSMUSG00000025912	Mybl1	1	9667415	9700209	32795	-	protein_coding	1	0.682348	0.0183852	1	1.14018	1.55797e-05	1	0.457829	0.152238
ENSMUSG00000053522	Lgals7	7	28863853	28866284	2432	+	protein_coding	-1	-1.83537	2.05971e-08	-1	-1.46974	1.56073e-05	1	0.365632	0.460683
ENSMUSG00000026510	Trp53bp2	1	182409172	182462432	53261	+	protein_coding	1	0.0576863	0.852504	-1	-0.705219	1.5667e-05	-1	-0.762906	2.80357e-06
ENSMUSG00000041164	Zmiz2	11	6389074	6406158	17085	+	protein_coding	-1	-0.415073	0.013266	-1	-0.670369	1.58729e-05	-1	-0.255296	0.188472
ENSMUSG00000040648	Ppip5k2	1	97706048	97770411	64364	-	protein_coding	-1	-0.802731	6.19633e-09	-1	-0.624373	1.63483e-05	1	0.178358	0.362323
ENSMUSG00000039153	Runx2	17	44495987	44814797	318811	-	protein_coding	-1	-2.46915	2.6085e-16	-1	-1.35912	1.67806e-05	1	1.11003	0.00161467
ENSMUSG00000030107	Usp18	6	121245906	121270917	25012	+	protein_coding	1	1.44932	2.35073e-08	-1	-1.24793	1.70264e-05	-1	-2.69724	9.42071e-25
ENSMUSG00000026958	Dpp7	2	25352276	25356359	4084	-	protein_coding	-1	-0.299929	0.258034	-1	-0.907231	1.71607e-05	-1	-0.607301	0.00910314
ENSMUSG00000010047	Hyal2	9	107567945	107572779	4835	+	protein_coding	-1	-0.63862	0.00646356	-1	-0.964334	1.73621e-05	-1	-0.325714	0.26947
ENSMUSG00000020902	Ntn1	11	68209364	68400823	191460	-	protein_coding	-1	-1.42882	0.000220003	-1	-1.6538	1.81661e-05	-1	-0.224977	0.721881
ENSMUSG00000044162	Tnip3	6	65525313	65634040	108728	+	protein_coding	1	1.94614	6.84459e-08	1	1.61571	1.8801e-05	-1	-0.330432	0.534907
ENSMUSG00000023991	Foxp4	17	47867133	47924645	57513	-	protein_coding	-1	-0.496161	0.000407106	-1	-0.592975	1.89991e-05	-1	-0.0968139	0.653865
ENSMUSG00000002910	Arrdc2	8	70835129	70839720	4592	-	protein_coding	1	1.17456	1.92001e-11	1	0.804774	1.96853e-05	-1	-0.369783	0.0893426
ENSMUSG00000028385	Snx30	4	59805840	59904737	98898	+	protein_coding	-1	-0.163679	0.373107	-1	-0.5779	1.99708e-05	-1	-0.414221	0.00454373
ENSMUSG00000020279	Il9r	11	32187541	32200279	12739	-	protein_coding	1	1.11518	2.59681e-19	-1	-0.591887	1.99771e-05	-1	-1.70706	3.78546e-43
ENSMUSG00000054499	Dedd2	7	25199915	25220615	20701	-	protein_coding	1	0.24635	0.159253	-1	-0.618706	2.01621e-05	-1	-0.865056	4.92749e-10
ENSMUSG00000037949	Ano10	9	122175874	122294423	118550	-	protein_coding	-1	-0.691318	0.000336693	-1	-0.820027	2.03202e-05	-1	-0.128708	0.675908
ENSMUSG00000086783	Gm14262	2	168289019	168295121	6103	-	lincRNA	1	0.0941641	0.896532	1	1.53956	2.1628e-05	1	1.4454	8.50949e-05
ENSMUSG00000054932	Afp	5	90490737	90508907	18171	+	protein_coding	1	1.20604	2.15183e-05	1	1.22498	2.21082e-05	1	0.0189428	0.974854
ENSMUSG00000027173	Depdc7	2	104721784	104742878	21095	-	protein_coding	1	1.08021	4.87825e-10	1	0.788034	2.21333e-05	-1	-0.292177	0.197944
ENSMUSG00000038354	Ankrd35	3	96670131	96691032	20902	+	protein_coding	1	2.42252	5.05994e-13	1	1.55042	2.22646e-05	-1	-0.872097	0.0240659
ENSMUSG00000042500	Ago4	4	126489541	126533472	43932	-	protein_coding	1	0.117774	0.625429	-1	-0.645957	2.26639e-05	-1	-0.763731	3.17626e-07
ENSMUSG00000032688	Malt1	18	65430938	65479067	48130	+	protein_coding	-1	-0.188169	0.397871	1	0.677412	2.27258e-05	1	0.86558	2.68262e-08
ENSMUSG00000055567	Unc80	1	66468367	66699148	230782	+	protein_coding	1	2.09086	6.57346e-09	1	1.6174	2.29524e-05	-1	-0.473464	0.333394
ENSMUSG00000041959	S100a10	3	93555080	93564643	9564	+	protein_coding	1	1.56196	9.44421e-29	1	0.667065	2.33576e-05	-1	-0.8949	1.54649e-09
ENSMUSG00000072889	Nfxl1	5	72513301	72559684	46384	-	protein_coding	-1	-0.409023	0.0523923	-1	-0.800889	2.37073e-05	-1	-0.391866	0.0816053
ENSMUSG00000022756	Slc7a4	16	17572018	17583214	11197	-	protein_coding	1	0.111735	0.856965	-1	-1.43542	2.39609e-05	-1	-1.54715	4.80925e-06
ENSMUSG00000027624	Epb41l1	2	156420909	156543214	122306	+	protein_coding	1	0.591256	0.0683704	-1	-1.28508	2.49362e-05	-1	-1.87633	7.46894e-11
ENSMUSG00000020941	Map3k14	11	103219762	103267472	47711	-	protein_coding	1	0.908421	6.38181e-08	1	0.74548	2.49718e-05	-1	-0.16294	0.513771
ENSMUSG00000078317	F8a	X	73228291	73230795	2505	+	protein_coding	-1	-0.845966	0.00016394	-1	-0.953561	2.49718e-05	-1	-0.107595	0.780887
ENSMUSG00000037465	Klf10	15	38291463	38300706	9244	-	protein_coding	-1	-0.373984	0.0860821	-1	-0.805249	2.58244e-05	-1	-0.431264	0.052635
ENSMUSG00000032298	Neil1	9	57142800	57148305	5506	-	protein_coding	1	0.14142	0.605025	-1	-0.757514	2.59528e-05	-1	-0.898934	3.49656e-07
ENSMUSG00000108968	Gm45011	7	28226358	28228654	2297	+	TEC	1	0.872609	0.0501026	1	1.66007	2.65416e-05	1	0.787457	0.0922725
ENSMUSG00000041515	Irf8	8	120736358	120756694	20337	+	protein_coding	-1	-0.562103	0.000716759	1	0.672611	2.7291e-05	1	1.23471	2.67507e-16
ENSMUSG00000026872	Zeb2	2	44983632	45117395	133764	-	protein_coding	1	0.619529	0.000185087	1	0.692437	2.87287e-05	1	0.072908	0.793046
ENSMUSG00000039637	Coro7	16	4626133	4679777	53645	-	protein_coding	-1	-0.299585	0.0914606	-1	-0.640855	2.89959e-05	-1	-0.341271	0.053551
ENSMUSG00000024805	Pcgf5	19	36348309	36460970	112662	+	protein_coding	1	0.589304	0.00184782	1	0.766387	2.9184e-05	1	0.177082	0.490738
ENSMUSG00000000282	Mnt	11	74830920	74845725	14806	+	protein_coding	-1	-0.0698342	0.793367	-1	-0.620426	3.11527e-05	-1	-0.550592	0.000334049
ENSMUSG00000004952	Rasa4	5	136083916	136111860	27945	+	protein_coding	1	0.665418	0.0246353	-1	-1.19782	3.13022e-05	-1	-1.86324	4.82951e-12
ENSMUSG00000049624	Slc17a5	9	78536488	78588041	51554	-	protein_coding	-1	-0.801182	2.62965e-05	-1	-0.812411	3.13311e-05	-1	-0.0112296	0.979103
ENSMUSG00000011877	Git1	11	77493562	77507786	14225	+	protein_coding	-1	-0.642095	2.67271e-05	-1	-0.648101	3.14508e-05	-1	-0.0060061	0.985381
ENSMUSG00000078771	Evi2a	11	79526560	79530609	4050	-	protein_coding	1	0.565568	0.000284968	1	0.645341	3.1683e-05	1	0.0797729	0.749763
ENSMUSG00000041124	Msantd4	9	4376562	4386870	10309	+	protein_coding	-1	-1.14383	2.29801e-09	-1	-0.840436	3.18735e-05	1	0.303392	0.25284
ENSMUSG00000022389	Tef	15	81802421	81826863	24443	+	protein_coding	-1	-0.454307	0.0169825	-1	-0.741363	3.19473e-05	-1	-0.287056	0.201711
ENSMUSG00000024371	C2	17	34862604	34898265	35662	-	protein_coding	1	0.736318	8.94678e-05	-1	-0.830506	3.26232e-05	-1	-1.56682	1.05465e-17
ENSMUSG00000032384	Csnk1g1	9	65908924	66045015	136092	+	protein_coding	1	0.59898	8.17904e-05	1	0.635526	3.33158e-05	1	0.0365459	0.898634
ENSMUSG00000002797	Ggct	6	54982580	54992950	10371	-	protein_coding	-1	-0.410876	0.0360515	-1	-0.742412	3.37047e-05	-1	-0.331535	0.126688
ENSMUSG00000042349	Ikbke	1	131254343	131279606	25264	-	protein_coding	1	0.71522	0.00657202	1	1.02969	3.56266e-05	1	0.314468	0.330327
ENSMUSG00000032411	Tfdp2	9	96196275	96323646	127372	+	protein_coding	-1	-0.224957	0.342177	-1	-0.744652	3.5794e-05	-1	-0.519696	0.00806029
ENSMUSG00000000317	Bcl6b	11	70224128	70229798	5671	-	protein_coding	-1	-1.86854	9.27209e-07	-1	-1.63038	3.60105e-05	1	0.238161	0.70764
ENSMUSG00000034724	Cnot6l	5	96070333	96164171	93839	-	protein_coding	1	0.627613	0.000948125	1	0.767812	3.63178e-05	1	0.140198	0.616091
ENSMUSG00000079442	St6galnac4	2	32587095	32599698	12604	+	protein_coding	-1	-1.10215	8.67517e-13	-1	-0.6828	3.65371e-05	1	0.419349	0.0249077
ENSMUSG00000052676	Zmat1	X	134971372	135009209	37838	-	protein_coding	-1	-0.44862	0.270302	-1	-1.35273	3.66725e-05	-1	-0.904108	0.0125864
ENSMUSG00000053158	Fes	7	80377756	80387946	10191	-	protein_coding	1	1.63497	6.57803e-32	1	0.642432	3.85936e-05	-1	-0.992541	9.85187e-12
ENSMUSG00000079222	AC132444.1	GL456221.1	17591	30203	12613	-	protein_coding	1	0.383388	0.250691	1	1.06014	3.93909e-05	1	0.676748	0.0163005
ENSMUSG00000031662	Snx20	8	88626563	88636128	9566	-	protein_coding	1	0.395616	0.0589112	-1	-0.784984	3.97367e-05	-1	-1.1806	5.97088e-11
ENSMUSG00000020696	Rffl	11	82802449	82871210	68762	-	protein_coding	1	0.511317	0.00154505	1	0.64587	4.10552e-05	1	0.134553	0.5553
ENSMUSG00000030102	Itpr1	6	108213096	108551109	338014	+	protein_coding	-1	-0.0259898	0.930565	-1	-0.585557	4.13799e-05	-1	-0.559568	0.00011533
ENSMUSG00000102789	Gm38256	1	157940385	158141318	200934	+	TEC	1	1.16174	0.00531634	1	1.62971	4.16439e-05	1	0.467968	0.378813
ENSMUSG00000030759	Far1	7	113513834	113571511	57678	+	protein_coding	1	0.0335171	0.91651	1	0.630369	4.19195e-05	1	0.596852	0.000134044
ENSMUSG00000021069	Pygl	12	70190811	70231488	40678	-	protein_coding	-1	-4.04875	8.91746e-55	1	0.918219	4.26145e-05	1	4.96697	7.0594e-83
ENSMUSG00000032387	Rbpms2	9	65629648	65660528	30881	+	protein_coding	-1	-1.26819	5.76793e-05	-1	-1.31844	4.31212e-05	-1	-0.0502498	0.938599
ENSMUSG00000047880	Cxcr5	9	44511787	44561877	50091	-	protein_coding	-1	-0.216428	0.217875	-1	-0.575203	4.3191e-05	-1	-0.358775	0.02142
ENSMUSG00000056493	Foxk1	5	142401497	142462011	60515	+	protein_coding	-1	-0.173104	0.307896	-1	-0.530909	4.3191e-05	-1	-0.357804	0.0115757
ENSMUSG00000034187	Nsf	11	103821782	103954056	132275	-	protein_coding	-1	-0.232801	0.145083	-1	-0.54377	4.40163e-05	-1	-0.310969	0.0384718
ENSMUSG00000033885	Pxk	14	8098211	8165117	66907	+	protein_coding	-1	-0.432681	0.00409189	1	0.582592	4.49433e-05	1	1.01527	4.27392e-14
ENSMUSG00000026222	Sp100	1	85649988	85709998	60011	+	protein_coding	1	0.505393	0.001197	-1	-0.631468	4.5092e-05	-1	-1.13686	2.02054e-15
ENSMUSG00000067586	S1pr3	13	51408639	51422797	14159	+	protein_coding	-1	-1.16183	4.68673e-11	-1	-0.767255	4.51892e-05	1	0.394573	0.0815407
ENSMUSG00000021271	Zfp839	12	110850253	110869996	19744	+	protein_coding	-1	-0.25614	0.201239	-1	-0.66841	4.52404e-05	-1	-0.41227	0.0244585
ENSMUSG00000028664	Ephb2	4	136647539	136835988	188450	-	protein_coding	-1	-0.485562	0.354382	-1	-1.61029	4.56878e-05	-1	-1.12472	0.00857263
ENSMUSG00000030124	Lag3	6	124904361	124911705	7345	-	protein_coding	1	0.19765	0.741027	-1	-1.47397	4.57729e-05	-1	-1.67162	2.6682e-06
ENSMUSG00000016206	H2-M3	17	37270220	37274484	4265	+	protein_coding	-1	-0.819088	0.0256548	-1	-1.40461	4.58544e-05	-1	-0.585526	0.172458
ENSMUSG00000053963	Stum	1	180432387	180483504	51118	-	protein_coding	-1	-0.287906	0.274271	-1	-0.848818	4.66014e-05	-1	-0.560912	0.0148561
ENSMUSG00000025422	Agap2	10	127075284	127093169	17886	+	protein_coding	1	0.0343115	0.931839	-1	-0.802171	4.69863e-05	-1	-0.836483	2.3226e-05
ENSMUSG00000034614	Pik3ip1	11	3330401	3342971	12571	+	protein_coding	1	0.141776	0.723961	-1	-0.998755	4.71307e-05	-1	-1.14053	2.36917e-06
ENSMUSG00000064289	Tank	2	61578585	61654171	75587	+	protein_coding	-1	-1.20881	1.02843e-13	-1	-0.71307	4.80394e-05	1	0.495741	0.00987586
ENSMUSG00000031930	Wwp2	8	107436365	107558595	122231	+	protein_coding	1	0.212067	0.331118	-1	-0.67917	4.87659e-05	-1	-0.891237	3.16378e-08
ENSMUSG00000032727	Mier3	13	111680979	111718596	37618	+	protein_coding	1	0.161061	0.521196	1	0.685387	4.87824e-05	1	0.524326	0.00337007
ENSMUSG00000030659	Nucb2	7	116504369	116540584	36216	+	protein_coding	1	0.50148	0.00316368	1	0.665934	4.91463e-05	1	0.164454	0.470594
ENSMUSG00000050822	Slc29a4	5	142692512	142722490	29979	+	protein_coding	1	2.28376	9.05362e-13	1	1.42346	4.98962e-05	-1	-0.860303	0.0193389
ENSMUSG00000028965	Tnfrsf9	4	150914562	150946102	31541	+	protein_coding	-1	-1.28166	0.00148239	-1	-1.5808	4.99881e-05	-1	-0.299143	0.601861
ENSMUSG00000071715	Ncf4	15	78244801	78262580	17780	+	protein_coding	1	1.1642	1.13246e-16	1	0.624396	5.01807e-05	-1	-0.539805	0.000626945
ENSMUSG00000042207	Kdm5b	1	134560171	134635285	75115	+	protein_coding	-1	-0.533721	0.00299849	-1	-0.70966	5.15312e-05	-1	-0.175939	0.47774
ENSMUSG00000096992	Gm26788	1	34165856	34178446	12591	-	processed_transcript	1	0.685299	0.0494917	1	1.24822	5.24642e-05	1	0.562923	0.119845
ENSMUSG00000054256	Msi1	5	115429599	115455698	26100	+	protein_coding	-1	-0.798964	0.00134267	-1	-1.00059	5.33115e-05	-1	-0.201625	0.591002
ENSMUSG00000020732	Rab37	11	115091431	115162236	70806	+	protein_coding	-1	-0.347306	0.218038	-1	-0.939728	5.40834e-05	-1	-0.592421	0.0232708
ENSMUSG00000028849	Map7d1	4	126232167	126256343	24177	-	protein_coding	-1	-0.803654	1.26753e-07	-1	-0.645017	5.43044e-05	1	0.158636	0.488267
ENSMUSG00000025804	Ccr1	9	123962124	123968692	6569	-	protein_coding	-1	-1.10732	0.00224494	-1	-1.43962	5.43547e-05	-1	-0.332308	0.522093
ENSMUSG00000026944	Abca2	2	25428703	25448540	19838	+	protein_coding	-1	-0.231379	0.380122	-1	-0.786241	5.66812e-05	-1	-0.554862	0.00852081
ENSMUSG00000061578	Ksr2	5	117414000	117775003	361004	+	protein_coding	1	0.250792	0.457476	-1	-0.983671	5.75972e-05	-1	-1.23446	1.82264e-07
ENSMUSG00000052085	Dock8	19	24999534	25202432	202899	+	protein_coding	1	0.963023	5.21772e-16	1	0.522988	5.7955e-05	-1	-0.440034	0.00105105
ENSMUSG00000053080	2700081O15Rik	19	7417625	7425904	8280	+	protein_coding	-1	-0.380517	0.0249012	-1	-0.632716	5.80318e-05	-1	-0.252198	0.199469
ENSMUSG00000049761	Pmis2	7	30670722	30671605	884	-	protein_coding	1	0.0731472	0.920129	1	1.43919	6.13264e-05	1	1.36605	0.000164058
ENSMUSG00000027315	Spint1	2	119237362	119249527	12166	+	protein_coding	-1	-2.77426	1.26722e-15	-1	-1.46509	6.23495e-05	1	1.30917	0.00108734
ENSMUSG00000007035	Msh5	17	35028605	35046745	18141	-	protein_coding	1	0.853572	6.60963e-09	1	0.630071	6.30926e-05	-1	-0.223501	0.259582
ENSMUSG00000031138	F9	X	59999464	60030759	31296	+	protein_coding	1	0.741193	0.0932342	1	1.51465	6.37539e-05	1	0.773457	0.0749164
ENSMUSG00000050921	P2ry10	X	107088492	107104974	16483	+	protein_coding	-1	-0.428019	0.10435	1	0.885154	6.37539e-05	1	1.31317	6.7838e-10
ENSMUSG00000046169	Adamts6	13	104287835	104496695	208861	+	protein_coding	1	1.79384	3.70849e-08	-1	-1.51362	6.43625e-05	-1	-3.30746	1.36329e-22
ENSMUSG00000029304	Spp1	5	104435118	104441050	5933	+	protein_coding	-1	-1.33812	0.000379144	-1	-1.47948	6.58151e-05	-1	-0.141355	0.820027
ENSMUSG00000015396	Cd83	13	43784775	43803132	18358	+	protein_coding	1	0.521201	0.178453	1	1.25111	6.58151e-05	1	0.729912	0.0359082
ENSMUSG00000029392	Rilpl1	5	124493080	124531391	38312	-	protein_coding	-1	-0.0695919	0.883679	-1	-1.0035	7.05947e-05	-1	-0.933904	0.000304157
ENSMUSG00000087434	Rab11fip4os1	11	79607079	79623163	16085	-	antisense	1	0.813227	0.0301327	1	1.35376	7.22023e-05	1	0.540532	0.190578
ENSMUSG00000037466	Tedc1	12	113156421	113166048	9628	+	protein_coding	1	0.758958	2.45699e-09	1	0.539587	7.43311e-05	-1	-0.219371	0.187975
ENSMUSG00000035919	Bbs9	9	22475715	22888280	412566	+	protein_coding	1	1.03496	3.7416e-05	1	1.01876	7.54087e-05	-1	-0.0161972	0.975978
ENSMUSG00000025189	Cnnm1	19	43440436	43497210	56775	+	protein_coding	-1	-0.898291	4.04744e-05	-1	-0.890311	7.75606e-05	1	0.00797957	0.98685
ENSMUSG00000057530	Ece1	4	137862237	137965229	102993	+	protein_coding	1	0.180502	0.38063	-1	-0.610721	7.86752e-05	-1	-0.791224	1.08624e-07
ENSMUSG00000022856	Tmem41a	16	21934326	21947552	13227	-	protein_coding	-1	-1.33154	3.76833e-11	-1	-0.848337	7.90847e-05	1	0.483199	0.0587333
ENSMUSG00000094447	9430069I07Rik	15	34349051	34357872	8822	-	protein_coding	1	1.22365	0.00289654	1	1.57225	8.14757e-05	1	0.348598	0.538654
ENSMUSG00000033684	Qsox1	1	155776029	155812889	36861	-	protein_coding	1	0.184455	0.560129	-1	-0.863438	8.15374e-05	-1	-1.04789	8.56594e-07
ENSMUSG00000007891	Ctsd	7	142375911	142388038	12128	-	protein_coding	-1	-0.214982	0.307593	-1	-0.644148	8.20535e-05	-1	-0.429165	0.01689
ENSMUSG00000096257	Ccer2	7	28756174	28758968	2795	+	protein_coding	-1	-1.28002	6.50443e-06	-1	-1.15979	8.57422e-05	1	0.120233	0.81898
ENSMUSG00000044197	Gpr146	5	139377697	139396415	18719	+	protein_coding	1	0.563163	0.00407259	-1	-0.770468	8.73705e-05	-1	-1.33363	1.82603e-13
ENSMUSG00000026003	Acadl	1	66830839	66863277	32439	-	protein_coding	1	0.180713	0.370655	1	0.587927	8.85362e-05	1	0.407214	0.0120599
ENSMUSG00000039936	Pik3cd	4	149649168	149702571	53404	-	protein_coding	1	1.31402	2.59394e-25	1	0.555279	9.1058e-05	-1	-0.758736	1.75669e-08
ENSMUSG00000029640	Usp12	5	146734809	146795006	60198	-	protein_coding	1	0.655329	3.29523e-06	1	0.575348	9.25495e-05	-1	-0.0799809	0.731771
ENSMUSG00000045287	Rtn4rl1	11	75193783	75267769	73987	+	protein_coding	-1	-0.118183	0.769119	-1	-0.934106	9.44027e-05	-1	-0.815923	0.000997946
ENSMUSG00000035203	Epn1	7	5080235	5098178	17944	+	protein_coding	-1	-0.0910301	0.689793	-1	-0.542138	9.49385e-05	-1	-0.451108	0.00180037
ENSMUSG00000027007	Itprid2	2	79635352	79672966	37615	+	protein_coding	-1	-0.664973	3.9373e-06	-1	-0.585722	9.73098e-05	1	0.079251	0.744796
ENSMUSG00000045545	Krt14	11	100203162	100207548	4387	-	protein_coding	1	1.50887	8.71923e-05	1	1.52594	9.77381e-05	1	0.0170654	0.982767
ENSMUSG00000031389	Arhgap4	X	73891442	73921870	30429	-	protein_coding	1	0.799817	7.77857e-11	1	0.518515	9.85053e-05	-1	-0.281302	0.0634343
ENSMUSG00000032122	Slc37a2	9	37227585	37255738	28154	-	protein_coding	1	1.50512	2.74437e-23	1	0.670118	9.85319e-05	-1	-0.835	2.25471e-07
ENSMUSG00000015202	Cnksr3	10	7119063	7212237	93175	-	protein_coding	1	0.0975931	0.873824	1	1.20831	9.85475e-05	1	1.11072	0.000458943
ENSMUSG00000046324	Ermp1	19	29608214	29648415	40202	-	protein_coding	-1	-0.253456	0.288126	-1	-0.73725	9.95149e-05	-1	-0.483794	0.0208993
ENSMUSG00000030109	Slc6a12	6	121343076	121365775	22700	+	protein_coding	1	2.41735	1.68598e-12	1	1.46837	0.000100861	-1	-0.948982	0.016311
ENSMUSG00000043079	Synpo	18	60593973	60660142	66170	-	protein_coding	-1	-0.757939	0.0899791	-1	-1.53146	0.000103823	-1	-0.773517	0.0942203
ENSMUSG00000047146	Tet1	10	62804570	62908996	104427	-	protein_coding	1	0.727416	0.0723184	1	1.37169	0.000109868	1	0.644276	0.118934
ENSMUSG00000027514	Zbp1	2	173206612	173218923	12312	-	protein_coding	1	1.02142	3.84579e-06	-1	-0.920508	0.000110432	-1	-1.94193	1.34942e-19
ENSMUSG00000068735	Trp53i11	2	93187548	93201759	14212	+	protein_coding	1	0.767322	1.52682e-08	1	0.560452	0.000111074	-1	-0.20687	0.257203
ENSMUSG00000061477	Rps7	12	28630854	28635953	5100	-	protein_coding	1	0.155831	0.470307	1	0.586869	0.000111441	1	0.431039	0.00782884
ENSMUSG00000032577	Mapkapk3	9	107254927	107289877	34951	-	protein_coding	-1	-0.0968372	0.787807	-1	-0.800652	0.000113226	-1	-0.703815	0.00101188
ENSMUSG00000030798	Cd37	7	45233632	45239115	5484	-	protein_coding	1	0.852168	6.00382e-12	1	0.52004	0.000113983	-1	-0.332128	0.0247326
ENSMUSG00000040033	Stat2	10	128270559	128292849	22291	+	protein_coding	1	0.228962	0.191134	-1	-0.560876	0.000113983	-1	-0.789838	1.07562e-08
ENSMUSG00000038235	F11r	1	171437535	171464603	27069	+	protein_coding	1	0.657168	5.74879e-06	1	0.582824	0.00011463	-1	-0.0743442	0.758867
ENSMUSG00000049969	Plekhf2	4	10988662	11007927	19266	-	protein_coding	-1	-0.606029	7.41867e-05	-1	-0.602729	0.000115897	1	0.0033002	0.992914
ENSMUSG00000028943	Espn	4	152120331	152152371	32041	-	protein_coding	1	0.124472	0.70303	-1	-0.771557	0.000117257	-1	-0.896029	4.86226e-06
ENSMUSG00000027276	Jag1	2	137081456	137116644	35189	-	protein_coding	-1	-1.16023	0.000374572	-1	-1.27362	0.000124528	-1	-0.113393	0.849413
ENSMUSG00000104291	A130071D04Rik	1	138161820	138167683	5864	-	TEC	1	0.451815	0.390318	1	1.49827	0.000125316	1	1.04646	0.0132853
ENSMUSG00000035640	Cbarp	10	80130451	80140835	10385	-	protein_coding	-1	-0.0549574	0.903128	-1	-0.877184	0.000132265	-1	-0.822227	0.000432588
ENSMUSG00000003863	Ppfia3	7	45339122	45367019	27898	-	protein_coding	-1	-0.314435	0.335424	-1	-0.971211	0.000135246	-1	-0.656776	0.0185008
ENSMUSG00000049988	Lrrc25	8	70616155	70621483	5329	+	protein_coding	1	2.3821	7.85078e-37	1	0.846419	0.000141764	-1	-1.53568	7.73e-16
ENSMUSG00000022346	Myc	15	61985391	61990374	4984	+	protein_coding	-1	-1.51842	4.11801e-17	-1	-0.757706	0.000142376	1	0.76071	0.000158732
ENSMUSG00000002308	Cd320	17	33843091	33849774	6684	+	protein_coding	-1	-0.487656	0.0131779	-1	-0.71901	0.000142567	-1	-0.231354	0.358233
ENSMUSG00000006378	Gcat	15	79030874	79038353	7480	+	protein_coding	-1	-0.419014	0.116058	-1	-0.886973	0.000143607	-1	-0.467959	0.0850353
ENSMUSG00000033697	Arhgap39	15	76723985	76818170	94186	-	protein_coding	-1	-0.595396	0.00525847	-1	-0.791885	0.000146897	-1	-0.196489	0.505572
ENSMUSG00000020132	Rab21	10	115287084	115315594	28511	-	protein_coding	1	0.34696	0.026317	1	0.54964	0.000148918	1	0.20268	0.268107
ENSMUSG00000015094	Npdc1	2	25399351	25409494	10144	+	protein_coding	-1	-0.134864	0.676617	-1	-0.770925	0.00015122	-1	-0.636061	0.00281771
ENSMUSG00000057969	Sema3b	9	107597674	107609229	11556	-	protein_coding	1	1.28987	3.2288e-16	-1	-0.688392	0.00015173	-1	-1.97826	1.47788e-35
ENSMUSG00000020100	Slc29a3	10	60712072	60752794	40723	-	protein_coding	1	0.224073	0.299548	-1	-0.647059	0.00015606	-1	-0.871132	9.43594e-08
ENSMUSG00000059811	Atl2	17	79848390	79896123	47734	-	protein_coding	1	0.0469315	0.879	1	0.597414	0.000165439	1	0.550482	0.000645027
ENSMUSG00000025330	Padi4	4	140745865	140774236	28372	-	protein_coding	-1	-0.0635761	0.909184	-1	-1.09249	0.000166706	-1	-1.02892	0.000492942
ENSMUSG00000056673	Kdm5d	Y	897788	956786	58999	+	protein_coding	1	0.176975	0.370435	1	0.556957	0.000166912	1	0.379982	0.0177035
ENSMUSG00000003549	Ercc1	7	19344778	19356524	11747	+	protein_coding	-1	-0.360676	0.0643527	-1	-0.663576	0.000167477	-1	-0.3029	0.15416
ENSMUSG00000010358	Ifi35	11	101448407	101458698	10292	+	protein_coding	1	0.0740284	0.823243	-1	-0.696068	0.000167671	-1	-0.770096	2.47283e-05
ENSMUSG00000023341	Mx2	16	97535308	97560900	25593	+	polymorphic_pseudogene	1	0.203054	0.67975	-1	-1.18086	0.000169238	-1	-1.38392	5.99114e-06
ENSMUSG00000021313	Ryr2	13	11553102	12106945	553844	-	protein_coding	-1	-2.27898	1.06061e-09	-1	-1.52276	0.000170481	1	0.756216	0.105741
[truncated: 14,718 more rows]

## Sheet: anti-IgM 18h
gene_id	gene_name	seqnames	start	end	width	strand	gene_biotype	parental vs TFEB KO A-59	log2fc_ parental vs TFEB KO A-59	FDR_ parental vs TFEB KO A-59	parental vs TFEB KO B-20	log2fc_ parental vs TFEB KO B-20	FDR_ parental vs TFEB KO B-20	A-59 vs B-20	log2fc_ A-59 vs B-20	FDR_ A-59 vs B-20
[truncated: 15,551 more rows]

[truncated: 3 more sheets: Parental, TFEB KO A-59, TFEB KO B-20]
