# Supplementary material for: TFEB activation hallmarks antigenic experience of B lymphocytes and directs germinal center fate decisions
Source: Nat Commun. 2024 Aug 14;15:6971. doi: 10.1038/s41467-024-51166-3 (PMC11322606; doi:10.1038/s41467-024-51166-3)
Supplement: Supplementary file 8 — Supplementary Data 5 [file 41467_2024_51166_MOESM8_ESM.xlsx]

## Sheet: unstim.
gene_id	gene_name	seqnames	start	end	width	strand	gene_biotype	parental vs TFEB KO A-31	log2fc_parental vs TFEB KO A-31	FDR_ parental vs TFEB KO A-31	parental vs TFEB KO B-24	log2fc_parental vs TFEB KO B-24	FDR_ parental vs TFEB KO B-24	A-31 vs B-24	log2fc_ A-31 vs B-24	FDR_ A-31 vs B-24
ENSG00000000419	DPM1	20	50934867	50958555	23689	-	protein_coding	-1	-0.187466	0.83418	-1	-0.0468687	1	1	0.140597	0.872509
ENSG00000000457	SCYL3	1	169849631	169894267	44637	-	protein_coding	-1	-0.05524	0.966503	-1	-0.0893645	1	-1	-0.0341246	0.970679
ENSG00000000460	C1orf112	1	169662007	169854080	192074	+	protein_coding	1	0.0200076	0.988898	-1	-0.0207529	1	-1	-0.0407605	0.963415
ENSG00000000938	FGR	1	27612064	27635185	23122	-	protein_coding	-1	-0.11439	0.909678	1	0.338842	1	1	0.453233	0.0990974
ENSG00000001036	FUCA2	6	143494811	143511690	16880	-	protein_coding	1	1.63656	6.26266e-15	-1	-0.920209	0.00117212	-1	-2.55677	7.79687e-34
ENSG00000001084	GCLC	6	53497341	53616970	119630	-	protein_coding	-1	-0.0712967	0.953381	-1	-0.106651	1	-1	-0.0353548	0.967982
ENSG00000001167	NFYA	6	41072945	41099976	27032	+	protein_coding	1	0.130774	0.885382	1	0.00111337	1	-1	-0.129661	0.856691
ENSG00000001460	STPG1	1	24356999	24416934	59936	-	protein_coding	-1	-0.00404345	0.998003	-1	-0.182105	1	-1	-0.178061	0.831449
ENSG00000001461	NIPAL3	1	24415802	24472976	57175	+	protein_coding	1	0.0853503	0.937983	1	0.00033229	1	-1	-0.085018	0.921505
ENSG00000001497	LAS1L	X	65512582	65534775	22194	-	protein_coding	1	0.193356	0.807745	1	0.0867667	1	-1	-0.106589	0.90049
ENSG00000001561	ENPP4	6	46129989	46146688	16700	+	protein_coding	-1	-0.102702	0.933927	1	0.0111296	1	1	0.113831	0.9078
ENSG00000001629	ANKIB1	7	92245974	92401383	155410	+	protein_coding	-1	-0.17154	0.817047	-1	-0.0138258	1	1	0.157714	0.818842
ENSG00000001630	CYP51A1	7	92112153	92134803	22651	-	protein_coding	1	0.271265	0.689456	-1	-0.123682	1	-1	-0.394947	0.340872
ENSG00000001631	KRIT1	7	92198969	92246166	47198	-	protein_coding	-1	-0.152327	0.89608	1	0.0180673	1	1	0.170394	0.848099
ENSG00000002016	RAD52	12	912077	990053	77977	-	protein_coding	1	0.157496	0.865617	1	0.0138114	1	-1	-0.143685	0.855879
ENSG00000002330	BAD	11	64269830	64284704	14875	-	protein_coding	-1	-0.0871199	0.949146	-1	-0.144611	1	-1	-0.0574914	0.952108
ENSG00000002549	LAP3	4	17577192	17607972	30781	+	protein_coding	-1	-0.0315768	0.981024	1	0.0959917	1	1	0.127569	0.85624
ENSG00000002586	CD99	X	2691187	2741309	50123	+	protein_coding	-1	-0.295051	0.740477	-1	-0.462987	1	-1	-0.167936	0.874831
ENSG00000002746	HECW1	7	43112629	43566001	453373	+	protein_coding	-1	-1.0222	0.00034186	-1	-1.0279	0.0011086	-1	-0.00570152	0.999227
ENSG00000002822	MAD1L1	7	1815793	2233243	417451	-	protein_coding	1	0.228809	0.855643	1	0.0747692	1	-1	-0.15404	0.896012
ENSG00000002834	LASP1	17	38869859	38921770	51912	+	protein_coding	1	0.0187954	0.990084	-1	-0.054371	1	-1	-0.0731664	0.929138
ENSG00000002919	SNX11	17	48103357	48123074	19718	+	protein_coding	-1	-0.0487774	0.973497	1	0.0317939	1	1	0.0805713	0.928699
ENSG00000003056	M6PR	12	8940361	8949761	9401	-	protein_coding	1	0.180407	0.807745	1	0.0246312	1	-1	-0.155776	0.821946
ENSG00000003249	DBNDD1	16	90004865	90020128	15264	-	protein_coding	-1	-0.0677989	0.972122	1	0.12911	1	1	0.196909	0.857782
ENSG00000003393	ALS2	2	201700267	201780956	80690	-	protein_coding	1	0.0705117	0.963239	1	0.036258	1	-1	-0.0342536	0.973522
ENSG00000003400	CASP10	2	201182881	201229406	46526	+	protein_coding	1	0.113427	0.912739	-1	-0.0311521	1	-1	-0.144579	0.855879
ENSG00000003402	CFLAR	2	201116154	201176687	60534	+	protein_coding	-1	-0.134748	0.882225	-1	-0.0677879	1	1	0.0669601	0.932893
ENSG00000003509	NDUFAF7	2	37231631	37253403	21773	+	protein_coding	-1	-0.0650007	0.960627	-1	-0.0592229	1	1	0.00577774	0.997895
ENSG00000003756	RBM5	3	50088908	50119021	30114	+	protein_coding	1	0.0490913	0.967738	1	0.0653559	1	1	0.0162646	0.985897
ENSG00000003987	MTMR7	8	17296794	17413528	116735	-	protein_coding	-1	-0.325585	0.71633	1	0.0260114	1	1	0.351597	0.635461
ENSG00000004059	ARF5	7	127588386	127591700	3315	+	protein_coding	1	0.0360259	0.980689	-1	-0.085035	1	-1	-0.121061	0.885496
ENSG00000004139	SARM1	17	28364356	28404049	39694	+	protein_coding	-1	-0.247771	0.757188	-1	-0.333725	1	-1	-0.0859539	0.929815
ENSG00000004142	POLDIP2	17	28346633	28357527	10895	-	protein_coding	1	0.189832	0.810223	1	0.0107274	1	-1	-0.179104	0.804456
ENSG00000004399	PLXND1	3	129555175	129606818	51644	-	protein_coding	-1	-0.842715	0.00340094	1	0.115274	1	1	0.957989	0.000411404
ENSG00000004455	AK2	1	33007940	33080996	73057	-	protein_coding	1	0.112544	0.903211	1	0.0466124	1	-1	-0.0659316	0.932106
ENSG00000004468	CD38	4	15778275	15853232	74958	+	protein_coding	-1	-0.145979	0.862496	-1	-0.100454	1	1	0.0455245	0.95283
ENSG00000004478	FKBP4	12	2794970	2805423	10454	+	protein_coding	1	0.149515	0.868976	1	0.00586005	1	-1	-0.143655	0.848099
ENSG00000004487	KDM1A	1	23019443	23083689	64247	+	protein_coding	1	0.12105	0.894367	-1	-0.0531052	1	-1	-0.174155	0.776971
ENSG00000004534	RBM6	3	49940007	50100045	160039	+	protein_coding	1	0.0131127	0.994042	1	0.135574	1	1	0.122461	0.874831
ENSG00000004660	CAMKK1	17	3860315	3894891	34577	-	protein_coding	-1	-0.194571	0.861691	1	0.0584855	1	1	0.253056	0.755836
ENSG00000004700	RECQL	12	21468910	21501669	32760	-	protein_coding	-1	-0.0820523	0.936599	1	0.102108	1	1	0.18416	0.772646
ENSG00000004766	VPS50	7	93232340	93361123	128784	+	protein_coding	-1	-0.0804452	0.94625	-1	-0.015698	1	1	0.0647472	0.940562
ENSG00000004776	HSPB6	19	35754566	35758079	3514	-	protein_coding	-1	-0.0553405	0.970143	1	0.0564372	1	1	0.111778	0.906433
ENSG00000004777	ARHGAP33	19	35774532	35788822	14291	+	protein_coding	1	0.22296	0.771049	-1	-0.0423552	1	-1	-0.265315	0.640443
ENSG00000004779	NDUFAB1	16	23581014	23596316	15303	-	protein_coding	-1	-0.0485682	0.967738	-1	-0.107083	1	-1	-0.058515	0.940562
ENSG00000004838	ZMYND10	3	50341110	50345732	4623	-	protein_coding	-1	-0.0281405	0.989195	1	0.0844251	1	1	0.112566	0.925561
ENSG00000004864	SLC25A13	7	96120220	96322147	201928	-	protein_coding	-1	-0.819645	2.21646e-05	-1	-0.227665	1	1	0.591981	0.00733672
ENSG00000004866	ST7	7	116953238	117230103	276866	+	protein_coding	1	0.241212	0.745537	-1	-0.0941232	1	-1	-0.335336	0.469421
ENSG00000004897	CDC27	17	47117703	47189422	71720	-	protein_coding	-1	-0.153867	0.892318	1	0.0566363	1	1	0.210503	0.787082
ENSG00000004961	HCCS	X	11111301	11123086	11786	+	protein_coding	1	0.0755698	0.94672	-1	-0.0481677	1	-1	-0.123738	0.87622
ENSG00000004975	DVL2	17	7225342	7234517	9176	-	protein_coding	-1	-0.0209568	0.988898	-1	-0.0519669	1	-1	-0.03101	0.971873
ENSG00000005007	UPF1	19	18831938	18868236	36299	+	protein_coding	1	0.181366	0.820885	-1	-0.057995	1	-1	-0.239361	0.672109
ENSG00000005020	SKAP2	7	26667068	26995239	328172	-	protein_coding	-1	-0.167943	0.857377	-1	-0.0664694	1	1	0.101473	0.910402
ENSG00000005022	SLC25A5	X	119468422	119471396	2975	+	protein_coding	1	0.294864	0.55767	1	0.00984005	1	-1	-0.285024	0.570744
ENSG00000005059	MCUB	4	109560209	109688719	128511	+	protein_coding	-1	-0.0144107	0.992943	1	0.0318156	1	1	0.0462263	0.95185
ENSG00000005075	POLR2J	7	102473118	102478907	5790	-	protein_coding	1	0.163293	0.885278	-1	-0.0182787	1	-1	-0.181572	0.829954
ENSG00000005100	DHX33	17	5440917	5468982	28066	-	protein_coding	1	0.0139051	0.99362	-1	-0.0638057	1	-1	-0.0777109	0.921713
ENSG00000005156	LIG3	17	34980494	35009743	29250	+	protein_coding	1	0.114575	0.90414	-1	-0.0257671	1	-1	-0.140342	0.849082
ENSG00000005175	RPAP3	12	47661249	47706030	44782	-	protein_coding	-1	-0.230636	0.806092	-1	-0.0011266	1	1	0.22951	0.778674
ENSG00000005187	ACSM3	16	20610243	20797581	187339	+	protein_coding	-1	-0.244384	0.835249	1	0.402387	1	1	0.646771	0.0907086
ENSG00000005189	REXO5	16	20806429	20849668	43240	+	protein_coding	-1	-0.165607	0.864917	1	0.0806483	1	1	0.246255	0.684823
ENSG00000005194	CIAPIN1	16	57428187	57447420	19234	-	protein_coding	1	0.171291	0.827737	1	0.0365043	1	-1	-0.134787	0.858195
ENSG00000005206	SPPL2B	19	2328615	2355095	26481	+	protein_coding	1	0.17818	0.843995	-1	-0.00941489	1	-1	-0.187595	0.80594
ENSG00000005238	FAM214B	9	35104112	35116341	12230	-	protein_coding	1	0.0637807	0.965397	-1	-0.0334858	1	-1	-0.0972664	0.922393
ENSG00000005243	COPZ2	17	48026167	48038030	11864	-	protein_coding	-1	-0.237303	0.845576	-1	-0.287441	1	-1	-0.0501375	0.968037
ENSG00000005249	PRKAR2B	7	107044705	107161811	117107	+	protein_coding	-1	-0.314214	0.550703	-1	-0.0195575	1	1	0.294656	0.583366
ENSG00000005302	MSL3	X	11758159	11775772	17614	+	protein_coding	-1	-0.0822297	0.936599	1	0.0201154	1	1	0.102345	0.897926
ENSG00000005339	CREBBP	16	3725054	3880726	155673	-	protein_coding	1	0.0896713	0.933927	-1	-0.0490253	1	-1	-0.138697	0.855879
ENSG00000005379	TSPOAP1	17	58301228	58328795	27568	-	protein_coding	-1	-0.492699	0.0860749	-1	-0.138871	1	1	0.353829	0.38678
ENSG00000005436	GCFC2	2	75652000	75710989	58990	-	protein_coding	-1	-0.122763	0.923702	-1	-0.0607866	1	1	0.0619769	0.951309
ENSG00000005448	WDR54	2	74421678	74425755	4078	+	protein_coding	1	0.161968	0.886064	1	0.0762442	1	-1	-0.085724	0.929216
ENSG00000005469	CROT	7	87345681	87399795	54115	+	protein_coding	-1	-0.188916	0.818779	-1	-0.00781038	1	1	0.181106	0.813032
ENSG00000005471	ABCB4	7	87401697	87480435	78739	-	protein_coding	1	1.2094	1.00691e-08	-1	-0.139603	1	-1	-1.349	1.23827e-10
ENSG00000005483	KMT2E	7	105014190	105115019	100830	+	protein_coding	-1	-0.138471	0.870804	1	0.0138516	1	1	0.152323	0.821946
ENSG00000005486	RHBDD2	7	75842602	75888926	46325	+	protein_coding	1	0.197278	0.818454	-1	-0.0755724	1	-1	-0.272851	0.631475
ENSG00000005700	IBTK	6	82169986	82247754	77769	-	protein_coding	-1	-0.0588416	0.966295	1	0.0708589	1	1	0.1297	0.886732
ENSG00000005801	ZNF195	11	3339261	3379222	39962	-	protein_coding	-1	-0.0337667	0.985086	-1	-0.0205407	1	1	0.0132261	0.99139
ENSG00000005810	MYCBP2	13	77044657	77327094	282438	-	protein_coding	1	0.102028	0.909463	1	0.0251252	1	-1	-0.0769032	0.920354
ENSG00000005812	FBXL3	13	76992598	77027195	34598	-	protein_coding	-1	-0.178829	0.868976	1	0.064801	1	1	0.24363	0.749326
ENSG00000005844	ITGAL	16	30472658	30523185	50528	+	protein_coding	1	0.0569961	0.964952	1	0.00603535	1	-1	-0.0509607	0.949974
ENSG00000005884	ITGA3	17	50055968	50090481	34514	+	protein_coding	-1	-0.917341	0.000174874	1	0.180914	1	1	1.09826	1.99853e-06
ENSG00000005889	ZFX	X	24149173	24216255	67083	+	protein_coding	-1	-0.0374276	0.979497	-1	-0.0165689	1	1	0.0208587	0.981698
ENSG00000005893	LAMP2	X	120427827	120469365	41539	-	protein_coding	-1	-0.137341	0.89664	1	0.0191524	1	1	0.156494	0.84426
ENSG00000006007	GDE1	16	19501693	19522123	20431	-	protein_coding	-1	-0.00257102	0.998329	-1	-0.0105348	1	-1	-0.00796373	0.995132
ENSG00000006015	REX1BD	19	18588685	18592336	3652	+	protein_coding	1	0.328995	0.554983	-1	-0.0952083	1	-1	-0.424204	0.28828
ENSG00000006016	CRLF1	19	18572220	18607741	35522	-	protein_coding	1	0.448285	0.432346	1	0.171024	1	-1	-0.277261	0.768056
ENSG00000006025	AC003665.1	17	47807372	47821834	14463	-	protein_coding	1	0.353137	0.405538	1	0.033536	1	-1	-0.319601	0.496444
ENSG00000006047	YBX2	17	7288263	7294639	6377	-	protein_coding	-1	-0.103096	0.919516	1	0.211677	1	1	0.314772	0.434388
ENSG00000006062	MAP3K14	17	45263119	45317029	53911	-	protein_coding	1	0.237195	0.740477	1	0.0698288	1	-1	-0.167366	0.831449
ENSG00000006118	TMEM132A	11	60924463	60937159	12697	+	protein_coding	-1	-0.465724	0.159705	-1	-0.435588	0.753571	1	0.030136	0.974324
ENSG00000006125	AP2B1	17	35578046	35726413	148368	+	protein_coding	1	0.00347733	0.998003	1	0.0534931	1	1	0.0500158	0.948276
ENSG00000006194	ZNF263	16	3263800	3301401	37602	+	protein_coding	1	0.151147	0.855643	1	0.0191525	1	-1	-0.131995	0.855879
ENSG00000006282	SPATA20	17	50543058	50555852	12795	+	protein_coding	-1	-0.673523	0.0251344	-1	-0.236412	1	1	0.437111	0.314781
ENSG00000006327	TNFRSF12A	16	3018445	3022383	3939	+	protein_coding	-1	-0.217479	0.868822	-1	-0.112435	1	1	0.105044	0.929324
ENSG00000006432	MAP3K9	14	70722526	70809534	87009	-	protein_coding	1	0.198081	0.778863	1	0.0721388	1	-1	-0.125942	0.873832
ENSG00000006451	RALA	7	39623565	39708120	84556	+	protein_coding	-1	-0.222889	0.741825	-1	-0.0166021	1	1	0.206287	0.755196
ENSG00000006453	BAIAP2L1	7	98291650	98401090	109441	-	protein_coding	-1	-0.799617	0.00513819	-1	-0.514763	0.695692	1	0.284855	0.704554
ENSG00000006459	KDM7A	7	140084746	140176983	92238	-	protein_coding	-1	-0.0989914	0.936504	-1	-0.0603435	1	1	0.0386479	0.969089
ENSG00000006468	ETV1	7	13891229	13991425	100197	-	protein_coding	-1	-0.708788	0.0084894	-1	-0.407843	1	1	0.300945	0.607711
ENSG00000006530	AGK	7	141551278	141655244	103967	+	protein_coding	1	0.0526715	0.968824	-1	-0.337334	1	-1	-0.390005	0.249219
ENSG00000006534	ALDH3B1	11	68008578	68029282	20705	+	protein_coding	1	0.20892	0.870804	1	0.127035	1	-1	-0.081885	0.944698
ENSG00000006555	TTC22	1	54779712	54801323	21612	-	protein_coding	-1	-0.377477	0.604538	-1	-0.178423	1	1	0.199054	0.85624
ENSG00000006576	PHTF2	7	77798792	77957503	158712	+	protein_coding	-1	-0.459837	0.163885	-1	-0.18289	1	1	0.276946	0.632773
ENSG00000006607	FARP2	2	241356285	241494841	138557	+	protein_coding	-1	-0.017248	0.990373	1	0.0488765	1	1	0.0661245	0.931815
ENSG00000006625	GGCT	7	30496621	30504841	8221	-	protein_coding	1	0.0125076	0.994042	1	0.0552951	1	1	0.0427875	0.96001
ENSG00000006634	DBF4	7	87876216	87909553	33338	+	protein_coding	-1	-0.274115	0.688506	1	0.0394268	1	1	0.313542	0.570744
ENSG00000006652	IFRD1	7	112422968	112481017	58050	+	protein_coding	1	0.158959	0.870804	1	0.196947	1	1	0.037987	0.967713
ENSG00000006695	COX10	17	14069490	14231736	162247	+	protein_coding	1	0.0848809	0.935085	1	0.00053937	1	-1	-0.0843416	0.918735
ENSG00000006712	PAF1	19	39385629	39391154	5526	-	protein_coding	1	0.239824	0.748863	1	0.045714	1	-1	-0.19411	0.80832
ENSG00000006715	VPS41	7	38722974	38932394	209421	-	protein_coding	1	0.0926592	0.925831	-1	-0.109093	1	-1	-0.201752	0.732137
ENSG00000006740	ARHGAP44	17	12789498	12991643	202146	+	protein_coding	-1	-0.34616	0.619896	-1	-0.297746	1	1	0.0484141	0.966618
ENSG00000006744	ELAC2	17	12991612	13018065	26454	-	protein_coding	1	0.371279	0.341025	1	0.0807008	1	-1	-0.290578	0.570744
ENSG00000006757	PNPLA4	X	7898247	7927739	29493	-	protein_coding	1	0.240775	0.796935	-1	-0.0761082	1	-1	-0.316883	0.609676
ENSG00000006831	ADIPOR2	12	1688574	1788674	100101	+	protein_coding	-1	-0.048595	0.965902	-1	-0.0316665	1	1	0.0169286	0.984221
ENSG00000006837	CDKL3	5	134286350	134371047	84698	-	protein_coding	-1	-0.360109	0.637639	-1	-0.359504	1	1	0.000605092	0.999721
ENSG00000007047	MARK4	19	45079288	45305284	225997	+	protein_coding	1	0.118805	0.917508	-1	-0.0437716	1	-1	-0.162577	0.848099
ENSG00000007080	CCDC124	19	17933015	17943991	10977	+	protein_coding	1	0.43865	0.284118	-1	-0.00587501	1	-1	-0.444525	0.269248
ENSG00000007129	CEACAM21	19	41549518	41586844	37327	+	protein_coding	1	0.32647	0.556745	-1	-0.182402	1	-1	-0.508873	0.120985
ENSG00000007168	PAFAH1B1	17	2593210	2685615	92406	+	protein_coding	1	0.0235786	0.985086	1	0.0266692	1	1	0.00309065	0.999423
ENSG00000007202	KIAA0100	17	28614446	28645454	31009	-	protein_coding	1	0.255966	0.629455	1	0.0561096	1	-1	-0.199856	0.757055
ENSG00000007255	TRAPPC6A	19	45162928	45178237	15310	-	protein_coding	1	0.239402	0.76402	1	0.0318588	1	-1	-0.207543	0.79361
ENSG00000007312	CD79B	17	63928740	63932354	3615	-	protein_coding	1	0.129985	0.895188	1	0.0986513	1	-1	-0.0313334	0.970679
ENSG00000007314	SCN4A	17	63938554	63972918	34365	-	protein_coding	-1	-0.214776	0.827519	1	0.0927728	1	1	0.307549	0.626979
ENSG00000007341	ST7L	1	112523514	112620825	97312	-	protein_coding	-1	-0.134574	0.917374	1	0.0683963	1	1	0.20297	0.827274
ENSG00000007350	TKTL1	X	154295795	154330350	34556	+	protein_coding	-1	-0.0191006	0.994042	1	0.0227234	1	1	0.041824	0.971527
ENSG00000007376	RPUSD1	16	784974	788397	3424	-	protein_coding	1	0.379187	0.375632	-1	-0.392511	1	-1	-0.771699	0.00108763
ENSG00000007392	LUC7L	16	188969	229463	40495	-	protein_coding	-1	-0.0294869	0.985086	1	0.0166332	1	1	0.0461201	0.954858
ENSG00000007402	CACNA2D2	3	50362799	50504244	141446	-	protein_coding	-1	-0.0760132	0.965397	-1	-0.15567	1	-1	-0.0796572	0.944228
ENSG00000007516	BAIAP3	16	1333601	1349441	15841	+	protein_coding	-1	-0.00176641	1	1	0.280396	1	1	0.282162	0.763624
ENSG00000007520	TSR3	16	1349240	1351878	2639	-	protein_coding	1	0.21431	0.78425	1	0.0842942	1	-1	-0.130016	0.880294
ENSG00000007541	PIGQ	16	566995	584136	17142	+	protein_coding	1	0.300501	0.622648	-1	-0.130693	1	-1	-0.431194	0.261389
ENSG00000007545	CRAMP1	16	1612325	1677908	65584	+	protein_coding	1	0.0389713	0.980598	-1	-0.021552	1	-1	-0.0605233	0.944707
ENSG00000007923	DNAJC11	1	6634168	6701924	67757	-	protein_coding	1	0.261326	0.628217	1	0.0438901	1	-1	-0.217436	0.728416
ENSG00000007944	MYLIP	6	16129086	16148248	19163	+	protein_coding	1	0.0399236	0.97877	-1	-0.0244755	1	-1	-0.0643991	0.939174
ENSG00000007952	NOX1	X	100843324	100874359	31036	-	protein_coding	1	0.356309	0.55671	1	0.143765	1	-1	-0.212544	0.818476
ENSG00000007968	E2F2	1	23506438	23531233	24796	-	protein_coding	-1	-0.0094928	0.994545	1	0.00807816	1	1	0.017571	0.984221
ENSG00000008018	PSMB1	6	170535120	170553307	18188	-	protein_coding	1	0.131182	0.890011	1	0.00891095	1	-1	-0.122271	0.874831
ENSG00000008083	JARID2	6	15246069	15522042	275974	+	protein_coding	1	0.331296	0.433872	1	0.191945	1	-1	-0.139351	0.865852
ENSG00000008086	CDKL5	X	18425583	18653629	228047	+	protein_coding	1	0.251396	0.76402	1	1.41491	1.50089e-10	1	1.16351	1.11117e-07
ENSG00000008128	CDK11A	1	1702379	1724357	21979	-	protein_coding	1	0.0921989	0.949994	-1	-0.0604149	1	-1	-0.152614	0.880105
ENSG00000008130	NADK	1	1751232	1780457	29226	-	protein_coding	1	0.0922787	0.935654	-1	-0.137251	1	-1	-0.229529	0.712123
ENSG00000008277	ADAM22	7	87934143	88202889	268747	+	protein_coding	-1	-0.0412271	0.977797	1	0.05966	1	1	0.100887	0.908255
ENSG00000008282	SYPL1	7	106090503	106112576	22074	-	protein_coding	-1	-0.250689	0.612734	-1	-0.00987363	1	1	0.240815	0.622078
ENSG00000008294	SPAG9	17	50962174	51120868	158695	-	protein_coding	-1	-0.0677444	0.949994	1	0.0391738	1	1	0.106918	0.887023
ENSG00000008300	CELSR3	3	48636463	48662886	26424	-	protein_coding	1	0.348983	0.443892	1	0.0109313	1	-1	-0.338052	0.463113
ENSG00000008324	SS18L2	3	42581840	42595114	13275	+	protein_coding	1	0.0641787	0.959298	1	0.0521864	1	-1	-0.0119923	0.991277
ENSG00000008382	MPND	19	4343527	4360086	16560	+	protein_coding	1	0.23445	0.808867	-1	-0.0185286	1	-1	-0.252979	0.753395
ENSG00000008394	MGST1	12	16347142	16609259	262118	+	protein_coding	-1	-0.028379	0.985086	1	0.0863519	1	1	0.114731	0.88686
ENSG00000008438	PGLYRP1	19	46019153	46023053	3901	-	protein_coding	1	0.170753	0.90414	1	0.0331104	1	-1	-0.137643	0.910402
ENSG00000008441	NFIX	19	12995608	13098796	103189	+	protein_coding	1	0.182476	0.898255	-1	-0.251898	1	-1	-0.434374	0.459026
ENSG00000008513	ST3GAL1	8	133454848	133571940	117093	-	protein_coding	1	1.06176	0.000217501	1	0.22421	1	-1	-0.837546	0.00838965
ENSG00000008516	MMP25	16	3046561	3060726	14166	+	protein_coding	1	0.213384	0.870804	1	0.0131457	1	-1	-0.200238	0.855879
ENSG00000008710	PKD1	16	2088710	2135898	47189	-	protein_coding	1	0.289503	0.652095	-1	-0.121926	1	-1	-0.411429	0.310023
ENSG00000008735	MAPK8IP2	22	50600793	50613981	13189	+	protein_coding	-1	-0.21843	0.852395	1	0.00159681	1	1	0.220027	0.821522
ENSG00000008838	MED24	17	40019097	40061215	42119	-	protein_coding	1	0.249645	0.701491	-1	-0.0121772	1	-1	-0.261822	0.643581
ENSG00000008853	RHOBTB2	8	22987417	23020199	32783	+	protein_coding	1	0.655841	0.012612	-1	-0.0402437	1	-1	-0.696085	0.00594953
ENSG00000008869	HEATR5B	2	36968383	37084372	115990	-	protein_coding	1	0.121981	0.89608	-1	-0.0074591	1	-1	-0.12944	0.856361
ENSG00000008952	SEC62	3	169966635	169998373	31739	+	protein_coding	-1	-0.141691	0.891069	-1	-0.0102754	1	1	0.131415	0.874942
ENSG00000008988	RPS20	8	56067295	56074581	7287	-	protein_coding	1	0.169246	0.812838	1	0.0545331	1	-1	-0.114713	0.875502
ENSG00000009307	CSDE1	1	114716913	114758676	41764	-	protein_coding	-1	-0.00434944	0.997544	1	0.0160317	1	1	0.0203811	0.980462
ENSG00000009335	UBE3C	7	157138916	157269370	130455	+	protein_coding	-1	-0.0415142	0.974462	-1	-0.0494835	1	-1	-0.00796932	0.994978
ENSG00000009413	REV3L	6	111299028	111483715	184688	-	protein_coding	-1	-0.257337	0.649256	-1	-0.0497726	1	1	0.207564	0.757055
ENSG00000009694	TENM1	X	124375903	124963817	587915	-	protein_coding	-1	-0.637771	0.00327256	1	2.05285	1.64786e-33	1	2.69062	3.06574e-58
ENSG00000009724	MASP2	1	11026523	11047233	20711	-	protein_coding	-1	-0.181609	0.886592	-1	-0.122047	1	1	0.059562	0.957242
ENSG00000009780	FAM76A	1	27725979	27763122	37144	+	protein_coding	1	0.0834754	0.953363	1	0.0357487	1	-1	-0.0477267	0.963722
ENSG00000009790	TRAF3IP3	1	209756032	209782320	26289	+	protein_coding	-1	-0.662043	0.00161039	1	0.163493	1	1	0.825535	1.85721e-05
ENSG00000009830	POMT2	14	77274956	77320884	45929	-	protein_coding	1	0.126825	0.898255	1	0.013854	1	-1	-0.112971	0.892641
ENSG00000009844	VTA1	6	142147162	142224685	77524	+	protein_coding	-1	-0.123495	0.903211	1	0.0444037	1	1	0.167899	0.819054
ENSG00000009954	BAZ1B	7	73440406	73522293	81888	-	protein_coding	1	0.0589644	0.960457	1	0.0388234	1	-1	-0.020141	0.980462
ENSG00000010017	RANBP9	6	13621498	13711835	90338	-	protein_coding	-1	-0.00677255	0.995934	-1	-0.0692103	1	-1	-0.0624377	0.93723
ENSG00000010072	SPRTN	1	231337104	231355023	17920	+	protein_coding	-1	-0.0165636	0.992182	1	0.032623	1	1	0.0491866	0.952971
ENSG00000010165	EEF1AKNMT	1	171781660	171814023	32364	+	protein_coding	1	0.25659	0.71271	1	0.0395477	1	-1	-0.217042	0.772646
ENSG00000010219	DYRK4	12	4562204	4615302	53099	+	protein_coding	-1	-0.441363	0.190233	-1	-0.0379093	1	1	0.403454	0.283534
ENSG00000010244	ZNF207	17	32350117	32381886	31770	+	protein_coding	1	0.0613974	0.955997	-1	-0.00630328	1	-1	-0.0677007	0.929138
ENSG00000010256	UQCRC1	3	48599002	48610976	11975	-	protein_coding	1	0.37598	0.406233	1	0.0424383	1	-1	-0.333541	0.51315
ENSG00000010270	STARD3NL	7	38178222	38230671	52450	+	protein_coding	-1	-0.172704	0.841797	1	0.0472657	1	1	0.21997	0.731416
ENSG00000010292	NCAPD2	12	6493356	6531955	38600	+	protein_coding	-1	-0.105156	0.909087	1	0.0458867	1	1	0.151043	0.821143
ENSG00000010295	IFFO1	12	6538375	6556083	17709	-	protein_coding	1	0.442776	0.178047	1	0.0471407	1	-1	-0.395635	0.289273
ENSG00000010310	GIPR	19	45668221	45683722	15502	+	protein_coding	1	0.367959	0.402422	1	0.0109704	1	-1	-0.356989	0.428698
ENSG00000010318	PHF7	3	52410660	52423641	12982	+	protein_coding	-1	-0.0324871	0.985086	1	0.0340349	1	1	0.066522	0.949626
ENSG00000010322	NISCH	3	52455118	52493068	37951	+	protein_coding	1	0.266774	0.650695	-1	-0.00834209	1	-1	-0.275116	0.605201
ENSG00000010361	FUZ	19	49806869	49817376	10508	-	protein_coding	1	0.33899	0.584565	-1	-0.151737	1	-1	-0.490727	0.211717
ENSG00000010404	IDS	X	149476988	149521096	44109	-	protein_coding	1	0.0871908	0.943061	-1	-0.0116146	1	-1	-0.0988054	0.916431
ENSG00000010539	ZNF200	16	3222325	3236221	13897	-	protein_coding	-1	-0.0491955	0.971622	-1	-0.116398	1	-1	-0.0672023	0.93723
ENSG00000010626	LRRC23	12	6873569	6914241	40673	+	protein_coding	-1	-0.0521299	0.97603	1	0.00337371	1	1	0.0555036	0.95487
ENSG00000010671	BTK	X	101349447	101390796	41350	-	protein_coding	1	0.2895	0.440498	1	0.172535	1	-1	-0.116964	0.874831
ENSG00000010803	SCMH1	1	41027200	41242154	214955	-	protein_coding	1	0.282538	0.523573	-1	-0.0211379	1	-1	-0.303676	0.439531
ENSG00000010810	FYN	6	111660332	111873452	213121	-	protein_coding	1	0.183648	0.794454	1	0.171148	1	-1	-0.0125002	0.990422
ENSG00000010818	HIVEP2	6	142751469	142956698	205230	-	protein_coding	-1	-0.00965554	0.994324	-1	-0.0785801	1	-1	-0.0689245	0.929138
ENSG00000011007	ELOA	1	23743155	23762059	18905	+	protein_coding	-1	-0.110191	0.90414	-1	-0.03492	1	1	0.0752709	0.925561
ENSG00000011009	LYPLA2	1	23791145	23795539	4395	+	protein_coding	1	0.0730208	0.953381	1	0.0429206	1	-1	-0.0301002	0.973522
ENSG00000011021	CLCN6	1	11806096	11848079	41984	+	protein_coding	-1	-0.0112463	0.994042	-1	-0.0393303	1	-1	-0.028084	0.972443
ENSG00000011114	BTBD7	14	93237550	93333092	95543	-	protein_coding	-1	-0.0327739	0.982412	-1	-0.0285932	1	1	0.00418074	0.999227
ENSG00000011132	AC005954.1	19	3750772	3761692	10921	-	protein_coding	1	0.0673983	0.965189	1	0.0426924	1	-1	-0.0247059	0.981965
ENSG00000011143	MKS1	17	58205437	58219605	14169	-	protein_coding	1	0.0692974	0.960627	1	0.0963704	1	1	0.027073	0.976533
ENSG00000011198	ABHD5	3	43690108	43734371	44264	+	protein_coding	-1	-0.208812	0.851165	1	0.168612	1	1	0.377424	0.486402
ENSG00000011243	AKAP8L	19	15380050	15419141	39092	-	protein_coding	1	0.180507	0.840996	1	0.0537066	1	-1	-0.126801	0.883823
ENSG00000011258	MBTD1	17	51177425	51260163	82739	-	protein_coding	-1	-0.174939	0.859741	1	0.0378529	1	1	0.212792	0.776993
ENSG00000011260	UTP18	17	51260546	51297936	37391	+	protein_coding	-1	-0.20508	0.765288	-1	-0.0288698	1	1	0.17621	0.798131
ENSG00000011275	RNF216	7	5620047	5781739	161693	-	protein_coding	1	0.168356	0.836143	1	0.0134114	1	-1	-0.154944	0.830211
ENSG00000011295	TTC19	17	15999784	16045015	45232	+	protein_coding	1	0.357482	0.280223	1	0.00828787	1	-1	-0.349194	0.303666
ENSG00000011304	PTBP1	19	797075	812327	15253	+	protein_coding	-1	-0.00254584	0.998704	-1	-0.124186	1	-1	-0.12164	0.886155
ENSG00000011332	DPF1	19	38211006	38229714	18709	-	protein_coding	-1	-0.250597	0.720634	-1	-0.343829	1	-1	-0.0932319	0.921929
ENSG00000011376	LARS2	3	45388561	45554726	166166	+	protein_coding	1	0.250232	0.642577	1	0.0925293	1	-1	-0.157702	0.827631
ENSG00000011405	PIK3C2A	11	17077730	17207983	130254	-	protein_coding	-1	-0.179907	0.854502	-1	-0.0148801	1	1	0.165027	0.842029
ENSG00000011422	PLAUR	19	43646095	43670547	24453	-	protein_coding	1	0.193382	0.890051	1	0.0550341	1	-1	-0.138348	0.909345
ENSG00000011426	ANLN	7	36389821	36453791	63971	+	protein_coding	-1	-0.0807604	0.946317	1	0.0857622	1	1	0.166523	0.827631
ENSG00000011451	WIZ	19	15419980	15449951	29972	-	protein_coding	1	0.0857005	0.944574	-1	-0.156102	1	-1	-0.241802	0.708148
ENSG00000011454	RABGAP1	9	122940833	123104866	164034	+	protein_coding	-1	-0.120276	0.898255	1	0.0551533	1	1	0.175429	0.787715
ENSG00000011478	QPCTL	19	45692666	45703989	11324	+	protein_coding	1	0.254483	0.618615	1	0.110242	1	-1	-0.144241	0.84399
ENSG00000011485	PPP5C	19	46346994	46392981	45988	+	protein_coding	1	0.340217	0.465522	-1	-0.00730064	1	-1	-0.347518	0.432759
ENSG00000011523	CEP68	2	65056366	65087004	30639	+	protein_coding	-1	-0.575523	0.0120636	-1	-0.0189154	1	1	0.556608	0.0170932
ENSG00000011566	MAP4K3	2	39249266	39437301	188036	-	protein_coding	-1	-0.174827	0.868628	-1	-0.0934604	1	1	0.0813668	0.933222
ENSG00000011590	ZBTB32	19	35704558	35717038	12481	+	protein_coding	-1	-0.0261844	0.986738	1	0.0544472	1	1	0.0806316	0.932893
ENSG00000011638	TMEM159	16	21158377	21180616	22240	+	protein_coding	-1	-0.0168943	0.992256	-1	-0.0480238	1	-1	-0.0311295	0.972949
ENSG00000012048	BRCA1	17	43044295	43170245	125951	-	protein_coding	-1	-0.108096	0.912739	1	0.038424	1	1	0.14652	0.839303
ENSG00000012061	ERCC1	19	45407333	45478828	71496	-	protein_coding	1	0.0839361	0.943606	-1	-0.106559	1	-1	-0.190495	0.791931
ENSG00000012124	CD22	19	35319261	35347361	28101	+	protein_coding	1	0.258463	0.629059	1	0.0635999	1	-1	-0.194863	0.772646
ENSG00000012174	MBTPS2	X	21839617	21885423	45807	+	protein_coding	1	0.0992528	0.926338	1	0.116724	1	1	0.0174714	0.985897
ENSG00000012211	PRICKLE3	X	49174802	49186528	11727	-	protein_coding	1	0.14726	0.898255	-1	-0.155523	1	-1	-0.302783	0.59369
ENSG00000012232	EXTL3	8	28600469	28755599	155131	+	protein_coding	1	0.340116	0.419096	-1	-0.147937	1	-1	-0.488053	0.0841706
ENSG00000012660	ELOVL5	6	53267398	53349179	81782	-	protein_coding	-1	-0.0121562	0.994042	-1	-0.0139947	1	-1	-0.00183848	0.999721
ENSG00000012779	ALOX5	10	45374176	45446119	71944	+	protein_coding	1	0.439328	0.168871	-1	-0.0544226	1	-1	-0.49375	0.0844312
ENSG00000012822	CALCOCO1	12	53708517	53727745	19229	-	protein_coding	1	0.0611987	0.966295	1	0.245243	1	1	0.184045	0.827631
ENSG00000012963	UBR7	14	93207241	93229215	21975	+	protein_coding	1	0.226911	0.658119	-1	-0.0200669	1	-1	-0.246978	0.574072
ENSG00000012983	MAP4K5	14	50418501	50561126	142626	-	protein_coding	-1	-0.185566	0.845576	1	0.00495641	1	1	0.190523	0.814243
ENSG00000013016	EHD3	2	31234152	31269451	35300	+	protein_coding	-1	-0.148542	0.903211	1	0.0479804	1	1	0.196522	0.82568
ENSG00000013275	PSMC4	19	39971005	39981441	10437	+	protein_coding	1	0.264927	0.669461	1	0.0108464	1	-1	-0.25408	0.675775
ENSG00000013288	MAN2B2	4	6575175	6623362	48188	+	protein_coding	1	0.253996	0.717359	-1	-0.0857961	1	-1	-0.339792	0.46071
ENSG00000013306	SLC25A39	17	44319625	44324870	5246	-	protein_coding	1	0.271155	0.666982	1	0.00441472	1	-1	-0.26674	0.655427
ENSG00000013364	MVP	16	29820394	29848039	27646	+	protein_coding	1	0.0967165	0.94672	1	0.000912626	1	-1	-0.0958039	0.929138
ENSG00000013374	NUB1	7	151341699	151378449	36751	+	protein_coding	-1	-0.00484286	0.997457	1	0.00774364	1	1	0.0125865	0.990715
ENSG00000013375	PGM3	6	83161150	83193936	32787	-	protein_coding	1	0.241706	0.68911	1	0.0459451	1	-1	-0.19576	0.777012
ENSG00000013392	RWDD2A	6	83193357	83198935	5579	+	protein_coding	1	0.267279	0.696591	1	0.14958	1	-1	-0.117699	0.904053
ENSG00000013441	CLK1	2	200853009	200864744	11736	-	protein_coding	-1	-0.0296768	0.985086	1	0.0394355	1	1	0.0691123	0.941859
ENSG00000013503	POLR3B	12	106357748	106510198	152451	+	protein_coding	1	0.0215017	0.986984	-1	-0.0563816	1	-1	-0.0778833	0.925606
ENSG00000013523	ANGEL1	14	76786178	76826246	40069	-	protein_coding	1	0.269864	0.594958	-1	-0.0366581	1	-1	-0.306522	0.462072
ENSG00000013561	RNF14	5	141958328	141990292	31965	+	protein_coding	-1	-0.132291	0.897923	1	0.0389981	1	1	0.171289	0.818476
ENSG00000013563	DNASE1L1	X	154401236	154412112	10877	-	protein_coding	1	0.0649075	0.964407	1	0.241685	1	1	0.176778	0.828965
ENSG00000013573	DDX11	12	31073860	31104799	30940	+	protein_coding	1	0.266678	0.618615	1	0.0617225	1	-1	-0.204956	0.757748
ENSG00000013583	HEBP1	12	12974870	13000265	25396	-	protein_coding	-1	-0.397122	0.406663	1	0.00822778	1	1	0.40535	0.369381
ENSG00000013810	TACC3	4	1712891	1745176	32286	+	protein_coding	1	0.038395	0.979497	1	0.0483292	1	1	0.00993421	0.994097
ENSG00000014123	UFL1	6	96521595	96555276	33682	+	protein_coding	-1	-0.138882	0.90414	1	0.0449951	1	1	0.183877	0.828965
ENSG00000014138	POLA2	11	65261920	65305589	43670	+	protein_coding	1	0.300803	0.616136	-1	-0.00182996	1	-1	-0.302633	0.588752
ENSG00000014164	ZC3H3	8	143437659	143541447	103789	-	protein_coding	1	0.163307	0.88635	-1	-0.00807996	1	-1	-0.171387	0.846579
ENSG00000014216	CAPN1	11	65180566	65212006	31441	+	protein_coding	1	0.0668882	0.963797	-1	-0.0889538	1	-1	-0.155842	0.855879
ENSG00000014257	ACPP	3	132317369	132368298	50930	+	protein_coding	1	2.76425	8.61531e-39	-1	-0.532808	0.663287	-1	-3.29706	5.8226e-52
ENSG00000014641	MDH1	2	63588609	63607197	18589	+	protein_coding	1	0.125937	0.889139	1	0.0611745	1	-1	-0.0647627	0.933477
ENSG00000014824	SLC30A9	4	41990502	42090461	99960	+	protein_coding	-1	-0.128698	0.90414	1	0.0188643	1	1	0.147562	0.861413
ENSG00000014919	COX15	10	99711844	99732100	20257	-	protein_coding	-1	-0.0114395	0.994042	1	0.0809764	1	1	0.0924159	0.918698
ENSG00000015133	CCDC88C	14	91271323	91417844	146522	-	protein_coding	-1	-0.0369606	0.980302	-1	-0.00872252	1	1	0.028238	0.973522
ENSG00000015153	YAF2	12	42157104	42238349	81246	-	protein_coding	-1	-0.174014	0.873289	1	0.0199714	1	1	0.193985	0.819749
ENSG00000015285	WAS	X	48676596	48691427	14832	+	protein_coding	1	0.127978	0.903211	-1	-0.0725091	1	-1	-0.200487	0.776993
ENSG00000015475	BID	22	17734138	17774770	40633	-	protein_coding	-1	-0.304429	0.597125	-1	-0.00227051	1	1	0.302158	0.580338
ENSG00000015479	MATR3	5	139293648	139331677	38030	+	protein_coding	-1	-0.165	0.898943	1	0.0819275	1	1	0.246928	0.783505
ENSG00000015532	XYLT2	17	50346092	50363138	17047	+	protein_coding	1	0.224685	0.785548	-1	-0.0646502	1	-1	-0.289335	0.606871
ENSG00000015676	NUDCD3	7	44379119	44490658	111540	-	protein_coding	1	0.332267	0.424052	1	0.008259	1	-1	-0.324008	0.439382
ENSG00000016602	CLCA4	1	86547078	86580754	33677	+	protein_coding	-1	-0.28353	0.510263	-1	-0.0919277	1	1	0.191602	0.757055
ENSG00000016864	GLT8D1	3	52694488	52706032	11545	-	protein_coding	1	0.152356	0.877276	1	0.00277592	1	-1	-0.14958	0.853871
ENSG00000017260	ATP2C1	3	130850595	131016712	166118	+	protein_coding	1	0.0449304	0.970769	-1	-0.0625819	1	-1	-0.107512	0.886946
ENSG00000017483	SLC38A5	X	48458537	48470260	11724	-	protein_coding	1	0.414704	0.241303	1	0.0302227	1	-1	-0.384481	0.314781
ENSG00000017797	RALBP1	18	9475009	9538114	63106	+	protein_coding	1	0.0104372	0.994042	-1	-0.0230432	1	-1	-0.0334805	0.967896
ENSG00000018189	RUFY3	4	70704204	70808619	104416	+	protein_coding	1	0.0200559	0.990242	1	0.000654457	1	-1	-0.0194014	0.985019
ENSG00000018280	SLC11A1	2	218382029	218396894	14866	+	protein_coding	-1	-0.233043	0.777375	-1	-0.200502	1	1	0.0325412	0.973522
ENSG00000018408	WWTR1	3	149517235	149736714	219480	-	protein_coding	1	0.0320767	0.985365	1	0.238894	1	1	0.206817	0.828965
ENSG00000018510	AGPS	2	177392768	177559299	166532	+	protein_coding	-1	-0.128297	0.903211	1	0.0124497	1	1	0.140747	0.864102
ENSG00000018610	CXorf56	X	119538149	119565408	27260	-	protein_coding	1	0.0916363	0.932535	1	0.0342289	1	-1	-0.0574073	0.945043
ENSG00000018699	TTC27	2	32628032	32821051	193020	+	protein_coding	-1	-0.0335365	0.981267	-1	-0.0183289	1	1	0.0152076	0.988741
ENSG00000018869	ZNF582	19	56375846	56393545	17700	-	protein_coding	1	0.352836	0.65215	1	0.159608	1	-1	-0.193228	0.860393
ENSG00000019102	VSIG2	11	124747474	124752255	4782	-	protein_coding	-1	-0.0880611	0.951331	-1	-0.120842	1	-1	-0.0327811	0.974324
ENSG00000019485	PRDM11	11	45095806	45235110	139305	+	protein_coding	-1	-0.245961	0.677253	-1	-0.0505186	1	1	0.195443	0.777113
ENSG00000019505	SYT13	11	45240302	45286341	46040	-	protein_coding	-1	-1.50533	6.10154e-09	1	1.02136	0.000869896	1	2.52669	1.42631e-25
ENSG00000019582	CD74	5	150400041	150412929	12889	-	protein_coding	1	0.139022	0.897199	-1	-0.0465143	1	-1	-0.185537	0.811513
ENSG00000019991	HGF	7	81699010	81770438	71429	-	protein_coding	1	2.54822	2.47735e-25	-1	-0.236324	1	-1	-2.78454	1.61415e-30
ENSG00000019995	ZRANB1	10	124942123	124988189	46067	+	protein_coding	-1	-0.00381466	0.998003	1	0.00695408	1	1	0.0107687	0.993409
ENSG00000020129	NCDN	1	35557473	35567274	9802	+	protein_coding	1	0.24224	0.748863	-1	-0.0713338	1	-1	-0.313573	0.54417
ENSG00000020256	ZFP64	20	52051663	52204308	152646	-	protein_coding	1	0.104384	0.930862	-1	-0.0417886	1	-1	-0.146172	0.871681
ENSG00000020426	MNAT1	14	60734742	60969965	235224	+	protein_coding	-1	-0.182784	0.859741	-1	-0.0302953	1	1	0.152488	0.869641
ENSG00000020577	SAMD4A	14	54567097	54793315	226219	+	protein_coding	-1	-0.288635	0.542189	-1	-0.118235	1	1	0.1704	0.818476
ENSG00000020633	RUNX3	1	24899511	24965121	65611	-	protein_coding	1	0.0899382	0.939395	1	0.00987395	1	-1	-0.0800642	0.929216
ENSG00000020922	MRE11	11	94415578	94493908	78331	-	protein_coding	1	0.0127536	0.994042	-1	-0.232186	1	-1	-0.24494	0.700093
ENSG00000021300	PLEKHB1	11	73646178	73662819	16642	+	protein_coding	-1	-1.21807	2.13912e-06	-1	-0.13133	1	1	1.08674	4.44387e-05
ENSG00000021355	SERPINB1	6	2832332	2841959	9628	-	protein_coding	1	0.0168158	0.994042	-1	-0.0897529	1	-1	-0.106569	0.918735
ENSG00000021574	SPAST	2	32063547	32157637	94091	+	protein_coding	-1	-0.259202	0.745537	-1	-0.0544001	1	1	0.204802	0.811238
ENSG00000021645	NRXN3	14	78170373	79868290	1697918	+	protein_coding	-1	-0.10935	0.910539	1	0.18951	1	1	0.29886	0.445417
ENSG00000021776	AQR	15	34851782	34969742	117961	-	protein_coding	-1	-0.0520218	0.966295	1	0.0775584	1	1	0.12958	0.866738
ENSG00000022267	FHL1	X	136146702	136211359	64658	+	protein_coding	1	0.996718	2.23257e-06	-1	-0.67686	0.0218731	-1	-1.67358	1.05887e-17
ENSG00000022277	RTF2	20	56468585	56519449	50865	+	protein_coding	1	0.00135697	1	1	0.0176064	1	1	0.0162494	0.985727
ENSG00000022556	NLRP2	19	54953130	55001142	48013	+	protein_coding	-1	-0.170877	0.889223	1	0.140548	1	1	0.311425	0.627225
ENSG00000022567	SLC45A4	8	141207166	141308305	101140	-	protein_coding	1	0.371731	0.494539	-1	-0.0198721	1	-1	-0.391603	0.432773
ENSG00000022840	RNF10	12	120533480	120577588	44109	+	protein_coding	1	0.149395	0.855643	-1	-0.0440774	1	-1	-0.193472	0.744436
ENSG00000022976	ZNF839	14	102317377	102342702	25326	+	protein_coding	-1	-0.116203	0.917508	1	0.000182559	1	1	0.116386	0.899619
ENSG00000023041	ZDHHC6	10	112424428	112446917	22490	-	protein_coding	-1	-0.186102	0.788215	-1	-0.128892	1	1	0.0572107	0.942023
ENSG00000023171	GRAMD1B	11	123358428	123627774	269347	+	protein_coding	-1	-0.286765	0.75432	1	0.00919341	1	1	0.295958	0.712462
ENSG00000023191	RNH1	11	494512	507300	12789	-	protein_coding	1	0.197935	0.818454	-1	-0.00353089	1	-1	-0.201466	0.790264
ENSG00000023228	NDUFS1	2	206114817	206159509	44693	-	protein_coding	1	0.0797574	0.936599	1	0.0317812	1	-1	-0.0479763	0.949563
ENSG00000023287	RB1CC1	8	52622458	52745843	123386	-	protein_coding	-1	-0.201472	0.818946	1	0.0316528	1	1	0.233125	0.747558
ENSG00000023318	ERP44	9	99979185	100099000	119816	-	protein_coding	-1	-0.0633148	0.962874	-1	-0.000576707	1	1	0.0627381	0.940562
ENSG00000023330	ALAS1	3	52198086	52214327	16242	+	protein_coding	1	0.1565	0.87327	-1	-0.0223115	1	-1	-0.178812	0.816276
ENSG00000023445	BIRC3	11	102317450	102339403	21954	+	protein_coding	-1	-0.347025	0.459838	1	0.0582297	1	1	0.405255	0.289315
ENSG00000023516	AKAP11	13	42272152	42323261	51110	+	protein_coding	-1	-0.2019	0.811327	-1	-0.0484583	1	1	0.153442	0.855012
ENSG00000023572	GLRX2	1	193090866	193106114	15249	-	protein_coding	-1	-0.183775	0.835	-1	-0.0464132	1	1	0.137362	0.873832
ENSG00000023608	SNAPC1	14	61762420	61796428	34009	+	protein_coding	-1	-0.0776103	0.960627	-1	-0.0251154	1	1	0.052495	0.960488
ENSG00000023697	DERA	12	15911302	16037381	126080	+	protein_coding	1	0.027706	0.985086	1	0.0663406	1	1	0.0386346	0.966019
ENSG00000023734	STRAP	12	15882387	15903478	21092	+	protein_coding	-1	-0.00764206	0.995273	-1	-0.0168157	1	-1	-0.00917367	0.994151
ENSG00000023839	ABCC2	10	99782640	99852594	69955	+	protein_coding	-1	-0.256424	0.817047	-1	-0.203931	1	1	0.052493	0.966161
ENSG00000023892	DEF6	6	35297818	35321771	23954	+	protein_coding	1	0.0883199	0.94422	-1	-0.0468134	1	-1	-0.135133	0.880105
ENSG00000023902	PLEKHO1	1	150149183	150164720	15538	+	protein_coding	-1	-0.857093	3.18753e-05	-1	-0.0547349	1	1	0.802359	0.000144448
ENSG00000023909	GCLM	1	93885199	93909456	24258	-	protein_coding	-1	-0.117175	0.927733	1	0.0696634	1	1	0.186839	0.831598
ENSG00000024048	UBR2	6	42564062	42693504	129443	+	protein_coding	-1	-0.0256183	0.985086	1	0.0232002	1	1	0.0488185	0.950243
ENSG00000024526	DEPDC1	1	68474152	68497221	23070	-	protein_coding	-1	-0.259785	0.74698	-1	-0.0852856	1	1	0.174499	0.846579
ENSG00000024862	CCDC28A	6	138773509	138793319	19811	+	protein_coding	-1	-0.0366729	0.981267	1	0.107376	1	1	0.144049	0.864102
ENSG00000025039	RRAGD	6	89364636	89412270	47635	-	protein_coding	1	0.0617128	0.966295	1	0.0314691	1	-1	-0.0302437	0.975143
ENSG00000025156	HSF2	6	122399546	122433119	33574	+	protein_coding	-1	-0.0699371	0.960627	-1	-0.0162367	1	1	0.0537004	0.952108
ENSG00000025293	PHF20	20	35771974	35950370	178397	+	protein_coding	1	0.0467654	0.970076	-1	-0.0574625	1	-1	-0.104228	0.892855
ENSG00000025423	HSD17B6	12	56752161	56787790	35630	+	protein_coding	-1	-0.0867687	0.959165	1	0.241646	1	1	0.328415	0.627109
ENSG00000025434	NR1H3	11	47248300	47269033	20734	+	protein_coding	1	0.0295209	0.988898	-1	-0.0140094	1	-1	-0.0435302	0.972082
ENSG00000025708	TYMP	22	50525752	50530032	4281	-	protein_coding	1	0.0701479	0.965397	-1	-0.273777	1	-1	-0.343925	0.5712
ENSG00000025770	NCAPH2	22	50508224	50524780	16557	+	protein_coding	1	0.294492	0.55671	1	0.036056	1	-1	-0.258436	0.63889
ENSG00000025772	TOMM34	20	44942130	44960397	18268	-	protein_coding	1	0.170077	0.840757	1	0.0827941	1	-1	-0.0872825	0.919981
ENSG00000025796	SEC63	6	107867756	107958208	90453	-	protein_coding	-1	-0.0848574	0.946366	1	0.0250078	1	1	0.109865	0.907972
ENSG00000025800	KPNA6	1	32108056	32176563	68508	+	protein_coding	-1	-0.0805089	0.936599	-1	-0.0207625	1	1	0.0597464	0.938739
ENSG00000026036	RTEL1-TNFRSF6B	20	63659300	63698684	39385	+	protein_coding	1	0.154157	0.89608	-1	-0.0860686	1	-1	-0.240226	0.752259
ENSG00000026103	FAS	10	88990531	89017059	26529	+	protein_coding	1	0.1632	0.878695	1	0.146886	1	-1	-0.0163132	0.989605
ENSG00000026297	RNASET2	6	166929504	166957191	27688	-	protein_coding	-1	-0.0261984	0.985559	-1	-0.0294525	1	-1	-0.00325407	0.999721
ENSG00000026508	CD44	11	35138870	35232402	93533	+	protein_coding	-1	-0.590533	0.111831	1	0.673075	0.170964	1	1.26361	6.17786e-07
ENSG00000026751	SLAMF7	1	160739057	160754821	15765	+	protein_coding	-1	-0.624197	0.00209071	-1	-0.0654847	1	1	0.558713	0.00889167
ENSG00000026950	BTN3A1	6	26402237	26415208	12972	+	protein_coding	-1	-0.0814695	0.93734	-1	-0.0348826	1	1	0.0465868	0.952108
ENSG00000027001	MIPEP	13	23730189	23889400	159212	-	protein_coding	1	0.0124694	0.994042	-1	-0.0529939	1	-1	-0.0654632	0.940554
ENSG00000027075	PRKCH	14	61187559	61550976	363418	+	protein_coding	-1	-0.249894	0.814516	-1	-0.0155813	1	1	0.234313	0.81088
ENSG00000027697	IFNGR1	6	137197484	137219449	21966	-	protein_coding	1	0.0801244	0.945773	-1	-0.00442205	1	-1	-0.0845465	0.923975
ENSG00000027847	B4GALT7	5	177600132	177610330	10199	+	protein_coding	1	0.289833	0.660869	-1	-0.0975793	1	-1	-0.387412	0.386711
ENSG00000027869	SH2D2A	1	156806243	156816862	10620	-	protein_coding	-1	-0.301248	0.654065	-1	-0.140466	1	1	0.160782	0.864102
ENSG00000028116	VRK2	2	57907629	58159920	252292	+	protein_coding	-1	-0.363098	0.447408	-1	-0.0721312	1	1	0.290967	0.626901
ENSG00000028137	TNFRSF1B	1	12166991	12209228	42238	+	protein_coding	-1	-0.24095	0.691374	-1	-0.0526363	1	1	0.188313	0.784608
ENSG00000028203	VEZT	12	95217746	95302799	85054	+	protein_coding	-1	-0.0474144	0.975554	-1	-0.00306181	1	1	0.0443526	0.961567
ENSG00000028277	POU2F2	19	42086110	42196585	110476	-	protein_coding	1	0.134496	0.890051	-1	-0.0723728	1	-1	-0.206869	0.742732
ENSG00000028310	BRD9	5	850291	892801	42511	-	protein_coding	1	0.151277	0.882225	-1	-0.00638199	1	-1	-0.157659	0.841681
ENSG00000028528	SNX1	15	64094123	64146090	51968	+	protein_coding	1	0.0621775	0.956786	-1	-0.00329651	1	-1	-0.065474	0.932106
ENSG00000028839	TBPL1	6	133952170	133990432	38263	+	protein_coding	-1	-0.137161	0.898255	1	0.077475	1	1	0.214636	0.760607
ENSG00000029153	ARNTL2	12	27332854	27425289	92436	+	protein_coding	1	0.365909	0.475116	1	0.0261704	1	-1	-0.339739	0.534822
ENSG00000029363	BCLAF1	6	136256627	136289851	33225	-	protein_coding	-1	-0.159327	0.891069	1	0.00434751	1	1	0.163675	0.856815
ENSG00000029364	SLC39A9	14	69398015	69462390	64376	+	protein_coding	-1	-0.153832	0.859741	-1	-0.0589048	1	1	0.0949269	0.909684
ENSG00000029639	TFB1M	6	155256134	155314493	58360	-	protein_coding	1	0.0260021	0.985086	1	0.020655	1	-1	-0.00534712	0.998839
ENSG00000029725	RABEP1	17	5282265	5386340	104076	+	protein_coding	1	0.0223654	0.986984	-1	-0.0181541	1	-1	-0.0405195	0.963734
ENSG00000029993	HMGB3	X	150980509	150990771	10263	+	protein_coding	1	0.042966	0.97603	1	0.014284	1	-1	-0.028682	0.973522
ENSG00000030066	NUP160	11	47778087	47848555	70469	-	protein_coding	1	0.0410681	0.976291	1	0.0801058	1	1	0.0390377	0.963415
ENSG00000030110	BAK1	6	33572547	33580293	7747	-	protein_coding	-1	-0.118394	0.913536	1	0.0257467	1	1	0.144141	0.864102
ENSG00000030419	IKZF2	2	212999691	213152427	152737	-	protein_coding	1	0.836158	0.001321	1	0.720248	0.0334985	-1	-0.11591	0.913048
ENSG00000030582	GRN	17	44345246	44353106	7861	+	protein_coding	1	0.402031	0.369405	1	0.0143173	1	-1	-0.387714	0.395015
ENSG00000031003	FAM13B	5	137937960	138051961	114002	-	protein_coding	-1	-0.0112255	0.994042	1	0.0133042	1	1	0.0245298	0.976533
ENSG00000031081	ARHGAP31	3	119294373	119420714	126342	+	protein_coding	-1	-0.186306	0.89608	1	0.365555	1	1	0.55186	0.220012
ENSG00000031691	CENPQ	6	49463370	49493107	29738	+	protein_coding	-1	-0.190799	0.859741	1	0.109438	1	1	0.300237	0.632773
ENSG00000031698	SARS	1	109213918	109238182	24265	+	protein_coding	1	0.247791	0.638464	1	0.0642063	1	-1	-0.183584	0.782719
ENSG00000031823	RANBP3	19	5916139	5978142	62004	-	protein_coding	1	0.204511	0.787638	1	0.0694618	1	-1	-0.135049	0.869469
ENSG00000032219	ARID4A	14	58298385	58373887	75503	+	protein_coding	-1	-0.216905	0.805968	1	0.0123365	1	1	0.229241	0.756132
ENSG00000032389	EIPR1	2	3188925	3377882	188958	-	protein_coding	1	0.298216	0.57067	-1	-0.0181375	1	-1	-0.316353	0.501813
ENSG00000032444	PNPLA6	19	7534004	7561764	27761	+	protein_coding	1	0.205539	0.852984	-1	-0.202766	1	-1	-0.408305	0.39924
ENSG00000032742	IFT88	13	20567069	20691437	124369	+	protein_coding	-1	-0.0413345	0.981267	-1	-0.0550674	1	-1	-0.013733	0.992171
ENSG00000033011	ALG1	16	5033923	5087379	53457	+	protein_coding	1	0.157662	0.888435	-1	-0.156446	1	-1	-0.314108	0.563977
ENSG00000033030	ZCCHC8	12	122471600	122501073	29474	-	protein_coding	-1	-0.0642297	0.961485	1	0.0639855	1	1	0.128215	0.874831
ENSG00000033050	ABCF2	7	151211484	151227205	15722	-	protein_coding	1	0.0897447	0.933927	-1	-0.024335	1	-1	-0.11408	0.890064
ENSG00000033100	CHPF2	7	151232489	151238827	6339	+	protein_coding	1	0.107365	0.917508	-1	-0.112393	1	-1	-0.219759	0.726712
ENSG00000033122	LRRC7	1	69568261	70151945	583685	+	protein_coding	1	0.019719	0.994042	1	0.0181768	1	-1	-0.00154227	0.999721
ENSG00000033170	FUT8	14	65410592	65744121	333530	+	protein_coding	1	0.151882	0.843995	1	0.0589004	1	-1	-0.0929818	0.904439
ENSG00000033178	UBA6	4	67612652	67701155	88504	-	protein_coding	-1	-0.214254	0.783485	-1	-0.00899066	1	1	0.205263	0.776143
ENSG00000033327	GAB2	11	78215293	78418348	203056	-	protein_coding	-1	-0.23087	0.852686	-1	-0.00865712	1	1	0.222213	0.828965
ENSG00000033627	ATP6V0A1	17	42458844	42522611	63768	+	protein_coding	-1	-0.0165964	0.992182	1	0.101137	1	1	0.117733	0.886536
ENSG00000033800	PIAS1	15	68054179	68198603	144425	+	protein_coding	-1	-0.0421997	0.97603	1	0.0143789	1	1	0.0565786	0.943614
ENSG00000033867	SLC4A7	3	27372721	27484420	111700	-	protein_coding	1	0.0729831	0.961915	1	0.143089	1	1	0.0701056	0.942506
ENSG00000034152	MAP2K3	17	21284672	21315240	30569	+	protein_coding	1	0.0752199	0.954956	-1	-0.103967	1	-1	-0.179186	0.819054
ENSG00000034510	TMSB10	2	84905656	84906671	1016	+	protein_coding	1	0.193033	0.765437	1	0.0580732	1	-1	-0.13496	0.847946
ENSG00000034533	ASTE1	3	131013875	131027649	13775	-	protein_coding	1	0.0250083	0.988495	1	0.0351482	1	1	0.01014	0.994978
ENSG00000034677	RNF19A	8	100257060	100336218	79159	-	protein_coding	-1	-0.0357936	0.980689	-1	-0.112862	1	-1	-0.0770688	0.928823
ENSG00000034693	PEX3	6	143450805	143490616	39812	+	protein_coding	-1	-0.198009	0.81559	-1	-0.0238989	1	1	0.174111	0.827631
ENSG00000034713	GABARAPL2	16	75566375	75577881	11507	+	protein_coding	1	0.142379	0.869574	-1	-0.0336296	1	-1	-0.176008	0.784892
ENSG00000035115	SH3YL1	2	217730	266398	48669	-	protein_coding	1	0.25514	0.809808	-1	-0.0551354	1	-1	-0.310275	0.689588
ENSG00000035141	FAM136A	2	70295975	70302090	6116	-	protein_coding	1	0.0991771	0.914962	1	0.0200004	1	-1	-0.0791766	0.919968
ENSG00000035403	VCL	10	73995193	74121363	126171	+	protein_coding	1	0.160757	0.857377	-1	-0.465568	0.294724	-1	-0.626325	0.00464593
ENSG00000035499	DEPDC1B	5	60596912	60700190	103279	-	protein_coding	-1	-0.15382	0.885708	1	0.103112	1	1	0.256933	0.674929
ENSG00000035664	DAPK2	15	63907036	64072033	164998	-	protein_coding	1	0.0576266	0.977036	1	0.108831	1	1	0.0512042	0.966157
ENSG00000035681	NSMAF	8	58583508	58659853	76346	-	protein_coding	1	0.0555871	0.965397	-1	-0.0217545	1	-1	-0.0773417	0.92684
ENSG00000035687	ADSS	1	244408494	244451909	43416	-	protein_coding	-1	-0.052238	0.970685	1	0.037249	1	1	0.089487	0.92262
ENSG00000035720	STAP1	4	67558727	67607337	48611	+	protein_coding	-1	-0.32994	0.529913	1	0.0832142	1	1	0.413154	0.288888
ENSG00000035928	RFC1	4	39287456	39366375	78920	-	protein_coding	-1	-0.0848769	0.941723	1	0.0837317	1	1	0.168609	0.825763
ENSG00000036054	TBC1D23	3	100260992	100325251	64260	+	protein_coding	-1	-0.124296	0.909463	1	0.100869	1	1	0.225165	0.749326
ENSG00000036257	CUL3	2	224470150	224585397	115248	-	protein_coding	-1	-0.0278348	0.985086	1	0.0655164	1	1	0.0933512	0.909345
ENSG00000036448	MYOM2	8	2045046	2165552	120507	+	protein_coding	-1	-1.30421	9.82271e-07	-1	-0.00774048	1	1	1.29647	1.19405e-06
ENSG00000036530	CYP46A1	14	99684304	99727301	42998	+	protein_coding	-1	-1.845	2.39565e-16	-1	-0.329204	1	1	1.51579	7.35374e-11
ENSG00000036549	AC118549.1	1	77562416	77683419	121004	-	protein_coding	-1	-0.0490532	0.975554	1	0.0158179	1	1	0.0648711	0.942805
ENSG00000036672	USP2	11	119355215	119381711	26497	-	protein_coding	1	0.0209996	0.988592	-1	-0.183442	1	-1	-0.204441	0.75383
ENSG00000037042	TUBG2	17	42659284	42667006	7723	+	protein_coding	1	0.114694	0.917508	1	0.0716511	1	-1	-0.0430429	0.964505
ENSG00000037241	RPL26L1	5	172958729	172969771	11043	+	protein_coding	1	0.288015	0.692838	-1	-0.107979	1	-1	-0.395994	0.403009
ENSG00000037474	NSUN2	5	6599239	6633291	34053	-	protein_coding	1	0.0289788	0.984908	-1	-0.0961702	1	-1	-0.125149	0.856919
ENSG00000037637	FBXO42	1	16246840	16352480	105641	-	protein_coding	1	0.115469	0.911111	-1	-0.101067	1	-1	-0.216537	0.741501
ENSG00000037749	MFAP3	5	154038906	154220478	181573	+	protein_coding	-1	-0.0578593	0.965397	1	0.072913	1	1	0.130772	0.875054
ENSG00000037757	MRI1	19	13764522	13774282	9761	+	protein_coding	1	0.301205	0.618615	-1	-0.100241	1	-1	-0.401446	0.328011
ENSG00000037897	METTL1	12	57768471	57772119	3649	-	protein_coding	1	0.210159	0.810492	1	0.0326757	1	-1	-0.177483	0.828965
ENSG00000038002	AGA	4	177430774	177442437	11664	-	protein_coding	1	0.129276	0.898943	1	0.0258018	1	-1	-0.103474	0.9078
ENSG00000038210	PI4K2B	4	25160663	25279204	118542	+	protein_coding	-1	-0.116995	0.925831	1	0.0171141	1	1	0.134109	0.892641
ENSG00000038219	BOD1L1	4	13568738	13627725	58988	-	protein_coding	-1	-0.0753584	0.943061	1	0.0050699	1	1	0.0804283	0.919981
ENSG00000038274	MAT2B	5	163503114	163519354	16241	+	protein_coding	-1	-0.121319	0.902591	1	0.0418765	1	1	0.163196	0.819054
ENSG00000038295	TLL1	4	165873237	166104457	231221	+	protein_coding	-1	-1.8421	6.09259e-14	1	1.30989	4.30983e-07	1	3.15199	1.21351e-41
ENSG00000038358	EDC4	16	67873052	67884499	11448	+	protein_coding	1	0.153662	0.886614	1	0.0136148	1	-1	-0.140048	0.874831
ENSG00000038382	TRIO	5	14143342	14532128	388787	+	protein_coding	1	1.9644	1.11755e-28	1	1.6189	1.73706e-18	-1	-0.345493	0.34801
ENSG00000038532	CLEC16A	16	10944564	11182186	237623	+	protein_coding	1	0.256249	0.678085	1	0.0262347	1	-1	-0.230014	0.725445
ENSG00000038945	MSR1	8	16107878	16567490	459613	-	protein_coding	1	0.131519	0.903211	1	0.0693775	1	-1	-0.0621419	0.944707
ENSG00000039123	MTREX	5	55307989	55425579	117591	+	protein_coding	-1	-0.117487	0.907026	1	0.0759893	1	1	0.193476	0.776458
ENSG00000039319	ZFYVE16	5	80408013	80483379	75367	+	protein_coding	1	0.0597646	0.965397	-1	-0.0099803	1	-1	-0.0697449	0.937621
ENSG00000039523	RIPOR1	16	67518418	67546788	28371	+	protein_coding	-1	-0.0643507	0.966295	-1	-0.102611	1	-1	-0.0382608	0.971253
ENSG00000039560	RAI14	5	34656328	34832612	176285	+	protein_coding	-1	-1.63194	8.42221e-15	-1	-1.29524	1.35495e-08	1	0.336695	0.540269
ENSG00000039650	PNKP	19	49859882	49878351	18470	-	protein_coding	-1	-0.068928	0.956077	-1	-0.0108612	1	1	0.0580668	0.945029
ENSG00000040199	PHLPP2	16	71637835	71724701	86867	-	protein_coding	-1	-0.0635376	0.959406	-1	-0.0926595	1	-1	-0.0291219	0.972819
ENSG00000040275	SPDL1	5	169583636	169604778	21143	+	protein_coding	-1	-0.132042	0.898808	-1	-0.0151551	1	1	0.116887	0.892641
ENSG00000040341	STAU2	8	73420369	73747708	327340	-	protein_coding	-1	-0.240855	0.748332	1	0.00954626	1	1	0.250401	0.696046
ENSG00000040487	PQLC2	1	19312326	19329300	16975	+	protein_coding	1	0.366917	0.492352	-1	-0.0313854	1	-1	-0.398303	0.395878
ENSG00000040531	CTNS	17	3636468	3661542	25075	+	protein_coding	1	0.19376	0.840813	-1	-0.120355	1	-1	-0.314115	0.563977
ENSG00000040608	RTN4R	22	20241415	20283246	41832	-	protein_coding	-1	-0.114473	0.929969	-1	-0.166619	1	-1	-0.0521464	0.960327
ENSG00000040633	PHF23	17	7235029	7239722	4694	-	protein_coding	1	0.110393	0.909463	-1	-0.04123	1	-1	-0.151623	0.831242
ENSG00000040933	INPP4A	2	98444854	98594390	149537	+	protein_coding	-1	-0.123515	0.90251	-1	-0.0573674	1	1	0.0661476	0.936787
ENSG00000041357	PSMA4	15	78540405	78552417	12013	+	protein_coding	-1	-0.127656	0.89608	-1	-0.0278435	1	1	0.0998123	0.903892
ENSG00000041802	LSG1	3	194640791	194672463	31673	-	protein_coding	1	0.0615212	0.957379	1	0.0167208	1	-1	-0.0448004	0.952108
ENSG00000041880	PARP3	3	51942345	51948867	6523	+	protein_coding	-1	-0.201367	0.885382	1	0.0492247	1	1	0.250592	0.80594
ENSG00000041988	THAP3	1	6624866	6635586	10721	+	protein_coding	1	0.239861	0.765085	1	0.108442	1	-1	-0.131419	0.891239
ENSG00000042062	RIPOR3	20	50586108	50691527	105420	-	protein_coding	-1	-0.496511	0.274507	1	0.694191	0.107352	1	1.1907	3.51285e-06
ENSG00000042088	TDP1	14	89954939	90044768	89830	+	protein_coding	-1	-0.0295011	0.985086	1	0.0331736	1	1	0.0626748	0.936582
ENSG00000042286	AIFM2	10	70098223	70132934	34712	-	protein_coding	1	0.303225	0.605499	-1	-0.000403876	1	-1	-0.303629	0.58331
ENSG00000042317	AL049834.1	14	88384924	88470350	85427	+	protein_coding	-1	-0.129413	0.927897	-1	-0.100024	1	1	0.0293891	0.981326
ENSG00000042429	MED17	11	93784227	93814963	30737	+	protein_coding	-1	-0.0422705	0.980689	-1	-0.0872691	1	-1	-0.0449986	0.965707
ENSG00000042445	RETSAT	2	85341955	85354531	12577	-	protein_coding	1	0.256487	0.662091	1	0.0109077	1	-1	-0.245579	0.673303
ENSG00000042493	CAPG	2	85394753	85418432	23680	-	protein_coding	-1	-0.140901	0.903211	-1	-0.0556496	1	1	0.0852511	0.93029
ENSG00000042753	AP2S1	19	46838136	46850992	12857	-	protein_coding	1	0.430099	0.273826	1	0.00272527	1	-1	-0.427374	0.279339
ENSG00000042832	TG	8	132866958	133134903	267946	+	protein_coding	-1	-0.178919	0.859741	1	0.58785	0.129838	1	0.766769	0.00140532
ENSG00000042980	ADAM28	8	24294040	24359018	64979	+	protein_coding	1	0.483729	0.18056	-1	-2.66765	1.31172e-31	-1	-3.15138	1.32366e-45
ENSG00000043039	BARX2	11	129375940	129452279	76340	+	protein_coding	-1	-0.471657	0.308379	-1	-0.7626	0.0307629	-1	-0.290944	0.695218
ENSG00000043093	DCUN1D1	3	182938074	182985953	47880	-	protein_coding	-1	-0.284693	0.679213	-1	-0.00983984	1	1	0.274853	0.68176
ENSG00000043143	JADE2	5	134524312	134583230	58919	+	protein_coding	1	0.245561	0.696591	-1	-0.0331428	1	-1	-0.278704	0.580302
ENSG00000043514	TRIT1	1	39838110	39883511	45402	-	protein_coding	1	0.0353714	0.980689	1	0.098082	1	1	0.0627106	0.939947
ENSG00000044090	CUL7	6	43037617	43053945	16329	-	protein_coding	1	0.245562	0.739422	-1	-0.018251	1	-1	-0.263813	0.665377
ENSG00000044115	CTNNA1	5	138610967	138935034	324068	+	protein_coding	-1	-0.0438808	0.976719	-1	-0.28533	1	-1	-0.241449	0.66551
ENSG00000044446	PHKA2	X	18892300	18984598	92299	-	protein_coding	1	0.244021	0.662552	1	0.0091956	1	-1	-0.234826	0.670025
ENSG00000044459	CNTLN	9	17134982	17503923	368942	+	protein_coding	-1	-0.168504	0.877276	-1	-0.0337219	1	1	0.134782	0.88686
ENSG00000044574	HSPA5	9	125234853	125241343	6491	-	protein_coding	1	0.118533	0.89608	1	0.0760755	1	-1	-0.0424573	0.95516
ENSG00000046647	GEMIN8	X	14008279	14029893	21615	-	protein_coding	1	0.258742	0.67894	1	0.0956662	1	-1	-0.163075	0.838366
ENSG00000046651	OFD1	X	13734745	13769357	34613	+	protein_coding	-1	-0.306309	0.48656	1	0.0210324	1	1	0.327342	0.404713
ENSG00000046653	GPM6B	X	13770939	13938638	167700	-	protein_coding	-1	-0.322309	0.676078	1	0.0625422	1	1	0.384851	0.515856
ENSG00000047056	WDR37	10	1049538	1132384	82847	+	protein_coding	1	0.146142	0.876095	-1	-0.0105039	1	-1	-0.156646	0.831242
ENSG00000047188	YTHDC2	5	113513694	113595285	81592	+	protein_coding	-1	-0.424133	0.169777	1	0.234515	1	1	0.658648	0.00312793
ENSG00000047230	CTPS2	X	16587999	16712936	124938	-	protein_coding	-1	-0.627885	0.00359808	1	0.119786	1	1	0.747671	0.000179568
ENSG00000047249	ATP6V1H	8	53715543	53843558	128016	-	protein_coding	-1	-0.0623712	0.959165	1	0.116554	1	1	0.178926	0.780952
ENSG00000047315	POLR2B	4	56977722	57031158	53437	+	protein_coding	-1	-0.106413	0.909463	-1	-0.0190567	1	1	0.0873567	0.913371
ENSG00000047346	FAM214A	15	52581317	52709817	128501	-	protein_coding	-1	-0.1612	0.845576	1	0.0466611	1	1	0.207861	0.728416
ENSG00000047365	ARAP2	4	35948221	36244514	296294	-	protein_coding	1	0.535791	0.103851	1	0.432296	1	-1	-0.103495	0.919981
ENSG00000047410	TPR	1	186311652	186375693	64042	-	protein_coding	-1	-0.038405	0.977797	1	0.0736437	1	1	0.112049	0.883372
ENSG00000047578	KIAA0556	16	27550133	27780369	230237	+	protein_coding	1	0.120664	0.914445	-1	-0.105221	1	-1	-0.225885	0.752259
ENSG00000047579	DTNBP1	6	15522801	15663058	140258	-	protein_coding	1	0.133615	0.898255	-1	-0.00740935	1	-1	-0.141024	0.866738
ENSG00000047621	C12orf4	12	4487735	4538508	50774	-	protein_coding	-1	-0.0281761	0.98519	1	0.00561935	1	1	0.0337955	0.973522
ENSG00000047644	WWC3	X	10015562	10144478	128917	+	protein_coding	1	0.605403	0.00488721	1	0.0209674	1	-1	-0.584436	0.00724295
ENSG00000047662	FAM184B	4	17629306	17781512	152207	-	protein_coding	1	0.1846	0.879088	1	0.151185	1	-1	-0.0334151	0.975143
ENSG00000047849	MAP4	3	47850690	48089272	238583	-	protein_coding	1	0.139318	0.877391	1	0.0143719	1	-1	-0.124946	0.870107
ENSG00000047932	GOPC	6	117560269	117602542	42274	-	protein_coding	-1	-0.000107139	1	1	0.0166427	1	1	0.0167499	0.989101
ENSG00000048028	USP28	11	113797874	113875570	77697	-	protein_coding	1	0.157305	0.855643	-1	-0.024025	1	-1	-0.18133	0.786544
ENSG00000048052	HDAC9	7	18086949	19002416	915468	+	protein_coding	1	0.584999	0.0182463	1	0.152367	1	-1	-0.432632	0.170051
ENSG00000048140	TSPAN17	5	176647387	176659054	11668	+	protein_coding	1	0.0794951	0.94292	-1	-0.112966	1	-1	-0.192461	0.769195
ENSG00000048162	NOP16	5	176383938	176388975	5038	-	protein_coding	1	0.163415	0.849155	1	0.0268467	1	-1	-0.136568	0.858195
ENSG00000048342	CC2D2A	4	15469865	15601557	131693	+	protein_coding	-1	-0.0329654	0.986461	1	0.0115582	1	1	0.0445236	0.971105
ENSG00000048392	RRM2B	8	102204502	102239118	34617	-	protein_coding	-1	-0.402011	0.365622	1	0.0824168	1	1	0.484428	0.17123
ENSG00000048405	ZNF800	7	127346790	127431924	85135	-	protein_coding	-1	-0.202792	0.829093	1	0.00227834	1	1	0.20507	0.805733
ENSG00000048462	TNFRSF17	16	11965210	11968068	2859	+	protein_coding	-1	-0.18633	0.835249	1	0.0359431	1	1	0.222273	0.753982
ENSG00000048471	SNX29	16	11976734	12574287	597554	+	protein_coding	-1	-0.0891462	0.933927	-1	-0.0816787	1	1	0.00746743	0.995718
ENSG00000048540	LMO3	12	16548372	16610594	62223	-	protein_coding	-1	-0.452013	0.175096	-1	-0.17554	1	1	0.276473	0.632773
ENSG00000048544	MRPS10	6	42206807	42217861	11055	-	protein_coding	-1	-0.170751	0.840757	-1	-0.0544764	1	1	0.116274	0.888601
ENSG00000048649	RSF1	11	77659996	77821017	161022	-	protein_coding	-1	-0.160812	0.876657	-1	-0.029113	1	1	0.131699	0.882455
ENSG00000048707	VPS13D	1	12230030	12512047	282018	+	protein_coding	-1	-0.0109415	0.994042	1	0.00675675	1	1	0.0176982	0.983564
ENSG00000048740	CELF2	10	10798397	11336675	538279	+	protein_coding	1	0.0915089	0.947723	1	0.253923	1	1	0.162414	0.863694
ENSG00000048828	FAM120A	9	93451685	93566112	114428	+	protein_coding	1	0.159341	0.832022	1	0.0610932	1	-1	-0.0982483	0.898361
ENSG00000048991	R3HDM1	2	135531455	135725270	193816	+	protein_coding	1	1.42021e-05	1	-1	-0.0627903	1	-1	-0.0628046	0.93447
ENSG00000049089	COL9A2	1	40300489	40317813	17325	-	protein_coding	-1	-0.524144	0.0350184	1	0.150052	1	1	0.674196	0.00159607
ENSG00000049167	ERCC8	5	60873831	60945073	71243	-	protein_coding	1	0.153073	0.892318	1	0.0939382	1	-1	-0.0591347	0.949563
ENSG00000049192	ADAMTS6	5	65148738	65481920	333183	-	protein_coding	-1	-0.0892966	0.946205	-1	-0.146149	1	-1	-0.0568529	0.952016
ENSG00000049239	H6PD	1	9234775	9271337	36563	+	protein_coding	1	0.0350936	0.980689	-1	-0.093429	1	-1	-0.128523	0.868067
ENSG00000049245	VAMP3	1	7771296	7781432	10137	+	protein_coding	1	0.159017	0.856524	-1	-0.0356685	1	-1	-0.194686	0.769321
ENSG00000049246	PER3	1	7784320	7845177	60858	+	protein_coding	1	0.264008	0.76402	-1	-0.0311366	1	-1	-0.295144	0.677631
ENSG00000049247	UTS2	1	7843083	7853512	10430	-	protein_coding	1	0.335321	0.143288	-1	-0.0143953	1	-1	-0.349716	0.102377
ENSG00000049323	LTBP1	2	32946953	33399509	452557	+	protein_coding	-1	-0.0668844	0.971583	1	1.44402	4.51476e-08	1	1.5109	1.32071e-09
ENSG00000049449	RCN1	11	32090904	32105755	14852	+	protein_coding	-1	-0.431088	0.26216	-1	-0.0394762	1	1	0.391612	0.363407
ENSG00000049541	RFC2	7	74231499	74254458	22960	-	protein_coding	1	0.198618	0.783485	-1	-0.0588067	1	-1	-0.257424	0.597305
ENSG00000049618	ARID1B	6	156776020	157210779	434760	+	protein_coding	1	0.0489846	0.969948	1	0.0348053	1	-1	-0.0141793	0.989605
ENSG00000049656	CLPTM1L	5	1317752	1345099	27348	-	protein_coding	1	0.275377	0.64631	-1	-0.0118145	1	-1	-0.287192	0.591031
ENSG00000049759	NEDD4L	18	58044226	58401540	357315	+	protein_coding	1	1.05538	7.08366e-10	1	0.830812	1.67704e-05	-1	-0.224567	0.660331
ENSG00000049768	FOXP3	X	49250436	49270477	20042	-	protein_coding	-1	-0.211004	0.855643	1	0.0103519	1	1	0.221356	0.818476
ENSG00000049769	PPP1R3F	X	49269843	49301461	31619	+	protein_coding	-1	-0.356764	0.501834	-1	-0.188599	1	1	0.168165	0.856919
ENSG00000049883	PTCD2	5	72320367	72368395	48029	+	protein_coding	-1	-0.109836	0.917508	-1	-0.0319313	1	1	0.0779049	0.929138
ENSG00000050130	JKAMP	14	59484443	59505410	20968	+	protein_coding	1	0.0835585	0.937983	1	0.126494	1	1	0.0429354	0.960397
ENSG00000050344	NFE2L3	7	26152198	26187137	34940	+	protein_coding	-1	-0.0376817	0.979499	-1	-0.036694	1	1	0.000987671	0.999721
ENSG00000050393	MCUR1	6	13786557	13814568	28012	-	protein_coding	1	0.188089	0.783485	1	0.0244972	1	-1	-0.163592	0.80832
ENSG00000050405	LIMA1	12	50175788	50283546	107759	-	protein_coding	-1	-0.54001	0.02432	1	0.0585347	1	1	0.598545	0.00746153
ENSG00000050426	LETMD1	12	51047962	51060424	12463	+	protein_coding	1	0.19412	0.762049	-1	-0.0189154	1	-1	-0.213036	0.682092
ENSG00000050438	SLC4A8	12	51391317	51515763	124447	+	protein_coding	-1	-1.84738	1.67483e-15	1	0.318737	1	1	2.16611	2.15559e-21
ENSG00000050748	MAPK9	5	180233143	180292099	58957	-	protein_coding	1	0.0844745	0.935654	-1	-0.0326001	1	-1	-0.117075	0.879531
ENSG00000050820	BCAR1	16	75228181	75268053	39873	-	protein_coding	-1	-1.65742	1.13262e-10	1	0.132393	1	1	1.78981	1.81589e-12
ENSG00000051009	FAM160A2	11	6211335	6234711	23377	-	protein_coding	1	0.156373	0.870804	-1	-0.00777287	1	-1	-0.164146	0.829938
ENSG00000051108	HERPUD1	16	56932142	56944864	12723	+	protein_coding	-1	-0.361447	0.258704	-1	-0.0513482	1	1	0.310099	0.410902
ENSG00000051128	HOMER3	19	18929201	18941261	12061	-	protein_coding	1	1.04037	0.000304575	1	0.0934112	1	-1	-0.946957	0.00147902
ENSG00000051180	RAD51	15	40694774	40732340	37567	+	protein_coding	1	0.105766	0.914159	1	0.0562561	1	-1	-0.0495101	0.949974
ENSG00000051341	POLQ	3	121431427	121546641	115215	-	protein_coding	1	0.0563189	0.965271	-1	-0.000942209	1	-1	-0.0572611	0.944707
ENSG00000051382	PIK3CB	3	138652699	138834938	182240	-	protein_coding	-1	-0.315979	0.471455	1	0.033978	1	1	0.349957	0.354168
ENSG00000051523	CYBA	16	88643289	88651054	7766	-	protein_coding	1	0.0708883	0.963239	-1	-0.0550949	1	-1	-0.125983	0.896012
ENSG00000051596	THOC3	5	175917873	176034680	116808	-	protein_coding	1	0.303823	0.572104	-1	-0.0798704	1	-1	-0.383694	0.331589
ENSG00000051620	HEBP2	6	138403531	138422197	18667	+	protein_coding	1	0.010774	0.994707	-1	-0.0602956	1	-1	-0.0710695	0.9394
ENSG00000051825	MPHOSPH9	12	123152320	123244014	91695	-	protein_coding	-1	-0.154251	0.885382	1	0.0410442	1	1	0.195295	0.799484
ENSG00000052723	SIKE1	1	114769479	114780685	11207	-	protein_coding	1	0.149257	0.888435	-1	-0.193268	1	-1	-0.342525	0.428698
ENSG00000052749	RRP12	10	97356358	97426076	69719	-	protein_coding	1	0.285566	0.622253	-1	-0.0323761	1	-1	-0.317942	0.512381
ENSG00000052795	FNIP2	4	158769026	158908050	139025	+	protein_coding	-1	-0.31726	0.580094	-1	-0.0220054	1	1	0.295254	0.606871
ENSG00000052802	MSMO1	4	165327667	165343164	15498	+	protein_coding	-1	-0.143799	0.919516	-1	-0.0166458	1	1	0.127153	0.917508
ENSG00000052841	TTC17	11	43358920	43494933	136014	+	protein_coding	-1	-0.00444848	0.997544	-1	-0.0509823	1	-1	-0.0465338	0.951519
ENSG00000053254	FOXN3	14	89124871	89619149	494279	-	protein_coding	1	0.0147392	0.994008	-1	-0.0254558	1	-1	-0.0401949	0.964334
ENSG00000053371	AKR7A2	1	19303965	19312146	8182	-	protein_coding	1	0.156931	0.870804	-1	-0.00686112	1	-1	-0.163792	0.831449
ENSG00000053372	MRTO4	1	19251805	19260128	8324	+	protein_coding	1	0.163953	0.835221	-1	-0.0158214	1	-1	-0.179774	0.782614
ENSG00000053438	NNAT	20	37521206	37523690	2485	+	protein_coding	1	0.169847	0.90414	1	0.113115	1	-1	-0.0567317	0.964655
ENSG00000053501	USE1	19	17215346	17219829	4484	+	protein_coding	1	0.218122	0.814946	-1	-0.0362588	1	-1	-0.254381	0.731918
ENSG00000053524	MCF2L2	3	183178043	183428778	250736	-	protein_coding	-1	-0.20346	0.81559	1	0.0579494	1	1	0.261409	0.675491
ENSG00000053702	NRIP2	12	2825348	2835544	10197	-	protein_coding	1	0.260945	0.790668	1	0.235532	1	-1	-0.0254124	0.983472
ENSG00000053747	LAMA3	18	23689443	23956222	266780	+	protein_coding	1	1.68196	8.19204e-20	1	1.43878	1.07085e-13	-1	-0.243175	0.682658
ENSG00000053770	AP5M1	14	57268924	57298742	29819	+	protein_coding	-1	-0.200525	0.810223	1	0.022208	1	1	0.222733	0.744677
ENSG00000053900	ANAPC4	4	25377213	25418498	41286	+	protein_coding	-1	-0.0766605	0.953381	-1	-0.0484419	1	1	0.0282186	0.975143
ENSG00000053918	KCNQ1	11	2444684	2849110	404427	+	protein_coding	-1	-0.671651	0.066105	-1	-0.152395	1	1	0.519257	0.270576
ENSG00000054116	TRAPPC3	1	36136570	36156053	19484	-	protein_coding	1	0.1207	0.898255	-1	-0.0986207	1	-1	-0.21932	0.686664
ENSG00000054118	THRAP3	1	36224432	36305357	80926	+	protein_coding	-1	-0.0646429	0.957254	1	0.0284618	1	1	0.0931047	0.909345
ENSG00000054148	PHPT1	9	136848724	136851027	2304	+	protein_coding	1	0.480857	0.154063	-1	-0.00647798	1	-1	-0.487335	0.142487
ENSG00000054219	LY75	2	159803355	159904756	101402	-	protein_coding	-1	-0.351961	0.472352	-1	-0.185611	1	1	0.16635	0.84924
ENSG00000054267	ARID4B	1	235131634	235328219	196586	-	protein_coding	-1	-0.123542	0.910827	1	0.0590391	1	1	0.182581	0.819054
ENSG00000054277	OPN3	1	241590102	241677376	87275	-	protein_coding	-1	-0.546024	0.18969	-1	-0.0832936	1	1	0.46273	0.359293
ENSG00000054282	SDCCAG8	1	243256034	243500091	244058	+	protein_coding	-1	-0.0324237	0.985086	1	0.0754618	1	1	0.107886	0.911843
ENSG00000054392	HHAT	1	210328252	210676296	348045	+	protein_coding	-1	-0.111001	0.935992	1	0.0844046	1	1	0.195405	0.832299
ENSG00000054523	KIF1B	1	10210805	10381603	170799	+	protein_coding	-1	-0.356728	0.36489	-1	-0.00293221	1	1	0.353796	0.369301
ENSG00000054611	TBC1D22A	22	46762617	47175699	413083	+	protein_coding	1	0.0940089	0.935992	-1	-0.0662722	1	-1	-0.160281	0.840756
ENSG00000054654	SYNE2	14	63852983	64226433	373451	+	protein_coding	-1	-0.163763	0.835249	-1	-0.100779	1	1	0.0629835	0.936935
ENSG00000054793	ATP9A	20	51596514	51768634	172121	-	protein_coding	-1	-1.23109	5.35014e-06	-1	-0.426936	1	1	0.804154	0.0116254
ENSG00000054965	FAM168A	11	73400487	73598189	197703	-	protein_coding	1	0.0761609	0.94422	-1	-0.0305979	1	-1	-0.106759	0.892641
ENSG00000054967	RELT	11	73376399	73397474	21076	+	protein_coding	1	0.166421	0.866108	-1	-0.0529546	1	-1	-0.219376	0.757055
ENSG00000054983	GALC	14	87837820	87993665	155846	-	protein_coding	-1	-1.34077	5.39708e-07	1	0.548816	0.801857	1	1.88958	5.92443e-14
ENSG00000055044	NOP58	2	202265736	202303661	37926	+	protein_coding	-1	-0.12217	0.90414	-1	-0.0107684	1	1	0.111402	0.894427
ENSG00000055070	SZRD1	1	16352575	16398145	45571	+	protein_coding	1	0.0996589	0.91843	-1	-0.0322088	1	-1	-0.131868	0.860393
ENSG00000055118	KCNH2	7	150944961	150978315	33355	-	protein_coding	-1	-0.0915027	0.959801	-1	-0.285424	1	-1	-0.193921	0.856919
ENSG00000055130	CUL1	7	148697914	148801110	103197	+	protein_coding	1	0.138657	0.865734	1	0.0915248	1	-1	-0.0471318	0.949289
ENSG00000055147	FAM114A2	5	153990148	154038936	48789	-	protein_coding	-1	-0.241482	0.741289	-1	-0.000872594	1	1	0.240609	0.712538
ENSG00000055163	CYFIP2	5	157266079	157395595	129517	+	protein_coding	1	0.294728	0.53523	1	0.0210044	1	-1	-0.273724	0.579327
ENSG00000055208	TAB2	6	149218641	149411613	192973	+	protein_coding	-1	-0.289437	0.501834	-1	-0.058545	1	1	0.230892	0.667723
ENSG00000055211	GINM1	6	149566294	149591748	25455	+	protein_coding	-1	-0.317682	0.513911	-1	-0.0368549	1	1	0.280827	0.601221
ENSG00000055332	EIF2AK2	2	37099210	37157065	57856	-	protein_coding	-1	-0.559111	0.0392758	-1	-0.0312492	1	1	0.527862	0.0612356
ENSG00000055483	AC022966.1	17	78787381	78841441	54061	-	protein_coding	1	0.208124	0.75432	-1	-1.21742e-06	1	-1	-0.208125	0.731416
ENSG00000055609	KMT2C	7	152134922	152436005	301084	-	protein_coding	-1	-0.078542	0.935992	-1	-0.145442	1	-1	-0.0669	0.929138
ENSG00000055732	MCOLN3	1	85018082	85048500	30419	-	protein_coding	-1	-0.238027	0.844302	-1	-0.109393	1	1	0.128634	0.917508
ENSG00000055917	PUM2	2	20248691	20352234	103544	-	protein_coding	-1	-0.130466	0.89608	-1	-0.0154713	1	1	0.114994	0.88686
ENSG00000055950	MRPL43	10	100969458	100987515	18058	-	protein_coding	1	0.222874	0.783485	-1	-0.0712035	1	-1	-0.294077	0.586111
ENSG00000056050	HPF1	4	169729470	169757944	28475	-	protein_coding	-1	-0.204172	0.849226	1	0.0140466	1	1	0.218219	0.805733
ENSG00000056097	ZFR	5	32354350	32444740	90391	-	protein_coding	-1	-0.0446262	0.970685	-1	-0.0149543	1	1	0.0296719	0.970679
ENSG00000056277	ZNF280C	X	130202707	130268899	66193	-	protein_coding	-1	-0.10672	0.929243	1	0.0464513	1	1	0.153172	0.86079
ENSG00000056558	TRAF1	9	120902393	120929173	26781	-	protein_coding	-1	-0.461779	0.0969851	-1	-0.0543467	1	1	0.407432	0.194348
ENSG00000056586	RC3H2	9	122844556	122905359	60804	-	protein_coding	-1	-0.107251	0.914931	-1	-0.0206277	1	1	0.0866228	0.918735
ENSG00000056736	IL17RB	3	53846568	53865794	19227	+	protein_coding	-1	-0.0890377	0.962857	-1	-0.0643898	1	1	0.024648	0.985774
ENSG00000056972	TRAF3IP2	6	111555381	111606906	51526	-	protein_coding	-1	-0.201345	0.785206	-1	-0.0687508	1	1	0.132594	0.869671
ENSG00000057019	DCBLD2	3	98795941	98901695	105755	-	protein_coding	-1	-0.0819692	0.948012	1	0.243304	1	1	0.325274	0.477628
ENSG00000057252	SOAT1	1	179293714	179358680	64967	+	protein_coding	-1	-0.0599752	0.965397	1	0.00962075	1	1	0.069596	0.93723
ENSG00000057608	GDI2	10	5765223	5842132	76910	-	protein_coding	-1	-0.0920199	0.925831	-1	-0.0310572	1	1	0.0609627	0.93723
ENSG00000057657	PRDM1	6	105993463	106109939	116477	+	protein_coding	-1	-0.3426	0.571529	1	0.277754	1	1	0.620354	0.0455092
ENSG00000057663	ATG5	6	106045423	106325791	280369	-	protein_coding	-1	-0.00584861	0.996314	1	0.0348629	1	1	0.0407115	0.963415
ENSG00000057704	TMCC3	12	94567122	94650557	83436	-	protein_coding	-1	-2.04025	2.90137e-16	-1	-1.04328	0.0009635	1	0.996975	0.000680642
ENSG00000057757	PITHD1	1	23778418	23788232	9815	+	protein_coding	1	0.204106	0.748863	1	0.0086044	1	-1	-0.195501	0.749326
ENSG00000057935	MTA3	2	42494569	42756947	262379	+	protein_coding	1	0.00153989	1	1	0.032581	1	1	0.0310411	0.969804
ENSG00000058056	USP13	3	179653040	179789401	136362	+	protein_coding	-1	-0.0810514	0.936504	-1	-0.0310975	1	1	0.0499539	0.948512
ENSG00000058063	ATP11B	3	182793503	182921629	128127	+	protein_coding	-1	-0.0507197	0.971634	1	0.068327	1	1	0.119047	0.892641
ENSG00000058091	CDK14	7	90466424	91210590	744167	+	protein_coding	-1	-0.262023	0.585979	-1	-0.0205016	1	1	0.241521	0.628303
ENSG00000058262	SEC61A1	3	128051641	128071683	20043	+	protein_coding	1	0.298717	0.416776	1	0.0553087	1	-1	-0.243408	0.589886
ENSG00000058272	PPP1R12A	12	79773563	79935460	161898	-	protein_coding	-1	-0.1435	0.889139	1	0.0259685	1	1	0.169469	0.827123
ENSG00000058404	CAMK2B	7	44217150	44334577	117428	-	protein_coding	1	0.153263	0.879088	-1	-0.00428654	1	-1	-0.157549	0.840753
ENSG00000058453	CROCC	1	16740273	16972964	232692	+	protein_coding	1	0.0513342	0.97603	-1	-0.0587679	1	-1	-0.110102	0.912009
ENSG00000058600	POLR3E	16	22297375	22335101	37727	+	protein_coding	1	0.329842	0.494539	-1	-0.0338867	1	-1	-0.363729	0.382885
ENSG00000058668	ATP2B4	1	203626561	203744081	117521	+	protein_coding	1	0.194738	0.771049	-1	-0.00748469	1	-1	-0.202222	0.731104
ENSG00000058673	ZC3H11A	1	203795654	203854999	59346	+	protein_coding	-1	-0.154346	0.908668	-1	-0.0207993	1	1	0.133547	0.907592
ENSG00000058729	RIOK2	5	97160867	97183247	22381	-	protein_coding	1	0.0196118	0.991352	1	0.0736055	1	1	0.0539937	0.952016
ENSG00000058799	YIPF1	1	53851719	53889798	38080	-	protein_coding	1	0.0137687	0.994042	1	0.0371829	1	1	0.0234143	0.98042
ENSG00000058804	NDC1	1	53765478	53838463	72986	-	protein_coding	-1	-0.0902573	0.935227	-1	-0.00489738	1	1	0.0853599	0.921664
ENSG00000058866	DGKG	3	186105668	186362234	256567	-	protein_coding	1	0.136051	0.917508	-1	-0.46994	0.866679	-1	-0.605991	0.0559467
ENSG00000059122	FLYWCH1	16	2911937	2951208	39272	+	protein_coding	1	0.032865	0.985086	-1	-0.0947028	1	-1	-0.127568	0.886155
ENSG00000059145	UNKL	16	1363205	1414751	51547	-	protein_coding	1	0.220052	0.811327	-1	-0.00979467	1	-1	-0.229846	0.771122
ENSG00000059378	PARP12	7	140023744	140063721	39978	-	protein_coding	1	0.272163	0.542727	1	0.0177525	1	-1	-0.254411	0.581815
ENSG00000059573	ALDH18A1	10	95605941	95656711	50771	-	protein_coding	1	0.0904242	0.927243	1	0.00798943	1	-1	-0.0824348	0.918735
ENSG00000059588	TARBP1	1	234391313	234479179	87867	-	protein_coding	-1	-0.236267	0.643051	1	0.0358606	1	1	0.272127	0.509632
ENSG00000059691	GATB	4	151670504	151761007	90504	-	protein_coding	1	0.162664	0.84783	1	0.0739245	1	-1	-0.0887398	0.917508
ENSG00000059728	MXD1	2	69897688	69942945	45258	+	protein_coding	-1	-0.0571554	0.974462	1	0.0647086	1	1	0.121864	0.909345
ENSG00000059758	CDK17	12	96278261	96400480	122220	-	protein_coding	-1	-0.288311	0.63865	1	0.0278999	1	1	0.316211	0.547478
ENSG00000059769	DNAJC25	9	111631334	111654351	23018	+	protein_coding	1	0.0656711	0.965397	1	0.143362	1	1	0.0776909	0.936984
ENSG00000059804	SLC2A3	12	7919230	7936187	16958	-	protein_coding	-1	-0.227427	0.806526	1	0.117071	1	1	0.344497	0.51315
ENSG00000059915	PSD	10	102402617	102421539	18923	-	protein_coding	-1	-0.216053	0.865099	1	0.00973248	1	1	0.225785	0.827053
ENSG00000060069	CTDP1	18	79679801	79756623	76823	+	protein_coding	1	0.141136	0.89608	-1	-0.0790954	1	-1	-0.220231	0.749326
ENSG00000060138	YBX3	12	10699089	10723323	24235	-	protein_coding	1	0.242153	0.595777	1	0.089565	1	-1	-0.152588	0.816907
ENSG00000060140	STYK1	12	10618923	10674318	55396	-	protein_coding	-1	-0.127499	0.932046	1	0.238515	1	1	0.366014	0.587764
ENSG00000060237	WNK1	12	752579	911452	158874	+	protein_coding	-1	-0.0287488	0.984908	-1	-0.0646356	1	-1	-0.0358868	0.964505
ENSG00000060339	CCAR1	10	68721012	68792377	71366	+	protein_coding	-1	-0.082353	0.938233	1	0.03761	1	1	0.119963	0.880105
ENSG00000060491	OGFR	20	62804835	62814000	9166	+	protein_coding	1	0.0278197	0.985086	-1	-0.0438522	1	-1	-0.0716719	0.934008
ENSG00000060642	PIGV	1	26787472	26798398	10927	+	protein_coding	-1	-0.0458956	0.977415	-1	-0.0473706	1	-1	-0.00147496	0.999721
ENSG00000060656	PTPRU	1	29236516	29326813	90298	+	protein_coding	-1	-0.416182	0.502685	-1	-0.250985	1	1	0.165197	0.885375
ENSG00000060688	SNRNP40	1	31259568	31296788	37221	-	protein_coding	1	0.121438	0.898255	-1	-0.0507915	1	-1	-0.17223	0.79708
ENSG00000060749	QSER1	11	32892820	32993316	100497	+	protein_coding	-1	-0.0867653	0.939395	-1	-0.10098	1	-1	-0.014215	0.990323
ENSG00000060762	MPC1	6	166364919	166383013	18095	-	protein_coding	-1	-0.0578157	0.964952	-1	-0.0191463	1	1	0.0386693	0.966019
ENSG00000060971	ACAA1	3	38103129	38137242	34114	-	protein_coding	1	0.273515	0.657535	1	0.026946	1	-1	-0.246569	0.704802
ENSG00000060982	BCAT1	12	24810024	24949101	139078	-	protein_coding	-1	-0.243556	0.719098	-1	-0.0563105	1	1	0.187245	0.807421
ENSG00000061273	HDAC7	12	47782722	47833132	50411	-	protein_coding	-1	-0.51899	0.0461033	1	0.301868	1	1	0.820859	5.87471e-05
ENSG00000061337	LZTS1	8	20246165	20303963	57799	-	protein_coding	1	0.253567	0.709916	-1	-0.4042	1	-1	-0.657767	0.00738339
ENSG00000061656	SPAG4	20	35615892	35621049	5158	+	protein_coding	-1	-0.0568979	0.965938	1	0.090906	1	1	0.147804	0.856691
ENSG00000061676	NCKAP1	2	182909115	183038858	129744	-	protein_coding	1	4.35321	2.48572e-123	1	2.4506	1.49391e-37	-1	-1.90262	1.42127e-25
ENSG00000061794	MRPS35	12	27710822	27756295	45474	+	protein_coding	-1	-0.0386838	0.97877	1	0.0164871	1	1	0.0551709	0.945671
ENSG00000061918	GUCY1B1	4	155758992	155807774	48783	+	protein_coding	-1	-0.955462	0.00053558	1	1.08444	6.67934e-05	1	2.0399	1.31683e-18
ENSG00000061936	SFSWAP	12	131711081	131799737	88657	+	protein_coding	1	0.13109	0.894367	1	0.0532592	1	-1	-0.0778307	0.926695
ENSG00000061938	TNK2	3	195863365	195909009	45645	-	protein_coding	1	0.17272	0.859121	-1	-0.0182593	1	-1	-0.190979	0.807702
ENSG00000061987	MON2	12	62466817	62600476	133660	+	protein_coding	-1	-0.0497683	0.970378	1	0.0012469	1	1	0.0510152	0.951309
ENSG00000062194	GPBP1	5	57173948	57264679	90732	+	protein_coding	-1	-0.149871	0.891835	1	0.038029	1	1	0.1879	0.816276
ENSG00000062282	DGAT2	11	75759512	75801535	42024	+	protein_coding	1	0.0351892	0.985086	-1	-0.0587448	1	-1	-0.093934	0.93029
ENSG00000062485	CS	12	56271699	56300391	28693	-	protein_coding	1	0.126202	0.890051	-1	-0.0304579	1	-1	-0.15666	0.817078
ENSG00000062582	MRPS24	7	43866558	43869893	3336	-	protein_coding	1	0.171343	0.90414	1	0.234758	1	1	0.063415	0.958296
ENSG00000062598	ELMO2	20	46366050	46432985	66936	-	protein_coding	1	0.0638522	0.962846	1	0.122321	1	1	0.0584685	0.945029
ENSG00000062650	WAPL	10	86435256	86521792	86537	-	protein_coding	-1	-0.208566	0.747393	1	0.0140176	1	1	0.222583	0.681284
ENSG00000062716	VMP1	17	59707192	59842255	135064	+	protein_coding	-1	-0.013635	0.994042	1	0.0791813	1	1	0.0928163	0.917508
ENSG00000062725	APPBP2	17	60443158	60526242	83085	-	protein_coding	-1	-0.118477	0.909939	1	0.0238242	1	1	0.142301	0.861815
ENSG00000062822	POLD1	19	50384204	50418018	33815	+	protein_coding	1	0.290837	0.654898	-1	-0.044607	1	-1	-0.335444	0.521929
ENSG00000063046	EIF4B	12	53006158	53042209	36052	+	protein_coding	1	0.136663	0.885382	1	0.0573167	1	-1	-0.0793465	0.923975
ENSG00000063127	SLC6A16	19	49289638	49325225	35588	-	protein_coding	-1	-0.0707037	0.963797	-1	-0.176929	1	-1	-0.106225	0.918735
ENSG00000063169	BICRA	19	47608196	47703277	95082	+	protein_coding	-1	-0.0531958	0.975678	-1	-0.0194184	1	1	0.0337775	0.973522
ENSG00000063176	SPHK2	19	48619291	48630717	11427	+	protein_coding	1	0.186127	0.845136	1	0.00838207	1	-1	-0.177745	0.827631
ENSG00000063177	RPL18	19	48615328	48619184	3857	-	protein_coding	1	0.371972	0.338003	-1	-0.00351953	1	-1	-0.375492	0.318152
ENSG00000063180	CA11	19	48637946	48646187	8242	-	protein_coding	-1	-0.652062	0.0429914	1	0.0326262	1	1	0.684688	0.0274918
ENSG00000063241	ISOC2	19	55452985	55462343	9359	-	protein_coding	-1	-0.000286009	1	-1	-0.0459169	1	-1	-0.0456309	0.958296
ENSG00000063244	U2AF2	19	55654146	55674715	20570	+	protein_coding	1	0.117933	0.910827	-1	-0.0087785	1	-1	-0.126711	0.88085
ENSG00000063245	EPN1	19	55675226	55709858	34633	+	protein_coding	1	0.135659	0.90414	-1	-0.0467553	1	-1	-0.182415	0.827631
ENSG00000063322	MED29	19	39391303	39400637	9335	+	protein_coding	1	0.0527894	0.967738	-1	-0.0349757	1	-1	-0.0877651	0.920354
ENSG00000063438	AHRR	5	321759	435110	113352	+	protein_coding	1	0.0240235	0.992182	1	0.246097	1	1	0.222074	0.831449
ENSG00000063587	ZNF275	X	153334147	153360110	25964	+	protein_coding	-1	-0.157776	0.888435	1	0.373864	1	1	0.53164	0.0791677
ENSG00000063601	MTMR1	X	150692971	150765108	72138	+	protein_coding	-1	-0.0478212	0.967738	-1	-0.128458	1	-1	-0.0806363	0.919968
ENSG00000063660	GPC1	2	240435663	240468076	32414	+	protein_coding	-1	-0.120965	0.914492	-1	-0.0818119	1	1	0.0391533	0.967713
ENSG00000063761	ADCK1	14	77800109	77935014	134906	+	protein_coding	1	0.306552	0.641063	-1	-0.057831	1	-1	-0.364383	0.477596
ENSG00000063854	HAGH	16	1795620	1827157	31538	-	protein_coding	1	0.324759	0.597458	1	0.0778432	1	-1	-0.246915	0.755515
ENSG00000063978	RNF4	4	2462220	2625320	163101	+	protein_coding	-1	-0.0106904	0.994042	-1	-0.0447643	1	-1	-0.0340739	0.967713
ENSG00000064012	CASP8	2	201233443	201287711	54269	+	protein_coding	-1	-0.10846	0.917508	1	0.0150931	1	1	0.123553	0.88085
ENSG00000064102	INTS13	12	26905181	26938326	33146	-	protein_coding	-1	-0.0996166	0.924282	1	0.00483557	1	1	0.104452	0.901464
ENSG00000064115	TM7SF3	12	26971579	27014434	42856	-	protein_coding	1	0.0461231	0.970207	1	0.118929	1	1	0.0728055	0.928327
ENSG00000064199	SPA17	11	124673798	124697518	23721	+	protein_coding	1	0.151762	0.913454	1	0.0703074	1	-1	-0.0814547	0.944228
ENSG00000064201	TSPAN32	11	2301997	2318200	16204	+	protein_coding	-1	-0.188543	0.807745	-1	-0.0795127	1	1	0.10903	0.892641
ENSG00000064205	CCN5	20	44714844	44728509	13666	+	protein_coding	1	0.0358957	0.985086	-1	-0.102008	1	-1	-0.137904	0.909345
ENSG00000064225	ST3GAL6	3	98732236	98821201	88966	+	protein_coding	1	0.181894	0.833646	1	0.0253086	1	-1	-0.156585	0.842723
ENSG00000064309	CDON	11	125955796	126063335	107540	-	protein_coding	1	0.409996	0.531358	1	1.38647	9.11909e-07	1	0.97647	0.000977
ENSG00000064313	TAF2	8	119730774	119832841	102068	-	protein_coding	-1	-0.24658	0.660957	-1	-0.12239	1	1	0.12419	0.877734
ENSG00000064419	TNPO3	7	128954180	129055173	100994	-	protein_coding	1	0.153396	0.852686	1	0.0219293	1	-1	-0.131467	0.855879
ENSG00000064489	BORCS8-MEF2B	19	19145569	19192158	46590	-	protein_coding	1	0.193943	0.888435	1	0.224255	1	1	0.0303125	0.981698
ENSG00000064490	RFXANK	19	19192229	19201869	9641	+	protein_coding	1	0.179414	0.835249	-1	-0.043375	1	-1	-0.222789	0.733686
ENSG00000064545	TMEM161A	19	19119169	19138513	19345	-	protein_coding	1	0.422462	0.32094	-1	-0.0322594	1	-1	-0.454722	0.241121
ENSG00000064547	LPAR2	19	19623655	19628930	5276	-	protein_coding	1	0.107804	0.929243	1	0.046375	1	-1	-0.0614293	0.948276
ENSG00000064601	CTSA	20	45890144	45898820	8677	+	protein_coding	1	0.284375	0.642577	-1	-0.0437814	1	-1	-0.328156	0.507549
ENSG00000064607	SUGP2	19	18990888	19034023	43136	-	protein_coding	1	0.0589212	0.960627	-1	-0.0642447	1	-1	-0.123166	0.864102
ENSG00000064651	SLC12A2	5	128083766	128189677	105912	+	protein_coding	1	0.0970071	0.928598	-1	-0.050901	1	-1	-0.147908	0.846579
ENSG00000064652	SNX24	5	122843439	123029354	185916	+	protein_coding	-1	-0.740806	0.0188903	1	0.38957	1	1	1.13038	1.42918e-05
ENSG00000064666	CNN2	19	1026586	1039068	12483	+	protein_coding	1	0.0991316	0.929969	1	0.041903	1	-1	-0.0572285	0.948276
ENSG00000064687	ABCA7	19	1040101	1065572	25472	+	protein_coding	1	0.239274	0.770118	-1	-0.0585237	1	-1	-0.297797	0.605173
ENSG00000064692	SNCAIP	5	122311354	122464219	152866	+	protein_coding	1	2.32284	5.37339e-37	-1	-0.67075	0.026203	-1	-2.99359	3.06574e-58
ENSG00000064703	DDX20	1	111755245	111768000	12756	+	protein_coding	-1	-0.10143	0.918831	1	0.0264593	1	1	0.127889	0.872084
ENSG00000064726	BTBD1	15	83016422	83067354	50933	-	protein_coding	-1	-0.284634	0.6045	-1	-0.0510672	1	1	0.233567	0.718341
ENSG00000064763	FAR2	12	29149103	29340980	191878	+	protein_coding	1	0.0648996	0.975554	1	0.0838669	1	1	0.0189673	0.990422
ENSG00000064787	BCAS1	20	53936777	54070594	133818	-	protein_coding	1	0.366517	0.610292	1	0.00511055	1	-1	-0.361406	0.593212
ENSG00000064886	CHI3L2	1	111200771	111243440	42670	+	protein_coding	-1	-1.23672	6.23436e-06	1	0.472108	1	1	1.70883	2.41125e-11
ENSG00000064932	SBNO2	19	1107637	1174268	66632	-	protein_coding	1	0.156565	0.89608	-1	-0.134397	1	-1	-0.290962	0.645709
ENSG00000064933	PMS1	2	189784085	189877629	93545	+	protein_coding	-1	-0.184677	0.840996	-1	-0.00149542	1	1	0.183181	0.818476
ENSG00000064961	HMG20B	19	3572777	3579088	6312	+	protein_coding	-1	-0.0131477	0.994042	-1	-0.0204422	1	-1	-0.00729453	0.99645
ENSG00000064995	TAF11	6	34877462	34888089	10628	-	protein_coding	-1	-0.0476807	0.970196	1	0.00211803	1	1	0.0497987	0.949936
ENSG00000064999	ANKS1A	6	34889255	35091406	202152	+	protein_coding	1	0.124105	0.904643	-1	-0.0542828	1	-1	-0.178388	0.817078
ENSG00000065000	AP3D1	19	2100988	2164468	63481	-	protein_coding	1	0.384103	0.351251	1	0.0159503	1	-1	-0.368152	0.38678
ENSG00000065029	ZNF76	6	35258909	35295985	37077	+	protein_coding	1	0.401608	0.317099	1	0.0400857	1	-1	-0.361522	0.418046
ENSG00000065057	NTHL1	16	2039815	2047866	8052	-	protein_coding	1	0.237271	0.76402	-1	-0.0180813	1	-1	-0.255353	0.696483
ENSG00000065060	UHRF1BP1	6	34792015	34883138	91124	+	protein_coding	1	0.00516148	0.996743	-1	-0.0204748	1	-1	-0.0256363	0.974011
ENSG00000065135	GNAI3	1	109548615	109618324	69710	+	protein_coding	-1	-0.0580537	0.96289	1	0.0612237	1	1	0.119277	0.874831
ENSG00000065150	IPO5	13	97953658	98024297	70640	+	protein_coding	1	0.0733481	0.942893	-1	-0.0154025	1	-1	-0.0887506	0.909345
ENSG00000065154	OAT	10	124397303	124418976	21674	-	protein_coding	-1	-0.190978	0.783485	-1	-0.649828	0.00387407	-1	-0.45885	0.0620978
ENSG00000065183	WDR3	1	117929720	117966543	36824	+	protein_coding	1	0.028441	0.985086	1	0.0246707	1	-1	-0.0037703	0.999227
ENSG00000065243	PKN2	1	88684222	88836255	152034	+	protein_coding	-1	-0.160836	0.891517	1	0.040565	1	1	0.2014	0.816276
ENSG00000065268	WDR18	19	984271	998438	14168	+	protein_coding	1	0.290501	0.642468	-1	-0.0586014	1	-1	-0.349102	0.465982
ENSG00000065308	TRAM2	6	52497408	52577060	79653	-	protein_coding	-1	-0.074502	0.942145	1	0.0545958	1	1	0.129098	0.855713
ENSG00000065320	NTN1	17	9021510	9244000	222491	+	protein_coding	-1	-0.960171	0.00138089	-1	-0.59491	0.533618	1	0.365262	0.608152
ENSG00000065328	MCM10	10	13161554	13211104	49551	+	protein_coding	-1	-0.000706579	1	1	0.0198086	1	1	0.0205152	0.980462
ENSG00000065357	DGKA	12	55927319	55954027	26709	+	protein_coding	-1	-0.00917025	0.994707	1	0.160228	1	1	0.169399	0.811513
ENSG00000065413	ANKRD44	2	196967017	197311173	344157	-	protein_coding	-1	-0.0645036	0.957379	-1	-0.0205619	1	1	0.0439417	0.956515
ENSG00000065427	KARS	16	75627474	75648643	21170	-	protein_coding	1	0.142332	0.864555	1	0.0267937	1	-1	-0.115538	0.874831
ENSG00000065457	ADAT1	16	75596981	75623300	26320	-	protein_coding	1	0.0725282	0.953381	1	0.0483489	1	-1	-0.0241793	0.978393
ENSG00000065485	PDIA5	3	123067025	123225227	158203	+	protein_coding	1	0.0676553	0.961038	1	0.0255263	1	-1	-0.042129	0.965237
ENSG00000065491	TBC1D22B	6	37257772	37332970	75199	+	protein_coding	-1	-0.0612296	0.962927	-1	-0.00726706	1	1	0.0539626	0.948276
ENSG00000065518	NDUFB4	3	120596328	120602507	6180	+	protein_coding	1	0.063317	0.960034	-1	-0.0657434	1	-1	-0.12906	0.865921
ENSG00000065526	SPEN	1	15847707	15940456	92750	+	protein_coding	-1	-0.112311	0.900476	-1	-0.0584067	1	1	0.0539048	0.942805
ENSG00000065534	MYLK	3	123610049	123884331	274283	-	protein_coding	1	0.20748	0.863885	1	0.0980509	1	-1	-0.109429	0.923975
ENSG00000065548	ZC3H15	2	186486253	186509361	23109	+	protein_coding	-1	-0.00629275	0.996055	1	0.0476901	1	1	0.0539828	0.948276
ENSG00000065559	MAP2K4	17	12020829	12143830	123002	+	protein_coding	-1	-0.0317907	0.982412	-1	-0.0220465	1	1	0.00974419	0.993781
ENSG00000065600	TMEM206	1	212363931	212414901	50971	-	protein_coding	-1	-0.0694318	0.958514	1	0.0124669	1	1	0.0818988	0.927501
ENSG00000065613	SLK	10	103967140	104029233	62094	+	protein_coding	-1	-0.0243375	0.986738	-1	-0.0325376	1	-1	-0.00820015	0.995718
ENSG00000065615	CYB5R4	6	83859656	83967423	107768	+	protein_coding	-1	-0.272271	0.67894	1	0.0132652	1	1	0.285536	0.623697
ENSG00000065621	GSTO2	10	104268873	104304950	36078	+	protein_coding	-1	-1.02097	6.44975e-06	1	0.267155	1	1	1.28812	1.98529e-09
ENSG00000065665	SEC61A2	10	12129637	12169961	40325	+	protein_coding	-1	-0.183618	0.843942	-1	-0.0991508	1	1	0.0844676	0.929021
ENSG00000065675	PRKCQ	10	6427143	6580301	153159	-	protein_coding	1	0.122057	0.909807	1	0.0316048	1	-1	-0.0904524	0.92262
ENSG00000065802	ASB1	2	238426742	238452250	25509	+	protein_coding	1	0.00220549	0.99917	-1	-0.049487	1	-1	-0.0516925	0.948833
ENSG00000065809	FAM107B	10	14518557	14774897	256341	-	protein_coding	-1	-0.44498	0.206363	-1	-0.0381297	1	1	0.406851	0.295116
ENSG00000065882	TBC1D1	4	37891084	38139175	248092	+	protein_coding	-1	-0.184355	0.777375	1	0.217772	1	1	0.402127	0.105689
ENSG00000065883	CDK13	7	39950121	40099580	149460	+	protein_coding	-1	-0.11065	0.90414	-1	-0.0844908	1	1	0.0261592	0.973522
ENSG00000065911	MTHFD2	2	74198610	74217565	18956	+	protein_coding	-1	-0.0059956	0.996067	1	0.0289516	1	1	0.0349472	0.967713
ENSG00000065923	SLC9A7	X	46599251	46759118	159868	-	protein_coding	-1	-0.0129687	0.994042	-1	-0.0931336	1	-1	-0.0801649	0.919981
ENSG00000065970	FOXJ2	12	8032716	8055517	22802	+	protein_coding	1	0.0655505	0.964407	-1	-0.0424253	1	-1	-0.107976	0.912421
ENSG00000065978	YBX1	1	42682418	42703805	21388	+	protein_coding	1	0.237953	0.638471	-1	-0.0514957	1	-1	-0.289449	0.446676
ENSG00000065989	PDE4A	19	10416773	10469630	52858	+	protein_coding	1	0.0574457	0.966295	-1	-0.118871	1	-1	-0.176317	0.822192
ENSG00000066027	PPP2R5A	1	212285410	212361853	76444	+	protein_coding	-1	-0.256503	0.674689	1	0.0281121	1	1	0.284615	0.574924
ENSG00000066032	CTNNA2	2	79185231	80648861	1463631	+	protein_coding	-1	-2.99971	9.44065e-50	-1	-0.0551779	1	1	2.94453	1.0188e-47
ENSG00000066044	ELAVL1	19	7958573	8005659	47087	-	protein_coding	1	0.0404032	0.976719	-1	-0.106549	1	-1	-0.146952	0.830099
ENSG00000066084	DIP2B	12	50504985	50748657	243673	+	protein_coding	1	0.000605674	1	-1	-0.0313573	1	-1	-0.0319629	0.96874
ENSG00000066117	SMARCD1	12	50084972	50100712	15741	+	protein_coding	1	0.0134894	0.994008	-1	-0.0253916	1	-1	-0.038881	0.961567
ENSG00000066135	KDM4A	1	43650149	43705518	55370	+	protein_coding	1	0.136392	0.885382	-1	-0.0220388	1	-1	-0.158431	0.823805
ENSG00000066136	NFYC	1	40691648	40771603	79956	+	protein_coding	1	0.143022	0.885227	-1	-0.00884475	1	-1	-0.151867	0.839349
ENSG00000066230	SLC9A3	5	470458	524332	53875	-	protein_coding	1	0.0922006	0.951068	-1	-0.0469488	1	-1	-0.139149	0.895063
ENSG00000066279	ASPM	1	197084127	197146694	62568	-	protein_coding	-1	-0.409607	0.307188	-1	-0.0713027	1	1	0.338304	0.496155
ENSG00000066294	CD84	1	160541095	160579516	38422	-	protein_coding	-1	-1.59232	3.71234e-18	-1	-0.140382	1	1	1.45194	5.30054e-15
ENSG00000066322	ELOVL1	1	43363398	43368074	4677	-	protein_coding	1	0.338027	0.450475	1	0.00216524	1	-1	-0.335862	0.445417
ENSG00000066336	SPI1	11	47354860	47378576	23717	-	protein_coding	1	0.176195	0.855643	-1	-0.0825976	1	-1	-0.258793	0.667602
ENSG00000066379	ZNRD1	6	30058899	30064909	6011	+	protein_coding	1	0.325556	0.626797	1	0.176687	1	-1	-0.148869	0.885487
ENSG00000066422	ZBTB11	3	101648889	101677495	28607	-	protein_coding	-1	-0.0562648	0.969943	1	0.0356354	1	1	0.0919002	0.923975
ENSG00000066427	ATXN3	14	92044496	92106621	62126	-	protein_coding	-1	-0.225302	0.768423	1	0.0640027	1	1	0.289305	0.580199
ENSG00000066455	GOLGA5	14	92794305	92839947	45643	+	protein_coding	-1	-0.0311737	0.985086	1	0.00588574	1	1	0.0370595	0.966161
ENSG00000066468	FGFR2	10	121478334	121598458	120125	-	protein_coding	1	0.216621	0.868822	-1	-0.244811	1	-1	-0.461432	0.39924
ENSG00000066557	LRRC40	1	70144805	70205579	60775	-	protein_coding	-1	-0.25247	0.764672	-1	-0.0263419	1	1	0.226128	0.784608
ENSG00000066583	ISOC1	5	129094749	129114028	19280	+	protein_coding	1	0.0230738	0.985617	-1	-0.162641	1	-1	-0.185714	0.771122
ENSG00000066651	TRMT11	6	125986479	126203817	217339	+	protein_coding	1	0.0450265	0.977797	1	0.0909789	1	1	0.0459524	0.963415
ENSG00000066654	THUMPD1	16	20702816	20742084	39269	-	protein_coding	-1	-0.137404	0.89608	1	0.00918377	1	1	0.146588	0.856919
ENSG00000066697	MSANTD3	9	100427156	100451711	24556	+	protein_coding	1	0.0950857	0.933927	1	0.00230964	1	-1	-0.092776	0.918735
ENSG00000066739	ATG2B	14	96279195	96363341	84147	-	protein_coding	-1	-0.111619	0.909463	1	0.00166971	1	1	0.113289	0.887599
ENSG00000066777	ARFGEF1	8	67173511	67343781	170271	-	protein_coding	-1	-0.13655	0.887932	1	0.0262185	1	1	0.162768	0.821946
ENSG00000066827	ZFAT	8	134477788	134713049	235262	-	protein_coding	-1	-0.0666898	0.963797	1	0.126609	1	1	0.193298	0.811513
ENSG00000066855	MTFR1	8	65644734	65771261	126528	+	protein_coding	-1	-0.0292721	0.985086	1	0.176507	1	1	0.20578	0.781545
ENSG00000066923	STAG3	7	100177563	100221488	43926	+	protein_coding	-1	-0.568554	0.00573058	1	0.0546065	1	1	0.62316	0.00146057
ENSG00000066926	FECH	18	57544389	57586702	42314	-	protein_coding	-1	-0.299935	0.503117	-1	-0.0885969	1	1	0.211338	0.744677
ENSG00000066933	MYO9A	15	71822291	72118577	296287	-	protein_coding	-1	-0.00913592	0.994846	1	0.0739994	1	1	0.0831353	0.925606
ENSG00000067057	PFKP	10	3066333	3137718	71386	+	protein_coding	1	0.217973	0.809808	-1	-0.00601389	1	-1	-0.223987	0.773533
ENSG00000067064	IDI1	10	1039152	1049170	10019	-	protein_coding	-1	-0.235269	0.78474	-1	-0.00951093	1	1	0.225758	0.77687
ENSG00000067066	SP100	2	230415942	230545606	129665	+	protein_coding	-1	-0.223569	0.707129	-1	-0.0925008	1	1	0.131068	0.862809
ENSG00000067082	KLF6	10	3775996	3785281	9286	-	protein_coding	-1	-0.0499535	0.970769	1	0.0609462	1	1	0.1109	0.896899
ENSG00000067113	PLPP1	5	55424854	55534969	110116	-	protein_coding	-1	-0.240816	0.791176	-1	-0.276489	1	-1	-0.0356729	0.973308
ENSG00000067141	NEO1	15	73051710	73305205	253496	+	protein_coding	-1	-0.886826	0.00117607	-1	-0.220076	1	1	0.66675	0.0338082
ENSG00000067167	TRAM1	8	70573218	70608416	35199	-	protein_coding	-1	-0.0357544	0.985086	1	0.0254122	1	1	0.0611666	0.951309
ENSG00000067182	TNFRSF1A	12	6328757	6342114	13358	-	protein_coding	-1	-0.0455047	0.977036	-1	-0.0694964	1	-1	-0.0239917	0.980462
ENSG00000067191	CACNB1	17	39173453	39197703	24251	-	protein_coding	-1	-0.0553203	0.965902	-1	-0.117529	1	-1	-0.0622084	0.942621
ENSG00000067208	EVI5	1	92508696	92792404	283709	-	protein_coding	-1	-0.0948906	0.936504	1	0.022693	1	1	0.117584	0.898234
ENSG00000067221	STOML1	15	73978926	73994622	15697	-	protein_coding	1	0.161092	0.895293	-1	-0.0959849	1	-1	-0.257077	0.741132
ENSG00000067225	PKM	15	72199029	72231822	32794	-	protein_coding	1	0.192978	0.818946	1	0.0323618	1	-1	-0.160616	0.840972
ENSG00000067248	DHX29	5	55256055	55307694	51640	-	protein_coding	-1	-0.203027	0.811327	1	0.0446139	1	1	0.24764	0.689769
ENSG00000067334	DNTTIP2	1	93866284	93879918	13635	-	protein_coding	-1	-0.245531	0.695219	1	0.0234296	1	1	0.26896	0.605119
ENSG00000067365	METTL22	16	8621683	8649654	27972	+	protein_coding	1	0.213918	0.776534	-1	-0.0599246	1	-1	-0.273843	0.592657
ENSG00000067369	TP53BP1	15	43403061	43510728	107668	-	protein_coding	-1	-0.0160058	0.992182	1	0.0482302	1	1	0.0642359	0.936757
ENSG00000067533	RRP15	1	218285293	218337983	52691	+	protein_coding	1	0.00898168	0.995273	-1	-0.0570798	1	-1	-0.0660615	0.942805
ENSG00000067560	RHOA	3	49359145	49412998	53854	-	protein_coding	1	0.0365448	0.977797	-1	-0.0486571	1	-1	-0.0852019	0.912774
ENSG00000067596	DHX8	17	43483865	43610338	126474	+	protein_coding	1	0.064036	0.961334	-1	-0.00491126	1	-1	-0.0689473	0.934773
ENSG00000067601	PMS2P4	7	67287541	67302419	14879	-	transcribed_unprocessed_pseudogene	1	0.180649	0.898255	1	0.0537162	1	-1	-0.126933	0.918735
ENSG00000067606	PRKCZ	1	2050411	2185395	134985	+	protein_coding	1	0.316866	0.622817	-1	-0.109789	1	-1	-0.426655	0.324071
ENSG00000067704	IARS2	1	220094132	220148041	53910	+	protein_coding	-1	-0.130695	0.885382	1	0.0153786	1	1	0.146073	0.830459
ENSG00000067715	SYT1	12	78863993	79452008	588016	+	protein_coding	-1	-0.0101858	0.995934	1	2.1268	5.65372e-17	1	2.13698	5.17704e-18
ENSG00000067798	NAV3	12	77324641	78213010	888370	+	protein_coding	1	1.94164	1.43264e-15	1	0.459644	1	-1	-1.482	4.17294e-09
ENSG00000067829	IDH3G	X	153785766	153794523	8758	-	protein_coding	1	0.573246	0.0888166	1	0.00614768	1	-1	-0.567099	0.0936708
ENSG00000067836	ROGDI	16	4796968	4802950	5983	-	protein_coding	1	0.205724	0.864686	-1	-0.142003	1	-1	-0.347727	0.59369
ENSG00000067900	ROCK1	18	20946906	21111813	164908	-	protein_coding	-1	-0.195561	0.793877	-1	-0.000709894	1	1	0.194851	0.768056
ENSG00000067955	CBFB	16	67028984	67101058	72075	+	protein_coding	-1	-0.163195	0.874625	1	0.0420219	1	1	0.205217	0.785374
ENSG00000067992	PDK3	X	24465221	24550466	85246	+	protein_coding	-1	-0.518096	0.0275821	1	0.115991	1	1	0.634087	0.00232632
ENSG00000068001	HYAL2	3	50317790	50322782	4993	-	protein_coding	1	0.322062	0.695218	-1	-0.0450805	1	-1	-0.367143	0.576583
ENSG00000068024	HDAC4	2	239048168	239401654	353487	-	protein_coding	1	0.0299808	0.985367	-1	-0.0479642	1	-1	-0.077945	0.9394
ENSG00000068028	RASSF1	3	50329782	50340980	11199	-	protein_coding	1	0.120829	0.917508	1	0.0400875	1	-1	-0.0807415	0.932893
ENSG00000068079	IFI35	17	43006725	43014456	7732	+	protein_coding	-1	-0.193431	0.854771	-1	-0.00255229	1	1	0.190879	0.827631
ENSG00000068097	HEATR6	17	60043194	60078931	35738	-	protein_coding	-1	-0.297623	0.593068	-1	-0.177109	1	1	0.120513	0.896153
ENSG00000068120	COASY	17	42561467	42566277	4811	+	protein_coding	1	0.160124	0.861176	1	0.0395356	1	-1	-0.120589	0.885487
ENSG00000068137	PLEKHH3	17	42667914	42676994	9081	-	protein_coding	-1	-0.177618	0.841797	-1	-0.0609207	1	1	0.116697	0.893443
ENSG00000068305	MEF2A	15	99565417	99716466	151050	+	protein_coding	-1	-0.158505	0.861691	-1	-0.108391	1	1	0.0501137	0.95185
ENSG00000068308	OTUD5	X	48922028	48958386	36359	-	protein_coding	1	0.211523	0.768094	1	0.118031	1	-1	-0.0934912	0.915712
ENSG00000068323	TFE3	X	49028726	49043410	14685	-	protein_coding	1	0.185572	0.81559	-1	-0.00299588	1	-1	-0.188568	0.785854
ENSG00000068354	TBC1D25	X	48539714	48562609	22896	+	protein_coding	1	0.236779	0.768094	1	0.00509137	1	-1	-0.231688	0.756132
ENSG00000068366	ACSL4	X	109624244	109733403	109160	-	protein_coding	-1	-0.325731	0.534315	-1	-0.0285351	1	1	0.297196	0.591031
ENSG00000068383	INPP5A	10	132537787	132783480	245694	+	protein_coding	1	0.124167	0.914492	1	0.259703	1	1	0.135535	0.882503
ENSG00000068394	GPKOW	X	49113407	49123735	10329	-	protein_coding	1	0.133776	0.905483	-1	-0.0381865	1	-1	-0.171962	0.838554
ENSG00000068400	GRIPAP1	X	48973720	49002264	28545	-	protein_coding	1	0.111452	0.909463	1	0.0385606	1	-1	-0.0728917	0.929138
ENSG00000068438	FTSJ1	X	48476021	48486364	10344	+	protein_coding	1	0.287784	0.508691	1	0.0254642	1	-1	-0.26232	0.574924
ENSG00000068489	PRR11	17	59155499	59204705	49207	+	protein_coding	-1	-0.111898	0.911508	-1	-0.0279095	1	1	0.0839885	0.921929
ENSG00000068615	REEP1	2	86213993	86338083	124091	-	protein_coding	1	0.636871	0.0243329	-1	-0.0892334	1	-1	-0.726105	0.0056291
ENSG00000068650	ATP11A	13	112690329	112887168	196840	+	protein_coding	-1	-0.884539	0.00132528	1	0.326933	1	1	1.21147	9.58416e-07
ENSG00000068654	POLR1A	2	86020216	86106155	85940	-	protein_coding	1	0.176485	0.81843	-1	-0.0203486	1	-1	-0.196834	0.757055
ENSG00000068697	LAPTM4A	2	20032650	20051628	18979	-	protein_coding	1	0.0252407	0.985086	1	0.11128	1	1	0.0860389	0.920354
ENSG00000068724	TTC7A	2	46916157	47076137	159981	+	protein_coding	1	0.124711	0.909463	1	0.0824189	1	-1	-0.042292	0.966019
ENSG00000068745	IP6K2	3	48688003	48740353	52351	-	protein_coding	1	0.203559	0.752299	1	0.0172614	1	-1	-0.186297	0.768056
ENSG00000068784	SRBD1	2	45388680	45612165	223486	-	protein_coding	1	0.0715387	0.956314	1	0.121416	1	1	0.0498777	0.954159
ENSG00000068796	KIF2A	5	62306162	62537249	231088	+	protein_coding	-1	-0.159767	0.858417	1	0.0349748	1	1	0.194742	0.773525
ENSG00000068831	RASGRP2	11	64726911	64745456	18546	-	protein_coding	1	0.386965	0.330957	-1	-0.0132449	1	-1	-0.40021	0.289315
ENSG00000068878	PSME4	2	53864069	53970993	106925	-	protein_coding	-1	-0.068534	0.953381	-1	-0.0649529	1	1	0.00358105	0.999227
ENSG00000068885	IFT80	3	160256986	160399880	142895	-	protein_coding	-1	-0.145286	0.903964	1	0.0388528	1	1	0.184139	0.834111
ENSG00000068903	SIRT2	19	38878555	38899862	21308	-	protein_coding	1	0.126028	0.90414	1	0.0786584	1	-1	-0.0473694	0.957505
ENSG00000068912	ERLEC1	2	53787044	53818819	31776	+	protein_coding	-1	-0.00349297	0.998003	1	0.00962275	1	1	0.0131157	0.991122
ENSG00000068971	PPP2R5B	11	64917553	64934475	16923	+	protein_coding	1	0.110491	0.93528	1	0.00598276	1	-1	-0.104508	0.921713
ENSG00000068976	PYGM	11	64746389	64759974	13586	-	protein_coding	-1	-0.0855033	0.963161	-1	-0.113637	1	-1	-0.0281339	0.982321
ENSG00000069011	PITX1	5	135027734	135034813	7080	-	protein_coding	1	0.334009	0.53523	1	0.0568293	1	-1	-0.27718	0.664498
ENSG00000069020	MAST4	5	66596361	67169595	573235	+	protein_coding	-1	-0.926113	0.0014511	1	0.344736	1	1	1.27085	1.12136e-06
ENSG00000069248	NUP133	1	229440259	229508341	68083	-	protein_coding	-1	-0.142843	0.870804	-1	-0.0136181	1	1	0.129224	0.862519
ENSG00000069275	NUCKS1	1	205712822	205750182	37361	-	protein_coding	-1	-0.129988	0.90734	1	0.0286578	1	1	0.158646	0.854165
ENSG00000069329	VPS35	16	46656132	46689518	33387	-	protein_coding	-1	-0.167207	0.856524	-1	-0.0131891	1	1	0.154018	0.844956
ENSG00000069345	DNAJA2	16	46955362	46973674	18313	-	protein_coding	-1	-0.208364	0.739422	-1	-0.0212135	1	1	0.187151	0.763115
ENSG00000069399	BCL3	19	44747705	44760044	12340	+	protein_coding	-1	-0.125263	0.919105	1	0.0933814	1	1	0.218644	0.798575
ENSG00000069424	KCNAB2	1	5990927	6101193	110267	+	protein_coding	1	0.160958	0.858625	-1	-0.00165891	1	-1	-0.162617	0.827631
ENSG00000069493	CLEC2D	12	9664969	9699553	34585	+	protein_coding	-1	-0.362571	0.232089	-1	-0.0295219	1	1	0.333049	0.316153
ENSG00000069509	FUNDC1	X	44523639	44542859	19221	-	protein_coding	-1	-0.102099	0.933927	-1	-0.0121685	1	1	0.0899305	0.925953
ENSG00000069667	RORA	15	60488284	61229302	741019	-	protein_coding	-1	-0.0212034	0.993631	-1	-0.141279	1	-1	-0.120075	0.920354
ENSG00000069696	DRD4	11	637293	640706	3414	+	protein_coding	1	0.112869	0.944411	-1	-0.15808	1	-1	-0.270949	0.777261
ENSG00000069849	ATP1B3	3	141876124	141926549	50426	+	protein_coding	1	0.227183	0.64784	-1	-0.027008	1	-1	-0.254191	0.542788
ENSG00000069869	NEDD4	15	55826922	55993746	166825	-	protein_coding	-1	-0.216637	0.7782	1	0.0375638	1	1	0.2542	0.664373
ENSG00000069943	PIGB	15	55318960	55355648	36689	+	protein_coding	1	0.0287235	0.985086	-1	-0.0424916	1	-1	-0.0712151	0.93723
ENSG00000069956	MAPK6	15	51952106	52067375	115270	+	protein_coding	-1	-0.113962	0.909463	-1	-0.0327717	1	1	0.0811907	0.924062
ENSG00000069966	GNB5	15	52115105	52191369	76265	-	protein_coding	1	0.0365514	0.980689	-1	-0.0335663	1	-1	-0.0701177	0.934638
ENSG00000069974	RAB27A	15	55202966	55319113	116148	-	protein_coding	-1	-0.0098535	0.994707	-1	-0.043647	1	-1	-0.0337935	0.970679
ENSG00000069998	HDHD5	22	17137511	17165287	27777	-	protein_coding	1	0.168093	0.859014	1	0.0221619	1	-1	-0.145931	0.859235
ENSG00000070010	UFD1	22	19449911	19479202	29292	-	protein_coding	1	0.161013	0.857902	-1	-0.079797	1	-1	-0.24081	0.664498
ENSG00000070018	LRP6	12	12116025	12267044	151020	-	protein_coding	1	0.105004	0.915236	1	0.0059337	1	-1	-0.0990708	0.904323
ENSG00000070019	GUCY2C	12	14612632	14696599	83968	-	protein_coding	-1	-0.1234	0.924843	-1	-0.0189167	1	1	0.104483	0.921505
ENSG00000070047	PHRF1	11	576470	612222	35753	+	protein_coding	1	0.132812	0.898255	-1	-0.0209622	1	-1	-0.153774	0.844956
ENSG00000070061	ELP1	9	108867517	108934124	66608	-	protein_coding	1	0.0807568	0.935992	-1	-0.0303867	1	-1	-0.111143	0.88085
ENSG00000070081	NUCB2	11	17208153	17349980	141828	+	protein_coding	1	0.043588	0.977415	1	0.119798	1	1	0.0762105	0.931317
ENSG00000070087	PFN2	3	149964904	150050788	85885	-	protein_coding	-1	-1.18449	5.71232e-11	-1	-0.332632	1	1	0.85186	1.24659e-05
ENSG00000070159	PTPN3	9	109375466	109498313	122848	-	protein_coding	1	0.515812	0.0944404	-1	-0.255302	1	-1	-0.771114	0.00136925
ENSG00000070190	DAPP1	4	99816827	99870190	53364	+	protein_coding	-1	-0.183308	0.809808	1	0.0730996	1	1	0.256408	0.58914
ENSG00000070214	SLC44A1	9	105244622	105439171	194550	+	protein_coding	-1	-0.0710556	0.953388	1	0.0116668	1	1	0.0827224	0.923407
ENSG00000070269	TMEM260	14	56488354	56650606	162253	+	protein_coding	-1	-0.169402	0.854432	-1	-0.139147	1	1	0.0302552	0.973522
ENSG00000070366	SMG6	17	2059839	2303785	243947	-	protein_coding	1	0.280327	0.562023	-1	-0.0153569	1	-1	-0.295684	0.502364
ENSG00000070367	EXOC5	14	57200507	57268905	68399	-	protein_coding	-1	-0.224851	0.808065	1	0.0104329	1	1	0.235284	0.761931
ENSG00000070371	CLTCL1	22	19179473	19291719	112247	-	protein_coding	-1	-0.195346	0.870804	1	0.326743	1	1	0.522089	0.18893
ENSG00000070388	FGF22	19	639879	644371	4493	+	protein_coding	-1	-0.0988916	0.94672	-1	-0.109418	1	-1	-0.0105268	0.995718
ENSG00000070404	FSTL3	19	676392	683392	7001	+	protein_coding	1	0.200718	0.81559	-1	-0.114264	1	-1	-0.314982	0.525964
ENSG00000070413	DGCR2	22	19036282	19122454	86173	-	protein_coding	1	0.365238	0.377852	1	0.0492449	1	-1	-0.315993	0.51315
ENSG00000070423	AC004156.1	19	647526	663233	15708	-	protein_coding	1	0.102523	0.933433	-1	-0.197125	1	-1	-0.299648	0.57961
ENSG00000070444	MNT	17	2384073	2401104	17032	-	protein_coding	1	0.174818	0.851924	-1	-0.0104205	1	-1	-0.185238	0.809086
ENSG00000070476	ZXDC	3	126437601	126475891	38291	-	protein_coding	1	0.211842	0.749628	1	0.176156	1	-1	-0.0356852	0.967266
ENSG00000070495	JMJD6	17	76712832	76726799	13968	-	protein_coding	1	0.306116	0.523351	1	0.13647	1	-1	-0.169646	0.827274
ENSG00000070501	POLB	8	42338454	42371808	33355	+	protein_coding	-1	-0.177766	0.855643	-1	-0.0894942	1	1	0.0882716	0.925797
ENSG00000070540	WIPI1	17	68420948	68457513	36566	-	protein_coding	1	0.170748	0.852984	1	0.0963901	1	-1	-0.0743576	0.933066
ENSG00000070610	GBA2	9	35736866	35749228	12363	-	protein_coding	1	0.189463	0.818946	1	0.0174159	1	-1	-0.172047	0.826048
ENSG00000070614	NDST1	5	150485818	150558211	72394	+	protein_coding	1	0.468051	0.0819509	-1	-0.156766	1	-1	-0.624816	0.00462165
ENSG00000070669	ASNS	7	97851677	97872542	20866	-	protein_coding	1	0.0725599	0.958514	1	0.00353183	1	-1	-0.0690281	0.9394
ENSG00000070718	AP3M2	8	42152946	42171673	18728	+	protein_coding	1	0.133134	0.894367	-1	-0.379929	0.857197	-1	-0.513062	0.0368607
ENSG00000070756	PABPC1	8	100685816	100722809	36994	-	protein_coding	1	0.232565	0.638464	-1	-0.0201289	1	-1	-0.252694	0.555782
ENSG00000070759	TESK2	1	45343883	45491163	147281	-	protein_coding	-1	-0.123137	0.914931	1	0.0225858	1	1	0.145722	0.873623
ENSG00000070761	CFAP20	16	58113592	58129381	15790	-	protein_coding	1	0.126641	0.903211	-1	-0.0685838	1	-1	-0.195225	0.784608
ENSG00000070770	CSNK2A2	16	58157907	58198106	40200	-	protein_coding	1	0.0191646	0.988898	-1	-0.0253882	1	-1	-0.0445528	0.953465
ENSG00000070785	EIF2B3	1	44850522	44986722	136201	-	protein_coding	1	0.332886	0.383159	1	0.0839648	1	-1	-0.248922	0.632083
ENSG00000070808	CAMK2A	5	150219491	150290291	70801	-	protein_coding	-1	-0.485167	0.166665	1	0.0200462	1	1	0.505214	0.127362
ENSG00000070814	TCOF1	5	150357629	150400308	42680	+	protein_coding	-1	-0.0605736	0.962846	-1	-0.0622735	1	-1	-0.00169989	0.999721
ENSG00000070831	CDC42	1	22025511	22101360	75850	+	protein_coding	-1	-0.149578	0.883786	1	0.0656805	1	1	0.215258	0.752259
ENSG00000070882	OSBPL3	7	24796540	24981634	185095	-	protein_coding	-1	-0.266324	0.622817	1	0.00790463	1	1	0.274228	0.576583
ENSG00000070915	SLC12A3	16	56865207	56915850	50644	+	protein_coding	-1	-1.68991	2.20204e-11	-1	-0.431808	1	1	1.2581	2.85115e-06
ENSG00000070950	RAD18	3	8775402	8963773	188372	-	protein_coding	-1	-0.259275	0.643202	1	0.0414131	1	1	0.300688	0.503191
ENSG00000070961	ATP2B1	12	89588049	89709300	121252	-	protein_coding	1	0.313026	0.504229	1	0.0799748	1	-1	-0.233051	0.712123
ENSG00000071051	NCK2	2	105744912	105894274	149363	+	protein_coding	1	0.454137	0.159259	1	0.233473	1	-1	-0.220664	0.757055
ENSG00000071054	MAP4K4	2	101696850	101894689	197840	+	protein_coding	-1	-0.0624678	0.955997	-1	-0.0619249	1	1	0.000542885	0.999721
ENSG00000071082	RPL31	2	101002229	101024032	21804	+	protein_coding	1	0.557878	0.0300898	1	0.131381	1	-1	-0.426498	0.1868
ENSG00000071127	WDR1	4	10074339	10116949	42611	-	protein_coding	1	0.199884	0.818779	1	0.0296451	1	-1	-0.170238	0.834111
ENSG00000071189	SNX13	7	17790761	17940501	149741	-	protein_coding	-1	-0.124178	0.909463	1	0.0488322	1	1	0.17301	0.827644
ENSG00000071203	MS4A12	11	60492778	60507430	14653	+	protein_coding	1	0.0102606	0.995934	-1	-0.134057	1	-1	-0.144317	0.905493
ENSG00000071205	ARHGAP10	4	147732063	148072780	340718	+	protein_coding	-1	-0.147723	0.916796	-1	-0.248097	1	-1	-0.100374	0.929216
ENSG00000071242	RPS6KA2	6	166409364	166906451	497088	-	protein_coding	-1	-0.780013	0.00137433	1	0.0846217	1	1	0.864635	0.000217516
ENSG00000071243	ING3	7	120950763	120977216	26454	+	protein_coding	-1	-0.028381	0.985086	-1	-0.00270403	1	1	0.025677	0.976533
ENSG00000071246	VASH1	14	76761468	76783015	21548	+	protein_coding	1	0.0293589	0.985931	-1	-0.127889	1	-1	-0.157248	0.870107
ENSG00000071462	BUD23	7	73683025	73705161	22137	+	protein_coding	1	0.0551375	0.963797	1	0.0245395	1	-1	-0.030598	0.969423
ENSG00000071537	SEL1L	14	81471547	81533853	62307	-	protein_coding	-1	-0.049339	0.972122	-1	-0.0184902	1	1	0.0308488	0.973308
ENSG00000071539	TRIP13	5	892884	919357	26474	+	protein_coding	-1	-0.0914038	0.929969	-1	-0.0500784	1	1	0.0413254	0.962479
ENSG00000071553	ATP6AP1	X	154428645	154436516	7872	+	protein_coding	1	0.380385	0.332263	1	0.0284213	1	-1	-0.351964	0.403009
ENSG00000071564	TCF3	19	1609290	1652615	43326	-	protein_coding	-1	-0.0225667	0.988596	-1	-0.110632	1	-1	-0.0880657	0.923975
ENSG00000071575	TRIB2	2	12716889	12742734	25846	+	protein_coding	-1	-0.373143	0.206363	-1	-0.0220645	1	1	0.351079	0.269205
ENSG00000071626	DAZAP1	19	1407569	1435687	28119	+	protein_coding	1	0.0229267	0.985931	-1	-0.0414407	1	-1	-0.0643674	0.936091
ENSG00000071655	MBD3	19	1573596	1592865	19270	-	protein_coding	1	0.141731	0.89664	-1	-0.0680221	1	-1	-0.209753	0.776971
ENSG00000071794	HLTF	3	149030127	149086554	56428	-	protein_coding	1	0.0437008	0.979194	-1	-0.221896	1	-1	-0.265597	0.66551
ENSG00000071859	FAM50A	X	154444141	154450654	6514	+	protein_coding	1	0.491672	0.165744	1	0.214459	1	-1	-0.277213	0.68176
ENSG00000071889	FAM3A	X	154506159	154516242	10084	-	protein_coding	1	0.354831	0.477552	1	0.0358768	1	-1	-0.318954	0.563698
ENSG00000071894	CPSF1	8	144393229	144409335	16107	-	protein_coding	1	0.341853	0.530452	1	0.0143832	1	-1	-0.32747	0.555403
ENSG00000071909	MYO3B	2	170178145	170655171	477027	+	protein_coding	1	1.38922	1.49579e-07	-1	-0.27074	1	-1	-1.65996	5.93395e-11
ENSG00000071967	CYBRD1	2	171522247	171558129	35883	+	protein_coding	-1	-1.26851	2.45758e-06	1	0.250783	1	1	1.51929	4.27329e-09
ENSG00000071994	PDCD2	6	170575295	170584692	9398	-	protein_coding	-1	-0.032971	0.980689	1	0.0103801	1	1	0.0433511	0.955821
ENSG00000072042	RDH11	14	67676800	67695793	18994	-	protein_coding	1	0.0529213	0.96519	-1	-0.0332809	1	-1	-0.0862021	0.913876
ENSG00000072062	PRKACA	19	14091688	14118084	26397	-	protein_coding	1	0.0871178	0.933598	1	0.0509021	1	-1	-0.0362157	0.966157
ENSG00000072071	ADGRL1	19	14147743	14206187	58445	-	protein_coding	1	0.37067	0.392466	-1	-0.118886	1	-1	-0.489556	0.121012
ENSG00000072110	ACTN1	14	68874143	68979440	105298	-	protein_coding	1	0.834748	0.00418593	1	0.156196	1	-1	-0.678552	0.0382219
ENSG00000072121	ZFYVE26	14	67727374	67816590	89217	-	protein_coding	1	0.211704	0.770118	1	0.120398	1	-1	-0.0913064	0.918735
ENSG00000072134	EPN2	17	19215615	19336715	121101	+	protein_coding	1	0.0290616	0.986461	-1	-0.127207	1	-1	-0.156269	0.877942
ENSG00000072135	PTPN18	2	130356045	130375405	19361	+	protein_coding	-1	-0.00736047	0.995686	1	0.0298293	1	1	0.0371898	0.965306
ENSG00000072163	LIMS2	2	127638381	127681786	43406	-	protein_coding	1	0.11042	0.94292	1	0.252987	1	1	0.142567	0.90113
ENSG00000072201	LNX1	4	53459301	53701405	242105	-	protein_coding	-1	-0.263911	0.798844	1	0.975796	0.00119139	1	1.23971	1.12241e-06
ENSG00000072210	ALDH3A2	17	19648136	19677598	29463	+	protein_coding	1	0.165915	0.827751	1	0.288129	1	1	0.122214	0.873205
ENSG00000072274	TFRC	3	196027183	196082096	54914	-	protein_coding	-1	-0.149837	0.855944	1	0.0330195	1	1	0.182856	0.768894
ENSG00000072310	SREBF1	17	17810399	17837011	26613	-	protein_coding	1	0.146499	0.885227	-1	-0.0780716	1	-1	-0.224571	0.719351
ENSG00000072364	AFF4	5	132875395	132963634	88240	-	protein_coding	-1	-0.0918861	0.935654	-1	-0.0203367	1	1	0.0715494	0.934638
ENSG00000072401	UBE2D1	10	58334979	58370751	35773	+	protein_coding	-1	-0.103074	0.936599	1	0.147764	1	1	0.250838	0.741501
ENSG00000072415	MPP5	14	67241109	67335819	94711	+	protein_coding	-1	-0.137169	0.889139	-1	-0.0463397	1	1	0.090829	0.917508
ENSG00000072501	SMC1A	X	53374149	53422728	48580	-	protein_coding	1	0.157819	0.835249	1	0.0679043	1	-1	-0.0899146	0.909345
ENSG00000072506	HSD17B10	X	53431258	53434373	3116	-	protein_coding	1	0.507444	0.11597	1	0.0954195	1	-1	-0.412024	0.304848
ENSG00000072518	MARK2	11	63838928	63911019	72092	+	protein_coding	-1	-0.0477553	0.972399	-1	-0.0811707	1	-1	-0.0334154	0.969902
ENSG00000072571	HMMR	5	163460203	163491941	31739	+	protein_coding	-1	-0.335127	0.54877	1	0.0927195	1	1	0.427847	0.290256
ENSG00000072609	CHFR	12	132822187	132956304	134118	-	protein_coding	1	0.371295	0.323482	1	0.052103	1	-1	-0.319192	0.470855
ENSG00000072682	P4HA2	5	132191838	132295315	103478	-	protein_coding	1	0.146317	0.900476	-1	-0.0826697	1	-1	-0.228987	0.772646
ENSG00000072694	FCGR2B	1	161663147	161678654	15508	+	protein_coding	-1	-0.53482	0.144809	1	0.0957727	1	1	0.630592	0.0486895
ENSG00000072736	NFATC3	16	68084751	68229259	144509	+	protein_coding	1	0.0539334	0.964407	-1	-0.0146471	1	-1	-0.0685805	0.929216
ENSG00000072756	TRNT1	3	3126933	3150879	23947	+	protein_coding	-1	-0.0763722	0.954011	1	0.0550579	1	1	0.13143	0.880294
ENSG00000072778	ACADVL	17	7217125	7225266	8142	+	protein_coding	1	0.363692	0.26893	-1	-0.0422918	1	-1	-0.405984	0.161682
ENSG00000072786	STK10	5	172042079	172188224	146146	-	protein_coding	1	0.161376	0.865617	1	0.00836901	1	-1	-0.153007	0.846626
ENSG00000072803	FBXW11	5	171861549	172006873	145325	-	protein_coding	-1	-0.122828	0.89608	-1	-0.0120258	1	1	0.110802	0.883504
ENSG00000072818	ACAP1	17	7336529	7351477	14949	+	protein_coding	1	0.102754	0.917508	1	0.0375418	1	-1	-0.0652122	0.936558
ENSG00000072832	CRMP1	4	5748084	5893058	144975	-	protein_coding	-1	-0.763401	0.00521195	1	0.455249	0.935137	1	1.21865	1.30984e-07
ENSG00000072840	EVC	4	5711201	5814305	103105	+	protein_coding	-1	-0.266727	0.672487	1	0.00181828	1	1	0.268546	0.635764
ENSG00000072849	DERL2	17	5471254	5486811	15558	-	protein_coding	-1	-0.0560623	0.969297	1	0.0316152	1	1	0.0876775	0.925797
ENSG00000072864	NDE1	16	15643267	15726353	83087	+	protein_coding	1	0.230001	0.67894	1	0.0191914	1	-1	-0.21081	0.712123
ENSG00000072954	TMEM38A	19	16661139	16690023	28885	+	protein_coding	1	0.347536	0.459887	1	0.20644	1	-1	-0.141096	0.875522
ENSG00000072958	AP1M1	19	16197578	16245907	48330	+	protein_coding	1	0.320091	0.569274	-1	-0.0656362	1	-1	-0.385727	0.374922
ENSG00000073050	XRCC1	19	43543040	43580473	37434	-	protein_coding	1	0.0673396	0.959801	1	0.171627	1	1	0.104288	0.904667
ENSG00000073060	SCARB1	12	124776856	124882668	105813	-	protein_coding	1	0.0169798	0.992913	-1	-0.13142	1	-1	-0.148399	0.85943
ENSG00000073067	CYP2W1	7	983181	989640	6460	+	protein_coding	-1	-0.288918	0.622817	-1	-0.0938009	1	1	0.195117	0.801863
ENSG00000073111	MCM2	3	127598410	127622436	24027	+	protein_coding	1	0.322426	0.576028	1	0.0224432	1	-1	-0.299983	0.61174
ENSG00000073169	SELENOO	22	50200979	50217616	16638	+	protein_coding	1	0.0877339	0.95234	-1	-0.0466944	1	-1	-0.134428	0.892855
ENSG00000073282	TP63	3	189631389	189897276	265888	+	protein_coding	-1	-1.08475	1.29466e-10	1	0.287975	1	1	1.37272	4.45062e-17
ENSG00000073331	ALPK1	4	112285509	112442621	157113	+	protein_coding	1	0.0117737	0.994042	1	0.051245	1	1	0.0394713	0.963722
ENSG00000073350	LLGL2	17	75525080	75575208	50129	+	protein_coding	1	0.133207	0.916938	-1	-0.00279029	1	-1	-0.135997	0.894768
ENSG00000073417	PDE8A	15	84980440	85139145	158706	+	protein_coding	1	0.0379646	0.979194	1	0.0240698	1	-1	-0.0138948	0.989949
ENSG00000073464	CLCN4	X	10156945	10237660	80716	+	protein_coding	1	0.605324	0.0413284	1	0.138571	1	-1	-0.466752	0.213581
ENSG00000073536	NLE1	17	35128730	35142304	13575	-	protein_coding	1	0.272419	0.657991	-1	-0.0335508	1	-1	-0.305969	0.549981
ENSG00000073578	SDHA	5	218241	257082	38842	+	protein_coding	1	0.494564	0.19269	-1	-0.0162727	1	-1	-0.510836	0.163379
ENSG00000073584	SMARCE1	17	40624962	40648654	23693	-	protein_coding	-1	-0.109054	0.929243	1	0.0729423	1	1	0.181996	0.828965
ENSG00000073598	FNDC8	17	35121615	35130732	9118	+	protein_coding	1	0.0474233	0.979194	-1	-0.0187115	1	-1	-0.0661349	0.947765
ENSG00000073605	GSDMB	17	39904595	39919854	15260	-	protein_coding	-1	-0.428404	0.220181	-1	-0.00946804	1	1	0.418936	0.247649
ENSG00000073614	KDM5A	12	280129	389454	109326	-	protein_coding	-1	-0.0679241	0.949994	1	0.00111499	1	1	0.0690391	0.929138
ENSG00000073670	ADAM11	17	44758988	44781846	22859	+	protein_coding	-1	-0.168443	0.90414	-1	-0.189628	1	-1	-0.0211845	0.989101
ENSG00000073711	PPP2R3A	3	135965728	136147894	182167	+	protein_coding	-1	-0.0613745	0.970551	1	0.146297	1	1	0.207672	0.818476
ENSG00000073792	IGF2BP2	3	185643739	185825056	181318	-	protein_coding	1	0.0157923	0.994042	1	0.0427424	1	1	0.0269501	0.977901
ENSG00000073803	MAP3K13	3	185282941	185489094	206154	+	protein_coding	-1	-0.0636837	0.963797	-1	-0.0181676	1	1	0.0455161	0.962059
ENSG00000073849	ST6GAL1	3	186930502	187078553	148052	+	protein_coding	1	0.137741	0.873644	-1	-0.0298955	1	-1	-0.167636	0.79708
ENSG00000073905	VDAC1P1	X	80929500	80930347	848	+	processed_pseudogene	1	0.105787	0.94672	-1	-0.0238828	1	-1	-0.12967	0.913048
ENSG00000073910	FRY	13	31846713	32299122	452410	+	protein_coding	-1	-0.396155	0.337666	-1	-0.172088	1	1	0.224067	0.770615
ENSG00000073921	PICALM	11	85957175	86069882	112708	-	protein_coding	-1	-0.0233924	0.986239	1	0.027729	1	1	0.0511214	0.95078
ENSG00000073969	NSF	17	46590669	46757464	166796	+	protein_coding	1	0.00459989	0.997853	1	0.124384	1	1	0.119784	0.881938
ENSG00000074047	GLI2	2	120735623	120992653	257031	+	protein_coding	1	1.53671	3.82834e-09	-1	-0.0211852	1	-1	-1.55789	1.98529e-09
ENSG00000074054	CLASP1	2	121337776	121649587	311812	-	protein_coding	1	0.0166999	0.991352	-1	-0.0403307	1	-1	-0.0570306	0.941656
ENSG00000074071	MRPS34	16	1771890	1773155	1266	-	protein_coding	1	0.293216	0.674689	-1	-0.0255844	1	-1	-0.3188	0.588656
ENSG00000074181	NOTCH3	19	15159038	15200995	41958	-	protein_coding	-1	-0.093597	0.935731	-1	-0.156655	1	-1	-0.0630575	0.942805
ENSG00000074201	CLNS1A	11	77514936	77637805	122870	-	protein_coding	1	0.306386	0.414638	1	0.0787603	1	-1	-0.227626	0.657324
ENSG00000074219	TEAD2	19	49340595	49362457	21863	-	protein_coding	-1	-0.781175	0.0197361	-1	-0.0801617	1	1	0.701013	0.0513803
ENSG00000074266	EED	11	86244753	86278813	34061	+	protein_coding	1	0.0285545	0.985086	1	0.123365	1	1	0.0948106	0.906561
ENSG00000074276	CDHR2	5	176542511	176595974	53464	+	protein_coding	1	0.0704008	0.970207	-1	-0.167165	1	-1	-0.237566	0.818476
ENSG00000074319	TSG101	11	18468336	18526951	58616	-	protein_coding	-1	-0.00706326	0.995934	1	0.0151418	1	1	0.022205	0.9801
ENSG00000074356	NCBP3	17	3802158	3846246	44089	-	protein_coding	1	0.0323944	0.980689	1	0.0214143	1	-1	-0.01098	0.99144
ENSG00000074370	ATP2A3	17	3923870	3964464	40595	-	protein_coding	1	0.234889	0.790718	-1	-0.00119256	1	-1	-0.236081	0.763141
ENSG00000074416	MGLL	3	127689062	128052190	363129	-	protein_coding	-1	-0.0570272	0.965271	-1	-0.0512744	1	1	0.00575281	0.997895
ENSG00000074582	BCS1L	2	218658764	218663443	4680	+	protein_coding	1	0.26683	0.651008	1	0.0165871	1	-1	-0.250243	0.674929
ENSG00000074603	DPP8	15	65442463	65517704	75242	-	protein_coding	-1	-0.165652	0.86886	-1	-0.0417324	1	1	0.123919	0.892242
ENSG00000074621	SLC24A1	15	65611366	65660995	49630	+	protein_coding	-1	-0.0411345	0.980689	1	0.121648	1	1	0.162783	0.851509
ENSG00000074657	ZNF532	18	58862600	58986480	123881	+	protein_coding	-1	-0.0236526	0.986193	-1	-0.072413	1	-1	-0.0487604	0.953212
ENSG00000074660	SCARF1	17	1633858	1645744	11887	-	protein_coding	-1	-0.350273	0.503117	-1	-0.186607	1	1	0.163666	0.855879
ENSG00000074695	LMAN1	18	59327823	59359265	31443	-	protein_coding	-1	-0.0260208	0.986193	1	0.0809542	1	1	0.106975	0.910149
ENSG00000074696	HACD3	15	65530418	65578349	47932	+	protein_coding	1	0.0998756	0.915453	-1	-0.0382569	1	-1	-0.138132	0.840753
ENSG00000074706	IPCEF1	6	154154496	154356792	202297	-	protein_coding	1	0.175736	0.852395	1	0.115676	1	-1	-0.0600593	0.947089
ENSG00000074755	ZZEF1	17	4004445	4143030	138586	-	protein_coding	1	0.095199	0.929243	-1	-0.0238358	1	-1	-0.119035	0.884732
ENSG00000074800	ENO1	1	8861000	8879190	18191	-	protein_coding	1	0.24589	0.706541	1	0.0660327	1	-1	-0.179857	0.816276
ENSG00000074842	MYDGF	19	4641374	4670370	28997	-	protein_coding	1	0.455078	0.159259	1	0.0318583	1	-1	-0.42322	0.226287
ENSG00000074855	ANO8	19	17323223	17334855	11633	-	protein_coding	-1	-0.25103	0.741289	1	0.0371599	1	1	0.28819	0.620429
ENSG00000074935	TUBE1	6	112070663	112087529	16867	-	protein_coding	-1	-0.0870272	0.948012	1	0.00360868	1	1	0.0906359	0.926983
ENSG00000074964	ARHGEF10L	1	17539698	17697874	158177	+	protein_coding	1	0.42769	0.459563	-1	-0.245502	1	-1	-0.673193	0.0514877
ENSG00000074966	TXK	4	48066393	48134250	67858	-	protein_coding	-1	-0.197149	0.886614	-1	-0.154627	1	1	0.0425218	0.97302
ENSG00000075089	ACTR6	12	100199122	100241865	42744	+	protein_coding	-1	-0.261871	0.748863	1	0.0442955	1	1	0.306166	0.620429
ENSG00000075131	TIPIN	15	66336191	66386746	50556	-	protein_coding	-1	-0.0598816	0.963797	1	0.0762315	1	1	0.136113	0.859751
ENSG00000075142	SRI	7	88205118	88226993	21876	-	protein_coding	1	0.0652314	0.953381	1	0.0182667	1	-1	-0.0469646	0.950243
ENSG00000075151	EIF4G3	1	20806292	21176888	370597	-	protein_coding	-1	-0.172429	0.810974	1	0.0298368	1	1	0.202266	0.712462
ENSG00000075188	NUP37	12	102073103	102120120	47018	-	protein_coding	-1	-0.0630376	0.960627	1	0.176028	1	1	0.239066	0.645288
ENSG00000075213	SEMA3A	7	83955777	84492724	536948	-	protein_coding	1	0.027634	0.985086	1	0.490074	0.0602483	1	0.46244	0.0312831
ENSG00000075218	GTSE1	22	46296870	46330810	33941	+	protein_coding	-1	-0.138571	0.882382	-1	-0.0883954	1	1	0.0501757	0.949626
ENSG00000075234	TTC38	22	46267961	46294008	26048	+	protein_coding	-1	-0.0549586	0.97705	1	0.284218	1	1	0.339177	0.601242
ENSG00000075239	ACAT1	11	108121516	108147776	26261	+	protein_coding	1	0.142234	0.874625	-1	-0.107736	1	-1	-0.249969	0.600608
ENSG00000075240	GRAMD4	22	46576012	46679790	103779	+	protein_coding	-1	-0.213661	0.785206	-1	-0.100884	1	1	0.112777	0.90034
ENSG00000075275	CELSR1	22	46360834	46537170	176337	-	protein_coding	-1	-1.82738	3.70323e-15	-1	-0.0155925	1	1	1.81179	7.91968e-15
ENSG00000075290	WNT8B	10	100463041	100483744	20704	+	protein_coding	-1	-0.0263198	0.988252	1	0.256379	1	1	0.282698	0.683962
ENSG00000075292	ZNF638	2	71276561	71435069	158509	+	protein_coding	-1	-0.12423	0.900476	1	0.0274035	1	1	0.151634	0.835289
ENSG00000075303	SLC25A40	7	87833568	87876360	42793	-	protein_coding	-1	-0.170711	0.882225	-1	-0.00468947	1	1	0.166022	0.856919
ENSG00000075336	TIMM21	18	74148523	74160531	12009	+	protein_coding	1	0.178168	0.807745	-1	-0.0120503	1	-1	-0.190218	0.755506
ENSG00000075399	VPS9D1	16	89707134	89720898	13765	-	protein_coding	-1	-0.162325	0.885708	-1	-0.273357	1	-1	-0.111033	0.912537
ENSG00000075407	ZNF37A	10	38094334	38150293	55960	+	protein_coding	-1	-0.221777	0.783485	-1	-0.132067	1	1	0.0897096	0.925354
ENSG00000075413	MARK3	14	103385392	103503831	118440	+	protein_coding	1	0.0667903	0.953381	-1	-0.0608421	1	-1	-0.127632	0.859533
ENSG00000075415	SLC25A3	12	98593591	98606379	12789	+	protein_coding	1	0.117657	0.898255	-1	-0.030778	1	-1	-0.148435	0.827631
ENSG00000075420	FNDC3B	3	172039578	172401669	362092	+	protein_coding	1	0.1967	0.786252	-1	-0.131135	1	-1	-0.327835	0.380504
ENSG00000075426	FOSL2	2	28392448	28417317	24870	+	protein_coding	1	1.31038	1.19361e-06	1	0.0783139	1	-1	-1.23206	6.6128e-06
ENSG00000075539	FRYL	4	48497361	48780322	282962	-	protein_coding	-1	-0.00765632	0.994875	1	0.0716173	1	1	0.0792736	0.919981
ENSG00000075568	TMEM131	2	97756333	97995948	239616	-	protein_coding	1	0.151626	0.865617	-1	-0.0178627	1	-1	-0.169488	0.811788
ENSG00000075624	ACTB	7	5527148	5563784	36637	-	protein_coding	1	0.371152	0.449346	-1	-0.0493324	1	-1	-0.420484	0.309076
ENSG00000075702	WDR62	19	36054881	36105108	50228	+	protein_coding	1	0.224949	0.770118	-1	-0.00270264	1	-1	-0.227651	0.743357
ENSG00000075711	DLG1	3	197042560	197299330	256771	-	protein_coding	-1	-0.027214	0.985086	-1	-9.88136e-05	1	1	0.0271152	0.974136
ENSG00000075785	RAB7A	3	128726122	128814796	88675	+	protein_coding	1	0.194518	0.76016	1	0.0450423	1	-1	-0.149475	0.825832
ENSG00000075790	BCAP29	7	107579977	107629170	49194	+	protein_coding	-1	-0.267571	0.74019	1	0.0604021	1	1	0.327973	0.570744
ENSG00000075826	SEC31B	10	100486646	100519864	33219	-	protein_coding	1	0.220264	0.733522	1	0.188651	1	-1	-0.0316129	0.970679
ENSG00000075856	SART3	12	108522214	108561400	39187	-	protein_coding	1	0.023607	0.986193	1	0.0304699	1	1	0.00686284	0.99645
ENSG00000075884	ARHGAP15	2	143091362	143768352	676991	+	protein_coding	1	0.103302	0.919516	1	0.13353	1	1	0.0302283	0.973129
ENSG00000075886	TUBA3D	2	131476119	131482934	6816	+	protein_coding	1	0.0978047	0.951068	-1	-0.144256	1	-1	-0.242061	0.793647
ENSG00000075914	EXOSC7	3	44975241	45036066	60826	+	protein_coding	1	0.373907	0.40629	1	0.0211592	1	-1	-0.352748	0.454828
ENSG00000075945	KIFAP3	1	169921326	170085208	163883	-	protein_coding	1	0.117691	0.908417	1	0.12841	1	1	0.0107194	0.993237
ENSG00000075975	MKRN2	3	12557087	12583713	26627	+	protein_coding	-1	-0.0329145	0.981267	-1	-0.104873	1	-1	-0.0719588	0.929216
ENSG00000076003	MCM6	2	135839626	135876443	36818	-	protein_coding	-1	-0.0307415	0.981267	1	0.0311372	1	1	0.0618787	0.934638
ENSG00000076043	REXO2	11	114439386	114450279	10894	+	protein_coding	-1	-0.0510426	0.96834	1	0.0696626	1	1	0.120705	0.880105
ENSG00000076053	RBM7	11	114400030	114414203	14174	+	protein_coding	-1	-0.110249	0.930511	1	0.0278699	1	1	0.138119	0.88686
ENSG00000076067	RBMS2	12	56521820	56596193	74374	+	protein_coding	-1	-0.063809	0.966179	1	0.234714	1	1	0.298523	0.624094
ENSG00000076108	BAZ2A	12	56595596	56636816	41221	-	protein_coding	1	0.0627182	0.957379	-1	-0.0478071	1	-1	-0.110525	0.883823
ENSG00000076201	PTPN23	3	47381011	47413435	32425	+	protein_coding	1	0.388775	0.330235	-1	-0.0360685	1	-1	-0.424844	0.233291
ENSG00000076242	MLH1	3	36993332	37050918	57587	+	protein_coding	1	0.00231381	0.998601	1	0.0773406	1	1	0.0750268	0.924874
ENSG00000076248	UNG	12	109097574	109110992	13419	+	protein_coding	-1	-0.450204	0.0564488	-1	-0.0938728	1	1	0.356331	0.225498
ENSG00000076258	FMO4	1	171314183	171342084	27902	+	protein_coding	1	0.071899	0.969943	1	0.1381	1	1	0.0662007	0.955802
ENSG00000076321	KLHL20	1	173714941	173786692	71752	+	protein_coding	-1	-0.00800273	0.995896	-1	-0.0189393	1	-1	-0.0109365	0.993409
ENSG00000076356	PLXNA2	1	208022242	208244384	222143	-	protein_coding	1	0.139623	0.89608	1	0.020067	1	-1	-0.119556	0.892242
ENSG00000076382	SPAG5	17	28577565	28599025	21461	-	protein_coding	-1	-0.0213935	0.986738	1	0.081239	1	1	0.102633	0.895063
ENSG00000076513	ANKRD13A	12	109999186	110039763	40578	+	protein_coding	-1	-0.160667	0.829187	1	0.0896119	1	1	0.250279	0.568421
ENSG00000076554	TPD52	8	80034745	80231232	196488	-	protein_coding	-1	-0.296758	0.654097	-1	-0.0953338	1	1	0.201424	0.817605
ENSG00000076555	ACACB	12	109116595	109268226	151632	+	protein_coding	1	0.478425	0.12027	1	0.537388	0.185398	1	0.0589637	0.948474
ENSG00000076604	TRAF4	17	28744005	28750956	6952	+	protein_coding	1	0.219773	0.80905	-1	-0.0294988	1	-1	-0.249271	0.726745
ENSG00000076641	PAG1	8	80967810	81112068	144259	-	protein_coding	-1	-0.0804112	0.94422	-1	-0.0393934	1	1	0.0410178	0.963722
ENSG00000076650	GPATCH1	19	33080880	33130542	49663	+	protein_coding	-1	-0.0402373	0.979552	1	0.0712338	1	1	0.111471	0.899619
ENSG00000076662	ICAM3	19	10333776	10339661	5886	-	protein_coding	1	0.00449656	0.997933	-1	-0.748259	0.00818526	-1	-0.752755	0.00209287
ENSG00000076685	NT5C2	10	103088017	103193306	105290	-	protein_coding	-1	-0.173676	0.82133	-1	-0.0218675	1	1	0.151809	0.831449
ENSG00000076706	AP002956.1	11	119308529	119321521	12993	-	protein_coding	1	0.123941	0.935992	-1	-0.1697	1	-1	-0.293641	0.742732
ENSG00000076716	GPC4	X	133300103	133415489	115387	-	protein_coding	1	0.312037	0.630755	1	0.222034	1	-1	-0.0900038	0.929138
ENSG00000076770	MBNL3	X	132369317	132489968	120652	-	protein_coding	-1	-0.14534	0.89608	-1	-0.0877415	1	1	0.0575981	0.949289
ENSG00000076826	CAMSAP3	19	7595902	7618304	22403	+	protein_coding	-1	-0.803122	0.00140398	-1	-0.45094	0.889926	1	0.352182	0.473762
ENSG00000076864	RAP1GAP	1	21596215	21669363	73149	-	protein_coding	-1	-0.169882	0.798133	-1	-0.124499	1	1	0.0453828	0.948833
ENSG00000076924	XAB2	19	7619525	7629545	10021	-	protein_coding	1	0.322996	0.610798	-1	-0.0231403	1	-1	-0.346137	0.535545
ENSG00000076928	ARHGEF1	19	41883161	41930150	46990	+	protein_coding	1	0.0400404	0.979194	1	0.0189723	1	-1	-0.0210681	0.982264
ENSG00000076944	STXBP2	19	7636881	7647873	10993	+	protein_coding	1	0.244527	0.738354	1	0.0789527	1	-1	-0.165574	0.839843
ENSG00000076984	MAP2K7	19	7903843	7914478	10636	+	protein_coding	1	0.125629	0.898512	-1	-0.0477035	1	-1	-0.173333	0.809649
ENSG00000077044	DGKD	2	233354507	233472104	117598	+	protein_coding	1	0.0175544	0.992256	1	0.0110852	1	-1	-0.00646925	0.997588
ENSG00000077092	RARB	3	25174332	25597932	423601	+	protein_coding	-1	-0.168569	0.857377	-1	-0.117343	1	1	0.0512264	0.952016
ENSG00000077097	TOP2B	3	25597905	25664907	67003	-	protein_coding	-1	-0.239046	0.732602	1	0.014251	1	1	0.253297	0.666672
ENSG00000077147	TM9SF3	10	96518110	96587452	69343	-	protein_coding	-1	-0.0217491	0.989887	1	0.0526949	1	1	0.0744441	0.936582
ENSG00000077150	NFKB2	10	102394110	102402524	8415	+	protein_coding	1	0.0785175	0.955997	-1	-0.0164304	1	-1	-0.0949479	0.92262
ENSG00000077152	UBE2T	1	202331657	202341980	10324	-	protein_coding	1	0.00579704	0.996067	1	0.0369245	1	1	0.0311275	0.969819
ENSG00000077157	PPP1R12B	1	202348699	202592706	244008	+	protein_coding	1	0.0545243	0.965397	-1	-0.0532342	1	-1	-0.107759	0.892641
ENSG00000077232	DNAJC10	2	182716041	182794464	78424	+	protein_coding	1	0.204206	0.822727	1	0.10663	1	-1	-0.0975764	0.921505
ENSG00000077235	GTF3C1	16	27459555	27549913	90359	-	protein_coding	1	0.0917585	0.933927	-1	-0.00263697	1	-1	-0.0943955	0.91345
ENSG00000077238	IL4R	16	27313668	27364778	51111	+	protein_coding	1	0.210997	0.78016	1	0.146101	1	-1	-0.0648962	0.940562
ENSG00000077254	USP33	1	77695987	77759852	63866	-	protein_coding	-1	-0.267488	0.674689	-1	-0.0738742	1	1	0.193614	0.807421
ENSG00000077274	CAPN6	X	111245099	111270483	25385	-	protein_coding	-1	-0.417085	0.459838	1	0.842239	0.0175214	1	1.25932	9.32041e-07
ENSG00000077312	SNRPA	19	40750637	40765389	14753	+	protein_coding	1	0.11697	0.908417	-1	-0.0862921	1	-1	-0.203262	0.757796
ENSG00000077348	EXOSC5	19	41386374	41397359	10986	-	protein_coding	1	0.135299	0.902103	1	0.0400741	1	-1	-0.095225	0.919968
ENSG00000077380	DYNC1I2	2	171687409	171748420	61012	+	protein_coding	-1	-0.0849876	0.935992	1	0.147512	1	1	0.232499	0.655216
ENSG00000077420	APBB1IP	10	26438341	26567803	129463	+	protein_coding	1	0.0719449	0.94422	-1	-0.00308556	1	-1	-0.0750305	0.922662
ENSG00000077454	LRCH4	7	100574011	100586129	12119	-	protein_coding	1	0.168477	0.870804	1	0.0378131	1	-1	-0.130664	0.887422
ENSG00000077458	FAM76B	11	95768953	95790409	21457	-	protein_coding	1	0.0139849	0.994042	1	0.0751277	1	1	0.0611428	0.954507
ENSG00000077463	AC016586.1	19	4174109	4182566	8458	-	protein_coding	1	0.14169	0.898255	-1	-0.0271242	1	-1	-0.168815	0.839828
ENSG00000077514	POLD3	11	74493851	74669117	175267	+	protein_coding	-1	-0.0020121	0.999356	1	0.103129	1	1	0.105141	0.896153
ENSG00000077549	CAPZB	1	19338775	19485539	146765	-	protein_coding	1	0.0759771	0.94292	-1	-0.0736702	1	-1	-0.149647	0.827631
ENSG00000077585	GPR137B	1	236142505	236221865	79361	+	protein_coding	-1	-0.00459409	0.998003	-1	-0.0182841	1	-1	-0.01369	0.994126
ENSG00000077616	NAALAD2	11	90131515	90192894	61380	+	protein_coding	-1	-0.119956	0.937983	1	0.00440244	1	1	0.124358	0.919968
ENSG00000077684	JADE1	4	128809700	128875224	65525	+	protein_coding	-1	-0.0367016	0.97877	1	0.0201477	1	1	0.0568493	0.940807
ENSG00000077713	SLC25A43	X	119399336	119454478	55143	+	protein_coding	1	0.138493	0.885382	1	0.0388077	1	-1	-0.0996853	0.904667
ENSG00000077721	UBE2A	X	119574536	119591083	16548	+	protein_coding	-1	-0.187015	0.817047	-1	-0.0221426	1	1	0.164872	0.827631
ENSG00000077935	SMC1B	22	45344063	45413619	69557	-	protein_coding	-1	-0.111006	0.930511	-1	-0.00431621	1	1	0.106689	0.917508
ENSG00000077943	ITGA8	10	15513954	15719922	205969	-	protein_coding	1	2.3709	6.31618e-22	1	0.829109	0.0322714	-1	-1.54179	2.89779e-09
ENSG00000078043	PIAS2	18	46803218	46920160	116943	-	protein_coding	-1	-0.0950142	0.933927	-1	-0.0520822	1	1	0.042932	0.963722
ENSG00000078053	AMPH	7	38383704	38631420	247717	-	protein_coding	-1	-0.460607	0.34769	-1	-0.269115	1	1	0.191492	0.84924
ENSG00000078061	ARAF	X	47561100	47571920	10821	+	protein_coding	1	0.285033	0.606966	-1	-0.080105	1	-1	-0.365138	0.355323
ENSG00000078070	MCCC1	3	183015218	183116075	100858	-	protein_coding	-1	-0.015732	0.992256	1	0.108462	1	1	0.124194	0.874831
ENSG00000078081	LAMP3	3	183122215	183163839	41625	-	protein_coding	-1	-0.908892	0.00316907	1	0.214691	1	1	1.12358	6.40872e-05
ENSG00000078124	ACER3	11	76860867	77026797	165931	+	protein_coding	-1	-0.0106795	0.994707	-1	-0.0272605	1	-1	-0.016581	0.988741
ENSG00000078140	UBE2K	4	39698109	39782792	84684	+	protein_coding	-1	-0.0913201	0.943606	-1	-0.0311426	1	1	0.0601775	0.948833
ENSG00000078142	PIK3C3	18	41955234	42087830	132597	+	protein_coding	-1	-0.0634514	0.960627	1	0.0444048	1	1	0.107856	0.895769
ENSG00000078177	N4BP2	4	40056850	40158252	101403	+	protein_coding	-1	-0.014877	0.994042	1	0.108766	1	1	0.123643	0.908831
ENSG00000078237	TIGAR	12	4307763	4360028	52266	+	protein_coding	-1	-0.211102	0.815798	1	0.133847	1	1	0.344949	0.487445
ENSG00000078246	TULP3	12	2877223	2941138	63916	+	protein_coding	-1	-0.0430519	0.979007	-1	-0.125029	1	-1	-0.0819767	0.929138
ENSG00000078304	PPP2R5C	14	101761798	101927989	166192	+	protein_coding	1	0.0729106	0.944574	1	0.155666	1	1	0.0827552	0.918698
ENSG00000078319	PMS2P1	7	100320992	100341908	20917	-	unprocessed_pseudogene	1	0.153967	0.86886	-1	-0.00505936	1	-1	-0.159026	0.831449
ENSG00000078369	GNB1	1	1785285	1891117	105833	-	protein_coding	1	0.248721	0.660957	-1	-0.00397485	1	-1	-0.252696	0.628169
ENSG00000078403	MLLT10	10	21524646	21743630	218985	+	protein_coding	-1	-0.0166781	0.991352	-1	-0.0151277	1	1	0.0015504	0.999721
ENSG00000078487	ZCWPW1	7	100400826	100428992	28167	-	protein_coding	-1	-0.120936	0.917508	-1	-0.0157421	1	1	0.105194	0.91668
ENSG00000078618	NRDC	1	51789191	51878937	89747	-	protein_coding	-1	-0.0218849	0.985932	1	0.0103607	1	1	0.0322455	0.967896
ENSG00000078668	VDAC3	8	42391624	42405937	14314	+	protein_coding	1	0.118361	0.898255	1	0.0946547	1	-1	-0.023706	0.975956
ENSG00000078674	PCM1	8	17922840	18029944	107105	+	protein_coding	-1	-0.0273024	0.985086	-1	-0.0308306	1	-1	-0.00352821	0.999238
ENSG00000078687	TNRC6C	17	77959240	78108835	149596	+	protein_coding	1	0.130853	0.90414	-1	-0.00412524	1	-1	-0.134978	0.880105
ENSG00000078699	CBFA2T2	20	33490075	33650036	159962	+	protein_coding	1	0.20576	0.786985	-1	-0.0987623	1	-1	-0.304523	0.499416
ENSG00000078747	ITCH	20	34363241	34540748	177508	+	protein_coding	-1	-0.0791989	0.947755	1	0.0661064	1	1	0.145305	0.856919
ENSG00000078795	PKD2L2	5	137887968	137942747	54780	+	protein_coding	-1	-0.1322	0.90414	-1	-0.114343	1	1	0.0178569	0.987894
ENSG00000078804	TP53INP2	20	34704339	34713439	9101	+	protein_coding	-1	-0.0677459	0.963869	1	0.125231	1	1	0.192977	0.818476
ENSG00000078808	SDF4	1	1216908	1232067	15160	-	protein_coding	1	0.242314	0.729435	-1	-0.0137437	1	-1	-0.256058	0.664498
ENSG00000078814	MYH7B	20	34975403	35002437	27035	+	protein_coding	1	0.0636528	0.975818	-1	-0.0166734	1	-1	-0.0803262	0.945943
ENSG00000078902	TOLLIP	11	1274371	1309654	35284	-	protein_coding	1	0.391733	0.380605	1	0.00379501	1	-1	-0.387938	0.383476
ENSG00000078967	UBE2D4	7	43926436	43956136	29701	+	protein_coding	-1	-0.724999	0.00378391	-1	-0.0499405	1	1	0.675058	0.00938978
ENSG00000079102	RUNX1T1	8	91954967	92103286	148320	-	protein_coding	-1	-0.532241	0.0126991	-1	-0.317243	1	1	0.214998	0.684607
ENSG00000079112	CDH17	8	94127162	94217303	90142	-	protein_coding	1	1.25871	8.88007e-14	1	1.72298	4.85093e-25	1	0.464275	0.0518399
ENSG00000079134	THOC1	18	214520	268050	53531	-	protein_coding	-1	-0.13698	0.90414	1	0.0073726	1	1	0.144352	0.874894
ENSG00000079150	FKBP7	2	178463664	178478600	14937	-	protein_coding	-1	-0.0861071	0.949994	-1	-0.0488634	1	1	0.0372437	0.970693
ENSG00000079215	SLC1A3	5	36606355	36688334	81980	+	protein_coding	-1	-0.359801	0.412008	-1	-0.00754454	1	1	0.352257	0.411989
ENSG00000079246	XRCC5	2	216107464	216206303	98840	+	protein_coding	-1	-0.138456	0.876657	-1	-0.000796526	1	1	0.137659	0.847946
ENSG00000079257	LXN	3	158645822	158672648	26827	-	protein_coding	-1	-0.835772	0.00214483	-1	-0.696897	0.0640778	1	0.138875	0.892641
ENSG00000079263	SP140	2	230203110	230313215	110106	+	protein_coding	-1	-0.000398688	1	-1	-0.0893761	1	-1	-0.0889774	0.919055
ENSG00000079277	MKNK1	1	46557408	46616843	59436	-	protein_coding	1	0.166366	0.85907	-1	-0.026253	1	-1	-0.192619	0.790632
ENSG00000079313	REXO1	19	1815248	1848483	33236	-	protein_coding	1	0.0800981	0.953381	-1	-0.101561	1	-1	-0.181659	0.826101
ENSG00000079332	SAR1A	10	70147289	70170523	23235	-	protein_coding	-1	-0.082599	0.937983	-1	-0.0116528	1	1	0.0709463	0.931317
ENSG00000079335	CDC14A	1	100345001	100520277	175277	+	protein_coding	-1	-0.433103	0.447651	-1	-0.054352	1	1	0.378751	0.564599
ENSG00000079337	RAPGEF3	12	47734363	47771040	36678	-	protein_coding	-1	-0.124871	0.924925	-1	-0.132866	1	-1	-0.00799483	0.997201
ENSG00000079385	CEACAM1	19	42507304	42561234	53931	-	protein_coding	1	0.301997	0.739753	1	0.468977	1	1	0.166979	0.879531
ENSG00000079387	SENP1	12	48042897	48106079	63183	-	protein_coding	-1	-0.17327	0.840996	1	0.0105445	1	1	0.183815	0.798342
ENSG00000079432	CIC	19	42268537	42295797	27261	+	protein_coding	1	0.0936619	0.931858	-1	-0.155685	1	-1	-0.249347	0.641509
ENSG00000079435	LIPE	19	42401514	42427388	25875	-	protein_coding	1	0.231594	0.809808	1	0.034975	1	-1	-0.196619	0.827631
ENSG00000079459	FDFT1	8	11795573	11839304	43732	+	protein_coding	1	0.0105286	0.994042	-1	-0.00562137	1	-1	-0.01615	0.985724
ENSG00000079462	PAFAH1B3	19	42297033	42303546	6514	-	protein_coding	1	0.241532	0.7782	-1	-0.10309	1	-1	-0.344622	0.51473
ENSG00000079616	KIF22	16	29790719	29805385	14667	+	protein_coding	1	0.0900225	0.929969	1	0.0630181	1	-1	-0.0270044	0.973522
ENSG00000079691	CARMIL1	6	25279078	25620530	341453	+	protein_coding	-1	-0.241568	0.629455	1	0.04902	1	1	0.290589	0.446407
ENSG00000079739	PGM1	1	63593411	63660245	66835	+	protein_coding	-1	-0.450409	0.120862	-1	-0.0528976	1	1	0.397512	0.231763
ENSG00000079785	DDX1	2	15591178	15631111	39934	+	protein_coding	-1	-0.0275293	0.985086	-1	-0.0162777	1	1	0.0112515	0.99144
ENSG00000079805	DNM2	19	10718079	10833488	115410	+	protein_coding	1	0.229622	0.748863	1	0.0306876	1	-1	-0.198934	0.784569
ENSG00000079819	EPB41L2	6	130839347	131063322	223976	-	protein_coding	1	0.160751	0.827519	1	0.149212	1	-1	-0.0115384	0.990962
ENSG00000079931	MOXD1	6	132296055	132401475	105421	-	protein_coding	-1	-0.27384	0.804119	1	0.446449	1	1	0.720289	0.0408775
ENSG00000079950	STX7	6	132445867	132513198	67332	-	protein_coding	-1	-0.196618	0.7974	-1	-0.0197433	1	1	0.176875	0.807421
ENSG00000079974	RABL2B	22	50767501	50783663	16163	-	protein_coding	1	0.180985	0.877276	-1	-0.0468865	1	-1	-0.227872	0.790264
ENSG00000079999	KEAP1	19	10486125	10503558	17434	-	protein_coding	1	0.325988	0.572352	1	0.0100845	1	-1	-0.315904	0.578155
ENSG00000080189	SLC35C2	20	46345980	46364458	18479	-	protein_coding	-1	-0.0134183	0.994042	-1	-0.104249	1	-1	-0.0908305	0.918735
ENSG00000080200	CRYBG3	3	97822011	97944984	122974	+	protein_coding	-1	-0.154533	0.892318	1	0.129551	1	1	0.284084	0.632773
ENSG00000080298	RFX3	9	3218297	3526004	307708	-	protein_coding	-1	-0.0110084	0.994042	1	0.039257	1	1	0.0502654	0.95185
ENSG00000080345	RIF1	2	151409883	151508013	98131	+	protein_coding	-1	-0.221389	0.812838	-1	-0.038586	1	1	0.182803	0.834111
ENSG00000080371	RAB21	12	71754863	71800286	45424	+	protein_coding	-1	-0.169514	0.868822	-1	-0.00661173	1	1	0.162902	0.846579
ENSG00000080503	SMARCA2	9	1980290	2193624	213335	+	protein_coding	1	0.0987698	0.917508	-1	-0.0230792	1	-1	-0.121849	0.868168
ENSG00000080546	SESN1	6	108986437	109094819	108383	-	protein_coding	1	0.423785	0.129308	1	0.0986126	1	-1	-0.325173	0.384788
ENSG00000080603	SRCAP	16	30698209	30741409	43201	+	protein_coding	1	0.158221	0.876657	1	0.0771719	1	-1	-0.0810491	0.929138
ENSG00000080608	PUM3	9	2720469	2844095	123627	-	protein_coding	-1	-0.0154334	0.992913	1	0.029087	1	1	0.0445205	0.958192
ENSG00000080618	CPB2	13	46053186	46105033	51848	-	protein_coding	1	0.0607416	0.966295	1	0.0463347	1	-1	-0.0144069	0.990944
ENSG00000080644	CHRNA3	15	78593052	78621295	28244	-	protein_coding	-1	-0.0223979	0.992765	1	0.0486497	1	1	0.0710476	0.951502
ENSG00000080709	KCNN2	5	114055545	114496500	440956	+	protein_coding	-1	-0.286453	0.293544	-1	-0.186281	1	1	0.100172	0.873623
ENSG00000080802	CNOT4	7	135361795	135510127	148333	-	protein_coding	-1	-0.131248	0.898255	-1	-0.0828427	1	1	0.0484056	0.954507
ENSG00000080815	PSEN1	14	73136418	73223691	87274	+	protein_coding	-1	-0.0351782	0.980637	1	0.0489251	1	1	0.0841033	0.918735
ENSG00000080819	CPOX	3	98579446	98593648	14203	-	protein_coding	1	0.349167	0.399901	-1	-0.143623	1	-1	-0.49279	0.0836102
ENSG00000080822	CLDND1	3	98497912	98523066	25155	-	protein_coding	-1	-0.24821	0.739186	1	0.00723697	1	1	0.255447	0.689588
ENSG00000080823	MOK	14	102224500	102305190	80691	-	protein_coding	1	0.351378	0.643051	1	0.0945942	1	-1	-0.256784	0.788131
ENSG00000080824	HSP90AA1	14	102080738	102139699	58962	-	protein_coding	-1	-0.097698	0.915506	1	0.0587622	1	1	0.15646	0.809746
ENSG00000080839	RBL1	20	36996349	37095995	99647	-	protein_coding	-1	-0.142815	0.890051	-1	-0.0247788	1	1	0.118036	0.892641
ENSG00000080845	DLGAP4	20	36306336	36528637	222302	+	protein_coding	-1	-0.173252	0.843942	-1	-0.0236889	1	1	0.149563	0.84924
ENSG00000080947	CROCCP3	1	16467436	16499257	31822	-	transcribed_unprocessed_pseudogene	1	0.43496	0.466136	1	0.00816286	1	-1	-0.426797	0.473607
ENSG00000080986	NDC80	18	2571557	2616635	45079	+	protein_coding	-1	-0.213312	0.794087	1	0.0493266	1	1	0.262638	0.650213
ENSG00000081014	AP4E1	15	50908672	51005895	97224	+	protein_coding	-1	-0.145408	0.886614	-1	-0.0377822	1	1	0.107626	0.904439
ENSG00000081019	RSBN1	1	113761832	113812476	50645	-	protein_coding	-1	-0.257431	0.739422	1	0.0408439	1	1	0.298274	0.608152
ENSG00000081026	MAGI3	1	113390515	113685923	295409	+	protein_coding	-1	-0.087076	0.959396	-1	-0.18234	1	-1	-0.0952637	0.931043
ENSG00000081052	COL4A4	2	227002711	227164453	161743	-	protein_coding	1	0.00993759	0.994707	1	0.137593	1	1	0.127656	0.880105
ENSG00000081059	TCF7	5	134114681	134151865	37185	+	protein_coding	1	0.119055	0.927897	1	0.0851743	1	-1	-0.0338805	0.974254
ENSG00000081087	OSTM1	6	108041409	108165854	124446	-	protein_coding	-1	-0.189153	0.851676	1	0.0451294	1	1	0.234283	0.754412
ENSG00000081154	PCNP	3	101574095	101594437	20343	+	protein_coding	-1	-0.183559	0.868822	1	0.0235906	1	1	0.20715	0.813345
ENSG00000081177	EXD2	14	69191511	69244020	52510	+	protein_coding	1	0.190214	0.821461	1	0.13079	1	-1	-0.0594243	0.947765
ENSG00000081181	ARG2	14	67619920	67651708	31789	+	protein_coding	-1	-0.378579	0.557053	1	0.0151201	1	1	0.393699	0.509722
ENSG00000081189	MEF2C	5	88717117	88904257	187141	-	protein_coding	-1	-1.17738	1.07712e-10	1	0.127401	1	1	1.30478	3.79648e-13
ENSG00000081237	PTPRC	1	198638457	198757476	119020	+	protein_coding	-1	-0.120692	0.898255	1	0.0062916	1	1	0.126984	0.863694
ENSG00000081307	UBA5	3	132654446	132678097	23652	+	protein_coding	-1	-0.0169557	0.992182	1	0.0586408	1	1	0.0755965	0.929815
ENSG00000081320	STK17B	2	196133583	196176503	42921	-	protein_coding	-1	-0.368187	0.425586	1	0.0159414	1	1	0.384128	0.373208
ENSG00000081377	CDC14B	9	96490241	96619830	129590	-	protein_coding	-1	-0.539707	0.108161	1	0.0997972	1	1	0.639504	0.0274295
ENSG00000081386	ZNF510	9	96755865	96778129	22265	-	protein_coding	-1	-0.239111	0.749628	-1	-0.0368421	1	1	0.202269	0.794696
ENSG00000081479	LRP2	2	169127109	169362534	235426	-	protein_coding	-1	-0.0567244	0.972964	-1	-0.103519	1	-1	-0.0467944	0.965269
ENSG00000081665	ZNF506	19	19785839	19821751	35913	-	protein_coding	1	0.0243957	0.989887	1	0.128566	1	1	0.10417	0.92262
ENSG00000081692	JMJD4	1	227730425	227735411	4987	-	protein_coding	1	0.232471	0.809808	-1	-0.0809135	1	-1	-0.313384	0.616012
ENSG00000081721	DUSP12	1	161749758	161757238	7481	+	protein_coding	1	0.135148	0.88731	1	0.0577153	1	-1	-0.0774332	0.926695
ENSG00000081760	AACS	12	125065434	125143333	77900	+	protein_coding	1	0.21135	0.783485	-1	-0.0119159	1	-1	-0.223266	0.737219
ENSG00000081791	DELE1	5	141923855	141942047	18193	+	protein_coding	1	0.158815	0.83704	-1	-0.0167094	1	-1	-0.175525	0.782795
ENSG00000081870	HSPB11	1	53916574	53945929	29356	-	protein_coding	-1	-0.111494	0.923347	-1	-0.00474791	1	1	0.106746	0.910421
ENSG00000081913	PHLPP1	18	62715541	62980433	264893	+	protein_coding	-1	-0.209641	0.756329	-1	-0.0519328	1	1	0.157708	0.827631
ENSG00000081923	ATP8B1	18	57646426	57803315	156890	-	protein_coding	-1	-0.0902502	0.959943	-1	-0.203034	1	-1	-0.112784	0.924682
ENSG00000081985	IL12RB2	1	67307364	67397090	89727	+	protein_coding	1	0.203612	0.868628	1	0.114338	1	-1	-0.0892743	0.936558
ENSG00000082014	SMARCD3	7	151238764	151277896	39133	-	protein_coding	-1	-0.055755	0.97603	-1	-0.0831988	1	-1	-0.0274438	0.981502
ENSG00000082068	WDR70	5	37379212	37753435	374224	+	protein_coding	1	0.00855579	0.994846	-1	-0.144052	1	-1	-0.152607	0.835289
ENSG00000082146	STRADB	2	201387858	201480846	92989	+	protein_coding	1	0.351844	0.583847	-1	-0.0174482	1	-1	-0.369292	0.528921
ENSG00000082153	BZW1	2	200810594	200827338	16745	+	protein_coding	-1	-0.125435	0.903211	1	0.0295456	1	1	0.154981	0.838143
ENSG00000082196	C1QTNF3	5	34019448	34043832	24385	-	protein_coding	-1	-0.223234	0.859014	-1	-0.0515337	1	1	0.1717	0.880105
ENSG00000082212	ME2	18	50879080	50954257	75178	+	protein_coding	-1	-0.289966	0.503117	-1	-0.0371392	1	1	0.252827	0.602127
ENSG00000082213	C5orf22	5	31532287	31555053	22767	+	protein_coding	-1	-0.224438	0.770378	1	0.0998259	1	1	0.324264	0.483593
ENSG00000082258	CCNT2	2	134918235	134959342	41108	+	protein_coding	-1	-0.0917263	0.933927	-1	-0.0398735	1	1	0.0518528	0.950129
ENSG00000082269	FAM135A	6	70412941	70561174	148234	+	protein_coding	-1	-0.151638	0.89067	1	0.00382711	1	1	0.155465	0.856919
ENSG00000082397	EPB41L3	18	5392381	5630700	238320	-	protein_coding	1	3.89322	1.086e-69	1	0.225579	1	-1	-3.66764	1.28901e-61
ENSG00000082458	DLG3	X	70444835	70505490	60656	+	protein_coding	-1	-2.70323	5.50579e-32	1	0.575274	0.265935	1	3.2785	2.52236e-47
ENSG00000082512	TRAF5	1	211326615	211374946	48332	+	protein_coding	-1	-0.133973	0.886614	1	0.0516607	1	1	0.185634	0.77687
ENSG00000082515	MRPL22	5	154941073	154969411	28339	+	protein_coding	-1	-0.00398077	0.997933	-1	-0.0791796	1	-1	-0.0751988	0.927069
ENSG00000082516	GEMIN5	5	154887411	154938211	50801	-	protein_coding	-1	-0.0580749	0.961636	-1	-0.000698648	1	1	0.0573763	0.940554
ENSG00000082641	NFE2L1	17	48048329	48061545	13217	+	protein_coding	1	0.233952	0.645669	1	0.0748695	1	-1	-0.159083	0.814243
ENSG00000082701	GSK3B	3	119821323	120094417	273095	-	protein_coding	-1	-0.21892	0.744435	1	0.0150753	1	1	0.233995	0.672878
ENSG00000082805	ERC1	12	990509	1495933	505425	+	protein_coding	-1	-0.0385792	0.97705	-1	-0.0679819	1	-1	-0.0294027	0.970679
ENSG00000082898	XPO1	2	61477849	61538626	60778	-	protein_coding	-1	-0.236533	0.731804	1	0.0223078	1	1	0.25884	0.640239
ENSG00000082996	RNF13	3	149812708	149962139	149432	+	protein_coding	1	0.0314652	0.985086	1	0.0371981	1	1	0.00573287	0.997895
ENSG00000083093	PALB2	16	23603160	23641310	38151	-	protein_coding	-1	-0.120917	0.908716	1	0.0912973	1	1	0.212215	0.757055
ENSG00000083097	DOP1A	6	83067666	83171350	103685	+	protein_coding	-1	-0.042704	0.976291	1	0.00366857	1	1	0.0463726	0.954514
ENSG00000083099	LYRM2	6	89568144	89638749	70606	-	protein_coding	-1	-0.0846149	0.940383	1	0.0347895	1	1	0.119404	0.88686
ENSG00000083123	BCKDHB	6	80106647	80346270	239624	+	protein_coding	1	0.00469882	0.997909	1	0.00577181	1	1	0.00107299	0.999721
ENSG00000083168	KAT6A	8	41929479	42051994	122516	-	protein_coding	1	0.171049	0.812838	-1	-0.00180183	1	-1	-0.172851	0.784008
ENSG00000083223	TUT7	9	86287733	86354454	66722	-	protein_coding	-1	-0.108827	0.917081	1	0.0833283	1	1	0.192156	0.780952
ENSG00000083312	TNPO1	5	72816312	72916733	100422	+	protein_coding	-1	-0.0909524	0.933927	1	0.0141373	1	1	0.10509	0.901288
ENSG00000083444	PLOD1	1	11934205	11975538	41334	+	protein_coding	1	0.0734279	0.968186	-1	-0.176328	1	-1	-0.249756	0.807421
ENSG00000083454	P2RX5	17	3672199	3696240	24042	-	protein_coding	1	0.48896	0.0798775	1	0.0230083	1	-1	-0.465951	0.107514
ENSG00000083457	ITGAE	17	3714628	3801188	86561	-	protein_coding	1	0.14777	0.870804	-1	-0.00092099	1	-1	-0.148691	0.839843
ENSG00000083520	DIS3	13	72752169	72782096	29928	-	protein_coding	-1	-0.145442	0.885382	1	0.0211131	1	1	0.166555	0.827274
ENSG00000083535	PIBF1	13	72782133	73016461	234329	+	protein_coding	-1	-0.236953	0.777375	1	0.0378671	1	1	0.27482	0.667932
ENSG00000083544	TDRD3	13	60396457	60573878	177422	+	protein_coding	-1	-0.0425123	0.980689	1	0.0282716	1	1	0.0707839	0.942023
ENSG00000083635	NUFIP1	13	44939249	44989471	50223	-	protein_coding	-1	-0.100665	0.927461	-1	-0.0318579	1	1	0.0688075	0.936787
ENSG00000083642	PDS5B	13	32586452	32778019	191568	+	protein_coding	-1	-0.1451	0.894367	1	0.0781194	1	1	0.223219	0.75074
ENSG00000083720	OXCT1	5	41730065	41870425	140361	-	protein_coding	1	0.0267551	0.985086	1	0.0776454	1	1	0.0508903	0.949084
ENSG00000083750	RRAGB	X	55717739	55758774	41036	+	protein_coding	1	0.127625	0.928687	1	0.0115464	1	-1	-0.116079	0.919968
ENSG00000083799	CYLD	16	50742050	50801935	59886	+	protein_coding	1	0.0830899	0.94422	1	0.116481	1	1	0.0333912	0.970679
ENSG00000083807	SLC27A5	19	58479512	58512413	32902	-	protein_coding	1	0.648917	0.0458512	1	0.0417748	1	-1	-0.607142	0.0752802
ENSG00000083812	ZNF324	19	58467045	58475436	8392	+	protein_coding	1	0.286709	0.638464	1	0.06515	1	-1	-0.221559	0.768056
ENSG00000083814	ZNF671	19	57719751	57727624	7874	-	protein_coding	1	0.619338	0.0381476	1	0.0664377	1	-1	-0.5529	0.090889
ENSG00000083817	ZNF416	19	57571566	57578911	7346	-	protein_coding	1	0.368657	0.542727	1	0.107528	1	-1	-0.261129	0.757748
ENSG00000083828	ZNF586	19	57769655	57819939	50285	+	protein_coding	1	0.0212239	0.988898	-1	-0.0761398	1	-1	-0.0973637	0.913156
ENSG00000083838	ZNF446	19	58474017	58481230	7214	+	protein_coding	1	0.0914206	0.949994	-1	-0.083299	1	-1	-0.17472	0.856691
ENSG00000083845	RPS5	19	58386400	58394806	8407	+	protein_coding	1	0.5087	0.133385	1	0.0467458	1	-1	-0.461954	0.218797
ENSG00000083896	YTHDC1	4	68310387	68350089	39703	-	protein_coding	1	0.0517513	0.965395	1	0.0323788	1	-1	-0.0193726	0.981916
ENSG00000083937	CHMP2B	3	87227271	87255556	28286	+	protein_coding	-1	-0.126375	0.914634	1	0.0352044	1	1	0.161579	0.856303
ENSG00000084070	SMAP2	1	40344850	40423326	78477	+	protein_coding	-1	-0.0267701	0.985086	1	0.11262	1	1	0.13939	0.838143
ENSG00000084072	PPIE	1	39692182	39763914	71733	+	protein_coding	1	0.233945	0.701491	1	0.133578	1	-1	-0.100366	0.907817
ENSG00000084073	ZMPSTE24	1	40258236	40294180	35945	+	protein_coding	-1	-0.141967	0.903211	1	0.0303282	1	1	0.172295	0.843767
ENSG00000084090	STARD7	2	96184859	96208825	23967	-	protein_coding	1	0.0361297	0.97836	-1	-0.0111961	1	-1	-0.0473258	0.948833
ENSG00000084092	NOA1	4	56963350	56977606	14257	-	protein_coding	1	0.129026	0.89608	1	0.00642489	1	-1	-0.122601	0.877566
ENSG00000084093	REST	4	56907876	56966678	58803	+	protein_coding	-1	-0.172304	0.865044	1	0.0301814	1	1	0.202486	0.792163
ENSG00000084110	HAL	12	95972662	95996365	23704	-	protein_coding	-1	-0.0838936	0.963161	-1	-0.0842389	1	-1	-0.000345366	0.999721
ENSG00000084112	SSH1	12	108778191	108857590	79400	-	protein_coding	1	0.0294556	0.985086	-1	-0.269354	1	-1	-0.298809	0.482337
ENSG00000084207	GSTP1	11	67583595	67586656	3062	+	protein_coding	1	0.33752	0.457475	1	0.103409	1	-1	-0.234112	0.726712
ENSG00000084234	APLP2	11	130068147	130144811	76665	+	protein_coding	-1	-0.191108	0.783485	-1	-0.023567	1	1	0.167541	0.80594
ENSG00000084444	FAM234B	12	13044381	13142521	98141	+	protein_coding	-1	-0.354246	0.392123	1	0.0649394	1	1	0.419185	0.214553
ENSG00000084463	WBP11	12	14784582	14803486	18905	-	protein_coding	1	0.1301	0.882369	1	0.0472503	1	-1	-0.0828495	0.916431
ENSG00000084623	EIF3I	1	32221928	32231604	9677	+	protein_coding	1	0.234008	0.748863	1	0.0442235	1	-1	-0.189785	0.807615
ENSG00000084636	COL16A1	1	31652263	31704319	52057	-	protein_coding	-1	-0.133928	0.843942	-1	-0.143072	1	-1	-0.00914423	0.991533
ENSG00000084652	TXLNA	1	32179675	32198285	18611	+	protein_coding	1	0.0818775	0.933927	-1	-0.0179939	1	-1	-0.0998714	0.893443
ENSG00000084676	NCOA1	2	24491914	24770702	278789	+	protein_coding	1	0.147261	0.870804	1	0.296952	1	1	0.149691	0.836517
ENSG00000084693	AGBL5	2	27042364	27070622	28259	+	protein_coding	1	0.220512	0.732592	-1	-0.020301	1	-1	-0.240813	0.644752
ENSG00000084731	KIF3C	2	25926598	25982749	56152	-	protein_coding	-1	-0.37865	0.446166	-1	-0.0137798	1	1	0.364871	0.471885
ENSG00000084733	RAB10	2	26034084	26137454	103371	+	protein_coding	-1	-0.129463	0.891069	-1	-0.00034134	1	1	0.129122	0.862829
ENSG00000084754	HADHA	2	26190635	26244672	54038	-	protein_coding	1	0.144229	0.857902	1	0.0633016	1	-1	-0.0809278	0.918735
ENSG00000084764	MAPRE3	2	26970612	27027196	56585	+	protein_coding	1	0.219953	0.864245	-1	-0.0657498	1	-1	-0.285703	0.756132
ENSG00000084774	CAD	2	27217369	27243943	26575	+	protein_coding	1	0.200183	0.814962	1	0.00739591	1	-1	-0.192787	0.8058
ENSG00000085063	CD59	11	33703010	33736491	33482	-	protein_coding	-1	-0.855008	8.76649e-06	-1	-0.0306339	1	1	0.824374	2.25611e-05
ENSG00000085117	CD82	11	44564427	44620358	55932	+	protein_coding	-1	-0.325674	0.597458	-1	-0.0914717	1	1	0.234202	0.776971
ENSG00000085185	BCORL1	X	129981107	130058083	76977	+	protein_coding	1	0.105701	0.924163	1	0.0765287	1	-1	-0.029172	0.974324
ENSG00000085224	ATRX	X	77504878	77786233	281356	-	protein_coding	-1	-0.0510977	0.97401	1	0.0419857	1	1	0.0930833	0.920911
ENSG00000085231	AK6	5	69350984	69370013	19030	-	protein_coding	-1	-0.113812	0.914716	1	0.0600921	1	1	0.173904	0.818476
ENSG00000085265	FCN1	9	134903232	134917912	14681	-	protein_coding	-1	-0.223845	0.855643	-1	-0.168386	1	1	0.0554598	0.964385
ENSG00000085274	MYNN	3	169772831	169789716	16886	+	protein_coding	-1	-0.0641639	0.963869	1	0.0170244	1	1	0.0811883	0.929138
ENSG00000085365	SCAMP1	5	78360611	78480739	120129	+	protein_coding	-1	-0.215792	0.827519	1	0.0162036	1	1	0.231995	0.782095
ENSG00000085377	PREP	6	105273220	105454062	180843	-	protein_coding	1	0.225204	0.701643	1	0.0301682	1	-1	-0.195035	0.757055
ENSG00000085382	HACE1	6	104728094	104859919	131826	-	protein_coding	-1	-0.564947	0.0590064	-1	-0.076574	1	1	0.488373	0.152997
ENSG00000085415	SEH1L	18	12947133	12987536	40404	+	protein_coding	-1	-0.0837849	0.937983	1	0.0281496	1	1	0.111935	0.892641
ENSG00000085433	WDR47	1	108970214	109042113	71900	-	protein_coding	-1	-0.0239009	0.987575	1	0.108362	1	1	0.132263	0.880366
ENSG00000085449	WDFY1	2	223855716	223945357	89642	-	protein_coding	1	0.409359	0.501818	-1	-0.447444	1	-1	-0.856804	0.00447037
ENSG00000085465	OVGP1	1	111414314	111427777	13464	-	protein_coding	-1	-0.328454	0.70924	1	0.0428591	1	1	0.371313	0.593897
ENSG00000085491	SLC25A24	1	108134043	108200849	66807	-	protein_coding	1	0.743624	0.0321122	1	1.27098	1.25964e-05	1	0.527358	0.266416
ENSG00000085511	MAP3K4	6	160991727	161117385	125659	+	protein_coding	-1	-0.0995683	0.917508	-1	-0.0191359	1	1	0.0804324	0.920854
ENSG00000085514	PILRA	7	100367530	100400096	32567	+	protein_coding	-1	-0.471896	0.293407	-1	-0.366251	1	1	0.105645	0.925606
ENSG00000085563	ABCB1	7	87503633	87713323	209691	-	protein_coding	1	0.085686	0.929243	1	0.0103346	1	-1	-0.0753514	0.92262
ENSG00000085644	ZNF213	16	3129777	3142805	13029	+	protein_coding	1	0.230898	0.806526	-1	-0.0708006	1	-1	-0.301699	0.629483
ENSG00000085662	AKR1B1	7	134442356	134459284	16929	-	protein_coding	1	0.208771	0.790718	1	0.0672419	1	-1	-0.141529	0.864102
ENSG00000085719	CPNE3	8	86514435	86561498	47064	+	protein_coding	-1	-0.696958	0.00065519	-1	-0.0145014	1	1	0.682456	0.000886463
ENSG00000085721	RRN3	16	15060022	15094317	34296	-	protein_coding	-1	-0.152486	0.877391	1	0.000437015	1	1	0.152923	0.847946
ENSG00000085733	CTTN	11	70398404	70436584	38181	+	protein_coding	1	0.246311	0.699069	-1	-0.192993	1	-1	-0.439305	0.156315
ENSG00000085760	MTIF2	2	55236595	55269347	32753	-	protein_coding	-1	-0.173404	0.82023	1	0.0109499	1	1	0.184354	0.781545
ENSG00000085788	DDHD2	8	38225218	38275558	50341	+	protein_coding	1	0.018039	0.992182	-1	-0.0902536	1	-1	-0.108293	0.907972
ENSG00000085832	EPS15	1	51354263	51519266	165004	-	protein_coding	-1	-0.0480285	0.970366	1	0.0597524	1	1	0.107781	0.893292
ENSG00000085840	ORC1	1	52372829	52404423	31595	-	protein_coding	1	0.0114414	0.994042	-1	-0.0647976	1	-1	-0.076239	0.925606
ENSG00000085871	MGST2	4	139665768	139740745	74978	+	protein_coding	-1	-0.144444	0.894367	1	0.0378727	1	1	0.182317	0.818476
ENSG00000085872	CHERP	19	16517894	16542437	24544	-	protein_coding	1	0.166519	0.873644	-1	-0.0734788	1	-1	-0.239997	0.731104
ENSG00000085978	ATG16L1	2	233210051	233295674	85624	+	protein_coding	1	0.00910552	0.994715	1	0.0013178	1	-1	-0.00778772	0.995718
ENSG00000085982	USP40	2	233475520	233566782	91263	-	protein_coding	1	0.0504476	0.97877	1	0.0543695	1	1	0.00392189	0.999487
ENSG00000085998	POMGNT1	1	46188682	46220305	31624	-	protein_coding	1	0.0900684	0.93548	1	0.0063631	1	-1	-0.0837053	0.923784
ENSG00000085999	RAD54L	1	46246461	46278480	32020	+	protein_coding	1	0.192372	0.772675	1	0.0725388	1	-1	-0.119834	0.874645
ENSG00000086015	MAST2	1	45786987	46036122	249136	+	protein_coding	1	0.0175928	0.992182	1	0.0366668	1	1	0.019074	0.985474
ENSG00000086061	DNAJA1	9	33025273	33039907	14635	+	protein_coding	-1	-0.000713355	1	1	0.0209929	1	1	0.0217063	0.978508
ENSG00000086062	B4GALT1	9	33104082	33167356	63275	-	protein_coding	1	0.177373	0.809808	1	0.185275	1	1	0.0079021	0.995402
ENSG00000086065	CHMP5	9	33264879	33282070	17192	+	protein_coding	1	0.00661653	0.996055	1	0.063072	1	1	0.0564555	0.947089
ENSG00000086102	NFX1	9	33290512	33371157	80646	+	protein_coding	1	0.221496	0.699929	-1	-0.0348332	1	-1	-0.25633	0.571242
ENSG00000086189	DIMT1	5	62347284	62403939	56656	-	protein_coding	-1	-0.167906	0.865238	-1	-0.0616483	1	1	0.106258	0.909345
ENSG00000086200	IPO11	5	62403972	62628582	224611	+	protein_coding	-1	-0.13617	0.89608	1	0.0250162	1	1	0.161186	0.831449
ENSG00000086232	EIF2AK1	7	6022247	6059175	36929	-	protein_coding	1	0.0067157	0.995896	-1	-0.0504447	1	-1	-0.0571604	0.9394
ENSG00000086300	SNX10	7	26291895	26374329	82435	+	protein_coding	-1	-0.258486	0.748863	1	0.0335555	1	1	0.292041	0.644763
ENSG00000086475	SEPHS1	10	13317428	13348298	30871	-	protein_coding	1	0.04002	0.977681	1	0.0496299	1	1	0.00960986	0.994112
ENSG00000086504	MRPL28	16	366969	371289	4321	-	protein_coding	1	0.289131	0.622817	-1	-0.0448634	1	-1	-0.333994	0.479462
ENSG00000086544	ITPKC	19	40717112	40740860	23749	+	protein_coding	1	0.111924	0.930511	-1	-0.115595	1	-1	-0.227519	0.782095
ENSG00000086570	FAT2	5	151504093	151568944	64852	-	protein_coding	1	0.116817	0.941157	1	0.277734	1	1	0.160917	0.892641
ENSG00000086589	RBM22	5	150690792	150701077	10286	-	protein_coding	-1	-0.106018	0.910827	-1	-0.0795446	1	1	0.0264737	0.973813
ENSG00000086598	TMED2	12	123584533	123598582	14050	+	protein_coding	-1	-0.140166	0.903211	-1	-0.0309201	1	1	0.109246	0.912774
ENSG00000086619	ERO1B	1	236215555	236281985	66431	-	protein_coding	-1	-0.180058	0.87504	-1	-0.152936	1	1	0.0271224	0.980788
ENSG00000086666	ZFAND6	15	80059568	80138393	78826	+	protein_coding	-1	-0.283343	0.571224	-1	-0.0353264	1	1	0.248016	0.6507
ENSG00000086712	TXLNG	X	16786432	16844519	58088	+	protein_coding	-1	-0.201488	0.794087	-1	-0.052801	1	1	0.148687	0.848663
ENSG00000086730	LAT2	7	74199652	74229834	30183	+	protein_coding	1	0.127706	0.90251	-1	-0.0498999	1	-1	-0.177606	0.811788
ENSG00000086758	HUWE1	X	53532096	53686728	154633	-	protein_coding	1	0.21144	0.748863	-1	-0.00829901	1	-1	-0.21974	0.697329
ENSG00000086827	ZW10	11	113733187	113773735	40549	-	protein_coding	-1	-0.0551162	0.965728	1	0.0878019	1	1	0.142918	0.855879
ENSG00000086848	ALG9	11	111782195	111871581	89387	-	protein_coding	1	0.0665322	0.964418	1	0.0107573	1	-1	-0.0557749	0.953052
ENSG00000086967	MYBPC2	19	50432892	50466321	33430	+	protein_coding	-1	-0.752423	0.00882104	-1	-0.734792	0.0374331	1	0.0176317	0.990323
ENSG00000087008	ACOX3	4	8366282	8440723	74442	-	protein_coding	-1	-0.022794	0.986984	1	0.0695794	1	1	0.0923734	0.917508
ENSG00000087053	MTMR2	11	95832882	95925315	92434	-	protein_coding	-1	-0.0830968	0.937983	-1	-0.0138799	1	1	0.0692169	0.933648
ENSG00000087074	PPP1R15A	19	48872421	48876058	3638	+	protein_coding	1	0.181251	0.81843	1	0.0251462	1	-1	-0.156105	0.831449
ENSG00000087076	HSD17B14	19	48813018	48836510	23493	-	protein_coding	-1	-0.262367	0.811327	-1	-0.0493429	1	1	0.213024	0.836019
ENSG00000087077	TRIP6	7	100867387	100873454	6068	+	protein_coding	-1	-0.101815	0.937983	1	0.157935	1	1	0.25975	0.730159
ENSG00000087086	FTL	19	48965309	48966879	1571	+	protein_coding	1	0.417026	0.144902	1	0.0132537	1	-1	-0.403772	0.172125
ENSG00000087087	SRRT	7	100875103	100888664	13562	+	protein_coding	1	0.190139	0.820936	-1	-0.0806795	1	-1	-0.270819	0.618178
ENSG00000087088	BAX	19	48954815	48961798	6984	+	protein_coding	1	0.134146	0.898255	1	0.00802919	1	-1	-0.126117	0.882503
ENSG00000087095	NLK	17	28041737	28196381	154645	+	protein_coding	-1	-0.0538643	0.966179	-1	-0.111744	1	-1	-0.0578801	0.945029
ENSG00000087111	PIGS	17	28553383	28571794	18412	-	protein_coding	1	0.368198	0.334695	-1	-0.0827908	1	-1	-0.450989	0.134516
ENSG00000087116	ADAMTS2	5	179110853	179345461	234609	-	protein_coding	1	1.03931	0.000339474	1	0.341656	1	-1	-0.697649	0.0529465
ENSG00000087152	ATXN7L3	17	44191805	44200113	8309	-	protein_coding	1	0.0473208	0.971066	-1	-0.0485918	1	-1	-0.0959126	0.909345
ENSG00000087157	PGS1	17	78378649	78425114	46466	+	protein_coding	1	0.156674	0.877774	-1	-0.0115619	1	-1	-0.168236	0.831449
ENSG00000087191	PSMC5	17	63827152	63832026	4875	+	protein_coding	1	0.279153	0.622648	1	0.0270263	1	-1	-0.252127	0.672381
ENSG00000087206	UIMC1	5	176905005	177022633	117629	-	protein_coding	1	0.0242514	0.985086	-1	-0.00423007	1	-1	-0.0284814	0.973308
ENSG00000087237	CETP	16	56961923	56983845	21923	+	protein_coding	-1	-0.246552	0.819286	1	0.0995946	1	1	0.346146	0.627109
ENSG00000087263	OGFOD1	16	56451490	56479100	27611	+	protein_coding	-1	-0.00456039	0.997457	1	0.061148	1	1	0.0657084	0.93447
ENSG00000087266	SH3BP2	4	2793071	2841098	48028	+	protein_coding	1	0.239066	0.682321	-1	-0.18179	1	-1	-0.420856	0.147811
ENSG00000087269	NOP14	4	2937933	2963406	25474	-	protein_coding	-1	-0.0575107	0.96289	-1	-0.0903678	1	-1	-0.032857	0.967713
ENSG00000087274	ADD1	4	2843857	2930076	86220	+	protein_coding	1	0.302309	0.450475	-1	-0.0624977	1	-1	-0.364807	0.249219
ENSG00000087299	L2HGDH	14	50237563	50312229	74667	-	protein_coding	1	0.0237674	0.986461	1	0.00737375	1	-1	-0.0163936	0.988044
ENSG00000087301	TXNDC16	14	52430596	52552522	121927	-	protein_coding	-1	-0.282394	0.623528	-1	-0.117177	1	1	0.165218	0.838143
ENSG00000087302	RTRAF	14	51989514	52010694	21181	+	protein_coding	-1	-0.00941185	0.994655	1	0.0602263	1	1	0.0696382	0.929206
ENSG00000087303	NID2	14	52004803	52069228	64426	-	protein_coding	1	0.0326043	0.985086	1	0.00584552	1	-1	-0.0267588	0.980462
ENSG00000087338	GMCL1	2	69829660	69881384	51725	+	protein_coding	-1	-0.0190992	0.990416	1	0.00191862	1	1	0.0210178	0.982264
ENSG00000087365	SF3B2	11	66050729	66069308	18580	+	protein_coding	1	0.106407	0.90414	1	0.0864381	1	-1	-0.0199687	0.98063
ENSG00000087448	KLHL42	12	27780048	27803040	22993	+	protein_coding	-1	-0.00361101	0.998003	1	0.00755486	1	1	0.0111659	0.991644
ENSG00000087460	GNAS	20	58839718	58911192	71475	+	protein_coding	1	0.407693	0.222312	-1	-0.00400952	1	-1	-0.411703	0.214802
ENSG00000087470	DNM1L	12	32679200	32745650	66451	+	protein_coding	-1	-0.0538295	0.965664	1	0.0455161	1	1	0.0993456	0.906792
ENSG00000087495	PHACTR3	20	59577509	59847711	270203	+	protein_coding	1	0.344181	0.607762	1	0.531772	0.600611	1	0.187591	0.849082
ENSG00000087502	ERGIC2	12	29337352	29381189	43838	-	protein_coding	-1	-0.0635452	0.965397	1	0.025427	1	1	0.0889722	0.928699
ENSG00000087586	AURKA	20	56369389	56392337	22949	-	protein_coding	-1	-0.201962	0.748863	-1	-0.0904263	1	1	0.111535	0.883372
ENSG00000087884	AAMDC	11	77821109	77918432	97324	+	protein_coding	1	0.285527	0.747393	-1	-0.151944	1	-1	-0.437471	0.382812
ENSG00000087903	RFX2	19	5993164	6199572	206409	-	protein_coding	1	0.336066	0.581919	-1	-0.00632979	1	-1	-0.342396	0.555782
ENSG00000087995	METTL2A	17	62423867	62450822	26956	+	protein_coding	1	0.0194115	0.990373	1	0.0758688	1	1	0.0564573	0.948276
ENSG00000088035	ALG6	1	63367575	63438553	70979	+	protein_coding	-1	-0.0842685	0.953381	1	0.0333821	1	1	0.117651	0.908523
ENSG00000088038	CNOT3	19	54137749	54155681	17933	+	protein_coding	1	0.176585	0.855643	-1	-0.0883398	1	-1	-0.264925	0.647794
ENSG00000088053	GP6	19	55013705	55038264	24560	-	protein_coding	-1	-0.186551	0.894367	1	0.0410988	1	1	0.22765	0.823949
ENSG00000088179	PTPN4	2	119759922	119984899	224978	+	protein_coding	-1	-0.111889	0.918184	-1	-0.101401	1	1	0.0104876	0.994151
ENSG00000088205	DDX18	2	117814691	117832377	17687	+	protein_coding	-1	-0.160492	0.862868	1	0.0944763	1	1	0.254969	0.632773
ENSG00000088247	KHSRP	19	6413348	6424794	11447	-	protein_coding	-1	-0.0105923	0.994042	-1	-0.0958741	1	-1	-0.0852817	0.919968
ENSG00000088256	GNA11	19	3094362	3123999	29638	+	protein_coding	-1	-0.242037	0.786767	-1	-0.226436	1	1	0.015601	0.990745
ENSG00000088280	ASAP3	1	23428563	23484568	56006	-	protein_coding	-1	-0.0668715	0.96289	1	0.0768031	1	1	0.143675	0.866808
ENSG00000088298	EDEM2	20	35115364	35147336	31973	-	protein_coding	1	0.417929	0.225642	1	0.00193191	1	-1	-0.415997	0.233279
ENSG00000088305	DNMT3B	20	32762385	32809356	46972	+	protein_coding	-1	-0.147776	0.863885	-1	-0.0877327	1	1	0.0600436	0.9395
ENSG00000088325	TPX2	20	31739271	31801805	62535	+	protein_coding	-1	-0.149541	0.848262	1	0.0622418	1	1	0.211782	0.672943
ENSG00000088340	FER1L4	20	35558737	35607562	48826	-	transcribed_unitary_pseudogene	1	0.149173	0.868822	1	0.0534867	1	-1	-0.0956865	0.909345
ENSG00000088356	PDRG1	20	31944337	31952046	7710	-	protein_coding	1	0.130353	0.894279	-1	-0.0124251	1	-1	-0.142778	0.846579
ENSG00000088367	EPB41L1	20	36091504	36232799	141296	+	protein_coding	-1	-0.116853	0.933927	-1	-0.073898	1	1	0.042955	0.969415
ENSG00000088387	DOCK9	13	98793429	99086625	293197	-	protein_coding	-1	-0.586438	0.00890387	-1	-0.0331307	1	1	0.553308	0.0166019
ENSG00000088448	ANKRD10	13	110878540	110915069	36530	-	protein_coding	1	0.105178	0.909463	-1	-0.0728943	1	-1	-0.178072	0.772646
ENSG00000088451	TGDS	13	94574054	94596242	22189	-	protein_coding	-1	-0.124053	0.911483	1	0.0209462	1	1	0.145	0.870107
ENSG00000088538	DOCK3	3	50674927	51384198	709272	+	protein_coding	1	0.242533	0.794087	1	0.158885	1	-1	-0.0836488	0.935339
ENSG00000088543	C3orf18	3	50558025	50571027	13003	-	protein_coding	1	0.029438	0.985086	-1	-0.0215557	1	-1	-0.0509937	0.96001
ENSG00000088682	COQ9	16	57447425	57461270	13846	+	protein_coding	1	0.176651	0.857902	1	0.0682234	1	-1	-0.108428	0.909345
ENSG00000088726	TMEM40	3	12733528	12769457	35930	-	protein_coding	1	0.031686	0.986975	-1	-0.0913076	1	-1	-0.122994	0.919968
ENSG00000088727	KIF9	3	47228026	47283451	55426	-	protein_coding	1	0.126971	0.917508	1	0.0428433	1	-1	-0.0841276	0.933476
ENSG00000088766	CRLS1	20	6006090	6040053	33964	+	protein_coding	-1	-0.182692	0.859741	1	0.0678144	1	1	0.250506	0.725405
ENSG00000088808	PPP1R13B	14	103733195	103847590	114396	-	protein_coding	1	0.244448	0.707564	-1	-0.0423809	1	-1	-0.286829	0.570744
ENSG00000088812	ATRN	20	3471018	3651118	180101	+	protein_coding	1	0.21097	0.748863	1	0.0878782	1	-1	-0.123091	0.874831
ENSG00000088832	FKBP1A	20	1368978	1393172	24195	-	protein_coding	1	0.117206	0.903211	1	0.0207031	1	-1	-0.0965029	0.9078
ENSG00000088833	NSFL1C	20	1442162	1473842	31681	-	protein_coding	1	0.164079	0.845785	-1	-0.0233418	1	-1	-0.187421	0.780952
ENSG00000088854	C20orf194	20	3249305	3407625	158321	-	protein_coding	-1	-0.211888	0.807745	1	0.00207119	1	1	0.21396	0.77687
ENSG00000088876	ZNF343	20	2481817	2524702	42886	-	protein_coding	1	0.441928	0.168307	1	0.0586731	1	-1	-0.383254	0.310023
ENSG00000088882	CPXM1	20	2794074	2800627	6554	-	protein_coding	1	0.585489	0.0202636	1	0.264947	1	-1	-0.320542	0.479462
ENSG00000088888	MAVS	20	3846799	3876123	29325	+	protein_coding	1	0.124495	0.89608	-1	-0.0778672	1	-1	-0.202362	0.734861
ENSG00000088899	LZTS3	20	3162617	3173592	10976	-	protein_coding	1	0.397674	0.390616	1	0.0275556	1	-1	-0.370119	0.454884
ENSG00000088930	XRN2	20	21303331	21389825	86495	+	protein_coding	-1	-0.0173741	0.990373	-1	-0.00498873	1	1	0.0123854	0.990422
ENSG00000088970	KIZ	20	21125983	21246622	120640	+	protein_coding	1	0.0619712	0.963869	1	0.0384367	1	-1	-0.0235345	0.980462
ENSG00000088986	DYNLL1	12	120469850	120498493	28644	+	protein_coding	1	0.199576	0.813655	1	0.0203572	1	-1	-0.179218	0.819054
ENSG00000088992	TESC	12	117038923	117099479	60557	-	protein_coding	1	0.471257	0.20969	1	0.878444	0.00112451	1	0.407187	0.348882
ENSG00000089006	SNX5	20	17941597	17968980	27384	-	protein_coding	-1	-0.166863	0.827751	1	0.00117763	1	1	0.168041	0.8058
ENSG00000089009	AC004086.1	12	112405190	112418838	13649	-	protein_coding	1	0.124057	0.892318	1	0.0766382	1	-1	-0.047419	0.949974
ENSG00000089022	MAPKAPK5	12	111842228	111902222	59995	+	protein_coding	-1	-0.00749129	0.995686	1	0.0671398	1	1	0.0746311	0.928699
ENSG00000089048	ESF1	20	13714322	13784886	70565	-	protein_coding	-1	-0.0459361	0.979499	1	0.0798083	1	1	0.125744	0.900445
ENSG00000089050	RBBP9	20	18486540	18497225	10686	-	protein_coding	-1	-0.251679	0.64784	-1	-0.140924	1	1	0.110755	0.894153
ENSG00000089053	ANAPC5	12	121308245	121399896	91652	-	protein_coding	1	0.195238	0.764672	1	0.0399699	1	-1	-0.155268	0.819054
ENSG00000089057	SLC23A2	20	4852356	5010293	157938	-	protein_coding	1	0.178756	0.814214	-1	-0.0255873	1	-1	-0.204343	0.741501
ENSG00000089060	SLC8B1	12	113298759	113359493	60735	-	protein_coding	1	0.183765	0.833939	-1	-0.091876	1	-1	-0.275641	0.601221
ENSG00000089063	TMEM230	20	5068232	5113103	44872	-	protein_coding	-1	-0.0269254	0.985086	-1	-0.00588581	1	1	0.0210396	0.98204
ENSG00000089091	DZANK1	20	18383367	18467281	83915	-	protein_coding	1	0.246717	0.763747	1	0.188634	1	-1	-0.058083	0.95185
ENSG00000089094	KDM2B	12	121429096	121581023	151928	-	protein_coding	1	0.128066	0.903211	-1	-0.0188111	1	-1	-0.146877	0.855879
ENSG00000089123	TASP1	20	13389392	13638932	249541	-	protein_coding	1	0.0420901	0.980598	1	0.0195679	1	-1	-0.0225222	0.982573
ENSG00000089127	AC004551.1	12	112906783	112933222	26440	+	protein_coding	-1	-0.104392	0.917508	1	0.00318313	1	1	0.107575	0.895769
ENSG00000089154	GCN1	12	120127202	120194715	67514	-	protein_coding	1	0.150716	0.888435	1	0.0791235	1	-1	-0.0715924	0.93723
ENSG00000089157	RPLP0	12	120196699	120201235	4537	-	protein_coding	1	0.457473	0.179527	-1	-0.00121918	1	-1	-0.458692	0.177146
ENSG00000089159	PXN	12	120210439	120265771	55333	-	protein_coding	-1	-0.0290254	0.985086	-1	-0.0284087	1	1	0.000616772	0.999721
ENSG00000089163	SIRT4	12	120302316	120313249	10934	+	protein_coding	1	0.243601	0.835249	1	0.332514	1	1	0.0889132	0.940554
ENSG00000089177	KIF16B	20	16272104	16573434	301331	-	protein_coding	1	0.167638	0.844303	1	0.129181	1	-1	-0.0384571	0.966019
ENSG00000089195	TRMT6	20	5937228	5950558	13331	-	protein_coding	-1	-0.188964	0.805968	-1	-0.0400097	1	1	0.148954	0.838489
ENSG00000089220	PEBP1	12	118136124	118145584	9461	+	protein_coding	1	0.251483	0.707257	-1	-0.153122	1	-1	-0.404605	0.259817
ENSG00000089234	BRAP	12	111642146	111685956	43811	-	protein_coding	-1	-0.049875	0.966633	1	0.0246571	1	1	0.074532	0.927681
ENSG00000089248	ERP29	12	112013348	112023449	10102	+	protein_coding	1	0.399083	0.212485	1	0.120197	1	-1	-0.278886	0.566852
ENSG00000089280	FUS	16	31180110	31194871	14762	+	protein_coding	1	0.10024	0.917508	1	0.00574796	1	-1	-0.0944922	0.9078
ENSG00000089289	IGBP1	X	70133447	70166324	32878	+	protein_coding	1	0.268082	0.612224	1	0.15011	1	-1	-0.117972	0.887867
ENSG00000089327	FXYD5	19	35154730	35169883	15154	+	protein_coding	1	0.381129	0.303037	1	0.0633051	1	-1	-0.317823	0.481873
ENSG00000089335	ZNF302	19	34677639	34686397	8759	+	protein_coding	-1	-0.704136	0.0448926	-1	-0.573632	0.599921	1	0.130503	0.914223
ENSG00000089351	GRAMD1A	19	34994784	35026471	31688	+	protein_coding	1	0.107986	0.923113	-1	-0.0286099	1	-1	-0.136596	0.874831
ENSG00000089486	CDIP1	16	4510669	4538828	28160	-	protein_coding	1	0.126538	0.935488	1	0.0153935	1	-1	-0.111145	0.928327
ENSG00000089505	CMTM1	16	66566393	66579137	12745	+	protein_coding	1	0.155408	0.904643	1	0.0607814	1	-1	-0.094627	0.932106
ENSG00000089558	KCNH4	17	42156891	42181142	24252	-	protein_coding	-1	-0.17384	0.903211	-1	-0.145679	1	1	0.0281611	0.982573
ENSG00000089597	GANAB	11	62624826	62646726	21901	-	protein_coding	1	0.278303	0.542727	1	0.0417176	1	-1	-0.236585	0.650213
ENSG00000089639	GMIP	19	19629476	19643657	14182	-	protein_coding	1	0.116256	0.912739	-1	-0.0288792	1	-1	-0.145135	0.857009
ENSG00000089682	RBM41	X	107064420	107118823	54404	-	protein_coding	-1	-0.135724	0.909807	1	0.0276604	1	1	0.163384	0.861413
ENSG00000089685	BIRC5	17	78214186	78225636	11451	+	protein_coding	-1	-0.0210399	0.986984	-1	-0.0483978	1	-1	-0.0273579	0.973522
ENSG00000089693	MLF2	12	6747996	6767475	19480	-	protein_coding	1	0.0801851	0.946116	-1	-0.101635	1	-1	-0.18182	0.805725
ENSG00000089737	DDX24	14	94048287	94081212	32926	-	protein_coding	-1	-0.588169	0.00729201	1	0.0673054	1	1	0.655474	0.00147902
ENSG00000089775	ZBTB25	14	64449106	64505213	56108	-	protein_coding	1	0.000349431	1	1	0.0216453	1	1	0.0212959	0.982321
ENSG00000089818	NECAP1	12	8076939	8097881	20943	+	protein_coding	-1	-0.00426584	0.997933	1	0.022276	1	1	0.0265419	0.975143
ENSG00000089820	ARHGAP4	X	153907367	153934999	27633	-	protein_coding	1	0.0848751	0.940364	-1	-0.0480169	1	-1	-0.132892	0.873178
ENSG00000089847	ANKRD24	19	4183354	4224814	41461	+	protein_coding	-1	-0.22282	0.856524	-1	-0.205712	1	1	0.017108	0.991277
ENSG00000089876	DHX32	10	125836337	125896436	60100	-	protein_coding	-1	-0.00597658	0.997933	-1	-0.0280052	1	-1	-0.0220287	0.988741
ENSG00000089902	RCOR1	14	102592649	102730561	137913	+	protein_coding	1	0.0137596	0.994008	1	0.0188049	1	1	0.00504532	0.9984
ENSG00000089916	GPATCH2L	14	76151916	76254342	102427	+	protein_coding	1	0.0424404	0.975818	1	0.000961373	1	-1	-0.041479	0.959495
ENSG00000090006	LTBP4	19	40592883	40629818	36936	+	protein_coding	1	0.230908	0.7782	1	0.0221105	1	-1	-0.208798	0.790044
ENSG00000090013	BLVRB	19	40447765	40465840	18076	-	protein_coding	1	0.630261	0.0503562	1	0.0241998	1	-1	-0.606061	0.0665259
ENSG00000090020	SLC9A1	1	27098809	27166981	68173	-	protein_coding	1	0.126621	0.909463	1	0.0348096	1	-1	-0.0918117	0.923447
ENSG00000090054	SPTLC1	9	92000087	92115413	115327	-	protein_coding	-1	-0.128238	0.90414	1	0.00778554	1	1	0.136023	0.874831
ENSG00000090060	PAPOLA	14	96501433	96567111	65679	+	protein_coding	-1	-0.205452	0.78572	-1	-0.00574284	1	1	0.199709	0.772646
ENSG00000090061	CCNK	14	99481169	99535044	53876	+	protein_coding	-1	-0.275755	0.580535	-1	-0.0827193	1	1	0.193036	0.778681
ENSG00000090097	PCBP4	3	51957454	51974016	16563	-	protein_coding	1	0.0750889	0.966295	1	0.179486	1	1	0.104397	0.929972
ENSG00000090104	RGS1	1	192575763	192580024	4262	+	protein_coding	-1	-0.32848	0.710361	-1	-0.0676191	1	1	0.260861	0.790264
ENSG00000090238	YPEL3	16	30092314	30096915	4602	-	protein_coding	1	0.359855	0.526586	1	0.128683	1	-1	-0.231172	0.785132
ENSG00000090263	MRPS33	7	141002610	141015228	12619	-	protein_coding	1	0.287999	0.506018	1	0.120902	1	-1	-0.167096	0.813586
ENSG00000090266	NDUFB2	7	140690777	140722790	32014	+	protein_coding	1	0.369891	0.333824	1	0.0616085	1	-1	-0.308283	0.509757
ENSG00000090273	NUDC	1	26900238	26946871	46634	+	protein_coding	-1	-0.0043747	0.997933	1	0.0112038	1	1	0.0155785	0.988741
ENSG00000090316	MAEA	4	1289887	1340147	50261	+	protein_coding	1	0.316737	0.560038	-1	-0.0350812	1	-1	-0.351819	0.445417
ENSG00000090339	ICAM1	19	10271093	10286615	15523	+	protein_coding	-1	-0.00538659	0.997457	-1	-0.173751	1	-1	-0.168364	0.838489
ENSG00000090372	STRN4	19	46719511	46746994	27484	-	protein_coding	1	0.207469	0.794087	1	0.0204939	1	-1	-0.186975	0.804456
ENSG00000090432	MUL1	1	20499448	20508151	8704	-	protein_coding	1	0.192418	0.790718	1	0.123546	1	-1	-0.0688711	0.933324
ENSG00000090447	TFAP4	16	4257186	4273075	15890	-	protein_coding	1	0.106317	0.917508	-1	-0.0401565	1	-1	-0.146474	0.848661
ENSG00000090470	PDCD7	15	65117379	65133808	16430	-	protein_coding	-1	-0.0295337	0.985086	1	0.0273735	1	1	0.0569072	0.944707
ENSG00000090487	SPG21	15	64963022	64990310	27289	-	protein_coding	1	0.0519689	0.965397	1	0.0169566	1	-1	-0.0350123	0.966161
ENSG00000090520	DNAJB11	3	186567403	186585800	18398	+	protein_coding	-1	-0.0841786	0.946128	1	0.0382051	1	1	0.122384	0.892524
ENSG00000090534	THPO	3	184371935	184381968	10034	-	protein_coding	-1	-0.0458817	0.97603	1	0.517953	0.167101	1	0.563835	0.0217417
ENSG00000090554	FLT3LG	19	49474207	49486231	12025	+	protein_coding	1	0.0955849	0.949146	1	0.0489047	1	-1	-0.0466802	0.966955
ENSG00000090565	RAB11FIP3	16	425649	523011	97363	+	protein_coding	1	0.280673	0.650695	-1	-0.00497345	1	-1	-0.285647	0.617889
ENSG00000090581	GNPTG	16	1351931	1364113	12183	+	protein_coding	1	0.310364	0.540686	-1	-0.143047	1	-1	-0.453411	0.156752
ENSG00000090612	ZNF268	12	133181409	133214831	33423	+	protein_coding	-1	-0.0823923	0.94422	1	0.0639135	1	1	0.146306	0.855879
ENSG00000090615	GOLGA3	12	132768914	132829078	60165	-	protein_coding	1	0.188555	0.813739	1	0.0206351	1	-1	-0.16792	0.821946
ENSG00000090621	PABPC4	1	39560816	39576790	15975	-	protein_coding	1	0.120146	0.89608	-1	-0.0346993	1	-1	-0.154846	0.818476
ENSG00000090661	CERS4	19	8206736	8262421	55686	+	protein_coding	1	0.0120272	0.994324	1	0.062536	1	1	0.0505089	0.96001
ENSG00000090674	MCOLN1	19	7522624	7534009	11386	+	protein_coding	1	0.437505	0.343012	-1	-0.0330556	1	-1	-0.47056	0.264805
ENSG00000090686	USP48	1	21678298	21783606	105309	-	protein_coding	-1	-0.098378	0.917508	-1	-0.0446692	1	1	0.0537088	0.945029
ENSG00000090776	EFNB1	X	68829021	68842160	13140	+	protein_coding	-1	-0.0421925	0.98137	-1	-0.216078	1	-1	-0.173886	0.859519
ENSG00000090857	PDPR	16	70113626	70162537	48912	+	protein_coding	1	0.036203	0.980637	-1	-0.0568851	1	-1	-0.0930881	0.912421
ENSG00000090861	AARS	16	70252295	70289543	37249	-	protein_coding	1	0.292857	0.490323	1	0.110222	1	-1	-0.182635	0.783505
ENSG00000090863	GLG1	16	74447427	74607144	159718	-	protein_coding	1	0.228814	0.685891	1	0.0098004	1	-1	-0.219014	0.690131
ENSG00000090889	KIF4A	X	70290104	70420886	130783	+	protein_coding	-1	-0.0252019	0.985086	1	0.0871121	1	1	0.112314	0.882463
ENSG00000090905	TNRC6A	16	24610209	24827632	217424	+	protein_coding	1	0.0415031	0.975554	-1	-0.0189249	1	-1	-0.060428	0.936787
ENSG00000090924	PLEKHG2	19	39412669	39428415	15747	+	protein_coding	-1	-0.0840702	0.938633	1	0.0629591	1	1	0.147029	0.847687
ENSG00000090932	DLL3	19	39498895	39508481	9587	+	protein_coding	-1	-0.393575	0.420708	1	0.0408792	1	1	0.434454	0.311043
ENSG00000090971	NAT14	19	55485188	55487568	2381	+	protein_coding	1	0.0395695	0.980598	-1	-0.0759782	1	-1	-0.115548	0.895063
ENSG00000090975	PITPNM2	12	122983480	123150015	166536	-	protein_coding	1	0.0577125	0.977036	-1	-0.314379	1	-1	-0.372091	0.551651
ENSG00000090989	EXOC1	4	55853648	55905086	51439	+	protein_coding	-1	-0.050786	0.968993	-1	-0.015182	1	1	0.035604	0.967713
ENSG00000091009	RBM27	5	146203605	146289223	85619	+	protein_coding	-1	-0.174343	0.886592	1	0.021483	1	1	0.195826	0.831449
ENSG00000091039	OSBPL8	12	76351797	76559809	208013	-	protein_coding	-1	-0.1097	0.931858	1	0.0787222	1	1	0.188422	0.828965
ENSG00000091073	DTX2	7	76461676	76505995	44320	+	protein_coding	-1	-0.0158345	0.994042	-1	-0.119674	1	-1	-0.103839	0.918735
ENSG00000091106	NLRC4	2	32224453	32265732	41280	-	protein_coding	-1	-0.470607	0.342918	-1	-0.0335095	1	1	0.437097	0.404374
ENSG00000091127	PUS7	7	105439661	105522271	82611	-	protein_coding	-1	-0.0696574	0.955997	-1	-0.144425	1	-1	-0.0747681	0.929216
ENSG00000091129	NRCAM	7	108147623	108456717	309095	-	protein_coding	-1	-0.185145	0.89608	1	0.0300483	1	1	0.215194	0.832353
ENSG00000091136	LAMB1	7	107923799	108003187	79389	-	protein_coding	1	0.00932621	0.996055	1	0.181681	1	1	0.172355	0.877942
ENSG00000091140	DLD	7	107891162	107931730	40569	+	protein_coding	-1	-0.124349	0.90414	1	0.0605753	1	1	0.184925	0.8058
ENSG00000091157	WDR7	18	56651343	57036606	385264	+	protein_coding	1	0.0609495	0.96289	1	0.0464561	1	-1	-0.0144934	0.989101
ENSG00000091164	TXNL1	18	56597209	56651600	54392	-	protein_coding	-1	-0.163539	0.846348	-1	-0.0212016	1	1	0.142338	0.84924
ENSG00000091262	ABCC6	16	16148928	16223522	74595	-	protein_coding	-1	-0.234641	0.682344	-1	-0.259208	1	-1	-0.0245666	0.975956
ENSG00000091317	CMTM6	3	32481312	32502852	21541	-	protein_coding	-1	-0.192774	0.834765	1	0.05491	1	1	0.247684	0.709514
ENSG00000091409	ITGA6	2	172427354	172506459	79106	+	protein_coding	-1	-0.0412475	0.985086	1	0.29148	1	1	0.332727	0.620595
ENSG00000091428	RAPGEF4	2	172735274	173052893	317620	+	protein_coding	1	0.582224	0.144902	-1	-0.427619	1	-1	-1.00984	0.000246593
ENSG00000091436	MAP3K20	2	173075435	173268015	192581	+	protein_coding	-1	-0.163784	0.857902	-1	-0.31475	1	-1	-0.150967	0.847032
ENSG00000091483	FH	1	241497603	241519761	22159	-	protein_coding	-1	-0.114686	0.909463	-1	-0.0304174	1	1	0.0842685	0.92262
ENSG00000091490	SEL1L3	4	25747433	25863760	116328	-	protein_coding	-1	-0.101114	0.910827	-1	-0.0195783	1	1	0.0815356	0.91676
ENSG00000091527	CDV3	3	133573730	133590261	16532	+	protein_coding	1	0.0405089	0.979584	1	0.101846	1	1	0.061337	0.944707
ENSG00000091542	ALKBH5	17	18183078	18209954	26877	+	protein_coding	1	0.0135675	0.994042	1	0.115337	1	1	0.101769	0.906792
ENSG00000091592	NLRP1	17	5499427	5619424	119998	-	protein_coding	-1	-0.740411	0.00119733	1	0.130569	1	1	0.87098	4.87399e-05
ENSG00000091622	PITPNM3	17	6451263	6556555	105293	-	protein_coding	-1	-0.372241	0.576395	-1	-0.176177	1	1	0.196064	0.851509
ENSG00000091640	SPAG7	17	4959226	4967817	8592	-	protein_coding	1	0.143428	0.889139	1	0.018737	1	-1	-0.124691	0.883372
ENSG00000091651	ORC6	16	46689643	46698394	8752	+	protein_coding	1	0.00981878	0.99452	-1	-0.0857838	1	-1	-0.0956025	0.908255
ENSG00000091732	ZC3HC1	7	130018286	130051451	33166	-	protein_coding	1	0.0567008	0.963797	1	0.0659665	1	1	0.00926567	0.994151
ENSG00000091831	ESR1	6	151656691	152129619	472929	+	protein_coding	-1	-0.167845	0.903211	1	0.132666	1	1	0.300511	0.718547
ENSG00000091844	RGS17	6	153004459	153131282	126824	-	protein_coding	-1	-0.22182	0.864245	1	0.249777	1	1	0.471597	0.381581
ENSG00000091879	ANGPT2	8	6499651	6563409	63759	-	protein_coding	1	0.131593	0.911662	1	0.00256187	1	-1	-0.129031	0.893292
ENSG00000091947	TMEM101	17	44011188	44023946	12759	-	protein_coding	1	0.52112	0.092393	1	0.159608	1	-1	-0.361512	0.428698
ENSG00000091972	CD200	3	112332347	112362812	30466	+	protein_coding	-1	-0.0211066	0.986975	1	0.48313	0.131846	1	0.504236	0.025735
ENSG00000091986	CCDC80	3	112596794	112649530	52737	-	protein_coding	1	0.0739927	0.967738	1	0.190837	1	1	0.116845	0.923975
ENSG00000092010	PSME1	14	24136163	24138967	2805	+	protein_coding	1	0.175075	0.809808	1	0.0664101	1	-1	-0.108665	0.886682
ENSG00000092020	PPP2R3C	14	35085467	35122517	37051	-	protein_coding	-1	-0.0926904	0.94422	-1	-0.04177	1	1	0.0509204	0.95995
ENSG00000092036	HAUS4	14	22946228	22957161	10934	-	protein_coding	-1	-0.057124	0.963869	1	0.153867	1	1	0.210991	0.718547
ENSG00000092068	SLC7A8	14	23125295	23183674	58380	-	protein_coding	-1	-0.688103	0.00823377	1	0.159572	1	1	0.847675	0.000315747
ENSG00000092094	OSGEP	14	20446401	20455089	8689	-	protein_coding	1	0.132442	0.89608	-1	-0.0517022	1	-1	-0.184144	0.790092
ENSG00000092098	RNF31	14	24146683	24160660	13978	+	protein_coding	1	0.1766	0.898255	1	0.0144327	1	-1	-0.162168	0.88686
ENSG00000092108	SCFD1	14	30622112	30735812	113701	+	protein_coding	-1	-0.14437	0.885492	-1	-0.0788233	1	1	0.0655471	0.939345
ENSG00000092140	G2E3	14	30559158	30620064	60907	+	protein_coding	-1	-0.236917	0.786985	1	0.0402342	1	1	0.277152	0.677354
ENSG00000092148	HECTD1	14	31100112	31207804	107693	-	protein_coding	1	0.00828009	0.994707	1	0.0129219	1	1	0.00464179	0.998843
ENSG00000092199	HNRNPC	14	21209136	21269494	60359	-	protein_coding	-1	-0.0306739	0.981267	1	0.0472203	1	1	0.0778942	0.919981
ENSG00000092200	RPGRIP1	14	21287939	21351301	63363	+	protein_coding	1	0.205007	0.840996	1	0.0647296	1	-1	-0.140278	0.88686
ENSG00000092201	SUPT16H	14	21351476	21384019	32544	-	protein_coding	-1	-0.0044372	0.997457	1	0.0489248	1	1	0.053362	0.944707
ENSG00000092203	TOX4	14	21476597	21499175	22579	+	protein_coding	1	0.0672992	0.953381	-1	-0.0122824	1	-1	-0.0795816	0.921713
ENSG00000092208	GEMIN2	14	39114223	39136973	22751	+	protein_coding	-1	-0.123622	0.903211	-1	-0.000519576	1	1	0.123102	0.879585
ENSG00000092295	TGM1	14	24249114	24264432	15319	-	protein_coding	1	0.0669035	0.971856	-1	-0.160174	1	-1	-0.227078	0.826851
ENSG00000092330	AL096870.1	14	24239643	24242674	3032	-	protein_coding	-1	-0.0811371	0.938542	-1	-0.00658999	1	1	0.0745471	0.929021
ENSG00000092345	DAZL	3	16586792	16670306	83515	-	protein_coding	1	0.213591	0.870804	-1	-0.0361218	1	-1	-0.249713	0.807421
ENSG00000092421	SEMA6A	5	116443616	116574934	131319	-	protein_coding	-1	-0.010522	0.995896	-1	-0.111442	1	-1	-0.10092	0.931317
ENSG00000092439	TRPM7	15	50552473	50686797	134325	-	protein_coding	-1	-0.0670403	0.959926	1	0.0155351	1	1	0.0825755	0.925606
ENSG00000092470	WDR76	15	43826980	43868412	41433	+	protein_coding	-1	-0.201555	0.783485	-1	-0.0247084	1	1	0.176846	0.80594
ENSG00000092531	SNAP23	15	42491233	42545356	54124	+	protein_coding	1	0.0347294	0.981024	1	0.150523	1	1	0.115793	0.889341
ENSG00000092621	PHGDH	1	119648411	119744226	95816	+	protein_coding	1	0.221152	0.748863	1	0.027466	1	-1	-0.193686	0.781586
ENSG00000092758	COL9A3	20	62816244	62841159	24916	+	protein_coding	-1	-1.0112	0.000527644	-1	-0.0841944	1	1	0.927008	0.00202206
ENSG00000092820	EZR	6	158765741	158819368	53628	-	protein_coding	-1	-0.0891586	0.929969	1	0.025787	1	1	0.114946	0.880366
ENSG00000092841	MYL6	12	56158161	56163496	5336	+	protein_coding	1	0.283489	0.637639	1	0.130043	1	-1	-0.153446	0.85868
ENSG00000092847	AGO1	1	35869808	35930532	60725	+	protein_coding	-1	-0.0899988	0.929969	-1	-0.118507	1	-1	-0.0285082	0.973308
ENSG00000092850	TEKT2	1	36084094	36088275	4182	+	protein_coding	-1	-0.0446506	0.980598	1	0.922677	0.000483243	1	0.967328	4.17504e-05
ENSG00000092853	CLSPN	1	35720218	35769978	49761	-	protein_coding	-1	-0.0274453	0.985086	1	0.0711419	1	1	0.0985872	0.900046
ENSG00000092871	RFFL	17	35005990	35089319	83330	-	protein_coding	-1	-0.468752	0.12992	-1	-0.0550845	1	1	0.413668	0.246954
ENSG00000092929	UNC13D	17	75827225	75844717	17493	-	protein_coding	-1	-0.0177776	0.994042	1	0.0953355	1	1	0.113113	0.918735
ENSG00000092931	MFSD11	17	76735865	76781449	45585	+	protein_coding	1	0.0185691	0.991029	1	0.0932481	1	1	0.074679	0.930897
ENSG00000092964	DPYSL2	8	26514031	26658178	144148	+	protein_coding	1	0.090366	0.933959	1	0.0601026	1	-1	-0.0302634	0.972864
ENSG00000092978	GPATCH2	1	217426992	217631090	204099	-	protein_coding	-1	-0.0748339	0.959165	-1	-0.0569309	1	1	0.017903	0.988185
ENSG00000093000	NUP50	22	45163925	45188017	24093	+	protein_coding	-1	-0.0556116	0.964407	-1	-0.0347369	1	1	0.0208747	0.981296
ENSG00000093009	CDC45	22	19479459	19520612	41154	+	protein_coding	1	0.249265	0.693147	1	0.0660681	1	-1	-0.183197	0.81088
ENSG00000093010	COMT	22	19941607	19969975	28369	+	protein_coding	1	0.438684	0.217263	1	0.0606287	1	-1	-0.378056	0.37059
ENSG00000093072	ADA2	22	17178790	17258235	79446	-	protein_coding	-1	-0.0580693	0.963161	1	0.0724547	1	1	0.130524	0.859407
ENSG00000093100	AC016026.1	22	17787652	17811497	23846	-	lncRNA	-1	-0.44245	0.453229	-1	-0.0260481	1	1	0.416402	0.499981
ENSG00000093144	ECHDC1	6	127288712	127343609	54898	-	protein_coding	-1	-0.259464	0.71633	1	0.033857	1	1	0.293322	0.601455
ENSG00000093167	LRRFIP2	3	37052626	37183689	131064	-	protein_coding	-1	-0.0763434	0.944574	1	0.0234045	1	1	0.099748	0.904053
ENSG00000093183	SEC22C	3	42547969	42601080	53112	-	protein_coding	1	0.0854967	0.933959	-1	-0.0430582	1	-1	-0.128555	0.863548
ENSG00000093217	XYLB	3	38346760	38421348	74589	+	protein_coding	1	0.596362	0.0270197	-1	-0.0236135	1	-1	-0.619975	0.0187921
ENSG00000094631	HDAC6	X	48801377	48824982	23606	+	protein_coding	1	0.159517	0.858417	1	0.00319368	1	-1	-0.156324	0.831449
ENSG00000094804	CDC6	17	40287879	40304657	16779	+	protein_coding	-1	-0.180627	0.815798	1	0.0726999	1	1	0.253327	0.611676
ENSG00000094841	UPRT	X	75156388	75304885	148498	+	protein_coding	1	0.00619797	0.996483	1	0.083732	1	1	0.077534	0.931317
ENSG00000094880	CDC23	5	138187650	138213343	25694	-	protein_coding	-1	-0.115558	0.905875	1	0.0431097	1	1	0.158668	0.827301
ENSG00000094914	AAAS	12	53307457	53324864	17408	-	protein_coding	1	0.14485	0.886391	1	0.025168	1	-1	-0.119682	0.887958
ENSG00000094916	CBX5	12	54230942	54280133	49192	-	protein_coding	-1	-0.0434997	0.977036	1	0.00402136	1	1	0.0475211	0.955593
ENSG00000094975	SUCO	1	172532349	172611833	79485	+	protein_coding	-1	-0.121029	0.917508	1	0.0150763	1	1	0.136105	0.883823
ENSG00000095002	MSH2	2	47402969	47663146	260178	+	protein_coding	-1	-0.173232	0.82023	-1	-0.0142155	1	1	0.159016	0.823596
ENSG00000095015	MAP3K1	5	56815549	56896152	80604	+	protein_coding	-1	-0.0465139	0.974462	1	0.059194	1	1	0.105708	0.900754
ENSG00000095059	DHPS	19	12675717	12681880	6164	-	protein_coding	1	0.118022	0.923094	-1	-0.109775	1	-1	-0.227797	0.774929
ENSG00000095066	HOOK2	19	12763003	12872740	109738	-	protein_coding	1	0.138942	0.90414	-1	-0.0170685	1	-1	-0.15601	0.862829
ENSG00000095139	ARCN1	11	118572390	118603033	30644	+	protein_coding	1	0.00754396	0.995273	1	0.0387971	1	1	0.0312531	0.969804
ENSG00000095209	TMEM38B	9	105694541	105776629	82089	+	protein_coding	1	0.0804866	0.949146	1	0.074826	1	-1	-0.00566065	0.998636
ENSG00000095261	PSMD5	9	120815496	120842951	27456	-	protein_coding	-1	-0.0956344	0.930516	1	0.0718519	1	1	0.167486	0.824767
ENSG00000095303	PTGS1	9	122370530	122395703	25174	+	protein_coding	-1	-1.05048	0.000248373	1	0.132734	1	1	1.18321	1.57745e-05
ENSG00000095319	NUP188	9	128947699	129007096	59398	+	protein_coding	1	0.162431	0.869574	-1	-0.0238842	1	-1	-0.186316	0.811238
ENSG00000095370	SH2D3C	9	127738317	127778710	40394	-	protein_coding	1	0.356162	0.426411	1	0.226338	1	-1	-0.129824	0.88686
ENSG00000095380	NANS	9	98056732	98083077	26346	+	protein_coding	1	0.334217	0.396936	1	0.0893768	1	-1	-0.24484	0.654401
ENSG00000095383	TBC1D2	9	98199011	98255649	56639	-	protein_coding	-1	-0.146445	0.917508	-1	-0.0119021	1	1	0.134543	0.909345
ENSG00000095397	WHRN	9	114402080	114505473	103394	-	protein_coding	-1	-0.552798	0.0892735	1	0.0978512	1	1	0.650649	0.0228451
ENSG00000095464	PDE6C	10	93612588	93666010	53423	+	protein_coding	1	0.0823374	0.962927	1	0.0193958	1	-1	-0.0629416	0.954507
ENSG00000095485	CWF19L1	10	100232298	100267680	35383	-	protein_coding	-1	-0.0666977	0.954086	-1	-0.0136978	1	1	0.053	0.947273
ENSG00000095539	SEMA4G	10	100969518	100985871	16354	+	protein_coding	1	0.143598	0.917081	-1	-0.0516375	1	-1	-0.195235	0.847946
ENSG00000095564	BTAF1	10	91923770	92030325	106556	+	protein_coding	-1	-0.0690188	0.952128	-1	-0.00632355	1	1	0.0626953	0.936937
ENSG00000095574	IKZF5	10	122990806	123008817	18012	-	protein_coding	-1	-0.0787204	0.957379	1	0.0507056	1	1	0.129426	0.892855
ENSG00000095585	BLNK	10	96191702	96271587	79886	-	protein_coding	-1	-0.0510205	0.965755	1	0.0231186	1	1	0.0741391	0.92684
ENSG00000095587	TLL2	10	96364608	96513926	149319	-	protein_coding	-1	-0.060699	0.969943	1	0.210334	1	1	0.271033	0.695218
ENSG00000095752	IL11	19	55364382	55370463	6082	-	protein_coding	-1	-0.343735	0.561441	-1	-0.298853	1	1	0.0448818	0.966687
ENSG00000095787	WAC	10	28532493	28623112	90620	+	protein_coding	1	0.0446127	0.975554	1	0.0762781	1	1	0.0316655	0.970679
ENSG00000095794	CREM	10	35126791	35212958	86168	+	protein_coding	1	0.0366735	0.97877	1	0.0589387	1	1	0.0222652	0.978011
ENSG00000095906	NUBP2	16	1782932	1789186	6255	+	protein_coding	1	0.168173	0.870804	-1	-0.0261478	1	-1	-0.19432	0.811513
ENSG00000095951	HIVEP1	6	12008762	12164999	156238	+	protein_coding	-1	-0.345167	0.398859	-1	-0.0766802	1	1	0.268486	0.616012
ENSG00000096060	FKBP5	6	35573585	35728583	154999	-	protein_coding	-1	-0.0277828	0.985086	1	0.0669288	1	1	0.0947116	0.904439
ENSG00000096063	SRPK1	6	35832966	35921342	88377	-	protein_coding	1	0.0183076	0.990242	1	0.0319352	1	1	0.0136275	0.99008
ENSG00000096070	BRPF3	6	36196744	36232790	36047	+	protein_coding	-1	-0.100413	0.924282	-1	-0.000438406	1	1	0.099975	0.908255
ENSG00000096080	MRPS18A	6	43671303	43687791	16489	-	protein_coding	1	0.340576	0.480554	-1	-0.0013075	1	-1	-0.341884	0.464251
ENSG00000096092	TMEM14A	6	52671113	52686588	15476	+	protein_coding	1	0.0113334	0.994248	1	0.080699	1	1	0.0693656	0.93723
ENSG00000096093	EFHC1	6	52362123	52529886	167764	+	protein_coding	-1	-0.0790686	0.946786	1	0.0116437	1	1	0.0907123	0.919968
ENSG00000096264	NCR2	6	41335608	41350889	15282	+	protein_coding	-1	-0.564027	0.195035	1	0.0571197	1	1	0.621147	0.113908
ENSG00000096384	HSP90AB1	6	44246166	44253888	7723	+	protein_coding	1	0.0605075	0.960596	1	0.0372904	1	-1	-0.0232171	0.976533
ENSG00000096401	CDC5L	6	44387706	44450425	62720	+	protein_coding	-1	-0.135663	0.89608	1	0.0278159	1	1	0.163479	0.831242
ENSG00000096433	ITPR3	6	33620365	33696574	76210	+	protein_coding	1	0.518694	0.113773	1	0.0670921	1	-1	-0.451602	0.231976
ENSG00000096654	ZNF184	6	27450743	27473118	22376	-	protein_coding	-1	-0.14077	0.909463	1	0.0725018	1	1	0.213272	0.81205
ENSG00000096717	SIRT1	10	67884656	67918390	33735	+	protein_coding	-1	-0.20971	0.809808	1	0.063202	1	1	0.272912	0.640239
ENSG00000096746	HNRNPH3	10	68331174	68343191	12018	+	protein_coding	1	0.0411635	0.97603	1	0.0322763	1	-1	-0.00888724	0.994276
ENSG00000096872	IFT74	9	26947039	27062930	115892	+	protein_coding	1	0.0642664	0.967738	-1	-0.188724	1	-1	-0.252991	0.754412
ENSG00000096968	JAK2	9	4984390	5128183	143794	+	protein_coding	-1	-0.28413	0.660869	-1	-0.035526	1	1	0.248604	0.726712
ENSG00000096996	IL12RB1	19	18058995	18098944	39950	-	protein_coding	1	0.088753	0.944871	1	0.0485611	1	-1	-0.0401918	0.967896
ENSG00000097007	ABL1	9	130713946	130887675	173730	+	protein_coding	1	0.091761	0.931858	-1	-0.0599137	1	-1	-0.151675	0.836019
ENSG00000097021	ACOT7	1	6264269	6394391	130123	-	protein_coding	1	0.595701	0.0679431	1	0.0335696	1	-1	-0.562131	0.0997908
ENSG00000097033	SH3GLB1	1	86704570	86748184	43615	+	protein_coding	-1	-0.000122254	1	1	0.0174089	1	1	0.0175311	0.986397
ENSG00000097046	CDC7	1	91500851	91525764	24914	+	protein_coding	-1	-0.169779	0.874757	-1	-0.0172555	1	1	0.152523	0.866886
ENSG00000099194	SCD	10	100347233	100364826	17594	+	protein_coding	-1	-0.0255712	0.985086	-1	-0.0514139	1	-1	-0.0258427	0.974308
ENSG00000099203	TMED1	19	10832067	10836318	4252	-	protein_coding	1	0.328725	0.636514	1	0.0476804	1	-1	-0.281045	0.718547
ENSG00000099204	ABLIM1	10	114431113	114768061	336949	-	protein_coding	-1	-0.0293846	0.983234	-1	-0.0206963	1	1	0.00868836	0.994188
ENSG00000099219	ERMP1	9	5765076	5833117	68042	-	protein_coding	1	0.0461895	0.970685	1	0.135678	1	1	0.0894881	0.912774
ENSG00000099246	RAB18	10	27504174	27542237	38064	+	protein_coding	-1	-0.0145269	0.994042	1	0.0406826	1	1	0.0552095	0.95033
ENSG00000099250	NRP1	10	33177492	33336262	158771	-	protein_coding	1	1.26554	6.2284e-07	1	0.132464	1	-1	-1.13307	1.24794e-05
ENSG00000099251	HSD17B7P2	10	38356380	38378505	22126	+	transcribed_unprocessed_pseudogene	-1	-0.0336132	0.985086	1	0.0106204	1	1	0.0442335	0.969089
ENSG00000099282	TSPAN15	10	69451465	69507666	56202	+	protein_coding	1	0.0534784	0.977797	-1	-0.821053	0.0165261	-1	-0.874531	0.00190104
ENSG00000099290	WASHC2A	10	50067888	50133509	65622	+	protein_coding	1	0.00978491	0.994707	-1	-0.211933	1	-1	-0.221718	0.749326
ENSG00000099308	MAST3	19	18097793	18151692	53900	+	protein_coding	1	0.240105	0.749628	1	0.012099	1	-1	-0.228006	0.75383
ENSG00000099326	MZF1	19	58561931	58573575	11645	-	protein_coding	1	0.130365	0.90414	-1	-0.0942133	1	-1	-0.224578	0.753395
ENSG00000099330	OCEL1	19	17226213	17229219	3007	+	protein_coding	1	0.0574241	0.970685	1	0.0577911	1	1	0.000367045	0.999721
ENSG00000099331	MYO9B	19	17075781	17214537	138757	+	protein_coding	1	0.172204	0.864555	1	0.00241103	1	-1	-0.169793	0.834111
ENSG00000099337	KCNK6	19	38319845	38332076	12232	+	protein_coding	1	0.765244	0.0013181	-1	-0.122184	1	-1	-0.887427	8.14005e-05
ENSG00000099338	CATSPERG	19	38335775	38370943	35169	+	protein_coding	-1	-0.167231	0.903211	-1	-0.0014627	1	1	0.165768	0.880105
ENSG00000099341	PSMD8	19	38374536	38383824	9289	+	protein_coding	1	0.303269	0.540686	1	0.00486075	1	-1	-0.298408	0.539891
ENSG00000099364	FBXL19	16	30923055	30948783	25729	+	protein_coding	-1	-0.156733	0.877774	-1	-0.0345012	1	1	0.122232	0.892524
ENSG00000099377	HSD3B7	16	30985207	30989147	3941	+	protein_coding	-1	-0.0454833	0.984908	1	0.124573	1	1	0.170056	0.882427
ENSG00000099381	SETD1A	16	30957754	30984664	26911	+	protein_coding	1	0.16442	0.868976	-1	-0.0761859	1	-1	-0.240606	0.70943
ENSG00000099385	BCL7C	16	30833626	30894960	61335	-	protein_coding	-1	-0.285627	0.638471	-1	-0.103826	1	1	0.181801	0.827274
ENSG00000099622	CIRBP	19	1259384	1274880	15497	+	protein_coding	1	0.150649	0.852873	1	0.0585754	1	-1	-0.0920731	0.907966
ENSG00000099624	ATP5F1D	19	1241746	1244825	3080	+	protein_coding	1	0.377917	0.456163	-1	-0.0781199	1	-1	-0.456037	0.25212
ENSG00000099769	IGFALS	16	1790413	1794971	4559	-	protein_coding	-1	-0.163668	0.90414	-1	-0.0246993	1	1	0.138969	0.904992
ENSG00000099783	HNRNPM	19	8444767	8489114	44348	+	protein_coding	1	0.133132	0.898255	-1	-0.0057232	1	-1	-0.138855	0.864102
ENSG00000099785	MARCH2	19	8413270	8439017	25748	+	protein_coding	1	0.105966	0.937983	-1	-0.143159	1	-1	-0.249124	0.764762
ENSG00000099795	NDUFB7	19	14566078	14572066	5989	-	protein_coding	1	0.418747	0.371806	-1	-0.0584629	1	-1	-0.47721	0.231976
ENSG00000099797	TECR	19	14517085	14565980	48896	+	protein_coding	1	0.306747	0.595904	-1	-0.0646715	1	-1	-0.371419	0.397364
ENSG00000099800	TIMM13	19	2425625	2427586	1962	-	protein_coding	1	0.387846	0.426322	-1	-0.0523472	1	-1	-0.440193	0.286736
ENSG00000099804	CDC34	19	531760	542092	10333	+	protein_coding	1	0.0803694	0.955997	1	0.0233952	1	-1	-0.0569742	0.952292
ENSG00000099810	MTAP	9	21802636	21937651	135016	+	protein_coding	1	0.00203442	0.999515	1	0.00415426	1	1	0.00211983	0.999721
ENSG00000099817	POLR2E	19	1086574	1095380	8807	-	protein_coding	1	0.230342	0.777375	-1	-0.00859369	1	-1	-0.238936	0.737529
ENSG00000099821	POLRMT	19	617221	633537	16317	-	protein_coding	-1	-0.20433	0.840529	-1	-0.0521312	1	1	0.152199	0.874831
ENSG00000099822	HCN2	19	589881	617159	27279	+	protein_coding	1	0.179123	0.898943	-1	-0.0773628	1	-1	-0.256486	0.797929
ENSG00000099834	CDHR5	11	616565	626078	9514	-	protein_coding	1	0.200782	0.885382	1	0.132872	1	-1	-0.0679095	0.954159
ENSG00000099840	IZUMO4	19	2096429	2099593	3165	+	protein_coding	1	0.0492195	0.980689	-1	-0.0238058	1	-1	-0.0730252	0.949084
ENSG00000099849	RASSF7	11	560404	564025	3622	+	protein_coding	1	0.259665	0.71633	1	0.019192	1	-1	-0.240473	0.738091
ENSG00000099860	GADD45B	19	2476122	2478259	2138	+	protein_coding	1	0.255788	0.795176	1	0.0177688	1	-1	-0.238019	0.793245
ENSG00000099866	MADCAM1	19	489176	505343	16168	+	protein_coding	-1	-0.0852882	0.962927	-1	-0.154846	1	-1	-0.0695574	0.951309
ENSG00000099875	MKNK2	19	2037465	2051244	13780	-	protein_coding	-1	-0.0238021	0.987173	-1	-0.0291874	1	-1	-0.00538531	0.998887
ENSG00000099889	ARVCF	22	19969896	20016823	46928	-	protein_coding	1	0.120512	0.937983	1	0.333898	1	1	0.213386	0.840358
ENSG00000099899	TRMT2A	22	20111875	20117392	5518	-	protein_coding	1	0.243993	0.74698	-1	-0.0261859	1	-1	-0.270179	0.650302
ENSG00000099901	RANBP1	22	20115938	20127355	11418	+	protein_coding	-1	-0.0141888	0.992913	-1	-0.0940937	1	-1	-0.0799049	0.918735
ENSG00000099904	ZDHHC8	22	20129456	20148007	18552	+	protein_coding	-1	-1.41618	1.33623e-10	-1	-0.36919	1	1	1.04699	9.48229e-06
ENSG00000099910	KLHL22	22	20441519	20495844	54326	-	protein_coding	1	0.375066	0.572666	-1	-0.383265	1	-1	-0.758331	0.0177993
ENSG00000099917	MED15	22	20495913	20587632	91720	+	protein_coding	1	0.312974	0.591672	-1	-0.0663142	1	-1	-0.379288	0.392332
ENSG00000099940	SNAP29	22	20859007	20891214	32208	+	protein_coding	1	0.0186038	0.990084	-1	-0.0213649	1	-1	-0.0399686	0.963415
ENSG00000099942	CRKL	22	20917407	20953747	36341	+	protein_coding	1	0.0574136	0.962874	-1	-0.0785059	1	-1	-0.135919	0.843769
ENSG00000099949	LZTR1	22	20982269	20999032	16764	+	protein_coding	-1	-0.0922488	0.937983	-1	-0.198818	1	-1	-0.106569	0.909345
ENSG00000099953	MMP11	22	23768226	23784316	16091	+	protein_coding	-1	-0.329686	0.682452	1	0.0283557	1	1	0.358041	0.59717
ENSG00000099954	CECR2	22	17359949	17558149	198201	+	protein_coding	-1	-0.650485	0.0611157	1	0.0655639	1	1	0.716049	0.0270261
ENSG00000099956	SMARCB1	22	23786931	23838008	51078	+	protein_coding	1	0.264258	0.637639	1	0.113335	1	-1	-0.150924	0.847946
ENSG00000099958	DERL3	22	23834503	23839128	4626	-	protein_coding	-1	-0.235202	0.775161	1	0.0811976	1	1	0.316399	0.558944
ENSG00000099968	BCL2L13	22	17628855	17730855	102001	+	protein_coding	1	0.0279961	0.985086	1	0.0274954	1	-1	-0.00050071	0.999721
ENSG00000099974	DDTL	22	23966888	23972556	5669	+	protein_coding	-1	-0.0319625	0.986193	-1	-0.0368831	1	-1	-0.0049206	0.999227
ENSG00000099985	OSM	22	30262829	30266851	4023	-	protein_coding	-1	-0.0871354	0.963239	-1	-0.238878	1	-1	-0.151743	0.898785
ENSG00000099991	CABIN1	22	24011192	24178628	167437	+	protein_coding	1	0.250691	0.701643	1	0.0315068	1	-1	-0.219184	0.754412
ENSG00000099992	TBC1D10A	22	30291990	30327046	35057	-	protein_coding	1	0.138228	0.90414	1	0.0538006	1	-1	-0.0844275	0.93029
ENSG00000099994	SUSD2	22	24181487	24189106	7620	+	protein_coding	-1	-0.129977	0.913454	1	0.0259016	1	1	0.155879	0.865415
ENSG00000099995	SF3A1	22	30331988	30356919	24932	-	protein_coding	1	0.196439	0.793877	1	0.000344285	1	-1	-0.196095	0.768056
ENSG00000099999	RNF215	22	30368811	30421771	52961	-	protein_coding	1	0.303631	0.660905	1	0.0755313	1	-1	-0.2281	0.787496
ENSG00000100003	SEC14L2	22	30396941	30425303	28363	+	protein_coding	-1	-0.67418	0.0423694	1	0.117995	1	1	0.792175	0.00774021
ENSG00000100014	SPECC1L	22	24270817	24417739	146923	+	protein_coding	1	0.217604	0.735201	-1	-0.0475239	1	-1	-0.265128	0.570744
ENSG00000100023	PPIL2	22	21666009	21700015	34007	+	protein_coding	-1	-0.013529	0.994042	-1	-0.0408119	1	-1	-0.0272829	0.975143
ENSG00000100024	UPB1	22	24494107	24528390	34284	+	protein_coding	-1	-0.0441576	0.979194	1	0.127426	1	1	0.171584	0.834891
ENSG00000100027	YPEL1	22	21697536	21735794	38259	-	protein_coding	-1	-0.070801	0.968757	1	0.0348278	1	1	0.105629	0.929021
ENSG00000100028	SNRPD3	22	24555958	24582052	26095	+	protein_coding	1	0.0632102	0.957379	1	0.0599729	1	-1	-0.0032373	0.999238
ENSG00000100029	PES1	22	30576625	30607083	30459	-	protein_coding	1	0.293305	0.55671	1	0.0715236	1	-1	-0.221781	0.736411
ENSG00000100030	MAPK1	22	21754500	21867680	113181	-	protein_coding	1	0.0267549	0.985086	-1	-0.122561	1	-1	-0.149316	0.823849
ENSG00000100034	PPM1F	22	21919425	21952848	33424	-	protein_coding	1	0.14599	0.888435	-1	-0.200463	1	-1	-0.346454	0.393656
ENSG00000100036	SLC35E4	22	30635781	30669016	33236	+	protein_coding	-1	-0.198206	0.884307	-1	-0.267133	1	-1	-0.0689265	0.951964
ENSG00000100038	TOP3B	22	21957025	21982816	25792	-	protein_coding	-1	-0.265435	0.809808	-1	-0.132899	1	1	0.132536	0.913156
ENSG00000100055	CYTH4	22	37282027	37315341	33315	+	protein_coding	-1	-0.567459	0.0479507	-1	-0.000861407	1	1	0.566597	0.0477569
ENSG00000100056	ESS2	22	19130279	19144684	14406	-	protein_coding	1	0.146956	0.892318	-1	-0.161182	1	-1	-0.308137	0.536856
ENSG00000100058	CRYBB2P1	22	25448105	25520854	72750	+	transcribed_unprocessed_pseudogene	1	0.34344	0.418515	1	0.121854	1	-1	-0.221586	0.747916
ENSG00000100060	MFNG	22	37469063	37486401	17339	-	protein_coding	1	0.110308	0.911508	-1	-0.0330307	1	-1	-0.143339	0.847946
ENSG00000100065	CARD10	22	37490362	37519542	29181	-	protein_coding	-1	-0.773047	0.0115028	-1	-0.130992	1	1	0.642054	0.0606502
ENSG00000100068	LRP5L	22	25351418	25405377	53960	-	protein_coding	1	0.1254	0.911111	-1	-0.0358313	1	-1	-0.161232	0.850474
ENSG00000100075	SLC25A1	22	19175581	19178739	3159	-	protein_coding	1	0.098964	0.933753	1	0.0061278	1	-1	-0.0928362	0.920354
ENSG00000100077	GRK3	22	25564675	25729294	164620	+	protein_coding	-1	-0.0337607	0.980689	-1	-0.0133452	1	1	0.0204155	0.980617
ENSG00000100083	GGA1	22	37608725	37633564	24840	+	protein_coding	1	0.112333	0.912739	-1	-0.112268	1	-1	-0.224602	0.709421
ENSG00000100084	HIRA	22	19330698	19447450	116753	-	protein_coding	1	0.21426	0.801089	1	0.0486644	1	-1	-0.165596	0.840972
ENSG00000100092	SH3BP1	22	37634654	37656119	21466	+	protein_coding	-1	-0.203028	0.82023	-1	-0.155073	1	1	0.0479551	0.963415
ENSG00000100097	LGALS1	22	37675636	37679802	4167	+	protein_coding	1	0.0341701	0.986176	-1	-0.042774	1	-1	-0.0769442	0.948286
ENSG00000100099	HPS4	22	26443423	26483837	40415	-	protein_coding	1	0.0080303	0.994846	-1	-0.308779	1	-1	-0.316809	0.336683
ENSG00000100100	PIK3IP1	22	31281593	31292534	10942	-	protein_coding	1	0.0682871	0.959165	1	0.0983712	1	1	0.030084	0.973522
ENSG00000100104	SRRD	22	26483877	26494658	10782	+	protein_coding	-1	-0.044332	0.971714	-1	-0.186101	1	-1	-0.141769	0.834111
ENSG00000100105	PATZ1	22	31325804	31346346	20543	-	protein_coding	1	0.0630076	0.961636	-1	-0.00746073	1	-1	-0.0704684	0.933222
ENSG00000100106	TRIOBP	22	37697048	37776556	79509	+	protein_coding	-1	-0.00761684	0.995934	1	0.0339777	1	1	0.0415946	0.966157
ENSG00000100109	TFIP11	22	26491225	26512505	21281	-	protein_coding	1	0.0266623	0.985086	1	0.069992	1	1	0.0433297	0.963415
ENSG00000100116	GCAT	22	37807905	37817176	9272	+	protein_coding	-1	-0.0398991	0.981267	-1	-0.00456382	1	1	0.0353352	0.97288
ENSG00000100124	ANKRD54	22	37830855	37849327	18473	-	protein_coding	1	0.299572	0.595383	-1	-0.0621704	1	-1	-0.361742	0.39924
ENSG00000100129	EIF3L	22	37848868	37889407	40540	+	protein_coding	1	0.370692	0.249	1	0.00566991	1	-1	-0.365022	0.263928
ENSG00000100138	SNU13	22	41673933	41690504	16572	-	protein_coding	1	0.261368	0.642468	1	0.0447938	1	-1	-0.216575	0.742635
ENSG00000100139	MICALL1	22	37905657	37942822	37166	+	protein_coding	1	0.206086	0.810218	-1	-0.0353942	1	-1	-0.24148	0.712538
ENSG00000100142	POLR2F	22	37952607	38041915	89309	+	protein_coding	1	0.394701	0.358246	1	0.00344561	1	-1	-0.391255	0.359776
ENSG00000100147	CCDC134	22	41800679	41826299	25621	+	protein_coding	-1	-0.02331	0.988898	1	0.0245259	1	1	0.0478359	0.963415
ENSG00000100150	DEPDC5	22	31753867	31908033	154167	+	protein_coding	1	0.0993008	0.933927	-1	-0.0131116	1	-1	-0.112412	0.904053
ENSG00000100151	PICK1	22	38056311	38075701	19391	+	protein_coding	1	0.169293	0.87547	1	0.0220489	1	-1	-0.147244	0.874831
ENSG00000100154	TTC28	22	27978014	28679865	701852	-	protein_coding	-1	-0.268691	0.806502	1	0.00609257	1	1	0.274783	0.769739
ENSG00000100156	SLC16A8	22	38078134	38084093	5960	-	protein_coding	-1	-0.213816	0.852873	-1	-0.0271267	1	1	0.18669	0.851168
ENSG00000100162	CENPM	22	41938737	41947152	8416	-	protein_coding	1	0.351539	0.487549	-1	-0.032592	1	-1	-0.384131	0.384221
ENSG00000100196	KDELR3	22	38468078	38483447	15370	+	protein_coding	1	0.0110743	0.994042	1	0.0583765	1	1	0.0473022	0.954159
ENSG00000100197	CYP2D6	22	42126499	42130881	4383	-	protein_coding	-1	-0.0630024	0.974216	-1	-0.158764	1	-1	-0.0957615	0.933648
ENSG00000100201	DDX17	22	38483438	38507660	24223	-	protein_coding	-1	-0.0561188	0.963797	-1	-0.00279173	1	1	0.0533271	0.945409
ENSG00000100206	DMC1	22	38518948	38570204	51257	-	protein_coding	-1	-1.81704	2.3032e-17	1	0.416042	1	1	2.23308	2.06358e-26
ENSG00000100207	TCF20	22	42160013	42343616	183604	-	protein_coding	1	0.0406299	0.97603	-1	-0.0501403	1	-1	-0.0907702	0.907972
ENSG00000100209	HSCB	22	28742039	28757515	15477	+	protein_coding	-1	-0.131907	0.910343	1	0.0392734	1	1	0.17118	0.846945
ENSG00000100211	CBY1	22	38656636	38673854	17219	+	protein_coding	-1	-0.233628	0.81843	1	0.0733444	1	1	0.306972	0.666672
ENSG00000100216	TOMM22	22	38681957	38685421	3465	+	protein_coding	1	0.0344265	0.980598	-1	-0.0432794	1	-1	-0.0777059	0.920911
ENSG00000100218	RSPH14	22	23059415	23145021	85607	-	protein_coding	-1	-0.123135	0.917508	-1	-0.0295276	1	1	0.0936074	0.925354
ENSG00000100219	XBP1	22	28794555	28800597	6043	-	protein_coding	-1	-0.09818	0.918559	1	0.099032	1	1	0.197212	0.747834
ENSG00000100220	RTCB	22	32387582	32412248	24667	-	protein_coding	1	0.415557	0.212119	1	0.0444931	1	-1	-0.371064	0.323706
ENSG00000100221	JOSD1	22	38685543	38701556	16014	-	protein_coding	1	0.006165	0.996055	-1	-0.0517451	1	-1	-0.0579101	0.940715
ENSG00000100225	FBXO7	22	32474676	32498829	24154	+	protein_coding	-1	-0.0177058	0.990084	-1	-0.00191507	1	1	0.0157908	0.985897
ENSG00000100226	GTPBP1	22	38705742	38738299	32558	+	protein_coding	1	0.142798	0.879088	1	0.0335714	1	-1	-0.109227	0.893443
ENSG00000100227	POLDIP3	22	42583721	42614962	31242	-	protein_coding	1	0.110831	0.909807	1	0.0567793	1	-1	-0.054052	0.947765
ENSG00000100239	PPP6R2	22	50343304	50445090	101787	+	protein_coding	1	0.179105	0.836143	1	0.00922678	1	-1	-0.169878	0.826101
ENSG00000100241	SBF1	22	50445000	50475035	30036	-	protein_coding	1	0.298396	0.647125	1	0.107003	1	-1	-0.191393	0.827274
ENSG00000100242	SUN2	22	38734725	38794143	59419	-	protein_coding	1	0.0450867	0.976719	1	0.00153052	1	-1	-0.0435562	0.963415
ENSG00000100243	CYB5R3	22	42617840	42649392	31553	-	protein_coding	1	0.0903747	0.941157	1	0.00625714	1	-1	-0.0841175	0.929021
ENSG00000100246	DNAL4	22	38778508	38794198	15691	-	protein_coding	1	0.191243	0.870804	-1	-0.0161674	1	-1	-0.20741	0.827274
ENSG00000100258	LMF2	22	50502949	50507702	4754	-	protein_coding	1	0.323043	0.560038	-1	-0.0123446	1	-1	-0.335387	0.511849
ENSG00000100263	RHBDD3	22	29259872	29268209	8338	-	protein_coding	1	0.156468	0.876095	-1	-0.0833342	1	-1	-0.239802	0.69943
ENSG00000100266	PACSIN2	22	42835412	43015149	179738	-	protein_coding	1	0.250462	0.688248	1	0.0580418	1	-1	-0.19242	0.793245
ENSG00000100271	TTLL1	22	43039516	43089419	49904	-	protein_coding	-1	-0.0511522	0.980689	-1	-0.0432533	1	1	0.00789892	0.998038
ENSG00000100276	RASL10A	22	29312933	29319679	6747	-	protein_coding	-1	-0.25795	0.73303	1	0.257381	1	1	0.515331	0.102958
ENSG00000100280	AP1B1	22	29327680	29423179	95500	-	protein_coding	1	0.252043	0.71271	1	0.0588	1	-1	-0.193243	0.80594
ENSG00000100281	HMGXB4	22	35257452	35295807	38356	+	protein_coding	1	0.0248721	0.985086	1	0.0320419	1	1	0.00716987	0.99583
ENSG00000100284	TOM1	22	35299275	35347992	48718	+	protein_coding	1	0.331347	0.582133	1	0.0113105	1	-1	-0.320037	0.58967
ENSG00000100288	CHKB	22	50578949	50601455	22507	-	protein_coding	1	0.0227434	0.992182	1	0.0661293	1	1	0.0433859	0.971217
ENSG00000100290	BIK	22	43110750	43129712	18963	+	protein_coding	-1	-0.307971	0.506018	1	0.109766	1	1	0.417737	0.189439
ENSG00000100294	MCAT	22	43132206	43143394	11189	-	protein_coding	1	0.193978	0.81843	1	0.0350455	1	-1	-0.158933	0.844857
ENSG00000100296	THOC5	22	29505879	29555216	49338	-	protein_coding	1	0.203194	0.810492	1	0.0799207	1	-1	-0.123273	0.892242
ENSG00000100297	MCM5	22	35400134	35425431	25298	+	protein_coding	1	0.210116	0.818946	-1	-0.011277	1	-1	-0.221393	0.781572
ENSG00000100299	ARSA	22	50622754	50628173	5420	-	protein_coding	1	0.196854	0.811682	-1	-0.0367987	1	-1	-0.233653	0.7119
ENSG00000100300	TSPO	22	43151547	43163242	11696	+	protein_coding	-1	-0.292722	0.554215	-1	-0.153972	1	1	0.13875	0.866408
ENSG00000100304	TTLL12	22	43166622	43187134	20513	-	protein_coding	1	0.255819	0.688764	-1	-0.0430218	1	-1	-0.298841	0.555782
ENSG00000100307	CBX7	22	39120167	39152680	32514	-	protein_coding	-1	-0.20192	0.816229	1	0.0674093	1	1	0.269329	0.649315
ENSG00000100311	PDGFB	22	39223359	39244751	21393	-	protein_coding	-1	-0.0240899	0.991352	-1	-0.0284268	1	-1	-0.00433686	0.999465
ENSG00000100316	RPL3	22	39312882	39320389	7508	-	protein_coding	1	0.508182	0.0979404	1	0.0335158	1	-1	-0.474667	0.144292
ENSG00000100319	ZMAT5	22	29730956	29767011	36056	-	protein_coding	1	0.207282	0.867921	-1	-0.0757712	1	-1	-0.283053	0.744677
ENSG00000100320	RBFOX2	22	35738736	36028824	290089	-	protein_coding	-1	-0.209157	0.71271	-1	-0.0553007	1	1	0.153857	0.817078
ENSG00000100321	SYNGR1	22	39349925	39385575	35651	+	protein_coding	-1	-0.0372779	0.985086	-1	-0.418221	1	-1	-0.380944	0.408104
ENSG00000100324	TAB1	22	39399778	39437060	37283	+	protein_coding	1	0.396498	0.309117	1	0.128057	1	-1	-0.268441	0.651783
ENSG00000100325	ASCC2	22	29788609	29838304	49696	-	protein_coding	1	0.228427	0.780881	1	0.00754537	1	-1	-0.220881	0.770778
ENSG00000100330	MTMR3	22	29883155	30030866	147712	+	protein_coding	-1	-0.0424586	0.98137	1	0.0545813	1	1	0.0970399	0.929021
ENSG00000100335	MIEF1	22	39499432	39518132	18701	+	protein_coding	1	0.0993264	0.917508	-1	-0.0303777	1	-1	-0.129704	0.859751
ENSG00000100336	APOL4	22	36189124	36204840	15717	-	protein_coding	-1	-0.188867	0.809902	-1	-0.0165738	1	1	0.172293	0.810828
ENSG00000100342	APOL1	22	36253010	36267530	14521	+	protein_coding	1	0.145049	0.919516	-1	-0.53516	0.853151	-1	-0.680209	0.0600926
ENSG00000100345	MYH9	22	36281277	36388067	106791	-	protein_coding	1	0.077249	0.954098	1	0.056174	1	-1	-0.021075	0.983564
ENSG00000100347	SAMM50	22	43955442	44010531	55090	+	protein_coding	1	0.127034	0.890051	-1	-0.0271918	1	-1	-0.154226	0.821516
ENSG00000100348	TXN2	22	36467046	36481640	14595	-	protein_coding	1	0.302546	0.540892	1	0.105568	1	-1	-0.196977	0.785854
ENSG00000100350	FOXRED2	22	36487190	36507101	19912	-	protein_coding	1	0.210337	0.777375	1	0.0133205	1	-1	-0.197017	0.778681
ENSG00000100351	GRAP2	22	39901082	39973721	72640	+	protein_coding	1	0.0522931	0.965271	1	0.370554	0.652621	1	0.318261	0.333119
ENSG00000100353	EIF3D	22	36510855	36529184	18330	-	protein_coding	1	0.251519	0.693262	1	0.0784912	1	-1	-0.173028	0.826415
ENSG00000100354	TNRC6B	22	40044817	40335808	290992	+	protein_coding	-1	-0.00410566	0.997933	-1	-0.00751665	1	-1	-0.00341099	0.999227
ENSG00000100359	SGSM3	22	40370591	40410289	39699	+	protein_coding	-1	-0.0506565	0.97877	-1	-0.136185	1	-1	-0.0855289	0.936558
ENSG00000100360	IFT27	22	36758202	36776256	18055	-	protein_coding	1	0.136814	0.90414	-1	-0.0146877	1	-1	-0.151502	0.866886
ENSG00000100364	KIAA0930	22	45190338	45240769	50432	-	protein_coding	1	0.0411594	0.979194	1	0.126176	1	1	0.0850165	0.925606
ENSG00000100365	NCF4	22	36860988	36878017	17030	+	protein_coding	1	0.665533	0.00393628	1	0.131007	1	-1	-0.534527	0.0418984
ENSG00000100368	CSF2RB	22	36913628	36940439	26812	+	protein_coding	1	0.16709	0.826795	1	0.225762	1	1	0.058672	0.940562
ENSG00000100372	SLC25A17	22	40769630	40819399	49770	-	protein_coding	-1	-0.20664	0.757204	1	0.137324	1	1	0.343964	0.311107
ENSG00000100376	FAM118A	22	45308968	45341955	32988	+	protein_coding	-1	-0.141208	0.868822	1	0.0211198	1	1	0.162327	0.807421
ENSG00000100379	KCTD17	22	37051736	37063390	11655	+	protein_coding	-1	-0.14566	0.909463	-1	-0.123912	1	1	0.0217475	0.985943
ENSG00000100380	ST13	22	40824535	40856639	32105	-	protein_coding	-1	-0.000916865	1	-1	-0.0121371	1	-1	-0.0112202	0.992171
ENSG00000100387	RBX1	22	40951347	40973309	21963	+	protein_coding	1	0.22569	0.747393	1	0.127881	1	-1	-0.0978086	0.913048
ENSG00000100393	EP300	22	41092592	41180077	87486	+	protein_coding	1	0.0336564	0.980689	-1	-0.0738588	1	-1	-0.107515	0.892641
ENSG00000100395	L3MBTL2	22	41205282	41231271	25990	+	protein_coding	1	0.235804	0.753779	-1	-0.00118984	1	-1	-0.236993	0.727018
ENSG00000100401	RANGAP1	22	41245611	41286251	40641	-	protein_coding	1	0.243773	0.764933	1	0.0115311	1	-1	-0.232242	0.761931
ENSG00000100403	ZC3H7B	22	41301525	41360147	58623	+	protein_coding	1	0.241619	0.747488	-1	-0.0639061	1	-1	-0.305525	0.561314
ENSG00000100410	PHF5A	22	41459717	41468692	8976	-	protein_coding	1	0.0903056	0.933927	-1	-0.0470138	1	-1	-0.137319	0.858195
ENSG00000100412	ACO2	22	41469117	41528989	59873	+	protein_coding	1	0.382484	0.363439	1	0.0426269	1	-1	-0.339857	0.473762
ENSG00000100413	POLR3H	22	41525799	41544606	18808	-	protein_coding	1	0.243707	0.745537	-1	-0.0678875	1	-1	-0.311595	0.54417
ENSG00000100416	TRMU	22	46330875	46357340	26466	+	protein_coding	1	0.162453	0.85799	-1	-0.0361203	1	-1	-0.198574	0.772646
ENSG00000100417	PMM1	22	41576900	41589871	12972	-	protein_coding	1	0.228819	0.770118	1	0.0257092	1	-1	-0.203109	0.790264
ENSG00000100418	DESI1	22	41598028	41621043	23016	-	protein_coding	1	0.0885355	0.927897	1	0.00191142	1	-1	-0.086624	0.91295
ENSG00000100422	CERK	22	46684410	46738252	53843	-	protein_coding	-1	-0.205299	0.779622	1	0.167019	1	1	0.372317	0.277096
ENSG00000100425	BRD1	22	49773283	49827512	54230	-	protein_coding	1	0.0642266	0.961038	-1	-0.0632019	1	-1	-0.127428	0.874831
ENSG00000100426	ZBED4	22	49853844	49890080	36237	+	protein_coding	1	0.208476	0.74142	-1	-0.0439107	1	-1	-0.252386	0.57961
ENSG00000100429	HDAC10	22	50245183	50251405	6223	-	protein_coding	1	0.363116	0.528779	-1	-0.031859	1	-1	-0.394975	0.435368
ENSG00000100439	ABHD4	14	22598237	22613215	14979	+	protein_coding	1	0.140061	0.885492	1	0.0945722	1	-1	-0.0454886	0.957242
ENSG00000100441	KHNYN	14	24429286	24441843	12558	+	protein_coding	1	0.0851286	0.936677	-1	-0.0799556	1	-1	-0.165084	0.818476
ENSG00000100442	FKBP3	14	45115599	45135319	19721	-	protein_coding	-1	-0.00502847	0.997457	-1	-0.054612	1	-1	-0.0495835	0.953124
ENSG00000100445	SDR39U1	14	24439766	24442905	3140	-	protein_coding	1	0.182616	0.867921	-1	-0.0260167	1	-1	-0.208633	0.80886
ENSG00000100461	RBM23	14	22893204	22919182	25979	-	protein_coding	1	0.232837	0.714383	1	0.0293511	1	-1	-0.203486	0.758647
ENSG00000100462	PRMT5	14	22920525	22929408	8884	-	protein_coding	1	0.247853	0.655365	1	0.091742	1	-1	-0.156111	0.831449
ENSG00000100473	COCH	14	30874514	30895065	20552	+	protein_coding	-1	-0.108851	0.911111	1	0.0311397	1	1	0.13999	0.849585
ENSG00000100478	AP4S1	14	31025106	31096450	71345	+	protein_coding	-1	-0.522662	0.0552307	1	0.0515969	1	1	0.574259	0.0239712
ENSG00000100479	POLE2	14	49643555	49688422	44868	-	protein_coding	-1	-0.0836999	0.948077	1	0.0400014	1	1	0.123701	0.892641
ENSG00000100483	VCPKMT	14	50108632	50116600	7969	-	protein_coding	1	0.0559963	0.971583	1	0.0668483	1	1	0.010852	0.994557
ENSG00000100485	SOS2	14	50117130	50231578	114449	-	protein_coding	-1	-0.0391388	0.980689	1	0.0454809	1	1	0.0846198	0.928699
ENSG00000100490	CDKL1	14	50329404	50416461	87058	-	protein_coding	-1	-0.231823	0.813655	-1	-0.212149	1	1	0.0196738	0.988044
ENSG00000100503	NIN	14	50719763	50831121	111359	-	protein_coding	-1	-0.264334	0.584565	1	0.0661783	1	1	0.330512	0.352154
ENSG00000100505	TRIM9	14	50975262	51096061	120800	-	protein_coding	-1	-0.491856	0.298506	1	0.294251	1	1	0.786106	0.0111325
ENSG00000100519	PSMC6	14	52707178	52728590	21413	+	protein_coding	-1	-0.160235	0.868822	-1	-0.0252643	1	1	0.134971	0.874831
ENSG00000100522	GNPNAT1	14	52775193	52791668	16476	-	protein_coding	1	0.367775	0.440007	1	0.149265	1	-1	-0.21851	0.783889
ENSG00000100523	DDHD1	14	53036745	53153282	116538	-	protein_coding	-1	-0.0883265	0.936504	1	0.0265691	1	1	0.114896	0.892641
ENSG00000100526	CDKN3	14	54396849	54420218	23370	+	protein_coding	1	0.0160005	0.992182	-1	-0.0461024	1	-1	-0.0621029	0.939345
ENSG00000100528	CNIH1	14	54423561	54441391	17831	-	protein_coding	1	0.0623472	0.963161	1	0.0616162	1	-1	-0.000730995	0.999721
ENSG00000100532	CGRRF1	14	54509812	54539292	29481	+	protein_coding	-1	-0.305355	0.620048	1	0.0446638	1	1	0.350019	0.481954
ENSG00000100554	ATP6V1D	14	67294371	67360265	65895	-	protein_coding	-1	-0.190545	0.8111	1	0.0902406	1	1	0.280786	0.558944
ENSG00000100564	PIGH	14	67581955	67600286	18332	-	protein_coding	1	0.248436	0.765437	1	0.177757	1	-1	-0.0706787	0.944228
ENSG00000100567	PSMA3	14	58244843	58272012	27170	+	protein_coding	1	0.0387776	0.977415	1	0.0688913	1	1	0.0301137	0.970679
ENSG00000100568	VTI1B	14	67647085	67674820	27736	-	protein_coding	-1	-0.00378128	0.997933	1	0.0139888	1	1	0.0177701	0.984221
ENSG00000100575	TIMM9	14	58408495	58427531	19037	-	protein_coding	1	0.0237991	0.986984	1	0.1111	1	1	0.0873012	0.923975
ENSG00000100577	GSTZ1	14	77320996	77331597	10602	+	protein_coding	-1	-0.000735182	1	-1	-0.0586044	1	-1	-0.0578692	0.948764
ENSG00000100578	KIAA0586	14	58427385	58551289	123905	+	protein_coding	1	0.0411462	0.977797	-1	-0.0189657	1	-1	-0.0601119	0.943614
ENSG00000100580	TMED8	14	77335029	77377094	42066	-	protein_coding	-1	-0.133791	0.889139	1	0.0317862	1	1	0.165578	0.816729
ENSG00000100583	SAMD15	14	77376689	77391497	14809	+	protein_coding	-1	-0.0747888	0.965902	-1	-0.0498932	1	1	0.0248955	0.985387
ENSG00000100591	AHSA1	14	77457870	77469472	11603	+	protein_coding	1	0.266178	0.678893	1	0.0568006	1	-1	-0.209377	0.781572
ENSG00000100592	DAAM1	14	59188646	59371405	182760	+	protein_coding	1	0.0716331	0.951068	1	0.0404341	1	-1	-0.031199	0.970693
ENSG00000100596	SPTLC2	14	77505997	77616773	110777	-	protein_coding	-1	-0.0869858	0.928687	1	0.0531991	1	1	0.140185	0.831644
ENSG00000100599	RIN3	14	92513781	92688994	175214	+	protein_coding	-1	-0.510973	0.182883	1	0.315087	1	1	0.826061	0.00216379
ENSG00000100600	LGMN	14	92703807	92748679	44873	-	protein_coding	-1	-0.0441906	0.977797	-1	-0.135523	1	-1	-0.0913322	0.921505
ENSG00000100601	ALKBH1	14	77672404	77708023	35620	-	protein_coding	1	0.169288	0.845785	1	0.0256202	1	-1	-0.143668	0.855879
ENSG00000100603	SNW1	14	77717599	77761207	43609	-	protein_coding	-1	-0.0487564	0.970685	1	0.0773678	1	1	0.126124	0.874831
ENSG00000100604	CHGA	14	92923150	92935285	12136	+	protein_coding	1	0.576616	0.092218	1	0.211508	1	-1	-0.365108	0.51315
ENSG00000100605	ITPK1	14	92936914	93116320	179407	-	protein_coding	1	0.254829	0.730122	-1	-0.134981	1	-1	-0.38981	0.339999
ENSG00000100612	DHRS7	14	60144119	60169856	25738	-	protein_coding	-1	-0.246028	0.705538	1	0.0562573	1	1	0.302285	0.527014
ENSG00000100614	PPM1A	14	60245752	60299087	53336	+	protein_coding	-1	-0.145934	0.888435	1	0.0831816	1	1	0.229116	0.724445
ENSG00000100628	ASB2	14	93934153	93976791	42639	-	protein_coding	-1	-0.00206976	0.999822	1	0.192007	1	1	0.194077	0.819054
ENSG00000100629	CEP128	14	80476983	80959517	482535	-	protein_coding	-1	-0.0108703	0.994248	1	0.147153	1	1	0.158023	0.832353
ENSG00000100632	ERH	14	69380128	69398299	18172	-	protein_coding	1	0.126613	0.899326	1	0.00525562	1	-1	-0.121357	0.882293
ENSG00000100644	HIF1A	14	61695513	61748259	52747	+	protein_coding	-1	-0.245035	0.645669	-1	-0.0703106	1	1	0.174724	0.798396
ENSG00000100647	SUSD6	14	69611596	69715144	103549	+	protein_coding	1	0.125159	0.89608	1	0.0245773	1	-1	-0.100581	0.901464
ENSG00000100650	SRSF5	14	69726900	69772005	45106	+	protein_coding	-1	-0.00236693	0.998601	-1	-0.0058156	1	-1	-0.00344867	0.999227
ENSG00000100664	EIF5	14	103333544	103345025	11482	+	protein_coding	-1	-0.0143341	0.993778	-1	-0.0237637	1	-1	-0.0094296	0.994126
ENSG00000100697	DICER1	14	95086228	95158010	71783	-	protein_coding	-1	-0.154843	0.868976	-1	-0.069067	1	1	0.085776	0.922393
ENSG00000100711	ZFYVE21	14	103715730	103733668	17939	+	protein_coding	1	0.421275	0.322566	-1	-0.0417555	1	-1	-0.463031	0.225142
ENSG00000100714	MTHFD1	14	64388031	64463457	75427	+	protein_coding	1	0.117482	0.900476	-1	-0.0120408	1	-1	-0.129523	0.859131
ENSG00000100721	TCL1A	14	95709947	95714196	4250	-	protein_coding	1	0.340246	0.468035	1	0.0677174	1	-1	-0.272529	0.638407
ENSG00000100722	ZC3H14	14	88562970	88627596	64627	+	protein_coding	1	0.126483	0.892318	-1	-0.0402481	1	-1	-0.166731	0.801399
ENSG00000100726	TELO2	16	1493344	1510457	17114	+	protein_coding	1	0.153218	0.885227	-1	-0.0413836	1	-1	-0.194602	0.797864
ENSG00000100731	PCNX1	14	70907405	71115382	207978	+	protein_coding	1	0.169699	0.818946	1	0.0109737	1	-1	-0.158725	0.818476
ENSG00000100739	BDKRB1	14	96256210	96268967	12758	+	protein_coding	1	0.259384	0.807745	-1	-0.287934	1	-1	-0.547318	0.190559
ENSG00000100744	GSKIP	14	96363452	96387288	23837	+	protein_coding	-1	-0.225734	0.71271	1	0.118273	1	1	0.344007	0.320206
ENSG00000100749	VRK1	14	96797382	96931722	134341	+	protein_coding	-1	-0.0837352	0.946317	1	0.0334216	1	1	0.117157	0.896656
ENSG00000100764	PSMC1	14	90256527	90275429	18903	+	protein_coding	1	0.0509784	0.980689	-1	-0.0864567	1	-1	-0.137435	0.909345
ENSG00000100767	PAPLN	14	73237497	73274640	37144	+	protein_coding	-1	-1.24449	1.12109e-06	-1	-0.147603	1	1	1.09688	3.56301e-05
ENSG00000100784	RPS6KA5	14	90847861	91060641	212781	-	protein_coding	-1	-0.139122	0.90414	-1	-0.0143555	1	1	0.124766	0.898785
ENSG00000100796	PPP4R3A	14	91457611	91510554	52944	-	protein_coding	-1	-0.193954	0.817047	-1	-0.0391059	1	1	0.154848	0.848843
ENSG00000100802	C14orf93	14	22985894	23010166	24273	-	protein_coding	1	0.112699	0.917508	-1	-0.00169829	1	-1	-0.114398	0.898673
ENSG00000100804	PSMB5	14	23016543	23035230	18688	-	protein_coding	1	0.313117	0.501058	1	0.0676028	1	-1	-0.245514	0.677213
ENSG00000100811	YY1	14	100238298	100282792	44495	+	protein_coding	-1	-0.0592243	0.960596	1	0.00216551	1	1	0.0613898	0.936162
ENSG00000100813	ACIN1	14	23058564	23095614	37051	-	protein_coding	1	0.0825818	0.936504	1	0.0258216	1	-1	-0.0567602	0.942805
ENSG00000100814	CCNB1IP1	14	20311368	20333312	21945	-	protein_coding	1	0.27679	0.52842	1	0.0221699	1	-1	-0.25462	0.580338
ENSG00000100815	TRIP11	14	91965991	92040896	74906	-	protein_coding	-1	-0.261549	0.685475	-1	-0.0155837	1	1	0.245965	0.702533
ENSG00000100823	APEX1	14	20455191	20457772	2582	+	protein_coding	1	0.155572	0.852984	-1	-0.00391259	1	-1	-0.159485	0.818476
ENSG00000100836	PABPN1	14	23321289	23326185	4897	+	protein_coding	-1	-0.122604	0.915453	-1	-0.024243	1	1	0.0983605	0.919968
ENSG00000100852	ARHGAP5	14	32076114	32159728	83615	+	protein_coding	-1	-0.460014	0.165704	-1	-0.0877338	1	1	0.37228	0.377812
ENSG00000100865	CINP	14	102341102	102362916	21815	-	protein_coding	1	0.206583	0.777375	-1	-0.0840782	1	-1	-0.290661	0.522502
ENSG00000100883	SRP54	14	34981957	35029567	47611	+	protein_coding	-1	-0.14628	0.863695	1	0.0659236	1	1	0.212203	0.69421
ENSG00000100884	CPNE6	14	24070837	24078100	7264	+	protein_coding	-1	-0.197937	0.818946	1	0.155141	1	1	0.353078	0.408104
ENSG00000100888	CHD8	14	21385194	21456126	70933	-	protein_coding	1	0.0508894	0.965728	-1	-0.0118029	1	-1	-0.0626923	0.936558
ENSG00000100889	PCK2	14	24094053	24110598	16546	+	protein_coding	1	0.31371	0.449346	1	0.0782633	1	-1	-0.235447	0.672593
ENSG00000100890	KIAA0391	14	35121846	35277614	155769	+	protein_coding	-1	-0.277987	0.642329	-1	-0.124972	1	1	0.153015	0.856919
ENSG00000100897	DCAF11	14	24114195	24125242	11048	+	protein_coding	1	0.0736026	0.94672	1	0.03424	1	-1	-0.0393625	0.963722
ENSG00000100902	PSMA6	14	35278633	35317493	38861	+	protein_coding	-1	-0.182647	0.813739	-1	-0.0718562	1	1	0.110791	0.892641
ENSG00000100906	NFKBIA	14	35401511	35404749	3239	-	protein_coding	1	0.011005	0.994529	-1	-0.139775	1	-1	-0.15078	0.856691
ENSG00000100908	EMC9	14	24138959	24141591	2633	-	protein_coding	1	0.228777	0.808867	-1	-0.0137063	1	-1	-0.242484	0.757233
ENSG00000100911	PSME2	14	24143362	24147570	4209	-	protein_coding	1	0.0812874	0.935085	1	0.0672808	1	-1	-0.0140066	0.988741
ENSG00000100916	BRMS1L	14	35826338	35932325	105988	+	protein_coding	-1	-0.0664984	0.965257	-1	-0.00246226	1	1	0.0640362	0.947765
ENSG00000100918	REC8	14	24171853	24180257	8405	+	protein_coding	-1	-0.16925	0.885708	-1	-0.118005	1	1	0.0512449	0.963415
ENSG00000100926	TM9SF1	14	24189149	24195687	6539	-	protein_coding	-1	-0.0478717	0.97877	1	0.0482856	1	1	0.0961573	0.925797
ENSG00000100934	SEC23A	14	39031919	39109646	77728	-	protein_coding	-1	-0.0286901	0.985086	-1	-0.0315208	1	-1	-0.00283067	0.999721
ENSG00000100938	GMPR2	14	24232422	24239242	6821	+	protein_coding	1	0.142018	0.881272	1	0.0629204	1	-1	-0.0790976	0.925606
ENSG00000100941	PNN	14	39175183	39183220	8038	+	protein_coding	1	0.0756998	0.943606	1	0.059517	1	-1	-0.0161828	0.985897
ENSG00000100949	RABGGTA	14	24265538	24271739	6202	-	protein_coding	1	0.170807	0.868822	1	0.0723414	1	-1	-0.0984658	0.919425
ENSG00000100968	NFATC4	14	24365673	24379604	13932	+	protein_coding	1	0.0682274	0.955997	1	0.154456	1	1	0.0862287	0.919981
ENSG00000100979	PLTP	20	45898621	45912155	13535	-	protein_coding	-1	-0.15443	0.908417	-1	-0.464193	1	-1	-0.309764	0.684766
ENSG00000100982	PCIF1	20	45934683	45948023	13341	+	protein_coding	1	0.25168	0.685475	1	0.0682993	1	-1	-0.183381	0.81088
ENSG00000100983	GSS	20	34928432	34956027	27596	-	protein_coding	1	0.0428787	0.977036	-1	-0.157641	1	-1	-0.200519	0.761931
ENSG00000100991	TRPC4AP	20	35002404	35092807	90404	-	protein_coding	1	0.291911	0.53523	1	0.0197185	1	-1	-0.272192	0.576583
ENSG00000100994	PYGB	20	25248085	25298012	49928	+	protein_coding	1	0.357591	0.377734	1	0.165067	1	-1	-0.192524	0.797929
ENSG00000100997	ABHD12	20	25294743	25390983	96241	-	protein_coding	1	0.416296	0.156015	1	0.151995	1	-1	-0.264302	0.586805
ENSG00000101000	PROCR	20	35172072	35216240	44169	+	protein_coding	-1	-2.21675	2.74692e-23	1	0.239773	1	1	2.45652	1.03408e-28
ENSG00000101003	GINS1	20	25407673	25452628	44956	+	protein_coding	-1	-0.07078	0.954086	1	0.041838	1	1	0.112618	0.892641
ENSG00000101004	NINL	20	25452697	25585531	132835	-	protein_coding	-1	-0.153284	0.90414	-1	-0.112553	1	1	0.0407309	0.970679
ENSG00000101017	CD40	20	46118272	46129863	11592	+	protein_coding	1	0.209975	0.793877	-1	-0.054681	1	-1	-0.264656	0.633793
ENSG00000101019	UQCC1	20	35302566	35412031	109466	-	protein_coding	1	0.0412782	0.975818	-1	-0.0136946	1	-1	-0.0549728	0.942805
ENSG00000101040	ZMYND8	20	47209214	47356889	147676	-	protein_coding	1	0.115747	0.90414	-1	-0.045803	1	-1	-0.16155	0.820772
ENSG00000101052	IFT52	20	43590931	43647296	56366	+	protein_coding	-1	-0.212751	0.777375	-1	-0.0664294	1	1	0.146322	0.856361
ENSG00000101057	MYBL2	20	43667019	43716495	49477	+	protein_coding	1	0.221565	0.74142	1	0.00175965	1	-1	-0.219805	0.715907
ENSG00000101079	NDRG3	20	36651766	36746090	94325	-	protein_coding	1	0.289273	0.540738	1	0.13584	1	-1	-0.153434	0.838366
ENSG00000101082	SLA2	20	36612318	36646196	33879	-	protein_coding	-1	-0.892656	0.00362517	1	0.581652	0.599921	1	1.47431	1.51901e-08
ENSG00000101084	RAB5IF	20	36605779	36612557	6779	+	protein_coding	-1	-0.291365	0.577679	-1	-0.178236	1	1	0.113129	0.899619
ENSG00000101096	NFATC2	20	51386957	51562831	175875	-	protein_coding	-1	-0.258729	0.55671	-1	-0.0276542	1	1	0.231075	0.627332
ENSG00000101098	RIMS4	20	44751808	44810338	58531	-	protein_coding	1	0.41495	0.512924	1	0.0349206	1	-1	-0.38003	0.574924
ENSG00000101104	PABPC1L	20	44910062	44959035	48974	+	protein_coding	1	0.186799	0.813739	-1	-0.0942718	1	-1	-0.28107	0.549981
ENSG00000101109	STK4	20	44966479	45080021	113543	+	protein_coding	-1	-0.179881	0.807455	1	0.0247661	1	1	0.204648	0.719351
ENSG00000101126	ADNP	20	50888916	50931437	42522	-	protein_coding	1	0.03122	0.981267	-1	-0.0913132	1	-1	-0.122533	0.864394
ENSG00000101132	PFDN4	20	54208087	54228052	19966	+	protein_coding	-1	-0.106255	0.935654	-1	-0.0131493	1	1	0.0931059	0.928699
ENSG00000101138	CSTF1	20	56392371	56406369	13999	+	protein_coding	1	0.130803	0.891835	1	0.0571213	1	-1	-0.0736819	0.929035
ENSG00000101144	BMP7	20	57168753	57266641	97889	-	protein_coding	1	0.0609482	0.965397	-1	-0.117516	1	-1	-0.178464	0.825832
ENSG00000101146	RAE1	20	57351223	57379211	27989	+	protein_coding	1	0.0898123	0.927063	-1	-0.00160117	1	-1	-0.0914135	0.908255
ENSG00000101150	TPD52L2	20	63865228	63891545	26318	+	protein_coding	1	0.270536	0.561443	1	0.0163572	1	-1	-0.254179	0.592657
ENSG00000101152	DNAJC5	20	63895126	63936031	40906	+	protein_coding	1	0.172645	0.841797	-1	-0.0223573	1	-1	-0.195002	0.780952
ENSG00000101158	NELFCD	20	58981208	58995133	13926	+	protein_coding	1	0.142194	0.885382	-1	-0.00484197	1	-1	-0.147036	0.847946
ENSG00000101160	CTSZ	20	58995185	59007254	12070	-	protein_coding	1	0.110863	0.929969	1	0.134635	1	1	0.0237713	0.982321
ENSG00000101161	PRPF6	20	63981132	64033100	51969	+	protein_coding	1	0.21347	0.801914	1	0.0615807	1	-1	-0.151889	0.858968
ENSG00000101162	TUBB1	20	59019254	59026654	7401	+	protein_coding	1	0.172675	0.903211	1	0.153719	1	-1	-0.0189561	0.990422
ENSG00000101166	PRELID3B	20	59033145	59042809	9665	-	protein_coding	-1	-0.0253917	0.986193	1	0.0308792	1	1	0.0562709	0.949084
ENSG00000101181	MTG2	20	62183029	62203568	20540	+	protein_coding	1	0.263294	0.677928	-1	-0.0356452	1	-1	-0.298939	0.565966
ENSG00000101182	PSMA7	20	62136733	62143440	6708	-	protein_coding	1	0.387199	0.377852	-1	-0.0369789	1	-1	-0.424178	0.277096
ENSG00000101187	SLCO4A1	20	62642503	62685785	43283	+	protein_coding	1	0.218991	0.800065	-1	-0.0138604	1	-1	-0.232851	0.749326
ENSG00000101189	MRGBP	20	62796473	62801729	5257	+	protein_coding	1	0.169394	0.852686	1	0.0783496	1	-1	-0.0910441	0.918735
ENSG00000101190	TCFL5	20	62841115	62861763	20649	-	protein_coding	1	0.0259143	0.986738	-1	-0.0950577	1	-1	-0.120972	0.899619
ENSG00000101191	DIDO1	20	62877738	62937952	60215	-	protein_coding	1	0.121359	0.898808	-1	-0.0629117	1	-1	-0.18427	0.777629
ENSG00000101193	GID8	20	62938147	62948475	10329	+	protein_coding	1	0.127262	0.892318	1	0.0201796	1	-1	-0.107083	0.892524
ENSG00000101194	SLC17A9	20	62952707	62969585	16879	+	protein_coding	1	0.383377	0.278509	1	0.0655949	1	-1	-0.317782	0.467685
ENSG00000101199	ARFGAP1	20	63272785	63289790	17006	+	protein_coding	1	0.205728	0.807767	-1	-0.0106047	1	-1	-0.216332	0.758869
ENSG00000101210	EEF1A2	20	63488014	63499185	11172	-	protein_coding	1	0.471762	0.225201	-1	-0.488423	0.692916	-1	-0.960184	8.05894e-05
ENSG00000101213	PTK6	20	63528001	63537376	9376	-	protein_coding	1	0.176096	0.873644	-1	-0.0651303	1	-1	-0.241227	0.752156
ENSG00000101216	GMEB2	20	63587602	63627101	39500	-	protein_coding	1	0.029873	0.985086	1	0.0372783	1	1	0.00740523	0.99645
ENSG00000101220	C20orf27	20	3753508	3768387	14880	-	protein_coding	1	0.252122	0.76402	-1	-0.106532	1	-1	-0.358654	0.484652
ENSG00000101222	SPEF1	20	3777504	3781448	3945	-	protein_coding	-1	-0.07036	0.965397	-1	-0.126764	1	-1	-0.0564041	0.956855
ENSG00000101224	CDC25B	20	3786772	3806121	19350	+	protein_coding	1	0.0947297	0.93548	-1	-0.0779506	1	-1	-0.17268	0.826101
ENSG00000101236	RNF24	20	3927309	4015558	88250	-	protein_coding	-1	-0.147837	0.882067	-1	-0.0561381	1	1	0.0916985	0.918735
ENSG00000101246	ARFRP1	20	63698642	63708025	9384	-	protein_coding	1	0.198545	0.813739	-1	-0.0409132	1	-1	-0.239459	0.707836
ENSG00000101247	NDUFAF5	20	13785007	13821580	36574	+	protein_coding	1	0.0125699	0.994042	1	0.065629	1	1	0.0530592	0.953095
ENSG00000101255	TRIB3	20	362835	397559	34725	+	protein_coding	1	0.18039	0.813739	-1	-0.0390081	1	-1	-0.219398	0.700245
ENSG00000101265	RASSF2	20	4780023	4823608	43586	-	protein_coding	-1	-0.0764509	0.937983	1	0.0737103	1	1	0.150161	0.820772
ENSG00000101266	CSNK2A1	20	472498	543835	71338	-	protein_coding	1	0.0485167	0.967738	-1	-0.0142171	1	-1	-0.0627338	0.936558
ENSG00000101290	CDS2	20	5126879	5197887	71009	+	protein_coding	1	0.107705	0.90876	1	0.0640805	1	-1	-0.0436248	0.955323
ENSG00000101294	HM13	20	31514410	31577923	63514	+	protein_coding	1	0.297692	0.53523	1	0.00090449	1	-1	-0.296787	0.522149
ENSG00000101306	MYLK2	20	31819308	31834689	15382	+	protein_coding	-1	-0.11995	0.93548	1	0.0721882	1	1	0.192138	0.855012
ENSG00000101310	SEC23B	20	18507520	18561415	53896	+	protein_coding	1	0.225145	0.699136	1	0.098114	1	-1	-0.127031	0.868067
ENSG00000101331	CCM2L	20	32010450	32032180	21731	+	protein_coding	-1	-0.458598	0.405538	1	0.0832569	1	1	0.541854	0.225044
ENSG00000101333	PLCB4	20	9068763	9481242	412480	+	protein_coding	1	3.41663	1.43817e-47	-1	-0.0510799	1	-1	-3.46771	1.67013e-48
ENSG00000101337	TM9SF4	20	32109506	32167258	57753	+	protein_coding	1	0.273982	0.561441	1	0.0348884	1	-1	-0.239094	0.646594
ENSG00000101343	CRNKL1	20	20034368	20056046	21679	-	protein_coding	-1	-0.101602	0.919516	-1	-0.014856	1	1	0.0867461	0.919968
ENSG00000101346	POFUT1	20	32207880	32238658	30779	+	protein_coding	1	0.113569	0.898512	-1	-0.0245555	1	-1	-0.138125	0.833389
ENSG00000101347	SAMHD1	20	36889773	36951901	62129	-	protein_coding	1	0.270722	0.521721	-1	-0.00477635	1	-1	-0.275499	0.491425
ENSG00000101350	KIF3B	20	32277651	32335011	57361	+	protein_coding	1	0.0631571	0.955997	1	0.0306541	1	-1	-0.032503	0.967896
ENSG00000101353	MROH8	20	37101226	37179588	78363	-	protein_coding	-1	-0.306812	0.748863	-1	-0.241582	1	1	0.06523	0.956515
ENSG00000101361	NOP56	20	2652593	2658393	5801	+	protein_coding	1	0.260715	0.562192	-1	-0.00380171	1	-1	-0.264517	0.53647
ENSG00000101363	MANBAL	20	37289638	37317260	27623	+	protein_coding	1	0.243669	0.748863	-1	-0.0994877	1	-1	-0.343157	0.470855
ENSG00000101365	IDH3B	20	2658395	2664219	5825	-	protein_coding	1	0.312242	0.572907	1	0.0471567	1	-1	-0.265086	0.675905
ENSG00000101367	MAPRE1	20	32819954	32850405	30452	+	protein_coding	-1	-0.0725526	0.944574	1	0.0178773	1	1	0.0904299	0.909345
ENSG00000101384	JAG1	20	10637684	10673999	36316	-	protein_coding	1	0.395931	0.561691	-1	-0.109028	1	-1	-0.504959	0.305475
ENSG00000101391	CDK5RAP1	20	33358839	33401561	42723	-	protein_coding	1	0.104258	0.91778	1	0.0358245	1	-1	-0.0684332	0.934888
ENSG00000101400	SNTA1	20	33407955	33443892	35938	-	protein_coding	1	0.191876	0.835554	-1	-0.130307	1	-1	-0.322183	0.521929
ENSG00000101407	TTI1	20	37983007	38033461	50455	-	protein_coding	1	0.152315	0.85907	-1	-0.0368818	1	-1	-0.189197	0.768056
ENSG00000101412	E2F1	20	33675477	33686385	10909	-	protein_coding	1	0.0307161	0.985086	-1	-0.0193504	1	-1	-0.0500666	0.951502
ENSG00000101413	RPRD1B	20	38033546	38127780	94235	+	protein_coding	-1	-0.0184905	0.990084	-1	-0.0155841	1	1	0.00290645	0.999721
ENSG00000101421	CHMP4B	20	33811348	33854366	43019	+	protein_coding	1	0.0068438	0.995934	1	0.00011981	1	-1	-0.00672399	0.996296
ENSG00000101440	ASIP	20	34194569	34269344	74776	+	protein_coding	-1	-0.212365	0.868822	-1	-0.33173	1	-1	-0.119365	0.919981
ENSG00000101442	ACTR5	20	38748460	38772520	24061	+	protein_coding	1	0.196577	0.808312	-1	-0.111218	1	-1	-0.307794	0.487515
ENSG00000101444	AHCY	20	34280268	34311802	31535	-	protein_coding	1	0.375854	0.385947	1	0.020998	1	-1	-0.354856	0.434981
ENSG00000101445	PPP1R16B	20	38805697	38923024	117328	+	protein_coding	1	0.428386	0.125278	1	0.16686	1	-1	-0.261526	0.586451
ENSG00000101447	FAM83D	20	38926312	38953106	26795	+	protein_coding	1	0.234996	0.703318	1	0.0221737	1	-1	-0.212822	0.741501
ENSG00000101452	DHX35	20	38962299	39039723	77425	+	protein_coding	1	0.0863176	0.940573	1	0.0563528	1	-1	-0.0299648	0.973522
ENSG00000101457	DNTTIP1	20	45791954	45811427	19474	+	protein_coding	1	0.0958687	0.935654	-1	-0.0383909	1	-1	-0.13426	0.877734
ENSG00000101464	PIGU	20	34560542	34698790	138249	-	protein_coding	1	0.30587	0.486954	1	0.0464417	1	-1	-0.259428	0.610678
ENSG00000101473	ACOT8	20	45841721	45857405	15685	-	protein_coding	1	0.199287	0.83418	-1	-0.0189102	1	-1	-0.218197	0.782719
ENSG00000101474	APMAP	20	24962925	24992751	29827	-	protein_coding	1	0.241351	0.678946	1	0.0176301	1	-1	-0.223721	0.706422
ENSG00000101493	ZNF516	18	76357682	76495242	137561	-	protein_coding	-1	-0.141605	0.880413	-1	-0.0447824	1	1	0.0968227	0.909345
ENSG00000101544	ADNP2	18	80109262	80147523	38262	+	protein_coding	-1	-0.0516159	0.965647	-1	-0.0185828	1	1	0.033033	0.96816
ENSG00000101546	RBFA	18	80034389	80050651	16263	+	protein_coding	1	0.322182	0.443871	1	0.0290544	1	-1	-0.293127	0.522149
ENSG00000101557	USP14	18	158383	214629	56247	+	protein_coding	-1	-0.00684328	0.995934	-1	-0.0371821	1	-1	-0.0303388	0.970679
ENSG00000101558	VAPA	18	9914002	9960021	46020	+	protein_coding	-1	-0.131694	0.894367	1	0.0569048	1	1	0.188598	0.778095
ENSG00000101574	METTL4	18	2537525	2571509	33985	-	protein_coding	-1	-0.0620035	0.965397	-1	-0.0517882	1	1	0.0102153	0.994557
ENSG00000101577	LPIN2	18	2916994	3013315	96322	-	protein_coding	1	0.0832524	0.937983	-1	-0.0106659	1	-1	-0.0939183	0.912537
ENSG00000101596	SMCHD1	18	2655738	2805017	149280	+	protein_coding	-1	-0.145863	0.886592	-1	-0.0159733	1	1	0.129889	0.877734
ENSG00000101605	MYOM1	18	3066807	3220108	153302	-	protein_coding	-1	-0.0667048	0.969297	1	0.0835563	1	1	0.150261	0.889775
ENSG00000101608	MYL12A	18	3247481	3256236	8756	+	protein_coding	1	0.120609	0.903211	1	0.138582	1	1	0.0179728	0.98491
ENSG00000101624	CEP76	18	12661833	12702777	40945	-	protein_coding	-1	-0.155964	0.869812	-1	-0.0179565	1	1	0.138008	0.866808
ENSG00000101638	ST8SIA5	18	46667821	46759257	91437	-	protein_coding	-1	-0.619241	0.118121	-1	-0.153583	1	1	0.465659	0.386246
ENSG00000101639	CEP192	18	12991362	13125052	133691	+	protein_coding	1	0.0533147	0.965397	1	0.090543	1	1	0.0372284	0.965782
ENSG00000101654	RNMT	18	13726660	13764558	37899	+	protein_coding	-1	-0.124079	0.89608	-1	-0.0345411	1	1	0.089538	0.913156
ENSG00000101665	SMAD7	18	48919853	48952052	32200	-	protein_coding	-1	-0.186328	0.886592	-1	-0.160033	1	1	0.0262949	0.983276
ENSG00000101745	ANKRD12	18	9136228	9285985	149758	+	protein_coding	-1	-0.501483	0.120862	-1	-0.174336	1	1	0.327147	0.530398
ENSG00000101746	NOL4	18	33851100	34224952	373853	-	protein_coding	1	0.0808361	0.949994	-1	-0.0106557	1	-1	-0.0914918	0.922976
ENSG00000101751	POLI	18	54269404	54321266	51863	+	protein_coding	-1	-0.0914974	0.946317	1	0.00054678	1	1	0.0920442	0.92864
ENSG00000101752	MIB1	18	21704957	21870957	166001	+	protein_coding	-1	-0.0899539	0.936504	1	0.108566	1	1	0.19852	0.776143
ENSG00000101773	RBBP8	18	22798261	23026488	228228	+	protein_coding	-1	-0.200363	0.809808	1	0.011602	1	1	0.211965	0.761931
ENSG00000101782	RIOK3	18	23453287	23486603	33317	+	protein_coding	-1	-0.15515	0.877276	-1	-0.0450561	1	1	0.110094	0.903892
ENSG00000101811	CSTF2	X	100820359	100840932	20574	+	protein_coding	1	0.149719	0.862496	1	0.0366604	1	-1	-0.113058	0.885683
ENSG00000101843	PSMD10	X	108084207	108091549	7343	-	protein_coding	-1	-0.0298321	0.985086	-1	-0.127949	1	-1	-0.0981168	0.904053
ENSG00000101844	ATG4A	X	108091668	108154671	63004	+	protein_coding	1	0.00928159	0.994715	1	0.141729	1	1	0.132447	0.873205
ENSG00000101846	STS	X	7147237	7804358	657122	+	protein_coding	1	0.0838006	0.935488	-1	-0.0137062	1	-1	-0.0975068	0.903892
ENSG00000101849	TBL1X	X	9463295	9741037	277743	+	protein_coding	1	0.250634	0.634745	-1	-0.0425578	1	-1	-0.293191	0.483213
ENSG00000101856	PGRMC1	X	119236245	119244466	8222	+	protein_coding	-1	-0.00121469	1	-1	-0.0616604	1	-1	-0.0604457	0.942644
ENSG00000101868	POLA1	X	24693919	24996986	303068	+	protein_coding	-1	-0.0381113	0.978764	1	0.0522527	1	1	0.090364	0.912421
ENSG00000101871	MID1	X	10445310	10833654	388345	-	protein_coding	-1	-0.28127	0.790718	1	0.0461263	1	1	0.327396	0.684607
ENSG00000101882	NKAP	X	119920672	119943751	23080	-	protein_coding	-1	-0.293064	0.654054	1	0.110022	1	1	0.403087	0.346972
ENSG00000101888	NXT2	X	109535781	109544690	8910	+	protein_coding	-1	-0.234098	0.802753	1	0.0623108	1	1	0.296409	0.643581
ENSG00000101890	GUCY2F	X	109372906	109482072	109167	-	protein_coding	-1	-0.330771	0.668681	-1	-0.0738435	1	1	0.256927	0.779025
ENSG00000101901	ALG13	X	111665811	111760649	94839	+	protein_coding	-1	-0.0175267	0.992182	1	0.0252002	1	1	0.0427269	0.963734
ENSG00000101911	PRPS2	X	12791355	12824222	32868	+	protein_coding	1	0.112037	0.903964	1	0.0766458	1	-1	-0.0353911	0.966019
ENSG00000101928	MOSPD1	X	134887632	134915257	27626	-	protein_coding	-1	-0.338843	0.546736	1	0.140679	1	1	0.479522	0.18893
ENSG00000101935	AMMECR1	X	110194186	110440233	246048	-	protein_coding	-1	-0.197167	0.809808	-1	-0.183113	1	1	0.0140539	0.990422
ENSG00000101940	WDR13	X	48590042	48608869	18828	+	protein_coding	1	0.421102	0.327001	1	0.057344	1	-1	-0.363758	0.46856
ENSG00000101945	SUV39H1	X	48695554	48709012	13459	+	protein_coding	1	0.182201	0.852984	-1	-0.0564927	1	-1	-0.238693	0.731416
ENSG00000101966	XIAP	X	123859724	123913979	54256	+	protein_coding	-1	-0.127559	0.914716	-1	-0.021457	1	1	0.106101	0.91668
ENSG00000101972	STAG2	X	123960212	124422664	462453	+	protein_coding	-1	-0.179461	0.827751	1	0.0532361	1	1	0.232697	0.690489
ENSG00000101974	ATP11C	X	139726346	139945276	218931	-	protein_coding	1	0.235887	0.7312	-1	-0.453642	0.449029	-1	-0.689528	0.00202077
ENSG00000101986	ABCD1	X	153724856	153744755	19900	+	protein_coding	1	0.302548	0.630755	-1	-0.0272051	1	-1	-0.329753	0.545318
ENSG00000101997	CCDC22	X	49235470	49250520	15051	+	protein_coding	1	0.118283	0.917508	1	0.0013219	1	-1	-0.116961	0.899819
ENSG00000102003	SYP	X	49187804	49200259	12456	-	protein_coding	1	0.197379	0.857902	1	0.0558028	1	-1	-0.141577	0.8921
ENSG00000102007	PLP2	X	49171898	49175235	3338	+	protein_coding	1	0.2378	0.74698	-1	-0.250648	1	-1	-0.488448	0.102863
ENSG00000102030	NAA10	X	153929225	153935080	5856	-	protein_coding	1	0.479951	0.214669	-1	-0.0234136	1	-1	-0.503365	0.171737
ENSG00000102032	RENBP	X	153935269	153944687	9419	-	protein_coding	1	0.216911	0.814962	-1	-0.13708	1	-1	-0.353992	0.468103
ENSG00000102034	ELF4	X	130064874	130110716	45843	-	protein_coding	-1	-0.00935855	0.994707	-1	-0.0614989	1	-1	-0.0521403	0.949626
ENSG00000102043	MTMR8	X	64268081	64395452	127372	-	protein_coding	1	0.0459648	0.980689	1	0.0362653	1	-1	-0.00969956	0.995718
ENSG00000102053	ZC3H12B	X	65366638	65507887	141250	+	protein_coding	-1	-0.404528	0.532548	1	0.258352	1	1	0.66288	0.0711863
ENSG00000102054	RBBP7	X	16839283	16870414	31132	-	protein_coding	-1	-0.0707754	0.94672	1	0.0532851	1	1	0.12406	0.864102
ENSG00000102057	KCND1	X	48961378	48971844	10467	-	protein_coding	-1	-0.297728	0.6045	-1	-0.105847	1	1	0.191881	0.81551
ENSG00000102078	SLC25A14	X	130339888	130373361	33474	+	protein_coding	-1	-0.343234	0.501138	-1	-0.140124	1	1	0.20311	0.807779
ENSG00000102081	FMR1	X	147911951	147951125	39175	+	protein_coding	-1	-0.169827	0.855643	1	0.0474502	1	1	0.217277	0.749326
ENSG00000102096	PIM2	X	48913182	48919024	5843	-	protein_coding	-1	-0.129234	0.890051	-1	-0.012431	1	1	0.116803	0.879041
ENSG00000102098	SCML2	X	18239313	18354688	115376	-	protein_coding	-1	-0.172516	0.857902	-1	-0.0207384	1	1	0.151777	0.85624
ENSG00000102100	SLC35A2	X	48903180	48911958	8779	-	protein_coding	1	0.0746074	0.952105	1	0.0108141	1	-1	-0.0637933	0.940562
ENSG00000102103	PQBP1	X	48890197	48903143	12947	+	protein_coding	1	0.229775	0.796935	1	0.0529449	1	-1	-0.17683	0.839843
ENSG00000102119	EMD	X	154379197	154381523	2327	+	protein_coding	1	0.186736	0.845576	-1	-0.0627839	1	-1	-0.24952	0.706422
ENSG00000102125	TAZ	X	154411524	154421726	10203	+	protein_coding	1	0.129555	0.894367	1	0.0257088	1	-1	-0.103846	0.898361
ENSG00000102144	PGK1	X	77910739	78129295	218557	+	protein_coding	1	0.117351	0.903211	1	0.0770161	1	-1	-0.0403345	0.962625
ENSG00000102158	MAGT1	X	77826364	77895593	69230	-	protein_coding	1	0.0463035	0.974087	1	0.0594344	1	1	0.0131308	0.990422
ENSG00000102172	SMS	X	21940709	21994837	54129	+	protein_coding	1	0.199779	0.76402	1	0.00319716	1	-1	-0.196582	0.749326
ENSG00000102178	UBL4A	X	154483717	154486615	2899	-	protein_coding	-1	-0.593769	0.009789	1	0.00264652	1	1	0.596415	0.00881757
ENSG00000102181	CD99L2	X	150766336	150898816	132481	-	protein_coding	1	0.145086	0.883265	-1	-0.017935	1	-1	-0.163021	0.827631
ENSG00000102189	EEA1	12	92770637	92929331	158695	-	protein_coding	-1	-0.146312	0.90414	-1	-0.000776733	1	1	0.145535	0.883367
ENSG00000102218	RP2	X	46837043	46882358	45316	+	protein_coding	-1	-0.137811	0.898255	1	0.0199029	1	1	0.157714	0.848377
ENSG00000102221	JADE3	X	46912276	47061242	148967	+	protein_coding	1	0.132545	0.898255	1	0.0349123	1	-1	-0.0976323	0.912817
ENSG00000102225	CDK16	X	47217860	47229997	12138	+	protein_coding	1	0.241707	0.734632	-1	-0.0299807	1	-1	-0.271688	0.627109
ENSG00000102226	USP11	X	47232690	47248328	15639	+	protein_coding	1	0.241412	0.764003	1	0.0156804	1	-1	-0.225731	0.768056
ENSG00000102241	HTATSF1	X	136497079	136512346	15268	+	protein_coding	-1	-0.0276728	0.985086	1	0.0026034	1	1	0.0302762	0.971527
[truncated: 14,975 more rows]

## Sheet: anti-IgM 6h
gene_id	gene_name	seqnames	start	end	width	strand	gene_biotype	parental vs TFEB KO A-31	log2fc_parental vs TFEB KO A-31	FDR_ parental vs TFEB KO A-31	parental vs TFEB KO B-24	log2fc_parental vs TFEB KO B-24	FDR_ parental vs TFEB KO B-24	A-31 vs B-24	log2fc_ A-31 vs B-24	FDR_ A-31 vs B-24
ENSG00000000419	DPM1	20	50934867	50958555	23689	-	protein_coding	1	0.0112877	0.9999	1	0.275049	0.894571	1	0.263761	0.566483
ENSG00000000457	SCYL3	1	169849631	169894267	44637	-	protein_coding	-1	-0.0529265	0.9999	1	0.21282	0.915365	1	0.265746	0.47931
ENSG00000000460	C1orf112	1	169662007	169854080	192074	+	protein_coding	1	0.0862899	0.9999	1	0.103573	0.964789	1	0.0172831	0.97566
ENSG00000000938	FGR	1	27612064	27635185	23122	-	protein_coding	-1	-0.68539	0.00771261	-1	-0.377977	0.586883	1	0.307413	0.382074
ENSG00000001036	FUCA2	6	143494811	143511690	16880	-	protein_coding	1	1.7909	4.97316e-15	-1	-0.707754	0.0749605	-1	-2.49865	5.41475e-27
ENSG00000001084	GCLC	6	53497341	53616970	119630	-	protein_coding	-1	-0.0291595	0.9999	-1	-0.0765837	0.97839	-1	-0.0474243	0.927692
ENSG00000001167	NFYA	6	41072945	41099976	27032	+	protein_coding	-1	-0.118785	0.9999	1	0.0605951	0.984368	1	0.17938	0.616688
ENSG00000001460	STPG1	1	24356999	24416934	59936	-	protein_coding	1	0.131835	0.9999	1	0.0456883	0.988656	-1	-0.0861464	0.884002
ENSG00000001461	NIPAL3	1	24415802	24472976	57175	+	protein_coding	1	0.100967	0.9999	1	0.121498	0.962301	1	0.0205313	0.972201
ENSG00000001497	LAS1L	X	65512582	65534775	22194	-	protein_coding	1	0.0816277	0.9999	-1	-0.137662	0.955868	-1	-0.21929	0.555234
ENSG00000001561	ENPP4	6	46129989	46146688	16700	+	protein_coding	-1	-0.119013	0.9999	1	0.242616	0.915975	1	0.361628	0.363581
ENSG00000001629	ANKIB1	7	92245974	92401383	155410	+	protein_coding	-1	-0.182803	0.962885	1	0.131842	0.958517	1	0.314645	0.314168
ENSG00000001630	CYP51A1	7	92112153	92134803	22651	-	protein_coding	1	0.0447316	0.9999	1	0.0321414	0.991039	-1	-0.0125903	0.984892
ENSG00000001631	KRIT1	7	92198969	92246166	47198	-	protein_coding	-1	-0.0335818	0.9999	1	0.173728	0.949355	1	0.20731	0.657051
ENSG00000002016	RAD52	12	912077	990053	77977	-	protein_coding	1	0.292491	0.739326	-1	-0.0804858	0.981096	-1	-0.372977	0.271257
ENSG00000002330	BAD	11	64269830	64284704	14875	-	protein_coding	1	0.048228	0.9999	-1	-0.320208	0.813905	-1	-0.368436	0.321273
ENSG00000002549	LAP3	4	17577192	17607972	30781	+	protein_coding	-1	-0.0198639	0.9999	1	0.00118043	1	1	0.0210443	0.967464
ENSG00000002586	CD99	X	2691187	2741309	50123	+	protein_coding	-1	-0.232776	0.9999	-1	-0.494142	0.774136	-1	-0.261366	0.711187
ENSG00000002745	WNT16	7	121325367	121341104	15738	+	protein_coding	-1	-0.00618148	0.9999	1	0.0680471	0.988656	1	0.0742285	0.930462
ENSG00000002746	HECW1	7	43112629	43566001	453373	+	protein_coding	-1	-0.624348	0.370918	-1	-0.84854	0.165764	-1	-0.224191	0.764259
ENSG00000002822	MAD1L1	7	1815793	2233243	417451	-	protein_coding	-1	-0.00891575	0.9999	1	0.103756	0.985897	1	0.112672	0.89391
ENSG00000002834	LASP1	17	38869859	38921770	51912	+	protein_coding	-1	-0.195211	0.936972	-1	-0.115863	0.961139	1	0.0793474	0.868711
ENSG00000002919	SNX11	17	48103357	48123074	19718	+	protein_coding	-1	-0.0776889	0.9999	1	0.144813	0.953742	1	0.222501	0.555149
ENSG00000003056	M6PR	12	8940361	8949761	9401	-	protein_coding	-1	-0.268521	0.668492	-1	-0.24253	0.840267	1	0.0259912	0.959275
ENSG00000003249	DBNDD1	16	90004865	90020128	15264	-	protein_coding	-1	-0.0780344	0.9999	1	0.236991	0.954824	1	0.315026	0.62624
ENSG00000003393	ALS2	2	201700267	201780956	80690	-	protein_coding	-1	-0.0471235	0.9999	1	0.0682865	0.984975	1	0.11541	0.81278
ENSG00000003400	CASP10	2	201182881	201229406	46526	+	protein_coding	1	0.171508	0.979485	1	0.294312	0.771434	1	0.122803	0.785715
ENSG00000003402	CFLAR	2	201116154	201176687	60534	+	protein_coding	-1	-0.226456	0.863899	-1	-0.0581585	0.986474	1	0.168297	0.670136
ENSG00000003509	NDUFAF7	2	37231631	37253403	21773	+	protein_coding	1	0.000685301	0.9999	1	0.086498	0.976486	1	0.0858127	0.864981
ENSG00000003756	RBM5	3	50088908	50119021	30114	+	protein_coding	-1	-0.159955	0.981827	1	0.0573689	0.986474	1	0.217324	0.529514
ENSG00000003987	MTMR7	8	17296794	17413528	116735	-	protein_coding	-1	-0.0637775	0.9999	1	0.134489	0.976486	1	0.198266	0.786021
ENSG00000004059	ARF5	7	127588386	127591700	3315	+	protein_coding	-1	-0.0339977	0.9999	-1	-0.200897	0.927213	-1	-0.1669	0.710441
ENSG00000004139	SARM1	17	28364356	28404049	39694	+	protein_coding	-1	-0.215549	0.973246	-1	-0.642112	0.135519	-1	-0.426563	0.269582
ENSG00000004142	POLDIP2	17	28346633	28357527	10895	-	protein_coding	1	0.0622571	0.9999	-1	-0.238459	0.877927	-1	-0.300716	0.348357
ENSG00000004399	PLXND1	3	129555175	129606818	51644	-	protein_coding	-1	-0.930251	0.0101482	-1	-0.296835	0.914062	1	0.633416	0.134572
ENSG00000004455	AK2	1	33007940	33080996	73057	-	protein_coding	1	0.141156	0.9999	-1	-0.0452922	0.987424	-1	-0.186448	0.606345
ENSG00000004468	CD38	4	15778275	15853232	74958	+	protein_coding	1	0.244131	0.809003	1	0.108163	0.963219	-1	-0.135968	0.747602
ENSG00000004478	FKBP4	12	2794970	2805423	10454	+	protein_coding	1	0.0868314	0.9999	-1	-0.232442	0.885812	-1	-0.319274	0.311152
ENSG00000004487	KDM1A	1	23019443	23083689	64247	+	protein_coding	1	0.193588	0.921924	-1	-0.214566	0.890949	-1	-0.408155	0.121652
ENSG00000004534	RBM6	3	49940007	50100045	160039	+	protein_coding	1	0.000978777	0.9999	1	0.106052	0.963864	1	0.105073	0.817218
ENSG00000004660	CAMKK1	17	3860315	3894891	34577	-	protein_coding	1	0.124761	0.9999	-1	-0.0563488	0.988546	-1	-0.18111	0.734726
ENSG00000004700	RECQL	12	21468910	21501669	32760	-	protein_coding	1	0.0873368	0.9999	1	0.350467	0.604208	1	0.26313	0.443407
ENSG00000004766	VPS50	7	93232340	93361123	128784	+	protein_coding	-1	-0.0331991	0.9999	1	0.0675135	0.985897	1	0.100713	0.846556
ENSG00000004776	HSPB6	19	35754566	35758079	3514	-	protein_coding	1	0.207159	0.9999	1	0.12663	0.978013	-1	-0.0805299	0.92456
ENSG00000004777	ARHGAP33	19	35774532	35788822	14291	+	protein_coding	1	0.00810252	0.9999	-1	-0.353735	0.700024	-1	-0.361838	0.290819
ENSG00000004779	NDUFAB1	16	23581014	23596316	15303	-	protein_coding	1	0.0692234	0.9999	1	0.0302905	0.989388	-1	-0.0389329	0.937221
ENSG00000004838	ZMYND10	3	50341110	50345732	4623	-	protein_coding	1	0.0384573	0.9999	-1	-0.0505675	0.989826	-1	-0.0890248	0.918119
ENSG00000004864	SLC25A13	7	96120220	96322147	201928	-	protein_coding	-1	-0.808616	0.000868163	-1	-0.328099	0.753376	1	0.480518	0.108382
ENSG00000004866	ST7	7	116953238	117230103	276866	+	protein_coding	1	0.0855103	0.9999	-1	-0.0613199	0.986474	-1	-0.14683	0.76146
ENSG00000004897	CDC27	17	47117703	47189422	71720	-	protein_coding	-1	-0.031933	0.9999	1	0.240084	0.922676	1	0.272017	0.553845
ENSG00000004961	HCCS	X	11111301	11123086	11786	+	protein_coding	1	0.000442301	0.9999	1	0.0419615	0.988656	1	0.0415192	0.935956
ENSG00000004975	DVL2	17	7225342	7234517	9176	-	protein_coding	-1	-0.0820588	0.9999	-1	-0.308134	0.753376	-1	-0.226075	0.544178
ENSG00000005007	UPF1	19	18831938	18868236	36299	+	protein_coding	-1	-0.0131268	0.9999	-1	-0.244022	0.890949	-1	-0.230895	0.559015
ENSG00000005020	SKAP2	7	26667068	26995239	328172	-	protein_coding	1	0.0197691	0.9999	1	0.273018	0.857466	1	0.253249	0.515474
ENSG00000005022	SLC25A5	X	119468422	119471396	2975	+	protein_coding	1	0.0665201	0.9999	-1	-0.0908864	0.974492	-1	-0.157407	0.709213
ENSG00000005059	MCUB	4	109560209	109688719	128511	+	protein_coding	1	0.133791	0.9999	1	0.10782	0.963219	-1	-0.0259701	0.960137
ENSG00000005075	POLR2J	7	102473118	102478907	5790	-	protein_coding	-1	-0.0147981	0.9999	-1	-0.277107	0.890949	-1	-0.262309	0.561052
ENSG00000005100	DHX33	17	5440917	5468982	28066	-	protein_coding	1	0.0979448	0.9999	-1	-0.293163	0.739999	-1	-0.391108	0.148076
ENSG00000005156	LIG3	17	34980494	35009743	29250	+	protein_coding	1	0.0694603	0.9999	-1	-0.208564	0.909676	-1	-0.278024	0.39625
ENSG00000005175	RPAP3	12	47661249	47706030	44782	-	protein_coding	1	0.0513711	0.9999	1	0.273511	0.897151	1	0.22214	0.648808
ENSG00000005187	ACSM3	16	20610243	20797581	187339	+	protein_coding	1	0.0106801	0.9999	1	0.414717	0.872488	1	0.404037	0.509691
ENSG00000005189	REXO5	16	20806429	20849668	43240	+	protein_coding	-1	-0.13686	0.9999	1	0.154314	0.95585	1	0.291174	0.4498
ENSG00000005194	CIAPIN1	16	57428187	57447420	19234	-	protein_coding	1	0.116112	0.9999	-1	-0.161563	0.933183	-1	-0.277675	0.387054
ENSG00000005206	SPPL2B	19	2328615	2355095	26481	+	protein_coding	1	0.093051	0.9999	-1	-0.20037	0.928819	-1	-0.293421	0.441281
ENSG00000005238	FAM214B	9	35104112	35116341	12230	-	protein_coding	1	0.202916	0.979485	-1	-0.0776062	0.984975	-1	-0.280522	0.520894
ENSG00000005243	COPZ2	17	48026167	48038030	11864	-	protein_coding	1	0.270222	0.983256	-1	-0.125069	0.978278	-1	-0.39529	0.495598
ENSG00000005249	PRKAR2B	7	107044705	107161811	117107	+	protein_coding	1	0.196132	0.970631	1	0.141646	0.958517	-1	-0.054486	0.923824
ENSG00000005302	MSL3	X	11758159	11775772	17614	+	protein_coding	1	0.0121425	0.9999	1	0.108743	0.963219	1	0.0966004	0.831032
ENSG00000005339	CREBBP	16	3725054	3880726	155673	-	protein_coding	-1	-0.201397	0.931717	-1	-0.129838	0.958517	1	0.071559	0.886213
ENSG00000005379	TSPOAP1	17	58301228	58328795	27568	-	protein_coding	-1	-0.253589	0.871954	1	0.531535	0.216017	1	0.785124	0.00224682
ENSG00000005436	GCFC2	2	75652000	75710989	58990	-	protein_coding	1	0.177765	0.9999	1	0.0887613	0.985897	-1	-0.0890033	0.901746
ENSG00000005448	WDR54	2	74421678	74425755	4078	+	protein_coding	-1	-0.0485361	0.9999	-1	-0.0973339	0.977886	-1	-0.0487978	0.939177
ENSG00000005469	CROT	7	87345681	87399795	54115	+	protein_coding	1	0.255205	0.877524	1	0.242656	0.909694	-1	-0.0125493	0.98439
ENSG00000005471	ABCB4	7	87401697	87480435	78739	-	protein_coding	1	0.895084	0.000154768	1	0.201587	0.927266	-1	-0.693498	0.00710827
ENSG00000005483	KMT2E	7	105014190	105115019	100830	+	protein_coding	-1	-0.398584	0.234484	-1	-0.00673305	0.997985	1	0.391851	0.15885
ENSG00000005486	RHBDD2	7	75842602	75888926	46325	+	protein_coding	-1	-0.0904642	0.9999	-1	-0.409546	0.579766	-1	-0.319082	0.404279
ENSG00000005700	IBTK	6	82169986	82247754	77769	-	protein_coding	1	0.045102	0.9999	1	0.263294	0.909676	1	0.218192	0.65924
ENSG00000005801	ZNF195	11	3339261	3379222	39962	-	protein_coding	1	0.119477	0.9999	1	0.233258	0.925091	1	0.113781	0.845364
ENSG00000005810	MYCBP2	13	77044657	77327094	282438	-	protein_coding	1	0.0790387	0.9999	1	0.150523	0.935242	1	0.0714839	0.874779
ENSG00000005812	FBXL3	13	76992598	77027195	34598	-	protein_coding	-1	-0.103771	0.9999	1	0.331526	0.836973	1	0.435297	0.255211
ENSG00000005844	ITGAL	16	30472658	30523185	50528	+	protein_coding	1	0.0887899	0.9999	-1	-0.0323548	0.989388	-1	-0.121145	0.797288
ENSG00000005884	ITGA3	17	50055968	50090481	34514	+	protein_coding	-1	-1.09179	4.02423e-05	1	0.0774551	0.985897	1	1.16924	7.44554e-06
ENSG00000005889	ZFX	X	24149173	24216255	67083	+	protein_coding	-1	-0.0951136	0.9999	1	0.100629	0.966047	1	0.195742	0.61162
ENSG00000005893	LAMP2	X	120427827	120469365	41539	-	protein_coding	-1	-0.162496	0.9999	1	0.251536	0.890949	1	0.414032	0.211114
ENSG00000005961	ITGA2B	17	44372180	44389505	17326	-	protein_coding	-1	-0.188097	0.9999	1	0.125322	0.977705	1	0.313418	0.59244
ENSG00000006007	GDE1	16	19501693	19522123	20431	-	protein_coding	1	0.0793107	0.9999	-1	-0.0666641	0.982754	-1	-0.145975	0.719226
ENSG00000006015	REX1BD	19	18588685	18592336	3652	+	protein_coding	1	0.172451	0.9999	-1	-0.353716	0.791709	-1	-0.526167	0.136701
ENSG00000006016	CRLF1	19	18572220	18607741	35522	-	protein_coding	1	0.481798	0.604074	-1	-0.0716967	0.988546	-1	-0.553494	0.258199
ENSG00000006025	AC003665.1	17	47807372	47821834	14463	-	protein_coding	1	0.207951	0.960329	-1	-0.218509	0.921049	-1	-0.42646	0.195901
ENSG00000006062	MAP3K14	17	45263119	45317029	53911	-	protein_coding	-1	-0.150321	0.9999	-1	-0.101746	0.972947	1	0.0485754	0.933458
ENSG00000006118	TMEM132A	11	60924463	60937159	12697	+	protein_coding	-1	-0.326256	0.891008	1	0.179294	0.961139	1	0.50555	0.279398
ENSG00000006125	AP2B1	17	35578046	35726413	148368	+	protein_coding	-1	-0.130526	0.9999	1	0.0396247	0.988656	1	0.170151	0.634843
ENSG00000006194	ZNF263	16	3263800	3301401	37602	+	protein_coding	-1	-0.0323572	0.9999	1	0.0461308	0.987424	1	0.078488	0.864981
ENSG00000006282	SPATA20	17	50543058	50555852	12795	+	protein_coding	-1	-1.03725	0.0102215	-1	-0.507152	0.751225	1	0.530098	0.302523
ENSG00000006327	TNFRSF12A	16	3018445	3022383	3939	+	protein_coding	-1	-0.692578	0.0128503	1	0.228052	0.911125	1	0.920629	0.000169244
ENSG00000006432	MAP3K9	14	70722526	70809534	87009	-	protein_coding	-1	-0.0482439	0.9999	1	0.0702712	0.983151	1	0.118515	0.799702
ENSG00000006451	RALA	7	39623565	39708120	84556	+	protein_coding	-1	-0.175298	0.998205	1	0.137679	0.958517	1	0.312976	0.402079
ENSG00000006453	BAIAP2L1	7	98291650	98401090	109441	-	protein_coding	-1	-1.11021	0.00486303	-1	-0.6621	0.44236	1	0.448113	0.418103
ENSG00000006459	KDM7A	7	140084746	140176983	92238	-	protein_coding	1	0.15037	0.9999	1	0.603197	0.104962	1	0.452827	0.16554
ENSG00000006468	ETV1	7	13891229	13991425	100197	-	protein_coding	-1	-1.16232	0.00365318	-1	-0.372792	0.898119	1	0.789524	0.0876915
ENSG00000006530	AGK	7	141551278	141655244	103967	+	protein_coding	1	0.167045	0.9999	-1	-0.273805	0.875895	-1	-0.44085	0.185075
ENSG00000006534	ALDH3B1	11	68008578	68029282	20705	+	protein_coding	1	0.130158	0.9999	-1	-0.265151	0.942732	-1	-0.395309	0.512426
ENSG00000006555	TTC22	1	54779712	54801323	21612	-	protein_coding	-1	-0.121372	0.9999	-1	-0.082663	0.987424	1	0.0387086	0.966111
ENSG00000006576	PHTF2	7	77798792	77957503	158712	+	protein_coding	-1	-0.417019	0.476794	1	0.0554373	0.988183	1	0.472456	0.192498
ENSG00000006607	FARP2	2	241356285	241494841	138557	+	protein_coding	-1	-0.0357734	0.9999	-1	-0.114417	0.958517	-1	-0.0786431	0.864223
ENSG00000006625	GGCT	7	30496621	30504841	8221	-	protein_coding	1	0.245339	0.848864	1	0.0620874	0.986474	-1	-0.183252	0.657331
ENSG00000006634	DBF4	7	87876216	87909553	33338	+	protein_coding	-1	-0.11307	0.9999	1	0.388625	0.738869	1	0.501695	0.167262
ENSG00000006652	IFRD1	7	112422968	112481017	58050	+	protein_coding	1	0.238978	0.898705	1	0.760985	0.0102512	1	0.522007	0.0853394
ENSG00000006695	COX10	17	14069490	14231736	162247	+	protein_coding	-1	-0.105162	0.9999	-1	-0.130796	0.958517	-1	-0.025634	0.961176
ENSG00000006712	PAF1	19	39385629	39391154	5526	-	protein_coding	-1	-0.0826882	0.9999	-1	-0.0841293	0.97839	-1	-0.00144109	0.998202
ENSG00000006715	VPS41	7	38722974	38932394	209421	-	protein_coding	-1	-0.00910988	0.9999	-1	-0.200751	0.911373	-1	-0.191641	0.610231
ENSG00000006740	ARHGAP44	17	12789498	12991643	202146	+	protein_coding	1	0.083916	0.9999	-1	-0.505656	0.753376	-1	-0.589572	0.244013
ENSG00000006744	ELAC2	17	12991612	13018065	26454	-	protein_coding	1	0.199447	0.964933	-1	-0.289434	0.836973	-1	-0.488881	0.103672
ENSG00000006757	PNPLA4	X	7898247	7927739	29493	-	protein_coding	1	0.368231	0.638272	-1	-0.166165	0.958517	-1	-0.534396	0.133636
ENSG00000006831	ADIPOR2	12	1688574	1788674	100101	+	protein_coding	-1	-0.139482	0.9999	1	0.118284	0.958517	1	0.257766	0.40002
ENSG00000006837	CDKL3	5	134286350	134371047	84698	-	protein_coding	1	0.280183	0.985604	1	0.221939	0.958517	-1	-0.0582435	0.948612
ENSG00000007047	MARK4	19	45079288	45305284	225997	+	protein_coding	1	0.0588522	0.9999	-1	-0.166706	0.94924	-1	-0.225558	0.599255
ENSG00000007080	CCDC124	19	17933015	17943991	10977	+	protein_coding	1	0.206547	0.991189	-1	-0.318578	0.865185	-1	-0.525125	0.150784
ENSG00000007129	CEACAM21	19	41549518	41586844	37327	+	protein_coding	1	0.41804	0.320182	1	0.0276259	0.991577	-1	-0.390414	0.241334
ENSG00000007168	PAFAH1B1	17	2593210	2685615	92406	+	protein_coding	-1	-0.0372173	0.9999	1	0.0626264	0.984662	1	0.0998437	0.824901
ENSG00000007202	KIAA0100	17	28614446	28645454	31009	-	protein_coding	1	0.156101	0.996259	-1	-0.14168	0.952433	-1	-0.29778	0.345428
ENSG00000007255	TRAPPC6A	19	45162928	45178237	15310	-	protein_coding	1	0.0522775	0.9999	-1	-0.230618	0.927213	-1	-0.282896	0.529398
ENSG00000007312	CD79B	17	63928740	63932354	3615	-	protein_coding	1	0.383905	0.467795	-1	-0.273383	0.872488	-1	-0.657288	0.0167734
ENSG00000007314	SCN4A	17	63938554	63972918	34365	-	protein_coding	-1	-0.121408	0.9999	1	0.625173	0.211888	1	0.746581	0.0219223
ENSG00000007341	ST7L	1	112523514	112620825	97312	-	protein_coding	1	0.125479	0.9999	1	0.191362	0.94436	1	0.0658836	0.919536
ENSG00000007350	TKTL1	X	154295795	154330350	34556	+	protein_coding	-1	-0.0582169	0.9999	1	0.0825821	0.987424	1	0.140799	0.857644
ENSG00000007376	RPUSD1	16	784974	788397	3424	-	protein_coding	1	0.278321	0.870754	-1	-0.692496	0.0741931	-1	-0.970817	0.000348176
ENSG00000007384	RHBDF1	16	58059	76355	18297	-	protein_coding	-1	-0.564833	0.46267	-1	-0.292016	0.929191	1	0.272817	0.678836
ENSG00000007392	LUC7L	16	188969	229463	40495	-	protein_coding	-1	-0.11661	0.9999	-1	-0.0773294	0.978247	1	0.0392801	0.941811
ENSG00000007402	CACNA2D2	3	50362799	50504244	141446	-	protein_coding	1	0.175655	0.9999	-1	-0.0868135	0.986474	-1	-0.262469	0.688282
ENSG00000007516	BAIAP3	16	1333601	1349441	15841	+	protein_coding	1	0.00039393	0.9999	-1	-0.138827	0.97754	-1	-0.139221	0.865283
ENSG00000007520	TSR3	16	1349240	1351878	2639	-	protein_coding	1	0.0706197	0.9999	-1	-0.383345	0.630454	-1	-0.453964	0.157489
ENSG00000007541	PIGQ	16	566995	584136	17142	+	protein_coding	1	0.0566908	0.9999	-1	-0.377837	0.743172	-1	-0.434528	0.242709
ENSG00000007545	CRAMP1	16	1612325	1677908	65584	+	protein_coding	-1	-0.0863071	0.9999	-1	-0.0465167	0.988656	1	0.0397904	0.946826
ENSG00000007923	DNAJC11	1	6634168	6701924	67757	-	protein_coding	1	0.154396	0.998442	-1	-0.114261	0.961846	-1	-0.268656	0.431711
ENSG00000007944	MYLIP	6	16129086	16148248	19163	+	protein_coding	-1	-0.374446	0.384065	1	0.214704	0.909694	1	0.589149	0.0205811
ENSG00000007952	NOX1	X	100843324	100874359	31036	-	protein_coding	1	0.303945	0.959949	1	0.334171	0.910155	1	0.0302265	0.973307
ENSG00000007968	E2F2	1	23506438	23531233	24796	-	protein_coding	1	0.404073	0.215609	1	0.0329293	0.989167	-1	-0.371144	0.189112
ENSG00000008018	PSMB1	6	170535120	170553307	18188	-	protein_coding	1	0.00150139	0.9999	-1	-0.0195104	0.992941	-1	-0.0210118	0.967853
ENSG00000008083	JARID2	6	15246069	15522042	275974	+	protein_coding	1	0.355066	0.406901	1	0.150537	0.944431	-1	-0.204529	0.588391
ENSG00000008086	CDKL5	X	18425583	18653629	228047	+	protein_coding	1	0.271971	0.85428	1	1.53132	3.79592e-11	1	1.25934	3.99386e-08
ENSG00000008128	CDK11A	1	1702379	1724357	21979	-	protein_coding	-1	-0.0814984	0.9999	-1	-0.0965685	0.97839	-1	-0.0150701	0.982502
ENSG00000008130	NADK	1	1751232	1780457	29226	-	protein_coding	1	0.195403	0.970631	-1	-0.41664	0.509019	-1	-0.612043	0.0252874
ENSG00000008256	CYTH3	7	6161776	6272644	110869	-	protein_coding	-1	-0.421325	0.621866	-1	-0.422711	0.751225	-1	-0.00138619	0.998612
ENSG00000008277	ADAM22	7	87934143	88202889	268747	+	protein_coding	1	0.299632	0.705505	1	0.120883	0.963219	-1	-0.178749	0.682958
ENSG00000008282	SYPL1	7	106090503	106112576	22074	-	protein_coding	1	0.0915152	0.9999	1	0.197211	0.925696	1	0.105695	0.827699
ENSG00000008294	SPAG9	17	50962174	51120868	158695	-	protein_coding	-1	-0.122451	0.9999	1	0.0916777	0.968874	1	0.214129	0.537367
ENSG00000008300	CELSR3	3	48636463	48662886	26424	-	protein_coding	1	0.460039	0.292805	-1	-0.0119229	0.997148	-1	-0.471962	0.166108
ENSG00000008324	SS18L2	3	42581840	42595114	13275	+	protein_coding	1	0.0445097	0.9999	1	0.0567369	0.986474	1	0.0122272	0.982234
ENSG00000008382	MPND	19	4343527	4360086	16560	+	protein_coding	1	0.098408	0.9999	-1	-0.225646	0.929191	-1	-0.324054	0.463329
ENSG00000008394	MGST1	12	16347142	16609259	262118	+	protein_coding	1	0.252673	0.850616	1	0.174388	0.938323	-1	-0.0782847	0.884056
ENSG00000008438	PGLYRP1	19	46019153	46023053	3901	-	protein_coding	1	0.412564	0.83011	1	0.137395	0.977886	-1	-0.275169	0.692561
ENSG00000008441	NFIX	19	12995608	13098796	103189	+	protein_coding	1	0.234875	0.998205	1	0.31401	0.909694	1	0.0791346	0.918
ENSG00000008513	ST3GAL1	8	133454848	133571940	117093	-	protein_coding	1	0.226277	0.959949	1	0.133	0.963864	-1	-0.093277	0.876875
ENSG00000008516	MMP25	16	3046561	3060726	14166	+	protein_coding	1	0.725648	0.191217	1	0.450656	0.831283	-1	-0.274992	0.686316
ENSG00000008710	PKD1	16	2088710	2135898	47189	-	protein_coding	1	0.118226	0.9999	-1	-0.370558	0.766195	-1	-0.488784	0.187026
ENSG00000008735	MAPK8IP2	22	50600793	50613981	13189	+	protein_coding	-1	-0.106319	0.9999	-1	-0.0353393	0.991847	1	0.0709801	0.925395
ENSG00000008838	MED24	17	40019097	40061215	42119	-	protein_coding	-1	-0.0111184	0.9999	-1	-0.23279	0.909694	-1	-0.221671	0.601141
ENSG00000008853	RHOBTB2	8	22987417	23020199	32783	+	protein_coding	1	0.557869	0.111701	-1	-0.317732	0.827447	-1	-0.875601	0.000900803
ENSG00000008869	HEATR5B	2	36968383	37084372	115990	-	protein_coding	1	0.0643931	0.9999	-1	-0.144211	0.943757	-1	-0.208604	0.553141
ENSG00000008952	SEC62	3	169966635	169998373	31739	+	protein_coding	-1	-0.181261	0.994527	-1	-0.0677863	0.986474	1	0.113475	0.828534
ENSG00000008988	RPS20	8	56067295	56074581	7287	-	protein_coding	1	0.149443	0.989865	1	0.0385331	0.988656	-1	-0.11091	0.786777
ENSG00000009307	CSDE1	1	114716913	114758676	41764	-	protein_coding	-1	-0.0188118	0.9999	1	0.13439	0.95585	1	0.153202	0.698137
ENSG00000009335	UBE3C	7	157138916	157269370	130455	+	protein_coding	-1	-0.10693	0.9999	-1	-0.116388	0.958517	-1	-0.00945802	0.985511
ENSG00000009413	REV3L	6	111299028	111483715	184688	-	protein_coding	1	0.0385152	0.9999	1	0.280691	0.872488	1	0.242176	0.573892
ENSG00000009694	TENM1	X	124375903	124963817	587915	-	protein_coding	-1	-0.484006	0.260976	1	2.03675	2.3513e-19	1	2.52075	3.10289e-30
ENSG00000009724	MASP2	1	11026523	11047233	20711	-	protein_coding	1	0.0368887	0.9999	1	0.265379	0.929116	1	0.22849	0.712142
ENSG00000009780	FAM76A	1	27725979	27763122	37144	+	protein_coding	1	0.368029	0.638272	1	0.0932364	0.979781	-1	-0.274793	0.551354
ENSG00000009790	TRAF3IP3	1	209756032	209782320	26289	+	protein_coding	-1	-0.603519	0.0282402	1	0.233745	0.897049	1	0.837264	0.000323638
ENSG00000009830	POMT2	14	77274956	77320884	45929	-	protein_coding	1	0.192164	0.966084	-1	-0.170504	0.93926	-1	-0.362669	0.269582
ENSG00000009844	VTA1	6	142147162	142224685	77524	+	protein_coding	-1	-0.0200656	0.9999	1	0.138321	0.958517	1	0.158387	0.738494
ENSG00000009954	BAZ1B	7	73440406	73522293	81888	-	protein_coding	1	0.0822969	0.9999	1	0.0397286	0.988656	-1	-0.0425682	0.92931
ENSG00000010017	RANBP9	6	13621498	13711835	90338	-	protein_coding	-1	-0.155579	0.988702	1	0.08141	0.975846	1	0.236989	0.475884
ENSG00000010072	SPRTN	1	231337104	231355023	17920	+	protein_coding	-1	-0.0100379	0.9999	1	0.0665133	0.986474	1	0.0765512	0.895064
ENSG00000010165	EEF1AKNMT	1	171781660	171814023	32364	+	protein_coding	1	0.31037	0.753912	-1	-0.104419	0.974492	-1	-0.414789	0.249089
ENSG00000010219	DYRK4	12	4562204	4615302	53099	+	protein_coding	-1	-0.314977	0.711592	-1	-0.11236	0.967704	1	0.202618	0.657051
ENSG00000010244	ZNF207	17	32350117	32381886	31770	+	protein_coding	-1	-0.0394259	0.9999	-1	-0.000139069	1	1	0.0392869	0.933914
ENSG00000010256	UQCRC1	3	48599002	48610976	11975	-	protein_coding	1	0.0860371	0.9999	-1	-0.236004	0.91307	-1	-0.322041	0.409044
ENSG00000010270	STARD3NL	7	38178222	38230671	52450	+	protein_coding	-1	-0.0360518	0.9999	1	0.199332	0.927266	1	0.235384	0.559416
ENSG00000010292	NCAPD2	12	6493356	6531955	38600	+	protein_coding	1	0.07731	0.9999	1	0.206022	0.904322	1	0.128713	0.759354
ENSG00000010295	IFFO1	12	6538375	6556083	17709	-	protein_coding	1	0.401083	0.488754	-1	-0.203481	0.93174	-1	-0.604564	0.0512938
ENSG00000010310	GIPR	19	45668221	45683722	15502	+	protein_coding	1	0.324763	0.750745	1	0.0962224	0.977886	-1	-0.228541	0.63173
ENSG00000010318	PHF7	3	52410660	52423641	12982	+	protein_coding	1	0.172813	0.9999	-1	-0.185398	0.958517	-1	-0.358212	0.455961
ENSG00000010322	NISCH	3	52455118	52493068	37951	+	protein_coding	1	0.0784742	0.9999	-1	-0.128324	0.96169	-1	-0.206798	0.634843
ENSG00000010361	FUZ	19	49806869	49817376	10508	-	protein_coding	1	0.735495	0.0427453	-1	-0.121708	0.974492	-1	-0.857204	0.00870076
ENSG00000010404	IDS	X	149476988	149521096	44109	-	protein_coding	-1	-0.0330123	0.9999	1	0.0388242	0.988656	1	0.0718365	0.887136
ENSG00000010539	ZNF200	16	3222325	3236221	13897	-	protein_coding	-1	-0.0816544	0.9999	-1	-0.000553779	1	1	0.0811006	0.876407
ENSG00000010626	LRRC23	12	6873569	6914241	40673	+	protein_coding	1	0.27698	0.885321	1	0.00936335	0.997985	-1	-0.267617	0.577479
ENSG00000010671	BTK	X	101349447	101390796	41350	-	protein_coding	1	0.359715	0.339547	1	0.116713	0.958517	-1	-0.243002	0.464026
ENSG00000010803	SCMH1	1	41027200	41242154	214955	-	protein_coding	1	0.11228	0.9999	-1	-0.186184	0.925091	-1	-0.298464	0.342531
ENSG00000010810	FYN	6	111660332	111873452	213121	-	protein_coding	1	0.374057	0.274337	1	0.723476	0.00158822	1	0.349419	0.212371
ENSG00000010818	HIVEP2	6	142751469	142956698	205230	-	protein_coding	1	0.124628	0.9999	1	0.316589	0.702818	1	0.191961	0.609284
ENSG00000011007	ELOA	1	23743155	23762059	18905	+	protein_coding	-1	-0.038695	0.9999	1	0.0786002	0.976689	1	0.117295	0.783742
ENSG00000011009	LYPLA2	1	23791145	23795539	4395	+	protein_coding	-1	-0.0780062	0.9999	-1	-0.0863016	0.976486	-1	-0.00829536	0.988688
ENSG00000011021	CLCN6	1	11806096	11848079	41984	+	protein_coding	-1	-0.246237	0.768956	-1	-0.053534	0.986474	1	0.192703	0.594189
ENSG00000011114	BTBD7	14	93237550	93333092	95543	-	protein_coding	-1	-0.0490526	0.9999	-1	-0.0320695	0.989674	1	0.0169832	0.977897
ENSG00000011132	AC005954.1	19	3750772	3761692	10921	-	protein_coding	-1	-0.184534	0.9999	-1	-0.199017	0.936289	-1	-0.0144838	0.982456
ENSG00000011143	MKS1	17	58205437	58219605	14169	-	protein_coding	1	0.28295	0.787882	-1	-0.0573095	0.987424	-1	-0.34026	0.343399
ENSG00000011198	ABHD5	3	43690108	43734371	44264	+	protein_coding	-1	-0.175535	0.9999	1	0.165527	0.958517	1	0.341062	0.413572
ENSG00000011243	AKAP8L	19	15380050	15419141	39092	-	protein_coding	1	0.000788133	0.9999	-1	-0.0396547	0.988656	-1	-0.0404428	0.946234
ENSG00000011258	MBTD1	17	51177425	51260163	82739	-	protein_coding	1	0.186686	0.987668	1	0.234419	0.910261	1	0.0477332	0.935956
ENSG00000011260	UTP18	17	51260546	51297936	37391	+	protein_coding	-1	-0.0942165	0.9999	1	0.00704351	0.997985	1	0.10126	0.831032
ENSG00000011275	RNF216	7	5620047	5781739	161693	-	protein_coding	-1	-0.0395586	0.9999	-1	-0.0354513	0.988656	1	0.00410737	0.99306
ENSG00000011295	TTC19	17	15999784	16045015	45232	+	protein_coding	1	0.120118	0.9999	1	0.0336448	0.989388	-1	-0.086473	0.858049
ENSG00000011304	PTBP1	19	797075	812327	15253	+	protein_coding	-1	-0.15129	0.998205	-1	-0.135702	0.95585	1	0.0155883	0.977897
ENSG00000011332	DPF1	19	38211006	38229714	18709	-	protein_coding	-1	-0.512688	0.129983	-1	-0.731862	0.0146759	-1	-0.219174	0.608731
ENSG00000011376	LARS2	3	45388561	45554726	166166	+	protein_coding	1	0.154985	0.9999	-1	-0.114663	0.963219	-1	-0.269649	0.448354
ENSG00000011405	PIK3C2A	11	17077730	17207983	130254	-	protein_coding	-1	-0.15401	0.9999	1	0.21138	0.928819	1	0.36539	0.330295
ENSG00000011422	PLAUR	19	43646095	43670547	24453	-	protein_coding	1	0.190793	0.9999	-1	-0.00545704	1	-1	-0.19625	0.795032
ENSG00000011426	ANLN	7	36389821	36453791	63971	+	protein_coding	-1	-0.0351312	0.9999	1	0.120396	0.963219	1	0.155527	0.73237
ENSG00000011451	WIZ	19	15419980	15449951	29972	-	protein_coding	-1	-0.0928965	0.9999	-1	-0.233936	0.903794	-1	-0.14104	0.769316
ENSG00000011454	RABGAP1	9	122940833	123104866	164034	+	protein_coding	-1	-0.159248	0.990475	-1	-0.0233617	0.991847	1	0.135887	0.747572
ENSG00000011478	QPCTL	19	45692666	45703989	11324	+	protein_coding	-1	-0.0981238	0.9999	-1	-0.117709	0.958517	-1	-0.0195851	0.970795
ENSG00000011485	PPP5C	19	46346994	46392981	45988	+	protein_coding	1	0.107186	0.9999	-1	-0.326001	0.764191	-1	-0.433187	0.180335
ENSG00000011523	CEP68	2	65056366	65087004	30639	+	protein_coding	-1	-1.10499	1.1878e-07	-1	-0.577139	0.070036	1	0.52785	0.0467865
ENSG00000011566	MAP4K3	2	39249266	39437301	188036	-	protein_coding	-1	-0.568897	0.17569	-1	-0.0812724	0.985897	1	0.487624	0.205999
ENSG00000011590	ZBTB32	19	35704558	35717038	12481	+	protein_coding	-1	-0.905937	0.0133967	-1	-0.387364	0.839119	1	0.518573	0.262342
ENSG00000011638	TMEM159	16	21158377	21180616	22240	+	protein_coding	-1	-0.00535422	0.9999	-1	-0.104036	0.968874	-1	-0.0986817	0.846564
ENSG00000012048	BRCA1	17	43044295	43170245	125951	-	protein_coding	1	0.0021495	0.9999	1	0.186924	0.927213	1	0.184774	0.642319
ENSG00000012061	ERCC1	19	45407333	45478828	71496	-	protein_coding	-1	-0.0828124	0.9999	-1	-0.161567	0.937253	-1	-0.0787548	0.870667
ENSG00000012124	CD22	19	35319261	35347361	28101	+	protein_coding	-1	-0.314342	0.533939	-1	-0.453591	0.236009	-1	-0.139249	0.736457
ENSG00000012171	SEMA3B	3	50267558	50277546	9989	+	protein_coding	1	0.113014	0.9999	1	0.401513	0.764191	1	0.288499	0.568208
ENSG00000012174	MBTPS2	X	21839617	21885423	45807	+	protein_coding	1	0.476894	0.262347	1	0.127744	0.963864	-1	-0.349151	0.36678
ENSG00000012211	PRICKLE3	X	49174802	49186528	11727	-	protein_coding	-1	-0.0271046	0.9999	-1	-0.396514	0.652929	-1	-0.36941	0.321721
ENSG00000012232	EXTL3	8	28600469	28755599	155131	+	protein_coding	1	0.113811	0.9999	-1	-0.196794	0.925372	-1	-0.310605	0.354591
ENSG00000012660	ELOVL5	6	53267398	53349179	81782	-	protein_coding	-1	-0.0609214	0.9999	1	0.0839792	0.977855	1	0.144901	0.745843
ENSG00000012779	ALOX5	10	45374176	45446119	71944	+	protein_coding	1	0.610567	0.0494732	-1	-0.195481	0.93174	-1	-0.806048	0.0020623
ENSG00000012822	CALCOCO1	12	53708517	53727745	19229	-	protein_coding	1	0.163518	0.9999	1	0.0134582	0.996801	-1	-0.15006	0.795189
ENSG00000012963	UBR7	14	93207241	93229215	21975	+	protein_coding	1	0.279727	0.637631	-1	-0.0526439	0.986474	-1	-0.332371	0.249932
ENSG00000012983	MAP4K5	14	50418501	50561126	142626	-	protein_coding	1	0.0495761	0.9999	1	0.16796	0.95585	1	0.118384	0.835909
ENSG00000013016	EHD3	2	31234152	31269451	35300	+	protein_coding	1	0.256041	0.907957	1	0.359465	0.766783	1	0.103424	0.86064
ENSG00000013275	PSMC4	19	39971005	39981441	10437	+	protein_coding	-1	-0.0611107	0.9999	-1	-0.183602	0.92973	-1	-0.122491	0.79405
ENSG00000013288	MAN2B2	4	6575175	6623362	48188	+	protein_coding	1	0.125135	0.9999	-1	-0.213145	0.927711	-1	-0.338281	0.381956
ENSG00000013306	SLC25A39	17	44319625	44324870	5246	-	protein_coding	1	0.0692896	0.9999	-1	-0.3167	0.800436	-1	-0.38599	0.269582
ENSG00000013364	MVP	16	29820394	29848039	27646	+	protein_coding	-1	-0.356214	0.770936	-1	-0.59183	0.347411	-1	-0.235616	0.674826
ENSG00000013374	NUB1	7	151341699	151378449	36751	+	protein_coding	-1	-0.171699	0.982821	-1	-0.157656	0.943757	1	0.014043	0.98044
ENSG00000013375	PGM3	6	83161150	83193936	32787	-	protein_coding	1	0.0102087	0.9999	1	0.10894	0.963864	1	0.0987312	0.84157
ENSG00000013392	RWDD2A	6	83193357	83198935	5579	+	protein_coding	1	0.196433	0.973246	1	0.163272	0.952441	-1	-0.0331611	0.957079
ENSG00000013441	CLK1	2	200853009	200864744	11736	-	protein_coding	-1	-0.0325683	0.9999	1	0.195909	0.943757	1	0.228477	0.649146
ENSG00000013503	POLR3B	12	106357748	106510198	152451	+	protein_coding	1	0.315044	0.557808	-1	-0.0773755	0.977886	-1	-0.392419	0.17804
ENSG00000013523	ANGEL1	14	76786178	76826246	40069	-	protein_coding	1	0.314915	0.647826	-1	-0.27775	0.848363	-1	-0.592665	0.0281135
ENSG00000013561	RNF14	5	141958328	141990292	31965	+	protein_coding	-1	-0.174971	0.997311	-1	-0.100923	0.972696	1	0.0740489	0.894978
ENSG00000013563	DNASE1L1	X	154401236	154412112	10877	-	protein_coding	-1	-0.283721	0.8054	-1	-0.316217	0.806896	-1	-0.0324957	0.958674
ENSG00000013573	DDX11	12	31073860	31104799	30940	+	protein_coding	1	0.139303	0.9999	-1	-0.159344	0.949508	-1	-0.298647	0.40906
ENSG00000013725	CD6	11	60971680	61020377	48698	+	protein_coding	-1	-0.217065	0.9999	-1	-0.081138	0.987424	1	0.135927	0.857547
ENSG00000013810	TACC3	4	1712891	1745176	32286	+	protein_coding	1	0.0482211	0.9999	1	0.0439602	0.988656	-1	-0.0042609	0.993133
ENSG00000014123	UFL1	6	96521595	96555276	33682	+	protein_coding	1	0.00372277	0.9999	1	0.171096	0.958517	1	0.167374	0.764259
ENSG00000014138	POLA2	11	65261920	65305589	43670	+	protein_coding	1	0.114297	0.9999	-1	-0.258458	0.891155	-1	-0.372755	0.301977
ENSG00000014164	ZC3H3	8	143437659	143541447	103789	-	protein_coding	1	0.0328821	0.9999	-1	-0.21509	0.92678	-1	-0.247972	0.558831
ENSG00000014216	CAPN1	11	65180566	65212006	31441	+	protein_coding	1	0.00753366	0.9999	-1	-0.291075	0.846904	-1	-0.298609	0.439916
ENSG00000014257	ACPP	3	132317369	132368298	50930	+	protein_coding	1	3.59341	1.38306e-48	-1	-0.30255	0.910115	-1	-3.89596	1.06539e-52
ENSG00000014641	MDH1	2	63588609	63607197	18589	+	protein_coding	1	0.185304	0.938917	1	0.0271406	0.99019	-1	-0.158163	0.675017
ENSG00000014824	SLC30A9	4	41990502	42090461	99960	+	protein_coding	1	0.0272855	0.9999	1	0.183579	0.938323	1	0.156293	0.748819
ENSG00000014914	MTMR11	1	149928651	149936879	8229	-	protein_coding	-1	-0.132043	0.9999	-1	-0.0178641	0.996312	1	0.114179	0.89083
ENSG00000014919	COX15	10	99711844	99732100	20257	-	protein_coding	1	0.202243	0.936972	1	0.0116906	0.995653	-1	-0.190552	0.630068
ENSG00000015133	CCDC88C	14	91271323	91417844	146522	-	protein_coding	-1	-0.0861364	0.9999	-1	-0.131175	0.958517	-1	-0.0450386	0.931975
ENSG00000015153	YAF2	12	42157104	42238349	81246	-	protein_coding	-1	-0.118079	0.9999	1	0.0263947	0.992445	1	0.144473	0.788832
ENSG00000015285	WAS	X	48676596	48691427	14832	+	protein_coding	1	0.0854384	0.9999	-1	-0.319701	0.751225	-1	-0.405139	0.187857
ENSG00000015475	BID	22	17734138	17774770	40633	-	protein_coding	-1	-0.718994	0.011869	-1	-0.302754	0.840267	1	0.416241	0.238993
ENSG00000015479	MATR3	5	139293648	139331677	38030	+	protein_coding	1	0.0926605	0.9999	1	0.378171	0.844708	1	0.285511	0.610455
ENSG00000015532	XYLT2	17	50346092	50363138	17047	+	protein_coding	1	0.314119	0.800344	-1	-0.373562	0.764191	-1	-0.687681	0.0291723
ENSG00000015676	NUDCD3	7	44379119	44490658	111540	-	protein_coding	1	0.292798	0.719833	-1	-0.197505	0.927213	-1	-0.490303	0.0929975
ENSG00000016864	GLT8D1	3	52694488	52706032	11545	-	protein_coding	1	0.293033	0.746578	-1	-0.0378982	0.989213	-1	-0.330931	0.355983
ENSG00000017260	ATP2C1	3	130850595	131016712	166118	+	protein_coding	1	0.126388	0.9999	1	0.0870306	0.972499	-1	-0.0393571	0.936972
ENSG00000017483	SLC38A5	X	48458537	48470260	11724	-	protein_coding	1	0.300422	0.722041	-1	-0.20299	0.927213	-1	-0.503412	0.0937186
ENSG00000017797	RALBP1	18	9475009	9538114	63106	+	protein_coding	1	0.0259429	0.9999	-1	-0.140019	0.955102	-1	-0.165962	0.678034
ENSG00000018189	RUFY3	4	70704204	70808619	104416	+	protein_coding	-1	-0.31559	0.724602	-1	-0.325855	0.798715	-1	-0.0102652	0.987748
ENSG00000018280	SLC11A1	2	218382029	218396894	14866	+	protein_coding	-1	-0.598092	0.38528	-1	-0.302176	0.927266	1	0.295916	0.643997
ENSG00000018408	WWTR1	3	149517235	149736714	219480	-	protein_coding	1	0.107267	0.9999	-1	-0.076071	0.988183	-1	-0.183338	0.811341
ENSG00000018510	AGPS	2	177392768	177559299	166532	+	protein_coding	1	0.0547179	0.9999	1	0.186763	0.938323	1	0.132045	0.797718
ENSG00000018610	CXorf56	X	119538149	119565408	27260	-	protein_coding	1	0.129622	0.9999	1	0.159142	0.943757	1	0.0295203	0.958887
ENSG00000018699	TTC27	2	32628032	32821051	193020	+	protein_coding	1	0.02406	0.9999	1	0.0234127	0.992445	-1	-0.000647267	0.999354
ENSG00000018869	ZNF582	19	56375846	56393545	17700	-	protein_coding	1	0.374128	0.877524	1	0.225923	0.958517	-1	-0.148204	0.853823
ENSG00000019102	VSIG2	11	124747474	124752255	4782	-	protein_coding	1	0.051763	0.9999	-1	-0.26964	0.931794	-1	-0.321403	0.597376
ENSG00000019485	PRDM11	11	45095806	45235110	139305	+	protein_coding	-1	-0.298977	0.696486	-1	-0.10952	0.96451	1	0.189457	0.654222
ENSG00000019505	SYT13	11	45240302	45286341	46040	-	protein_coding	-1	-1.0847	0.00870032	1	0.617383	0.564511	1	1.70208	1.25652e-06
ENSG00000019582	CD74	5	150400041	150412929	12889	-	protein_coding	-1	-0.0537486	0.9999	-1	-0.257883	0.88021	-1	-0.204135	0.625181
ENSG00000019991	HGF	7	81699010	81770438	71429	-	protein_coding	1	3.29712	4.88381e-25	1	0.183857	0.963864	-1	-3.11326	2.4309e-22
ENSG00000019995	ZRANB1	10	124942123	124988189	46067	+	protein_coding	-1	-0.218428	0.896901	1	0.0196407	0.993349	1	0.238069	0.522745
ENSG00000020129	NCDN	1	35557473	35567274	9802	+	protein_coding	1	0.0207686	0.9999	-1	-0.389147	0.659623	-1	-0.409916	0.251705
ENSG00000020256	ZFP64	20	52051663	52204308	152646	-	protein_coding	1	0.0517238	0.9999	-1	-0.231141	0.91468	-1	-0.282864	0.484963
ENSG00000020426	MNAT1	14	60734742	60969965	235224	+	protein_coding	-1	-0.0808894	0.9999	1	0.110169	0.972696	1	0.191058	0.701339
ENSG00000020577	SAMD4A	14	54567097	54793315	226219	+	protein_coding	-1	-0.344687	0.426946	1	0.199958	0.911373	1	0.544646	0.0258946
ENSG00000020633	RUNX3	1	24899511	24965121	65611	-	protein_coding	-1	-0.482683	0.152986	-1	-0.393698	0.546184	1	0.0889849	0.864056
ENSG00000020922	MRE11	11	94415578	94493908	78331	-	protein_coding	1	0.291531	0.81947	-1	-0.0471649	0.988656	-1	-0.338696	0.387699
ENSG00000021300	PLEKHB1	11	73646178	73662819	16642	+	protein_coding	-1	-1.55634	2.08612e-07	-1	-0.173007	0.958517	1	1.38333	8.14952e-06
ENSG00000021355	SERPINB1	6	2832332	2841959	9628	-	protein_coding	-1	-0.455509	0.737959	1	0.0659222	0.988656	1	0.521431	0.335387
ENSG00000021574	SPAST	2	32063547	32157637	94091	+	protein_coding	-1	-0.0143105	0.9999	1	0.159639	0.958517	1	0.173949	0.744318
ENSG00000021776	AQR	15	34851782	34969742	117961	-	protein_coding	-1	-0.0814146	0.9999	1	0.0752191	0.982754	1	0.156634	0.724298
ENSG00000022267	FHL1	X	136146702	136211359	64658	+	protein_coding	1	0.278583	0.750469	-1	-0.962323	6.46896e-05	-1	-1.24091	5.06295e-09
ENSG00000022277	RTF2	20	56468585	56519449	50865	+	protein_coding	-1	-0.00969168	0.9999	1	0.0488852	0.987424	1	0.0585769	0.902425
ENSG00000022556	NLRP2	19	54953130	55001142	48013	+	protein_coding	-1	-0.213734	0.998205	1	0.199235	0.952333	1	0.412969	0.343136
ENSG00000022567	SLC45A4	8	141207166	141308305	101140	-	protein_coding	1	0.0335307	0.9999	-1	-0.171934	0.95585	-1	-0.205464	0.686202
ENSG00000022840	RNF10	12	120533480	120577588	44109	+	protein_coding	-1	-0.0163312	0.9999	-1	-0.0635702	0.984368	-1	-0.0472391	0.925984
ENSG00000022976	ZNF839	14	102317377	102342702	25326	+	protein_coding	1	0.0159631	0.9999	-1	-0.0462613	0.988656	-1	-0.0622244	0.918466
ENSG00000023041	ZDHHC6	10	112424428	112446917	22490	-	protein_coding	-1	-0.236665	0.826152	-1	-0.00569693	0.99837	1	0.230968	0.50562
ENSG00000023171	GRAMD1B	11	123358428	123627774	269347	+	protein_coding	-1	-0.415064	0.75272	1	0.61047	0.45374	1	1.02553	0.00502755
ENSG00000023191	RNH1	11	494512	507300	12789	-	protein_coding	1	0.0357118	0.9999	-1	-0.310187	0.815317	-1	-0.345899	0.343159
ENSG00000023228	NDUFS1	2	206114817	206159509	44693	-	protein_coding	1	0.161561	0.983599	1	0.0349197	0.988656	-1	-0.126641	0.766781
ENSG00000023287	RB1CC1	8	52622458	52745843	123386	-	protein_coding	-1	-0.0223127	0.9999	1	0.267003	0.889575	1	0.289316	0.477755
ENSG00000023318	ERP44	9	99979185	100099000	119816	-	protein_coding	-1	-0.10446	0.9999	1	0.185432	0.927266	1	0.289892	0.385337
ENSG00000023330	ALAS1	3	52198086	52214327	16242	+	protein_coding	-1	-0.012009	0.9999	1	0.39877	0.44052	1	0.410779	0.152634
ENSG00000023445	BIRC3	11	102317450	102339403	21954	+	protein_coding	-1	-0.579803	0.123553	1	0.508793	0.406112	1	1.0886	3.61905e-05
ENSG00000023516	AKAP11	13	42272152	42323261	51110	+	protein_coding	1	0.0221655	0.9999	1	0.214078	0.927213	1	0.191912	0.681991
ENSG00000023572	GLRX2	1	193090866	193106114	15249	-	protein_coding	1	0.0250641	0.9999	1	0.154984	0.956463	1	0.12992	0.79961
ENSG00000023608	SNAPC1	14	61762420	61796428	34009	+	protein_coding	1	0.0294229	0.9999	1	0.25194	0.922676	1	0.222517	0.669206
ENSG00000023697	DERA	12	15911302	16037381	126080	+	protein_coding	1	0.171346	0.991189	1	0.0132455	0.995388	-1	-0.158101	0.720566
ENSG00000023734	STRAP	12	15882387	15903478	21092	+	protein_coding	-1	-0.0166797	0.9999	1	0.0608859	0.986474	1	0.0775655	0.880181
ENSG00000023839	ABCC2	10	99782640	99852594	69955	+	protein_coding	-1	-0.0782935	0.9999	1	0.0752781	0.988656	1	0.153572	0.849337
ENSG00000023892	DEF6	6	35297818	35321771	23954	+	protein_coding	1	0.231674	0.932237	-1	-0.0401653	0.988673	-1	-0.271839	0.507257
ENSG00000023902	PLEKHO1	1	150149183	150164720	15538	+	protein_coding	-1	-1.23765	2.49641e-09	1	0.650391	0.0201973	1	1.88804	7.11932e-22
ENSG00000023909	GCLM	1	93885199	93909456	24258	-	protein_coding	1	0.00737803	0.9999	1	0.221395	0.93174	1	0.214017	0.682096
ENSG00000024048	UBR2	6	42564062	42693504	129443	+	protein_coding	1	0.0646754	0.9999	1	0.158575	0.933183	1	0.0938997	0.833064
ENSG00000024526	DEPDC1	1	68474152	68497221	23070	-	protein_coding	1	0.166509	0.9999	1	0.238946	0.922676	1	0.0724375	0.908265
ENSG00000024862	CCDC28A	6	138773509	138793319	19811	+	protein_coding	1	0.209542	0.941694	1	0.228863	0.904322	1	0.0193217	0.974493
ENSG00000025039	RRAGD	6	89364636	89412270	47635	-	protein_coding	-1	-0.241073	0.920768	1	0.139088	0.960947	1	0.380161	0.301084
ENSG00000025156	HSF2	6	122399546	122433119	33574	+	protein_coding	1	0.0722098	0.9999	1	0.0330907	0.991039	-1	-0.0391191	0.951414
ENSG00000025293	PHF20	20	35771974	35950370	178397	+	protein_coding	1	0.0209829	0.9999	-1	-0.117891	0.958517	-1	-0.138874	0.728068
ENSG00000025423	HSD17B6	12	56752161	56787790	35630	+	protein_coding	1	0.103435	0.9999	1	0.0696613	0.988183	-1	-0.0337739	0.967818
ENSG00000025434	NR1H3	11	47248300	47269033	20734	+	protein_coding	1	0.347294	0.881659	-1	-0.00946958	0.998168	-1	-0.356764	0.538756
ENSG00000025708	TYMP	22	50525752	50530032	4281	-	protein_coding	-1	-0.40403	0.448612	-1	-0.3004	0.850977	1	0.103631	0.85441
ENSG00000025770	NCAPH2	22	50508224	50524780	16557	+	protein_coding	1	0.0868913	0.9999	-1	-0.0465578	0.988656	-1	-0.133449	0.774152
ENSG00000025772	TOMM34	20	44942130	44960397	18268	-	protein_coding	1	0.0453477	0.9999	1	0.0593744	0.986386	1	0.0140267	0.97986
ENSG00000025796	SEC63	6	107867756	107958208	90453	-	protein_coding	-1	-0.0135299	0.9999	1	0.232228	0.915365	1	0.245758	0.57208
ENSG00000025800	KPNA6	1	32108056	32176563	68508	+	protein_coding	-1	-0.0512101	0.9999	1	0.0728679	0.978911	1	0.124078	0.771069
ENSG00000026036	RTEL1-TNFRSF6B	20	63659300	63698684	39385	+	protein_coding	1	0.00268606	0.9999	-1	-0.360245	0.772463	-1	-0.362931	0.370677
ENSG00000026103	FAS	10	88990531	89017059	26529	+	protein_coding	1	0.0136438	0.9999	1	0.050428	0.988656	1	0.0367842	0.956972
ENSG00000026297	RNASET2	6	166929504	166957191	27688	-	protein_coding	-1	-0.422204	0.330692	-1	-0.420322	0.519217	1	0.00188208	0.99747
ENSG00000026508	CD44	11	35138870	35232402	93533	+	protein_coding	-1	-3.91703	2.99048e-47	1	0.740736	0.0375273	1	4.65777	4.24931e-67
ENSG00000026751	SLAMF7	1	160739057	160754821	15765	+	protein_coding	-1	-2.44382	2.73726e-44	-1	-1.92915	8.6467e-27	1	0.514668	0.0314247
ENSG00000026950	BTN3A1	6	26402237	26415208	12972	+	protein_coding	-1	-0.0129991	0.9999	-1	-0.217351	0.897151	-1	-0.204352	0.582245
ENSG00000027001	MIPEP	13	23730189	23889400	159212	-	protein_coding	1	0.154819	0.9999	-1	-0.0705676	0.984368	-1	-0.225387	0.582761
ENSG00000027075	PRKCH	14	61187559	61550976	363418	+	protein_coding	-1	-0.110004	0.9999	-1	-0.00293293	1	1	0.107071	0.899852
ENSG00000027697	IFNGR1	6	137197484	137219449	21966	-	protein_coding	1	0.0845411	0.9999	1	0.11723	0.963864	1	0.0326885	0.956375
ENSG00000027847	B4GALT7	5	177600132	177610330	10199	+	protein_coding	1	0.0320246	0.9999	-1	-0.364335	0.738869	-1	-0.39636	0.275465
ENSG00000027869	SH2D2A	1	156806243	156816862	10620	-	protein_coding	-1	-0.11632	0.9999	1	0.67125	0.045377	1	0.78757	0.00249442
ENSG00000028116	VRK2	2	57907629	58159920	252292	+	protein_coding	-1	-0.182705	0.9999	1	0.210955	0.93174	1	0.39366	0.314168
ENSG00000028137	TNFRSF1B	1	12166991	12209228	42238	+	protein_coding	-1	-1.11666	0.00600409	-1	-0.0994173	0.986474	1	1.01724	0.0137382
ENSG00000028203	VEZT	12	95217746	95302799	85054	+	protein_coding	1	0.134829	0.9999	1	0.173439	0.943757	1	0.0386096	0.948323
ENSG00000028277	POU2F2	19	42086110	42196585	110476	-	protein_coding	1	0.551869	0.0321155	1	0.205407	0.909694	-1	-0.346462	0.249339
ENSG00000028310	BRD9	5	850291	892801	42511	-	protein_coding	-1	-0.120098	0.9999	-1	-0.246759	0.885812	-1	-0.126661	0.789574
ENSG00000028528	SNX1	15	64094123	64146090	51968	+	protein_coding	1	0.0202275	0.9999	1	0.0204799	0.992445	1	0.00025241	0.999841
ENSG00000028839	TBPL1	6	133952170	133990432	38263	+	protein_coding	-1	-0.136649	0.9999	1	0.189145	0.929112	1	0.325794	0.338333
ENSG00000029153	ARNTL2	12	27332854	27425289	92436	+	protein_coding	1	0.474807	0.405888	1	0.157869	0.961139	-1	-0.316938	0.508338
ENSG00000029363	BCLAF1	6	136256627	136289851	33225	-	protein_coding	-1	-0.0682554	0.9999	1	0.178155	0.95347	1	0.24641	0.604763
ENSG00000029364	SLC39A9	14	69398015	69462390	64376	+	protein_coding	1	0.00791993	0.9999	1	0.405412	0.426225	1	0.397492	0.176362
ENSG00000029639	TFB1M	6	155256134	155314493	58360	-	protein_coding	1	0.345571	0.524835	1	0.091735	0.975835	-1	-0.253836	0.503227
ENSG00000029725	RABEP1	17	5282265	5386340	104076	+	protein_coding	1	0.0211341	0.9999	-1	-0.0860689	0.976486	-1	-0.107203	0.823564
ENSG00000029993	HMGB3	X	150980509	150990771	10263	+	protein_coding	1	0.155685	0.997342	1	0.115638	0.961139	-1	-0.0400473	0.938473
ENSG00000030066	NUP160	11	47778087	47848555	70469	-	protein_coding	1	0.0435296	0.9999	1	0.23613	0.868987	1	0.1926	0.595481
ENSG00000030110	BAK1	6	33572547	33580293	7747	-	protein_coding	-1	-0.403805	0.287871	-1	-0.204621	0.915365	1	0.199185	0.614423
ENSG00000030419	IKZF2	2	212999691	213152427	152737	-	protein_coding	1	1.063	1.33184e-05	1	1.34995	2.1067e-08	1	0.286954	0.471856
ENSG00000030582	GRN	17	44345246	44353106	7861	+	protein_coding	1	0.0380532	0.9999	-1	-0.36239	0.780148	-1	-0.400443	0.314168
ENSG00000031003	FAM13B	5	137937960	138051961	114002	-	protein_coding	-1	-0.143694	0.9999	1	0.0980296	0.968874	1	0.241724	0.509915
ENSG00000031081	ARHGAP31	3	119294373	119420714	126342	+	protein_coding	-1	-0.352889	0.909248	1	0.0888826	0.987424	1	0.441772	0.446824
ENSG00000031691	CENPQ	6	49463370	49493107	29738	+	protein_coding	-1	-0.0624124	0.9999	1	0.342502	0.844708	1	0.404915	0.34212
ENSG00000031698	SARS	1	109213918	109238182	24265	+	protein_coding	1	0.155747	0.983646	1	0.122926	0.958517	-1	-0.0328209	0.948323
ENSG00000031823	RANBP3	19	5916139	5978142	62004	-	protein_coding	1	0.0992712	0.9999	-1	-0.247098	0.872488	-1	-0.346369	0.269813
ENSG00000032219	ARID4A	14	58298385	58373887	75503	+	protein_coding	1	0.0353799	0.9999	1	0.305542	0.836978	1	0.270162	0.517123
ENSG00000032389	EIPR1	2	3188925	3377882	188958	-	protein_coding	1	0.196319	0.957025	-1	-0.0898906	0.975835	-1	-0.286209	0.410892
ENSG00000032444	PNPLA6	19	7534004	7561764	27761	+	protein_coding	-1	-0.0380806	0.9999	-1	-0.575629	0.357855	-1	-0.537549	0.176943
ENSG00000032742	IFT88	13	20567069	20691437	124369	+	protein_coding	1	0.333155	0.775796	1	0.121327	0.972321	-1	-0.211828	0.687398
ENSG00000033011	ALG1	16	5033923	5087379	53457	+	protein_coding	1	0.038373	0.9999	-1	-0.271856	0.884143	-1	-0.310229	0.425887
ENSG00000033030	ZCCHC8	12	122471600	122501073	29474	-	protein_coding	-1	-0.000162915	0.9999	1	0.260046	0.850977	1	0.260209	0.461159
ENSG00000033050	ABCF2	7	151211484	151227205	15722	-	protein_coding	1	0.0352173	0.9999	-1	-0.203746	0.915365	-1	-0.238963	0.517499
ENSG00000033100	CHPF2	7	151232489	151238827	6339	+	protein_coding	-1	-0.116222	0.9999	-1	-0.139345	0.95585	-1	-0.0231223	0.966294
ENSG00000033122	LRRC7	1	69568261	70151945	583685	+	protein_coding	-1	-0.201958	0.9999	-1	-0.126975	0.978138	1	0.0749821	0.930726
ENSG00000033170	FUT8	14	65410592	65744121	333530	+	protein_coding	1	0.372994	0.280362	1	0.272852	0.775378	-1	-0.100142	0.817551
ENSG00000033178	UBA6	4	67612652	67701155	88504	-	protein_coding	-1	-0.142822	0.9999	1	0.165069	0.95347	1	0.307891	0.43522
ENSG00000033327	GAB2	11	78215293	78418348	203056	-	protein_coding	-1	-0.722184	0.142167	1	0.0616115	0.988656	1	0.783796	0.06023
ENSG00000033627	ATP6V0A1	17	42458844	42522611	63768	+	protein_coding	-1	-0.319754	0.503397	1	0.0558555	0.986474	1	0.375609	0.182945
ENSG00000033800	PIAS1	15	68054179	68198603	144425	+	protein_coding	-1	-0.0845976	0.9999	-1	-1.75452e-05	1	1	0.08458	0.851588
ENSG00000033867	SLC4A7	3	27372721	27484420	111700	-	protein_coding	1	0.23189	0.957025	1	0.19894	0.938323	-1	-0.0329504	0.960308
ENSG00000034152	MAP2K3	17	21284672	21315240	30569	+	protein_coding	-1	-0.0697514	0.9999	-1	-0.0376742	0.988656	1	0.0320772	0.955048
ENSG00000034510	TMSB10	2	84905656	84906671	1016	+	protein_coding	1	0.0984854	0.9999	-1	-0.15788	0.938323	-1	-0.256365	0.444744
ENSG00000034533	ASTE1	3	131013875	131027649	13775	-	protein_coding	1	0.243901	0.946576	1	0.173135	0.95585	-1	-0.0707658	0.912275
ENSG00000034677	RNF19A	8	100257060	100336218	79159	-	protein_coding	1	0.00770743	0.9999	1	0.510755	0.167501	1	0.503048	0.0629601
ENSG00000034693	PEX3	6	143450805	143490616	39812	+	protein_coding	-1	-0.226439	0.917132	-1	-0.0240948	0.992445	1	0.202344	0.634843
ENSG00000034713	GABARAPL2	16	75566375	75577881	11507	+	protein_coding	-1	-0.229703	0.826152	-1	-0.139563	0.948645	1	0.0901398	0.839611
ENSG00000035115	SH3YL1	2	217730	266398	48669	-	protein_coding	1	0.528466	0.41232	-1	-0.0281576	0.993738	-1	-0.556623	0.215676
ENSG00000035141	FAM136A	2	70295975	70302090	6116	-	protein_coding	1	0.140624	0.9999	-1	-0.114757	0.958517	-1	-0.255381	0.418986
ENSG00000035403	VCL	10	73995193	74121363	126171	+	protein_coding	1	0.0505598	0.9999	-1	-0.799094	0.00144926	-1	-0.849653	0.000138561
ENSG00000035499	DEPDC1B	5	60596912	60700190	103279	-	protein_coding	1	0.057105	0.9999	1	0.302948	0.844501	1	0.245843	0.575672
ENSG00000035664	DAPK2	15	63907036	64072033	164998	-	protein_coding	-1	-0.189995	0.9999	1	0.0244904	0.994454	1	0.214485	0.772332
ENSG00000035681	NSMAF	8	58583508	58659853	76346	-	protein_coding	1	0.065465	0.9999	1	0.117358	0.961139	1	0.0518931	0.919277
ENSG00000035687	ADSS	1	244408494	244451909	43416	-	protein_coding	1	0.175322	0.995822	1	0.105987	0.968874	-1	-0.0693354	0.901289
ENSG00000035720	STAP1	4	67558727	67607337	48611	+	protein_coding	1	0.0402706	0.9999	1	0.387077	0.678409	1	0.346807	0.366178
ENSG00000035928	RFC1	4	39287456	39366375	78920	-	protein_coding	1	0.13909	0.9999	1	0.302566	0.818181	1	0.163477	0.726721
ENSG00000036054	TBC1D23	3	100260992	100325251	64260	+	protein_coding	-1	-0.0422725	0.9999	1	0.214293	0.927213	1	0.256566	0.547341
ENSG00000036257	CUL3	2	224470150	224585397	115248	-	protein_coding	-1	-0.0215019	0.9999	1	0.094305	0.967865	1	0.115807	0.78751
ENSG00000036448	MYOM2	8	2045046	2165552	120507	+	protein_coding	-1	-0.983969	0.0227269	-1	-0.448937	0.836973	1	0.535032	0.314447
ENSG00000036530	CYP46A1	14	99684304	99727301	42998	+	protein_coding	-1	-1.66939	2.56264e-07	-1	-0.756129	0.192043	1	0.913258	0.0219128
ENSG00000036549	AC118549.1	1	77562416	77683419	121004	-	protein_coding	-1	-0.0488251	0.9999	1	0.106486	0.968874	1	0.155311	0.745413
ENSG00000036672	USP2	11	119355215	119381711	26497	-	protein_coding	1	0.295459	0.703143	-1	-0.0531941	0.987424	-1	-0.348653	0.295143
ENSG00000036828	CASR	3	122183683	122291629	107947	+	protein_coding	1	0.0469583	0.9999	1	0.58651	0.454352	1	0.539552	0.23135
ENSG00000037042	TUBG2	17	42659284	42667006	7723	+	protein_coding	-1	-0.0264892	0.9999	-1	-0.237429	0.900559	-1	-0.21094	0.616471
ENSG00000037241	RPL26L1	5	172958729	172969771	11043	+	protein_coding	1	0.110368	0.9999	-1	-0.255288	0.902926	-1	-0.365656	0.33711
ENSG00000037474	NSUN2	5	6599239	6633291	34053	-	protein_coding	-1	-0.0134353	0.9999	-1	-0.0683688	0.979781	-1	-0.0549334	0.906715
ENSG00000037637	FBXO42	1	16246840	16352480	105641	-	protein_coding	-1	-0.0442268	0.9999	-1	-0.00682602	0.997985	1	0.0374008	0.944076
ENSG00000037749	MFAP3	5	154038906	154220478	181573	+	protein_coding	-1	-0.0619515	0.9999	1	0.170548	0.938323	1	0.232499	0.553637
ENSG00000037757	MRI1	19	13764522	13774282	9761	+	protein_coding	1	0.301388	0.837808	-1	-0.299891	0.885163	-1	-0.601279	0.0773894
ENSG00000037897	METTL1	12	57768471	57772119	3649	-	protein_coding	-1	-0.213477	0.942167	-1	-0.332148	0.753376	-1	-0.118671	0.812897
ENSG00000038002	AGA	4	177430774	177442437	11664	-	protein_coding	1	0.21977	0.905599	1	0.130218	0.958517	-1	-0.0895523	0.858734
ENSG00000038210	PI4K2B	4	25160663	25279204	118542	+	protein_coding	1	0.0202757	0.9999	1	0.118815	0.970095	1	0.0985396	0.874577
ENSG00000038219	BOD1L1	4	13568738	13627725	58988	-	protein_coding	-1	-0.144933	0.9999	1	0.114213	0.959906	1	0.259145	0.423569
ENSG00000038274	MAT2B	5	163503114	163519354	16241	+	protein_coding	1	0.046411	0.9999	1	0.113557	0.961846	1	0.0671457	0.894735
ENSG00000038295	TLL1	4	165873237	166104457	231221	+	protein_coding	-1	-2.45584	7.33959e-17	1	1.7672	4.73924e-11	1	4.22305	2.14441e-51
ENSG00000038358	EDC4	16	67873052	67884499	11448	+	protein_coding	-1	-0.0974465	0.9999	-1	-0.213127	0.929116	-1	-0.11568	0.837635
ENSG00000038382	TRIO	5	14143342	14532128	388787	+	protein_coding	1	2.29545	2.43523e-22	1	1.51866	6.87583e-09	-1	-0.776784	0.00607925
ENSG00000038532	CLEC16A	16	10944564	11182186	237623	+	protein_coding	-1	-0.134781	0.9999	-1	-0.239979	0.892556	-1	-0.105197	0.83378
ENSG00000038945	MSR1	8	16107878	16567490	459613	-	protein_coding	-1	-1.41701	5.30523e-11	-1	-0.79863	0.0037831	1	0.618379	0.0233851
ENSG00000039123	MTREX	5	55307989	55425579	117591	+	protein_coding	-1	-0.0659622	0.9999	1	0.193613	0.928285	1	0.259576	0.492506
ENSG00000039319	ZFYVE16	5	80408013	80483379	75367	+	protein_coding	-1	-0.0695758	0.9999	1	0.0933272	0.977622	1	0.162903	0.739676
ENSG00000039523	RIPOR1	16	67518418	67546788	28371	+	protein_coding	-1	-0.114602	0.9999	-1	-0.114123	0.972696	1	0.000479621	0.999841
ENSG00000039560	RAI14	5	34656328	34832612	176285	+	protein_coding	-1	-1.34439	3.10658e-06	-1	-0.884269	0.019815	1	0.460123	0.294678
ENSG00000039650	PNKP	19	49859882	49878351	18470	-	protein_coding	-1	-0.182252	0.969918	-1	-0.155947	0.943757	1	0.0263056	0.961748
ENSG00000040199	PHLPP2	16	71637835	71724701	86867	-	protein_coding	-1	-0.0858573	0.9999	-1	-0.0171955	0.994247	1	0.0686618	0.891713
ENSG00000040275	SPDL1	5	169583636	169604778	21143	+	protein_coding	1	0.142371	0.9999	1	0.290361	0.794608	1	0.14799	0.734487
ENSG00000040341	STAU2	8	73420369	73747708	327340	-	protein_coding	-1	-0.0360518	0.9999	1	0.226513	0.92116	1	0.262565	0.535044
ENSG00000040487	PQLC2	1	19312326	19329300	16975	+	protein_coding	1	0.0144941	0.9999	-1	-0.329882	0.803607	-1	-0.344376	0.375092
ENSG00000040531	CTNS	17	3636468	3661542	25075	+	protein_coding	-1	-0.128094	0.9999	-1	-0.407098	0.693891	-1	-0.279004	0.54378
ENSG00000040608	RTN4R	22	20241415	20283246	41832	-	protein_coding	-1	-0.626338	0.355472	-1	-0.16839	0.966512	1	0.457948	0.417414
ENSG00000040633	PHF23	17	7235029	7239722	4694	-	protein_coding	1	0.173345	0.967852	-1	-0.205267	0.905859	-1	-0.378611	0.179544
ENSG00000040933	INPP4A	2	98444854	98594390	149537	+	protein_coding	-1	-0.140798	0.9999	-1	-0.129558	0.958517	1	0.0112404	0.98434
ENSG00000041357	PSMA4	15	78540405	78552417	12013	+	protein_coding	-1	-0.000788216	0.9999	1	0.0188128	0.993861	1	0.019601	0.972148
ENSG00000041802	LSG1	3	194640791	194672463	31673	-	protein_coding	1	0.017299	0.9999	-1	-0.0240728	0.991577	-1	-0.0413717	0.932031
ENSG00000041880	PARP3	3	51942345	51948867	6523	+	protein_coding	-1	-0.104551	0.9999	-1	-0.0642192	0.988656	1	0.0403315	0.964864
ENSG00000041988	THAP3	1	6624866	6635586	10721	+	protein_coding	1	0.134853	0.9999	-1	-0.162431	0.956463	-1	-0.297285	0.476193
ENSG00000042062	RIPOR3	20	50586108	50691527	105420	-	protein_coding	-1	-0.0235284	0.9999	1	0.375961	0.885163	1	0.399489	0.476774
ENSG00000042088	TDP1	14	89954939	90044768	89830	+	protein_coding	-1	-0.0272103	0.9999	1	0.0931531	0.967704	1	0.120363	0.774173
ENSG00000042286	AIFM2	10	70098223	70132934	34712	-	protein_coding	-1	-0.0423604	0.9999	-1	-0.226886	0.922676	-1	-0.184526	0.701433
ENSG00000042317	AL049834.1	14	88384924	88470350	85427	+	protein_coding	1	0.319003	0.899478	1	0.0550735	0.988656	-1	-0.26393	0.659258
ENSG00000042429	MED17	11	93784227	93814963	30737	+	protein_coding	-1	-0.251447	0.890899	1	0.000536484	1	1	0.251983	0.56231
ENSG00000042445	RETSAT	2	85341955	85354531	12577	-	protein_coding	1	0.276782	0.83355	-1	-0.0462755	0.988656	-1	-0.323057	0.400145
ENSG00000042493	CAPG	2	85394753	85418432	23680	-	protein_coding	-1	-0.380001	0.603249	-1	-0.226894	0.92757	1	0.153107	0.784807
ENSG00000042753	AP2S1	19	46838136	46850992	12857	-	protein_coding	1	0.213461	0.966084	-1	-0.218592	0.927213	-1	-0.432052	0.220908
ENSG00000042980	ADAM28	8	24294040	24359018	64979	+	protein_coding	1	0.764634	0.0317518	-1	-2.51191	3.50612e-17	-1	-3.27655	5.18419e-31
ENSG00000043039	BARX2	11	129375940	129452279	76340	+	protein_coding	-1	-0.332123	0.886248	-1	-0.195199	0.958517	1	0.136924	0.848614
ENSG00000043093	DCUN1D1	3	182938074	182985953	47880	-	protein_coding	-1	-0.185069	0.9999	1	0.234389	0.927213	1	0.419458	0.294226
ENSG00000043143	JADE2	5	134524312	134583230	58919	+	protein_coding	1	0.262211	0.846378	-1	-0.238782	0.900559	-1	-0.500993	0.0987502
ENSG00000043514	TRIT1	1	39838110	39883511	45402	-	protein_coding	1	0.0509124	0.9999	-1	-0.0117374	0.99573	-1	-0.0626498	0.905738
ENSG00000044090	CUL7	6	43037617	43053945	16329	-	protein_coding	-1	-0.0347889	0.9999	-1	-0.177853	0.943757	-1	-0.143064	0.78555
ENSG00000044115	CTNNA1	5	138610967	138935034	324068	+	protein_coding	-1	-0.546549	0.0334589	-1	-0.308981	0.720725	1	0.237568	0.495161
ENSG00000044446	PHKA2	X	18892300	18984598	92299	-	protein_coding	1	0.240965	0.851722	1	0.0121222	0.99542	-1	-0.228843	0.544178
ENSG00000044459	CNTLN	9	17134982	17503923	368942	+	protein_coding	-1	-0.175653	0.9999	1	0.0314851	0.991577	1	0.207138	0.68782
ENSG00000044574	HSPA5	9	125234853	125241343	6491	-	protein_coding	-1	-0.135172	0.9999	1	0.237268	0.850977	1	0.37244	0.1654
ENSG00000046647	GEMIN8	X	14008279	14029893	21615	-	protein_coding	1	0.182955	0.99826	-1	-0.236309	0.918873	-1	-0.419264	0.24939
ENSG00000046651	OFD1	X	13734745	13769357	34613	+	protein_coding	-1	-0.304966	0.66032	1	0.0332622	0.989388	1	0.338228	0.30568
ENSG00000046653	GPM6B	X	13770939	13938638	167700	-	protein_coding	-1	-0.405131	0.681134	1	0.0488504	0.988985	1	0.453982	0.313751
ENSG00000047056	WDR37	10	1049538	1132384	82847	+	protein_coding	-1	-0.0374956	0.9999	1	0.0145562	0.994795	1	0.0520518	0.921068
ENSG00000047188	YTHDC2	5	113513694	113595285	81592	+	protein_coding	-1	-0.115945	0.9999	1	0.291285	0.858845	1	0.40723	0.248778
ENSG00000047230	CTPS2	X	16587999	16712936	124938	-	protein_coding	-1	-0.465397	0.181273	1	0.115826	0.963864	1	0.581222	0.0302536
ENSG00000047249	ATP6V1H	8	53715543	53843558	128016	-	protein_coding	-1	-0.214408	0.87079	-1	-0.0540688	0.986474	1	0.160339	0.675355
ENSG00000047315	POLR2B	4	56977722	57031158	53437	+	protein_coding	-1	-0.0332465	0.9999	1	0.0255842	0.991577	1	0.0588307	0.906996
ENSG00000047346	FAM214A	15	52581317	52709817	128501	-	protein_coding	1	0.0657137	0.9999	1	0.148351	0.947783	1	0.0826376	0.864223
ENSG00000047365	ARAP2	4	35948221	36244514	296294	-	protein_coding	1	0.637442	0.0694308	1	0.626747	0.162244	-1	-0.0106951	0.988036
ENSG00000047410	TPR	1	186311652	186375693	64042	-	protein_coding	-1	-0.00606635	0.9999	1	0.112445	0.961139	1	0.118511	0.784258
ENSG00000047578	KIAA0556	16	27550133	27780369	230237	+	protein_coding	-1	-0.267096	0.828006	-1	-0.231459	0.909694	1	0.0356374	0.952142
ENSG00000047579	DTNBP1	6	15522801	15663058	140258	-	protein_coding	-1	-0.0849659	0.9999	-1	-0.0986715	0.972499	-1	-0.0137057	0.981807
ENSG00000047621	C12orf4	12	4487735	4538508	50774	-	protein_coding	-1	-0.00723869	0.9999	1	0.22962	0.927213	1	0.236859	0.620076
ENSG00000047644	WWC3	X	10015562	10144478	128917	+	protein_coding	1	0.610886	0.0093538	1	0.444699	0.251761	-1	-0.166187	0.667327
ENSG00000047648	ARHGAP6	X	11117651	11665920	548270	-	protein_coding	-1	-0.185435	0.9999	1	0.0254841	0.994454	1	0.210919	0.766367
ENSG00000047662	FAM184B	4	17629306	17781512	152207	-	protein_coding	-1	-0.129851	0.9999	1	0.125293	0.978278	1	0.255144	0.706419
ENSG00000047849	MAP4	3	47850690	48089272	238583	-	protein_coding	1	0.102382	0.9999	-1	-0.160015	0.93415	-1	-0.262397	0.4212
ENSG00000047932	GOPC	6	117560269	117602542	42274	-	protein_coding	1	0.300812	0.79292	1	0.21273	0.928819	-1	-0.0880827	0.882011
ENSG00000048028	USP28	11	113797874	113875570	77697	-	protein_coding	1	0.31377	0.572066	-1	-0.100244	0.966797	-1	-0.414014	0.151901
ENSG00000048052	HDAC9	7	18086949	19002416	915468	+	protein_coding	1	0.559614	0.0426889	1	0.51441	0.165474	-1	-0.0452034	0.933414
ENSG00000048140	TSPAN17	5	176647387	176659054	11668	+	protein_coding	1	0.0414757	0.9999	-1	-0.205407	0.914062	-1	-0.246882	0.494009
ENSG00000048162	NOP16	5	176383938	176388975	5038	-	protein_coding	1	0.11739	0.9999	-1	-0.2883	0.765357	-1	-0.40569	0.147063
ENSG00000048342	CC2D2A	4	15469865	15601557	131693	+	protein_coding	-1	-0.200176	0.9999	1	0.118787	0.982754	1	0.318964	0.622153
ENSG00000048392	RRM2B	8	102204502	102239118	34617	-	protein_coding	-1	-0.0723301	0.9999	1	0.230335	0.925091	1	0.302665	0.475068
ENSG00000048405	ZNF800	7	127346790	127431924	85135	-	protein_coding	-1	-0.209178	0.9751	1	0.313556	0.840267	1	0.522734	0.121205
ENSG00000048462	TNFRSF17	16	11965210	11968068	2859	+	protein_coding	-1	-0.000176406	0.9999	-1	-0.155567	0.958517	-1	-0.155391	0.780856
ENSG00000048471	SNX29	16	11976734	12574287	597554	+	protein_coding	-1	-0.700322	0.00147372	-1	-0.0643402	0.983579	1	0.635982	0.00493272
ENSG00000048540	LMO3	12	16548372	16610594	62223	-	protein_coding	-1	-0.2523	0.88493	-1	-0.365567	0.720725	-1	-0.113267	0.835018
ENSG00000048544	MRPS10	6	42206807	42217861	11055	-	protein_coding	-1	-0.00128296	0.9999	1	0.104925	0.970477	1	0.106208	0.840259
ENSG00000048649	RSF1	11	77659996	77821017	161022	-	protein_coding	-1	-0.0478506	0.9999	1	0.161668	0.958517	1	0.209518	0.667668
ENSG00000048707	VPS13D	1	12230030	12512047	282018	+	protein_coding	-1	-0.0984544	0.9999	-1	-0.0554377	0.986474	1	0.0430167	0.930288
ENSG00000048740	CELF2	10	10798397	11336675	538279	+	protein_coding	1	0.52738	0.585179	1	0.485457	0.789373	-1	-0.0419223	0.963404
ENSG00000048828	FAM120A	9	93451685	93566112	114428	+	protein_coding	1	0.137002	0.9999	-1	-0.077815	0.976486	-1	-0.214817	0.527813
ENSG00000048991	R3HDM1	2	135531455	135725270	193816	+	protein_coding	1	0.0243628	0.9999	-1	-0.0486529	0.987424	-1	-0.0730157	0.873775
ENSG00000049089	COL9A2	1	40300489	40317813	17325	-	protein_coding	-1	-0.305627	0.622523	1	0.283029	0.803116	1	0.588656	0.0181252
ENSG00000049167	ERCC8	5	60873831	60945073	71243	-	protein_coding	1	0.281212	0.802799	1	0.250416	0.897049	-1	-0.0307963	0.959628
ENSG00000049192	ADAMTS6	5	65148738	65481920	333183	-	protein_coding	1	0.297655	0.828656	1	0.0596202	0.987424	-1	-0.238035	0.615758
ENSG00000049239	H6PD	1	9234775	9271337	36563	+	protein_coding	1	0.275229	0.703849	-1	-0.22482	0.890949	-1	-0.500049	0.0532288
ENSG00000049245	VAMP3	1	7771296	7781432	10137	+	protein_coding	1	0.189849	0.966941	1	0.119256	0.962936	-1	-0.0705931	0.89495
ENSG00000049246	PER3	1	7784320	7845177	60858	+	protein_coding	1	0.628604	0.148302	-1	-0.160133	0.963113	-1	-0.788738	0.0236847
ENSG00000049247	UTS2	1	7843083	7853512	10430	-	protein_coding	1	0.749055	0.0175371	0	0	1	-1	-0.726613	0.0156862
ENSG00000049249	TNFRSF9	1	7915894	7943165	27272	-	protein_coding	1	0.85285	0.0679494	1	0.740713	0.290259	-1	-0.112138	0.894978
ENSG00000049323	LTBP1	2	32946953	33399509	452557	+	protein_coding	-1	-0.640878	0.124983	1	1.43481	2.48589e-07	1	2.07569	1.05382e-15
ENSG00000049449	RCN1	11	32090904	32105755	14852	+	protein_coding	-1	-0.162213	0.9999	1	0.509224	0.388968	1	0.671438	0.0299421
ENSG00000049541	RFC2	7	74231499	74254458	22960	-	protein_coding	1	0.11834	0.9999	-1	-0.103126	0.963864	-1	-0.221466	0.537304
ENSG00000049618	ARID1B	6	156776020	157210779	434760	+	protein_coding	-1	-0.0598013	0.9999	-1	-0.162222	0.938323	-1	-0.102421	0.826875
ENSG00000049656	CLPTM1L	5	1317752	1345099	27348	-	protein_coding	1	0.0721443	0.9999	-1	-0.323344	0.789373	-1	-0.395489	0.255211
ENSG00000049759	NEDD4L	18	58044226	58401540	357315	+	protein_coding	1	0.556764	0.017532	1	0.795704	0.000227677	1	0.23894	0.458786
ENSG00000049768	FOXP3	X	49250436	49270477	20042	-	protein_coding	-1	-0.0223124	0.9999	-1	-0.250926	0.943316	-1	-0.228614	0.735897
ENSG00000049769	PPP1R3F	X	49269843	49301461	31619	+	protein_coding	-1	-0.17756	0.998442	1	0.118155	0.964789	1	0.295715	0.460139
ENSG00000049883	PTCD2	5	72320367	72368395	48029	+	protein_coding	1	0.367572	0.519877	-1	-0.122728	0.963864	-1	-0.4903	0.119927
ENSG00000050130	JKAMP	14	59484443	59505410	20968	+	protein_coding	1	0.133929	0.9999	1	0.0994494	0.971026	-1	-0.0344798	0.951228
ENSG00000050344	NFE2L3	7	26152198	26187137	34940	+	protein_coding	-1	-0.0631196	0.9999	1	0.0502909	0.987424	1	0.113411	0.805551
ENSG00000050393	MCUR1	6	13786557	13814568	28012	-	protein_coding	1	0.145718	0.998442	1	0.00858244	0.997743	-1	-0.137135	0.731886
ENSG00000050405	LIMA1	12	50175788	50283546	107759	-	protein_coding	-1	-0.347343	0.557555	1	0.425549	0.47047	1	0.772892	0.00191018
ENSG00000050426	LETMD1	12	51047962	51060424	12463	+	protein_coding	1	0.219009	0.86043	1	0.0377799	0.988656	-1	-0.181229	0.617641
ENSG00000050438	SLC4A8	12	51391317	51515763	124447	+	protein_coding	-1	-1.96887	1.46528e-17	1	0.460359	0.418659	1	2.42923	7.62484e-27
ENSG00000050748	MAPK9	5	180233143	180292099	58957	-	protein_coding	1	0.236137	0.845813	-1	-0.0666681	0.983579	-1	-0.302805	0.344172
ENSG00000050820	BCAR1	16	75228181	75268053	39873	-	protein_coding	-1	-2.98187	6.97764e-23	-1	-0.0856975	0.986474	1	2.89617	1.89009e-21
ENSG00000051009	FAM160A2	11	6211335	6234711	23377	-	protein_coding	1	0.057306	0.9999	-1	-0.210617	0.92116	-1	-0.267923	0.47872
ENSG00000051108	HERPUD1	16	56932142	56944864	12723	+	protein_coding	-1	-1.11227	7.28755e-08	1	0.036622	0.988656	1	1.14889	1.99245e-08
ENSG00000051128	HOMER3	19	18929201	18941261	12061	-	protein_coding	1	0.759426	0.155505	-1	-0.314495	0.927213	-1	-1.07392	0.00764635
ENSG00000051180	RAD51	15	40694774	40732340	37567	+	protein_coding	1	0.0370667	0.9999	1	0.125074	0.958517	1	0.0880071	0.848559
ENSG00000051341	POLQ	3	121431427	121546641	115215	-	protein_coding	1	0.232768	0.870754	1	0.117532	0.961846	-1	-0.115236	0.804529
ENSG00000051382	PIK3CB	3	138652699	138834938	182240	-	protein_coding	-1	-0.249748	0.843666	1	0.0906941	0.975835	1	0.340442	0.302371
ENSG00000051523	CYBA	16	88643289	88651054	7766	-	protein_coding	1	0.0350466	0.9999	-1	-0.155675	0.956345	-1	-0.190722	0.677751
ENSG00000051596	THOC3	5	175917873	176034680	116808	-	protein_coding	1	0.0769654	0.9999	-1	-0.232821	0.915365	-1	-0.309787	0.438553
ENSG00000051620	HEBP2	6	138403531	138422197	18667	+	protein_coding	1	0.198545	0.973246	1	0.0616191	0.986802	-1	-0.136926	0.78895
ENSG00000051825	MPHOSPH9	12	123152320	123244014	91695	-	protein_coding	1	0.0775773	0.9999	1	0.240364	0.902926	1	0.162787	0.730017
ENSG00000052723	SIKE1	1	114769479	114780685	11207	-	protein_coding	1	0.33846	0.638271	1	0.0619055	0.986474	-1	-0.276555	0.49587
ENSG00000052749	RRP12	10	97356358	97426076	69719	-	protein_coding	1	0.0464157	0.9999	-1	-0.239168	0.892556	-1	-0.285584	0.431642
ENSG00000052802	MSMO1	4	165327667	165343164	15498	+	protein_coding	-1	-0.0751592	0.9999	1	0.385694	0.795986	1	0.460854	0.277419
ENSG00000052841	TTC17	11	43358920	43494933	136014	+	protein_coding	-1	-0.172952	0.970631	-1	-0.00888385	0.997701	1	0.164068	0.672703
ENSG00000053254	FOXN3	14	89124871	89619149	494279	-	protein_coding	-1	-0.103013	0.9999	1	0.227522	0.892556	1	0.330535	0.300813
ENSG00000053371	AKR7A2	1	19303965	19312146	8182	-	protein_coding	1	0.101651	0.9999	-1	-0.235639	0.898119	-1	-0.33729	0.322271
ENSG00000053372	MRTO4	1	19251805	19260128	8324	+	protein_coding	1	0.13695	0.9999	-1	-0.207229	0.898874	-1	-0.344179	0.230015
ENSG00000053438	NNAT	20	37521206	37523690	2485	+	protein_coding	-1	-0.135698	0.9999	-1	-0.258207	0.943757	-1	-0.122508	0.883342
ENSG00000053501	USE1	19	17215346	17219829	4484	+	protein_coding	-1	-0.0216864	0.9999	-1	-0.274772	0.890949	-1	-0.253085	0.580216
ENSG00000053524	MCF2L2	3	183178043	183428778	250736	-	protein_coding	-1	-0.476308	0.295794	-1	-0.106647	0.975135	1	0.369661	0.351416
ENSG00000053702	NRIP2	12	2825348	2835544	10197	-	protein_coding	1	0.257471	0.972906	-1	-0.0770482	0.987424	-1	-0.334519	0.536866
ENSG00000053747	LAMA3	18	23689443	23956222	266780	+	protein_coding	1	2.18474	4.8152e-24	1	1.35572	1.84217e-08	-1	-0.829028	0.000918853
ENSG00000053770	AP5M1	14	57268924	57298742	29819	+	protein_coding	-1	-0.0287971	0.9999	1	0.120882	0.963864	1	0.14968	0.757554
ENSG00000053900	ANAPC4	4	25377213	25418498	41286	+	protein_coding	1	0.182898	0.982896	1	0.0150733	0.994795	-1	-0.167825	0.711582
ENSG00000053918	KCNQ1	11	2444684	2849110	404427	+	protein_coding	-1	-0.718267	0.212272	-1	-0.947109	0.074744	-1	-0.228842	0.754306
ENSG00000054116	TRAPPC3	1	36136570	36156053	19484	-	protein_coding	1	0.172533	0.970631	-1	-0.0724726	0.97954	-1	-0.245006	0.46383
ENSG00000054118	THRAP3	1	36224432	36305357	80926	+	protein_coding	-1	-0.0837514	0.9999	-1	-0.106952	0.963864	-1	-0.0232007	0.966294
ENSG00000054148	PHPT1	9	136848724	136851027	2304	+	protein_coding	1	0.205118	0.970631	-1	-0.308349	0.836973	-1	-0.513467	0.110248
ENSG00000054219	LY75	2	159803355	159904756	101402	-	protein_coding	-1	-0.124829	0.9999	1	0.112108	0.973715	1	0.236938	0.62393
ENSG00000054267	ARID4B	1	235131634	235328219	196586	-	protein_coding	-1	-0.151546	0.9999	1	0.285719	0.859325	1	0.437265	0.190396
ENSG00000054277	OPN3	1	241590102	241677376	87275	-	protein_coding	-1	-0.462541	0.5644	1	0.0465957	0.989388	1	0.509137	0.26321
ENSG00000054282	SDCCAG8	1	243256034	243500091	244058	+	protein_coding	1	0.250465	0.870754	1	0.0923551	0.976486	-1	-0.15811	0.73917
ENSG00000054392	HHAT	1	210328252	210676296	348045	+	protein_coding	-1	-0.143576	0.9999	-1	-0.285457	0.909694	-1	-0.141881	0.823674
ENSG00000054523	KIF1B	1	10210805	10381603	170799	+	protein_coding	-1	-0.471717	0.149682	-1	-0.121065	0.961139	1	0.350651	0.28259
ENSG00000054611	TBC1D22A	22	46762617	47175699	413083	+	protein_coding	1	0.0746241	0.9999	-1	-0.223853	0.904322	-1	-0.298478	0.388755
ENSG00000054654	SYNE2	14	63852983	64226433	373451	+	protein_coding	-1	-0.119096	0.9999	-1	-0.0502339	0.987424	1	0.0688616	0.887712
ENSG00000054793	ATP9A	20	51596514	51768634	172121	-	protein_coding	-1	-1.88465	5.38216e-11	1	3.10896	4.04278e-40	1	4.9936	1.90472e-82
ENSG00000054965	FAM168A	11	73400487	73598189	197703	-	protein_coding	1	0.089032	0.9999	-1	-0.00792744	0.997976	-1	-0.0969594	0.836475
ENSG00000054967	RELT	11	73376399	73397474	21076	+	protein_coding	-1	-0.0471577	0.9999	-1	-0.0283382	0.991577	1	0.0188195	0.97749
ENSG00000054983	GALC	14	87837820	87993665	155846	-	protein_coding	-1	-1.52275	2.50639e-05	1	0.532822	0.716223	1	2.05557	1.09533e-09
ENSG00000055044	NOP58	2	202265736	202303661	37926	+	protein_coding	1	0.0249936	0.9999	1	0.106888	0.965311	1	0.0818945	0.875824
ENSG00000055070	SZRD1	1	16352575	16398145	45571	+	protein_coding	-1	-0.000237184	0.9999	-1	-0.157054	0.939833	-1	-0.156817	0.696916
ENSG00000055118	KCNH2	7	150944961	150978315	33355	-	protein_coding	-1	-0.072955	0.9999	-1	-0.502936	0.724088	-1	-0.429981	0.431174
ENSG00000055130	CUL1	7	148697914	148801110	103197	+	protein_coding	1	0.0161666	0.9999	1	0.015054	0.994454	-1	-0.00111258	0.998341
ENSG00000055147	FAM114A2	5	153990148	154038936	48789	-	protein_coding	1	0.0538654	0.9999	1	0.190044	0.943757	1	0.136179	0.810258
ENSG00000055163	CYFIP2	5	157266079	157395595	129517	+	protein_coding	1	0.174617	0.979485	-1	-0.171576	0.933183	-1	-0.346192	0.276039
ENSG00000055208	TAB2	6	149218641	149411613	192973	+	protein_coding	-1	-0.192351	0.964587	1	0.422447	0.424654	1	0.614798	0.0162654
ENSG00000055211	GINM1	6	149566294	149591748	25455	+	protein_coding	1	0.00616359	0.9999	1	0.124618	0.963864	1	0.118455	0.824901
ENSG00000055332	EIF2AK2	2	37099210	37157065	57856	-	protein_coding	-1	-0.310641	0.769465	1	0.154952	0.958517	1	0.465593	0.185823
ENSG00000055483	AC022966.1	17	78787381	78841441	54061	-	protein_coding	1	0.0184674	0.9999	-1	-0.232808	0.88021	-1	-0.251276	0.455961
ENSG00000055609	KMT2C	7	152134922	152436005	301084	-	protein_coding	-1	-0.108141	0.9999	-1	-0.155823	0.933591	-1	-0.0476819	0.921348
ENSG00000055732	MCOLN3	1	85018082	85048500	30419	-	protein_coding	-1	-0.129234	0.9999	-1	-0.0787294	0.987441	1	0.0505048	0.956972
ENSG00000055917	PUM2	2	20248691	20352234	103544	-	protein_coding	-1	-0.0420019	0.9999	1	0.0825567	0.977886	1	0.124559	0.786777
ENSG00000055950	MRPL43	10	100969458	100987515	18058	-	protein_coding	1	0.0967653	0.9999	-1	-0.333189	0.758628	-1	-0.429954	0.186201
ENSG00000056050	HPF1	4	169729470	169757944	28475	-	protein_coding	-1	-0.0111673	0.9999	1	0.25076	0.925598	1	0.261927	0.606345
ENSG00000056097	ZFR	5	32354350	32444740	90391	-	protein_coding	-1	-0.0957144	0.9999	1	0.0476306	0.987424	1	0.143345	0.709013
ENSG00000056277	ZNF280C	X	130202707	130268899	66193	-	protein_coding	-1	-0.0243242	0.9999	1	0.193159	0.944977	1	0.217483	0.673991
ENSG00000056558	TRAF1	9	120902393	120929173	26781	-	protein_coding	-1	-0.634414	0.0035188	1	0.182206	0.920049	1	0.81662	3.32618e-05
ENSG00000056586	RC3H2	9	122844556	122905359	60804	-	protein_coding	-1	-0.0144225	0.9999	1	0.192188	0.927266	1	0.206611	0.606345
ENSG00000056736	IL17RB	3	53846568	53865794	19227	+	protein_coding	-1	-0.0765599	0.9999	-1	-0.0991622	0.986474	-1	-0.0226023	0.980652
ENSG00000056972	TRAF3IP2	6	111555381	111606906	51526	-	protein_coding	-1	-0.138229	0.9999	1	0.144937	0.953262	1	0.283166	0.402846
ENSG00000057019	DCBLD2	3	98795941	98901695	105755	-	protein_coding	1	0.0162268	0.9999	1	0.263448	0.885163	1	0.247222	0.551354
ENSG00000057252	SOAT1	1	179293714	179358680	64967	+	protein_coding	1	0.0863113	0.9999	1	0.239963	0.909694	1	0.153652	0.756306
ENSG00000057608	GDI2	10	5765223	5842132	76910	-	protein_coding	-1	-0.344697	0.424234	1	0.0624377	0.984975	1	0.407135	0.144011
ENSG00000057657	PRDM1	6	105993463	106109939	116477	+	protein_coding	-1	-0.714662	0.0261561	1	0.0200037	0.994454	1	0.734665	0.016384
ENSG00000057663	ATG5	6	106045423	106325791	280369	-	protein_coding	-1	-0.0224777	0.9999	1	0.0715834	0.982754	1	0.0940612	0.844975
ENSG00000057704	TMCC3	12	94567122	94650557	83436	-	protein_coding	-1	-2.35403	9.68822e-14	-1	-0.754647	0.207472	1	1.59939	3.0491e-06
ENSG00000057757	PITHD1	1	23778418	23788232	9815	+	protein_coding	1	0.0732017	0.9999	-1	-0.164971	0.93174	-1	-0.238173	0.475116
ENSG00000057935	MTA3	2	42494569	42756947	262379	+	protein_coding	1	0.253016	0.768797	-1	-0.131135	0.958517	-1	-0.384151	0.177695
ENSG00000058056	USP13	3	179653040	179789401	136362	+	protein_coding	1	0.13187	0.9999	1	0.0145772	0.994454	-1	-0.117292	0.789365
ENSG00000058063	ATP11B	3	182793503	182921629	128127	+	protein_coding	-1	-0.051256	0.9999	1	0.344959	0.758871	1	0.396215	0.262342
ENSG00000058091	CDK14	7	90466424	91210590	744167	+	protein_coding	1	0.0794562	0.9999	1	0.252741	0.869833	1	0.173285	0.673217
ENSG00000058262	SEC61A1	3	128051641	128071683	20043	+	protein_coding	-1	-0.0412345	0.9999	-1	-0.053019	0.986474	-1	-0.0117845	0.981915
ENSG00000058272	PPP1R12A	12	79773563	79935460	161898	-	protein_coding	-1	-0.146796	0.9999	1	0.194718	0.93174	1	0.341514	0.354616
ENSG00000058404	CAMK2B	7	44217150	44334577	117428	-	protein_coding	1	0.556311	0.520901	1	0.366544	0.900559	-1	-0.189768	0.804623
ENSG00000058453	CROCC	1	16740273	16972964	232692	+	protein_coding	-1	-0.164603	0.9999	-1	-0.322683	0.824502	-1	-0.15808	0.762268
ENSG00000058600	POLR3E	16	22297375	22335101	37727	+	protein_coding	1	0.104688	0.9999	-1	-0.216639	0.922676	-1	-0.321327	0.381965
ENSG00000058668	ATP2B4	1	203626561	203744081	117521	+	protein_coding	1	0.766271	0.00041096	1	0.204044	0.910115	-1	-0.562227	0.0195653
ENSG00000058673	ZC3H11A	1	203795654	203854999	59346	+	protein_coding	-1	-0.0109772	0.9999	1	0.53857	0.720725	1	0.549547	0.307139
ENSG00000058729	RIOK2	5	97160867	97183247	22381	-	protein_coding	1	0.0855896	0.9999	1	0.115512	0.968874	1	0.0299221	0.962336
ENSG00000058799	YIPF1	1	53851719	53889798	38080	-	protein_coding	1	0.281324	0.752108	1	0.0337194	0.989388	-1	-0.247605	0.523191
ENSG00000058804	NDC1	1	53765478	53838463	72986	-	protein_coding	1	0.142567	0.9999	1	0.194908	0.928819	1	0.0523406	0.925842
ENSG00000058866	DGKG	3	186105668	186362234	256567	-	protein_coding	1	0.391235	0.85428	-1	-0.242349	0.951016	-1	-0.633584	0.196793
ENSG00000059122	FLYWCH1	16	2911937	2951208	39272	+	protein_coding	-1	-0.105515	0.9999	-1	-0.270906	0.872488	-1	-0.165391	0.720116
ENSG00000059145	UNKL	16	1363205	1414751	51547	-	protein_coding	1	0.0326284	0.9999	-1	-0.266148	0.886229	-1	-0.298776	0.446533
ENSG00000059378	PARP12	7	140023744	140063721	39978	-	protein_coding	1	0.398276	0.336788	-1	-0.14246	0.958517	-1	-0.540736	0.0484934
ENSG00000059573	ALDH18A1	10	95605941	95656711	50771	-	protein_coding	1	0.105576	0.9999	-1	-0.141762	0.943757	-1	-0.247338	0.439837
ENSG00000059588	TARBP1	1	234391313	234479179	87867	-	protein_coding	-1	-0.140473	0.9999	-1	-0.0596877	0.986185	1	0.0807856	0.862833
ENSG00000059691	GATB	4	151670504	151761007	90504	-	protein_coding	1	0.162799	0.998205	-1	-0.000794381	1	-1	-0.163593	0.702333
ENSG00000059728	MXD1	2	69897688	69942945	45258	+	protein_coding	-1	-0.257994	0.846378	1	0.069579	0.984975	1	0.327573	0.352842
ENSG00000059758	CDK17	12	96278261	96400480	122220	-	protein_coding	-1	-0.103747	0.9999	1	0.643985	0.118725	1	0.747732	0.0110588
ENSG00000059769	DNAJC25	9	111631334	111654351	23018	+	protein_coding	-1	-0.0725392	0.9999	1	0.223938	0.928819	1	0.296477	0.510472
ENSG00000059804	SLC2A3	12	7919230	7936187	16958	-	protein_coding	-1	-0.650253	0.0174355	1	0.464034	0.342041	1	1.11429	5.85356e-07
ENSG00000059915	PSD	10	102402617	102421539	18923	-	protein_coding	1	0.0426292	0.9999	1	0.0135759	0.997845	-1	-0.0290533	0.9736
ENSG00000060069	CTDP1	18	79679801	79756623	76823	+	protein_coding	-1	-0.0561721	0.9999	-1	-0.218066	0.915365	-1	-0.161894	0.722947
ENSG00000060138	YBX3	12	10699089	10723323	24235	-	protein_coding	1	0.0945409	0.9999	-1	-0.0859248	0.972499	-1	-0.180466	0.614145
ENSG00000060140	STYK1	12	10618923	10674318	55396	-	protein_coding	-1	-0.236967	0.982896	1	0.654892	0.227627	1	0.891858	0.00751235
ENSG00000060237	WNK1	12	752579	911452	158874	+	protein_coding	-1	-0.206635	0.870754	1	0.032837	0.988656	1	0.239472	0.445087
ENSG00000060339	CCAR1	10	68721012	68792377	71366	+	protein_coding	-1	-0.0134901	0.9999	1	0.0897961	0.975118	1	0.103286	0.827747
ENSG00000060491	OGFR	20	62804835	62814000	9166	+	protein_coding	1	0.012345	0.9999	-1	-0.195838	0.928819	-1	-0.208183	0.618492
ENSG00000060642	PIGV	1	26787472	26798398	10927	+	protein_coding	1	0.264951	0.881659	-1	-0.107896	0.974492	-1	-0.372847	0.33737
ENSG00000060656	PTPRU	1	29236516	29326813	90298	+	protein_coding	-1	-0.562975	0.435342	1	0.163959	0.96536	1	0.726934	0.0987986
ENSG00000060688	SNRNP40	1	31259568	31296788	37221	-	protein_coding	1	0.133251	0.9999	1	0.0117264	0.995388	-1	-0.121524	0.771371
ENSG00000060749	QSER1	11	32892820	32993316	100497	+	protein_coding	1	0.0454129	0.9999	1	0.10131	0.972696	1	0.0558968	0.921562
ENSG00000060762	MPC1	6	166364919	166383013	18095	-	protein_coding	1	0.0513201	0.9999	1	0.00928255	0.997701	-1	-0.0420376	0.934345
ENSG00000060971	ACAA1	3	38103129	38137242	34114	-	protein_coding	1	0.18675	0.984479	-1	-0.250876	0.897151	-1	-0.437626	0.187311
ENSG00000060982	BCAT1	12	24810024	24949101	139078	-	protein_coding	1	0.0982056	0.9999	1	0.35091	0.754692	1	0.252705	0.556163
ENSG00000061273	HDAC7	12	47782722	47833132	50411	-	protein_coding	-1	-0.230177	0.883776	1	0.276291	0.839119	1	0.506468	0.0689863
ENSG00000061337	LZTS1	8	20246165	20303963	57799	-	protein_coding	1	0.831639	0.00647418	-1	-0.982231	0.00208434	-1	-1.81387	5.05455e-13
ENSG00000061656	SPAG4	20	35615892	35621049	5158	+	protein_coding	1	0.0759224	0.9999	1	0.0174547	0.994454	-1	-0.0584677	0.924053
ENSG00000061676	NCKAP1	2	182909115	183038858	129744	-	protein_coding	1	4.32485	1.27069e-73	1	2.00248	9.16032e-15	-1	-2.32237	1.80626e-22
ENSG00000061794	MRPS35	12	27710822	27756295	45474	+	protein_coding	1	0.0965219	0.9999	1	0.151552	0.956968	1	0.0550297	0.923824
ENSG00000061918	GUCY1B1	4	155758992	155807774	48783	+	protein_coding	-1	-0.656084	0.0866492	1	2.31367	5.74858e-22	1	2.96975	2.11319e-35
ENSG00000061936	SFSWAP	12	131711081	131799737	88657	+	protein_coding	-1	-0.0324092	0.9999	-1	-0.170024	0.929881	-1	-0.137615	0.739676
ENSG00000061938	TNK2	3	195863365	195909009	45645	-	protein_coding	1	0.197613	0.978404	-1	-0.195641	0.931794	-1	-0.393254	0.272632
ENSG00000061987	MON2	12	62466817	62600476	133660	+	protein_coding	1	0.0266112	0.9999	1	0.0791486	0.981865	1	0.0525374	0.926014
ENSG00000062194	GPBP1	5	57173948	57264679	90732	+	protein_coding	-1	-0.0662024	0.9999	1	0.362366	0.703061	1	0.428568	0.197803
ENSG00000062282	DGAT2	11	75759512	75801535	42024	+	protein_coding	1	0.0911818	0.9999	-1	-0.203422	0.95585	-1	-0.294604	0.597126
ENSG00000062485	CS	12	56271699	56300391	28693	-	protein_coding	1	0.0195586	0.9999	-1	-0.10001	0.963864	-1	-0.119569	0.77363
ENSG00000062582	MRPS24	7	43866558	43869893	3336	-	protein_coding	1	0.212082	0.9999	1	0.0994904	0.986474	-1	-0.112592	0.892945
ENSG00000062598	ELMO2	20	46366050	46432985	66936	-	protein_coding	1	0.0508758	0.9999	1	0.200275	0.910261	1	0.149399	0.711318
ENSG00000062650	WAPL	10	86435256	86521792	86537	-	protein_coding	-1	-0.17273	0.980573	1	0.177463	0.931349	1	0.350193	0.267183
ENSG00000062716	VMP1	17	59707192	59842255	135064	+	protein_coding	-1	-0.219659	0.932237	1	0.207489	0.923874	1	0.427148	0.177521
ENSG00000062725	APPBP2	17	60443158	60526242	83085	-	protein_coding	-1	-0.0718731	0.9999	1	0.2105	0.925372	1	0.282373	0.465528
ENSG00000062822	POLD1	19	50384204	50418018	33815	+	protein_coding	1	0.0793069	0.9999	-1	-0.362259	0.753376	-1	-0.441566	0.216467
ENSG00000063015	SEZ6	17	28954901	29006440	51540	-	protein_coding	-1	-1.19637	0.000592428	-1	-0.374186	0.872488	1	0.82218	0.0416195
ENSG00000063046	EIF4B	12	53006158	53042209	36052	+	protein_coding	1	0.140744	0.9999	-1	-0.00153454	1	-1	-0.142278	0.743809
ENSG00000063127	SLC6A16	19	49289638	49325225	35588	-	protein_coding	-1	-0.338887	0.764534	-1	-0.188763	0.952333	1	0.150124	0.79955
ENSG00000063169	BICRA	19	47608196	47703277	95082	+	protein_coding	-1	-0.091431	0.9999	-1	-0.287922	0.839119	-1	-0.196491	0.648808
ENSG00000063176	SPHK2	19	48619291	48630717	11427	+	protein_coding	1	0.00637584	0.9999	-1	-0.389293	0.594691	-1	-0.395669	0.237994
ENSG00000063177	RPL18	19	48615328	48619184	3857	-	protein_coding	1	0.152529	0.9999	-1	-0.221356	0.910261	-1	-0.373885	0.254829
ENSG00000063180	CA11	19	48637946	48646187	8242	-	protein_coding	-1	-0.102194	0.9999	-1	-0.091469	0.984975	1	0.010725	0.989073
ENSG00000063241	ISOC2	19	55452985	55462343	9359	-	protein_coding	-1	-0.119554	0.9999	-1	-0.243204	0.889575	-1	-0.123651	0.795189
ENSG00000063244	U2AF2	19	55654146	55674715	20570	+	protein_coding	-1	-0.0476893	0.9999	-1	-0.222329	0.909694	-1	-0.174639	0.681991
ENSG00000063245	EPN1	19	55675226	55709858	34633	+	protein_coding	1	0.113663	0.9999	-1	-0.294709	0.840267	-1	-0.408372	0.232334
ENSG00000063322	MED29	19	39391303	39400637	9335	+	protein_coding	-1	-0.133331	0.9999	-1	-0.136637	0.958517	-1	-0.00330627	0.994392
ENSG00000063438	AHRR	5	321759	435110	113352	+	protein_coding	-1	-0.0301867	0.9999	1	0.0857692	0.987424	1	0.115956	0.893701
ENSG00000063587	ZNF275	X	153334147	153360110	25964	+	protein_coding	-1	-0.681676	0.0188638	1	0.199084	0.929784	1	0.880759	0.000557634
ENSG00000063601	MTMR1	X	150692971	150765108	72138	+	protein_coding	-1	-0.177217	0.962365	-1	-0.116538	0.958517	1	0.0606788	0.899852
ENSG00000063660	GPC1	2	240435663	240468076	32414	+	protein_coding	-1	-0.360532	0.897563	-1	-0.0141943	0.997845	1	0.346337	0.587309
ENSG00000063761	ADCK1	14	77800109	77935014	134906	+	protein_coding	1	0.0999574	0.9999	-1	-0.37864	0.770177	-1	-0.478597	0.216735
ENSG00000063854	HAGH	16	1795620	1827157	31538	-	protein_coding	1	0.111251	0.9999	-1	-0.156796	0.961139	-1	-0.268047	0.597126
ENSG00000063978	RNF4	4	2462220	2625320	163101	+	protein_coding	-1	-0.175589	0.960329	-1	-0.00294925	1	1	0.17264	0.637236
ENSG00000064012	CASP8	2	201233443	201287711	54269	+	protein_coding	-1	-0.00114512	0.9999	1	0.217689	0.915481	1	0.218834	0.600226
ENSG00000064102	INTS13	12	26905181	26938326	33146	-	protein_coding	1	0.0565886	0.9999	1	0.0852778	0.976659	1	0.0286893	0.959331
ENSG00000064115	TM7SF3	12	26971579	27014434	42856	-	protein_coding	1	0.315291	0.526897	1	0.161782	0.933183	-1	-0.153509	0.699954
ENSG00000064199	SPA17	11	124673798	124697518	23721	+	protein_coding	1	0.204334	0.9999	1	0.0518207	0.989388	-1	-0.152513	0.834862
ENSG00000064205	CCN5	20	44714844	44728509	13666	+	protein_coding	1	0.243763	0.9999	1	0.00614674	1	-1	-0.237616	0.737786
ENSG00000064225	ST3GAL6	3	98732236	98821201	88966	+	protein_coding	-1	-0.481178	0.205374	-1	-0.99218	0.000132109	-1	-0.511002	0.100984
ENSG00000064309	CDON	11	125955796	126063335	107540	-	protein_coding	1	0.432922	0.793053	1	1.41611	0.000387466	1	0.983191	0.0184232
ENSG00000064313	TAF2	8	119730774	119832841	102068	-	protein_coding	-1	-0.285192	0.788669	1	0.0342895	0.989388	1	0.319481	0.387699
ENSG00000064419	TNPO3	7	128954180	129055173	100994	-	protein_coding	-1	-0.305953	0.506795	-1	-0.318883	0.622964	-1	-0.0129299	0.980004
ENSG00000064489	BORCS8-MEF2B	19	19145569	19192158	46590	-	protein_coding	1	0.347696	0.897915	-1	-0.0628859	0.988656	-1	-0.410582	0.474184
ENSG00000064490	RFXANK	19	19192229	19201869	9641	+	protein_coding	1	0.0262929	0.9999	-1	-0.214113	0.911373	-1	-0.240406	0.529398
ENSG00000064545	TMEM161A	19	19119169	19138513	19345	-	protein_coding	1	0.365182	0.592671	-1	-0.352839	0.764191	-1	-0.718021	0.0126958
ENSG00000064547	LPAR2	19	19623655	19628930	5276	-	protein_coding	-1	-0.0781362	0.9999	-1	-0.0320997	0.991561	1	0.0460365	0.944076
ENSG00000064601	CTSA	20	45890144	45898820	8677	+	protein_coding	-1	-0.120856	0.9999	-1	-0.555318	0.258784	-1	-0.434462	0.239233
ENSG00000064607	SUGP2	19	18990888	19034023	43136	-	protein_coding	1	0.0553187	0.9999	-1	-0.20653	0.898119	-1	-0.261848	0.405231
ENSG00000064651	SLC12A2	5	128083766	128189677	105912	+	protein_coding	-1	-0.0315978	0.9999	1	0.100329	0.972499	1	0.131927	0.786663
ENSG00000064652	SNX24	5	122843439	123029354	185916	+	protein_coding	-1	-0.921658	0.0317029	1	0.20591	0.958517	1	1.12757	0.00266754
ENSG00000064666	CNN2	19	1026586	1039068	12483	+	protein_coding	1	0.206333	0.952858	1	0.0299858	0.990807	-1	-0.176347	0.685475
ENSG00000064687	ABCA7	19	1040101	1065572	25472	+	protein_coding	1	0.0510144	0.9999	-1	-0.158785	0.958517	-1	-0.209799	0.675031
ENSG00000064692	SNCAIP	5	122311354	122464219	152866	+	protein_coding	1	2.29412	1.79541e-26	-1	-0.826207	0.0137483	-1	-3.12033	7.10816e-44
ENSG00000064703	DDX20	1	111755245	111768000	12756	+	protein_coding	-1	-0.14575	0.9999	1	0.0234638	0.991994	1	0.169214	0.675017
ENSG00000064726	BTBD1	15	83016422	83067354	50933	-	protein_coding	-1	-0.127056	0.9999	1	0.107953	0.973557	1	0.235009	0.608982
ENSG00000064763	FAR2	12	29149103	29340980	191878	+	protein_coding	-1	-0.00812783	0.9999	1	0.113384	0.983333	1	0.121512	0.886213
ENSG00000064787	BCAS1	20	53936777	54070594	133818	-	protein_coding	1	0.633717	0.316265	1	0.36551	0.898119	-1	-0.268207	0.689628
ENSG00000064886	CHI3L2	1	111200771	111243440	42670	+	protein_coding	-1	-1.07232	0.00734275	1	0.661335	0.413388	1	1.73366	2.83803e-07
ENSG00000064932	SBNO2	19	1107637	1174268	66632	-	protein_coding	-1	-0.149044	0.9999	-1	-0.260303	0.900559	-1	-0.111258	0.847129
ENSG00000064933	PMS1	2	189784085	189877629	93545	+	protein_coding	1	0.15285	0.9999	1	0.0189333	0.994454	-1	-0.133917	0.809177
ENSG00000064961	HMG20B	19	3572777	3579088	6312	+	protein_coding	-1	-0.0486383	0.9999	-1	-0.263007	0.869889	-1	-0.214368	0.5973
ENSG00000064995	TAF11	6	34877462	34888089	10628	-	protein_coding	-1	-0.00340789	0.9999	-1	-0.0079147	0.997985	-1	-0.00450681	0.993043
ENSG00000064999	ANKS1A	6	34889255	35091406	202152	+	protein_coding	1	0.108766	0.9999	-1	-0.139643	0.958517	-1	-0.248409	0.537304
ENSG00000065000	AP3D1	19	2100988	2164468	63481	-	protein_coding	1	0.0150084	0.9999	-1	-0.256288	0.892556	-1	-0.271296	0.508468
ENSG00000065029	ZNF76	6	35258909	35295985	37077	+	protein_coding	1	0.148119	0.9999	-1	-0.205865	0.927266	-1	-0.353984	0.321058
ENSG00000065057	NTHL1	16	2039815	2047866	8052	-	protein_coding	1	0.249948	0.942924	-1	-0.377391	0.766195	-1	-0.627338	0.0630904
ENSG00000065060	UHRF1BP1	6	34792015	34883138	91124	+	protein_coding	-1	-0.114527	0.9999	1	0.167813	0.929116	1	0.282339	0.355904
ENSG00000065135	GNAI3	1	109548615	109618324	69710	+	protein_coding	-1	-0.156921	0.996719	1	0.0886356	0.973557	1	0.245557	0.477755
ENSG00000065150	IPO5	13	97953658	98024297	70640	+	protein_coding	1	0.0575928	0.9999	-1	-0.011836	0.995388	-1	-0.0694288	0.881299
ENSG00000065154	OAT	10	124397303	124418976	21674	-	protein_coding	-1	-0.180582	0.969739	-1	-0.646588	0.0192224	-1	-0.466007	0.0882293
ENSG00000065183	WDR3	1	117929720	117966543	36824	+	protein_coding	1	0.32329	0.517549	-1	-0.0272999	0.991039	-1	-0.35059	0.242563
ENSG00000065243	PKN2	1	88684222	88836255	152034	+	protein_coding	-1	-0.073027	0.9999	1	0.210847	0.93174	1	0.283874	0.527632
ENSG00000065268	WDR18	19	984271	998438	14168	+	protein_coding	1	0.108752	0.9999	-1	-0.301308	0.840267	-1	-0.41006	0.244487
ENSG00000065308	TRAM2	6	52497408	52577060	79653	-	protein_coding	-1	-0.442743	0.107228	-1	-0.410713	0.296932	1	0.0320309	0.948422
ENSG00000065320	NTN1	17	9021510	9244000	222491	+	protein_coding	-1	-0.341322	0.883193	-1	-0.407999	0.836973	-1	-0.0666778	0.933458
ENSG00000065328	MCM10	10	13161554	13211104	49551	+	protein_coding	1	0.0869745	0.9999	1	0.00401165	0.99952	-1	-0.0829629	0.857644
ENSG00000065357	DGKA	12	55927319	55954027	26709	+	protein_coding	-1	-0.053993	0.9999	1	0.22925	0.890949	1	0.283243	0.402846
ENSG00000065413	ANKRD44	2	196967017	197311173	344157	-	protein_coding	-1	-0.0656938	0.9999	1	0.279754	0.806331	1	0.345447	0.26857
ENSG00000065427	KARS	16	75627474	75648643	21170	-	protein_coding	1	0.11423	0.9999	-1	-0.0646769	0.982754	-1	-0.178907	0.610231
ENSG00000065457	ADAT1	16	75596981	75623300	26320	-	protein_coding	1	0.133895	0.9999	-1	-0.0543159	0.986474	-1	-0.188211	0.621868
ENSG00000065485	PDIA5	3	123067025	123225227	158203	+	protein_coding	-1	-0.115908	0.9999	-1	-0.0257611	0.991994	1	0.0901465	0.864981
ENSG00000065491	TBC1D22B	6	37257772	37332970	75199	+	protein_coding	-1	-0.0434763	0.9999	-1	-0.0497959	0.987424	-1	-0.00631956	0.99026
ENSG00000065518	NDUFB4	3	120596328	120602507	6180	+	protein_coding	1	0.0799799	0.9999	-1	-0.130802	0.958517	-1	-0.210782	0.586378
ENSG00000065526	SPEN	1	15847707	15940456	92750	+	protein_coding	-1	-0.136187	0.9999	1	0.0140903	0.994454	1	0.150277	0.689534
ENSG00000065534	MYLK	3	123610049	123884331	274283	-	protein_coding	1	0.168846	0.9999	1	0.0303942	0.993349	-1	-0.138452	0.851394
ENSG00000065548	ZC3H15	2	186486253	186509361	23109	+	protein_coding	-1	-0.0207969	0.9999	1	0.0515047	0.987424	1	0.0723015	0.890619
ENSG00000065559	MAP2K4	17	12020829	12143830	123002	+	protein_coding	-1	-0.0103146	0.9999	1	0.107324	0.963864	1	0.117639	0.796834
ENSG00000065600	TMEM206	1	212363931	212414901	50971	-	protein_coding	-1	-0.146448	0.9999	-1	-0.0777744	0.980673	1	0.0686734	0.897105
ENSG00000065613	SLK	10	103967140	104029233	62094	+	protein_coding	1	0.0871583	0.9999	-1	-0.0741952	0.984975	-1	-0.161354	0.747602
ENSG00000065615	CYB5R4	6	83859656	83967423	107768	+	protein_coding	-1	-0.122837	0.9999	1	0.26927	0.904322	1	0.392108	0.32847
ENSG00000065621	GSTO2	10	104268873	104304950	36078	+	protein_coding	-1	-1.0777	0.000450104	1	0.077354	0.986474	1	1.15506	0.00011352
ENSG00000065665	SEC61A2	10	12129637	12169961	40325	+	protein_coding	-1	-0.105982	0.9999	-1	-0.0247004	0.992445	1	0.0812817	0.886903
ENSG00000065675	PRKCQ	10	6427143	6580301	153159	-	protein_coding	1	0.122192	0.9999	-1	-0.0670783	0.986474	-1	-0.18927	0.685475
ENSG00000065717	TLE2	19	2997639	3047635	49997	-	protein_coding	-1	-0.0102213	0.9999	-1	-0.0369243	0.990474	-1	-0.026703	0.969941
ENSG00000065802	ASB1	2	238426742	238452250	25509	+	protein_coding	-1	-0.0157569	0.9999	-1	-0.000188344	1	1	0.0155686	0.978088
ENSG00000065809	FAM107B	10	14518557	14774897	256341	-	protein_coding	-1	-0.599959	0.0632278	1	0.431607	0.532866	1	1.03157	2.85179e-05
ENSG00000065882	TBC1D1	4	37891084	38139175	248092	+	protein_coding	1	0.0773205	0.9999	1	0.398647	0.325787	1	0.321326	0.255094
ENSG00000065883	CDK13	7	39950121	40099580	149460	+	protein_coding	-1	-0.0775381	0.9999	1	0.0241178	0.991577	1	0.101656	0.812043
ENSG00000065911	MTHFD2	2	74198610	74217565	18956	+	protein_coding	-1	-0.0997307	0.9999	1	0.488449	0.199234	1	0.58818	0.017728
ENSG00000065923	SLC9A7	X	46599251	46759118	159868	-	protein_coding	-1	-0.0106485	0.9999	1	0.0375667	0.988656	1	0.0482152	0.920798
ENSG00000065970	FOXJ2	12	8032716	8055517	22802	+	protein_coding	1	0.154781	0.9999	1	0.0682468	0.986474	-1	-0.0865339	0.880316
ENSG00000065978	YBX1	1	42682418	42703805	21388	+	protein_coding	1	0.0203988	0.9999	-1	-0.266024	0.791709	-1	-0.286422	0.341466
ENSG00000065989	PDE4A	19	10416773	10469630	52858	+	protein_coding	-1	-0.0227522	0.9999	-1	-0.287351	0.841402	-1	-0.264599	0.502075
ENSG00000066027	PPP2R5A	1	212285410	212361853	76444	+	protein_coding	-1	-0.0610813	0.9999	1	0.188822	0.931707	1	0.249903	0.527632
ENSG00000066032	CTNNA2	2	79185231	80648861	1463631	+	protein_coding	-1	-2.83125	2.69343e-34	1	0.665117	0.0433079	1	3.49637	1.19148e-52
ENSG00000066044	ELAVL1	19	7958573	8005659	47087	-	protein_coding	1	0.004159	0.9999	-1	-0.11108	0.961139	-1	-0.115239	0.784065
ENSG00000066084	DIP2B	12	50504985	50748657	243673	+	protein_coding	-1	-0.127257	0.9999	-1	-0.104517	0.963864	1	0.0227404	0.964864
ENSG00000066117	SMARCD1	12	50084972	50100712	15741	+	protein_coding	-1	-0.0652051	0.9999	-1	-0.145626	0.94344	-1	-0.0804211	0.856538
ENSG00000066135	KDM4A	1	43650149	43705518	55370	+	protein_coding	-1	-0.00133367	0.9999	1	0.241231	0.887685	1	0.242565	0.520894
ENSG00000066136	NFYC	1	40691648	40771603	79956	+	protein_coding	1	0.0208324	0.9999	-1	-0.0989842	0.972499	-1	-0.119817	0.803173
ENSG00000066230	SLC9A3	5	470458	524332	53875	-	protein_coding	-1	-0.128235	0.9999	-1	-0.247033	0.927213	-1	-0.118798	0.853823
ENSG00000066279	ASPM	1	197084127	197146694	62568	-	protein_coding	-1	-0.204417	0.970631	1	0.291533	0.850977	1	0.49595	0.120906
ENSG00000066294	CD84	1	160541095	160579516	38422	-	protein_coding	-1	-1.46643	8.56834e-13	-1	-0.0822509	0.977886	1	1.38418	2.49477e-11
ENSG00000066322	ELOVL1	1	43363398	43368074	4677	-	protein_coding	1	0.0936342	0.9999	-1	-0.331132	0.764191	-1	-0.424766	0.200533
ENSG00000066336	SPI1	11	47354860	47378576	23717	-	protein_coding	1	0.357801	0.571299	-1	-0.102079	0.974492	-1	-0.45988	0.1654
ENSG00000066379	ZNRD1	6	30058899	30064909	6011	+	protein_coding	-1	-0.0100566	0.9999	-1	-0.239258	0.909694	-1	-0.229202	0.598768
ENSG00000066422	ZBTB11	3	101648889	101677495	28607	-	protein_coding	1	0.0344436	0.9999	1	0.207913	0.928819	1	0.173469	0.71788
ENSG00000066427	ATXN3	14	92044496	92106621	62126	-	protein_coding	1	0.029245	0.9999	1	0.336799	0.758911	1	0.307554	0.414207
ENSG00000066455	GOLGA5	14	92794305	92839947	45643	+	protein_coding	1	0.185349	0.976899	1	0.115286	0.963864	-1	-0.0700631	0.897323
ENSG00000066468	FGFR2	10	121478334	121598458	120125	-	protein_coding	1	0.265972	0.998205	-1	-0.57778	0.648303	-1	-0.843753	0.0592261
ENSG00000066557	LRRC40	1	70144805	70205579	60775	-	protein_coding	1	0.0242924	0.9999	1	0.227474	0.935242	1	0.203182	0.726553
ENSG00000066583	ISOC1	5	129094749	129114028	19280	+	protein_coding	1	0.173975	0.974514	1	0.0285499	0.990474	-1	-0.145425	0.73081
ENSG00000066651	TRMT11	6	125986479	126203817	217339	+	protein_coding	1	0.106547	0.9999	1	0.251283	0.911373	1	0.144736	0.793076
ENSG00000066654	THUMPD1	16	20702816	20742084	39269	-	protein_coding	1	0.0515991	0.9999	1	0.189192	0.938292	1	0.137593	0.790909
ENSG00000066697	MSANTD3	9	100427156	100451711	24556	+	protein_coding	1	0.11561	0.9999	-1	-0.223267	0.910115	-1	-0.338876	0.319716
ENSG00000066739	ATG2B	14	96279195	96363341	84147	-	protein_coding	1	0.0992016	0.9999	1	0.277504	0.818181	1	0.178303	0.659587
ENSG00000066777	ARFGEF1	8	67173511	67343781	170271	-	protein_coding	-1	-0.185548	0.963121	1	0.0829293	0.976689	1	0.268477	0.434683
ENSG00000066827	ZFAT	8	134477788	134713049	235262	-	protein_coding	-1	-0.0301456	0.9999	-1	-0.108471	0.972321	-1	-0.0783255	0.894544
ENSG00000066855	MTFR1	8	65644734	65771261	126528	+	protein_coding	-1	-0.00504589	0.9999	-1	-0.00610589	0.998592	-1	-0.00106	0.998631
ENSG00000066923	STAG3	7	100177563	100221488	43926	+	protein_coding	-1	-0.522511	0.0467546	-1	-0.094405	0.968874	1	0.428106	0.115219
ENSG00000066926	FECH	18	57544389	57586702	42314	-	protein_coding	-1	-0.202433	0.963053	-1	-0.197301	0.928819	1	0.00513173	0.992946
ENSG00000066933	MYO9A	15	71822291	72118577	296287	-	protein_coding	-1	-0.0182587	0.9999	1	0.139753	0.958517	1	0.158012	0.728888
ENSG00000067057	PFKP	10	3066333	3137718	71386	+	protein_coding	-1	-0.199186	0.972388	-1	-0.190389	0.9331	1	0.00879698	0.988894
ENSG00000067064	IDI1	10	1039152	1049170	10019	-	protein_coding	-1	-0.0858076	0.9999	1	0.248252	0.914743	1	0.334059	0.424636
ENSG00000067066	SP100	2	230415942	230545606	129665	+	protein_coding	-1	-0.15163	0.9999	1	0.0695612	0.982754	1	0.221191	0.54757
ENSG00000067082	KLF6	10	3775996	3785281	9286	-	protein_coding	-1	-0.578564	0.0340865	1	0.00448989	0.99952	1	0.583054	0.0238323
ENSG00000067113	PLPP1	5	55424854	55534969	110116	-	protein_coding	-1	-0.388174	0.870199	-1	-0.2244	0.958517	1	0.163774	0.838986
ENSG00000067141	NEO1	15	73051710	73305205	253496	+	protein_coding	-1	-1.41193	0.000140697	-1	-0.0196369	0.995524	1	1.39229	0.000165319
ENSG00000067167	TRAM1	8	70573218	70608416	35199	-	protein_coding	1	0.0200086	0.9999	1	0.254577	0.921049	1	0.234568	0.645984
ENSG00000067182	TNFRSF1A	12	6328757	6342114	13358	-	protein_coding	-1	-0.23453	0.881659	-1	-0.135548	0.958517	1	0.0989816	0.845364
ENSG00000067191	CACNB1	17	39173453	39197703	24251	-	protein_coding	1	0.02057	0.9999	-1	-0.192153	0.920822	-1	-0.212723	0.557233
ENSG00000067208	EVI5	1	92508696	92792404	283709	-	protein_coding	-1	-0.124057	0.9999	1	0.1163	0.963864	1	0.240358	0.556766
ENSG00000067221	STOML1	15	73978926	73994622	15697	-	protein_coding	1	0.361777	0.758426	-1	-0.339969	0.875895	-1	-0.701746	0.053677
ENSG00000067225	PKM	15	72199029	72231822	32794	-	protein_coding	-1	-0.112225	0.9999	-1	-0.0290278	0.991039	1	0.0831968	0.875824
ENSG00000067248	DHX29	5	55256055	55307694	51640	-	protein_coding	1	0.0346599	0.9999	1	0.121313	0.963864	1	0.0866531	0.88059
ENSG00000067334	DNTTIP2	1	93866284	93879918	13635	-	protein_coding	-1	-0.226269	0.942014	1	0.188592	0.937014	1	0.414861	0.235514
ENSG00000067365	METTL22	16	8621683	8649654	27972	+	protein_coding	1	0.164913	0.9999	-1	-0.0259005	0.992053	-1	-0.190813	0.670127
ENSG00000067369	TP53BP1	15	43403061	43510728	107668	-	protein_coding	-1	-0.0694573	0.9999	1	0.0967668	0.964789	1	0.166224	0.656805
ENSG00000067533	RRP15	1	218285293	218337983	52691	+	protein_coding	1	0.0336478	0.9999	1	0.051275	0.988656	1	0.0176271	0.97975
ENSG00000067560	RHOA	3	49359145	49412998	53854	-	protein_coding	-1	-0.0545101	0.9999	1	0.045098	0.987424	1	0.0996081	0.811954
ENSG00000067596	DHX8	17	43483865	43610338	126474	+	protein_coding	-1	-0.0661628	0.9999	1	0.06504	0.983579	1	0.131203	0.756306
ENSG00000067601	PMS2P4	7	67287541	67302419	14879	-	transcribed_unprocessed_pseudogene	1	0.532902	0.5297	-1	-0.132611	0.977886	-1	-0.665513	0.163602
ENSG00000067606	PRKCZ	1	2050411	2185395	134985	+	protein_coding	1	0.16028	0.9999	-1	-0.313064	0.884355	-1	-0.473345	0.239871
ENSG00000067704	IARS2	1	220094132	220148041	53910	+	protein_coding	1	0.00229112	0.9999	1	0.0678879	0.982754	1	0.0655968	0.894978
ENSG00000067715	SYT1	12	78863993	79452008	588016	+	protein_coding	-1	-0.156786	0.9999	1	2.28756	3.19704e-11	1	2.44435	1.26325e-13
ENSG00000067798	NAV3	12	77324641	78213010	888370	+	protein_coding	1	3.1478	3.48553e-25	1	0.986692	0.0439503	-1	-2.16111	1.9759e-12
ENSG00000067829	IDH3G	X	153785766	153794523	8758	-	protein_coding	1	0.2081	0.990936	-1	-0.262106	0.911373	-1	-0.470206	0.222378
ENSG00000067836	ROGDI	16	4796968	4802950	5983	-	protein_coding	1	0.597685	0.247132	-1	-0.0899414	0.986474	-1	-0.687627	0.0853394
ENSG00000067900	ROCK1	18	20946906	21111813	164908	-	protein_coding	-1	-0.145632	0.9999	1	0.113258	0.963219	1	0.25889	0.467228
ENSG00000067955	CBFB	16	67028984	67101058	72075	+	protein_coding	-1	-0.0538456	0.9999	1	0.226368	0.922676	1	0.280214	0.500031
ENSG00000067992	PDK3	X	24465221	24550466	85246	+	protein_coding	-1	-0.858695	0.000146399	1	0.440634	0.348279	1	1.29933	2.41025e-10
ENSG00000068001	HYAL2	3	50317790	50322782	4993	-	protein_coding	1	0.0555631	0.9999	-1	-0.379427	0.839119	-1	-0.43499	0.350874
ENSG00000068024	HDAC4	2	239048168	239401654	353487	-	protein_coding	-1	-0.0736175	0.9999	-1	-0.302574	0.885163	-1	-0.228956	0.657051
ENSG00000068028	RASSF1	3	50329782	50340980	11199	-	protein_coding	-1	-0.059963	0.9999	-1	-0.0111334	0.997657	1	0.0488296	0.934443
ENSG00000068079	IFI35	17	43006725	43014456	7732	+	protein_coding	-1	-0.297712	0.792989	-1	-0.15925	0.956968	1	0.138462	0.795189
ENSG00000068097	HEATR6	17	60043194	60078931	35738	-	protein_coding	-1	-0.42576	0.358554	-1	-0.363273	0.722988	1	0.0624871	0.917565
ENSG00000068120	COASY	17	42561467	42566277	4811	+	protein_coding	1	0.0991477	0.9999	-1	-0.185748	0.930115	-1	-0.284896	0.431174
ENSG00000068137	PLEKHH3	17	42667914	42676994	9081	-	protein_coding	1	0.0272589	0.9999	-1	-0.0739999	0.982754	-1	-0.101259	0.842859
ENSG00000068305	MEF2A	15	99565417	99716466	151050	+	protein_coding	-1	-0.0718842	0.9999	1	0.11081	0.966512	1	0.182694	0.685206
ENSG00000068308	OTUD5	X	48922028	48958386	36359	-	protein_coding	1	0.0188272	0.9999	-1	-0.0874508	0.977855	-1	-0.106278	0.83398
ENSG00000068323	TFE3	X	49028726	49043410	14685	-	protein_coding	1	0.0592709	0.9999	-1	-0.102116	0.968721	-1	-0.161387	0.709764
ENSG00000068354	TBC1D25	X	48539714	48562609	22896	+	protein_coding	-1	-0.0301166	0.9999	-1	-0.347707	0.766195	-1	-0.317591	0.430891
ENSG00000068366	ACSL4	X	109624244	109733403	109160	-	protein_coding	-1	-0.188488	0.998205	1	0.303142	0.865185	1	0.49163	0.16085
ENSG00000068383	INPP5A	10	132537787	132783480	245694	+	protein_coding	-1	-0.352909	0.50843	-1	-0.0488998	0.987441	1	0.304009	0.390181
ENSG00000068394	GPKOW	X	49113407	49123735	10329	-	protein_coding	1	0.059496	0.9999	-1	-0.0332343	0.989596	-1	-0.0927302	0.86185
ENSG00000068400	GRIPAP1	X	48973720	49002264	28545	-	protein_coding	-1	-0.0761691	0.9999	1	0.136283	0.95585	1	0.212452	0.55682
ENSG00000068438	FTSJ1	X	48476021	48486364	10344	+	protein_coding	1	0.087256	0.9999	-1	-0.204498	0.910115	-1	-0.291754	0.362862
ENSG00000068489	PRR11	17	59155499	59204705	49207	+	protein_coding	-1	-0.0134993	0.9999	1	0.20597	0.911373	1	0.219469	0.556136
ENSG00000068615	REEP1	2	86213993	86338083	124091	-	protein_coding	1	1.46913	7.64507e-08	1	0.344139	0.865829	-1	-1.12499	0.000105163
ENSG00000068650	ATP11A	13	112690329	112887168	196840	+	protein_coding	-1	-1.12767	0.000665361	-1	-0.0112512	0.997985	1	1.11642	0.000761388
ENSG00000068654	POLR1A	2	86020216	86106155	85940	-	protein_coding	1	0.10934	0.9999	-1	-0.239551	0.872488	-1	-0.348891	0.242592
ENSG00000068697	LAPTM4A	2	20032650	20051628	18979	-	protein_coding	-1	-0.0894019	0.9999	1	0.0479127	0.987424	1	0.137315	0.749726
ENSG00000068724	TTC7A	2	46916157	47076137	159981	+	protein_coding	-1	-0.118729	0.9999	-1	-0.385345	0.659623	-1	-0.266617	0.525201
ENSG00000068745	IP6K2	3	48688003	48740353	52351	-	protein_coding	1	0.0486221	0.9999	-1	-0.00643792	0.997985	-1	-0.05506	0.912275
ENSG00000068784	SRBD1	2	45388680	45612165	223486	-	protein_coding	1	0.124759	0.9999	1	0.146322	0.958517	1	0.0215632	0.974493
ENSG00000068796	KIF2A	5	62306162	62537249	231088	+	protein_coding	-1	-0.0230958	0.9999	1	0.175038	0.932393	1	0.198134	0.620396
ENSG00000068831	RASGRP2	11	64726911	64745456	18546	-	protein_coding	1	0.535002	0.126689	-1	-0.162465	0.955333	-1	-0.697467	0.0120708
ENSG00000068878	PSME4	2	53864069	53970993	106925	-	protein_coding	-1	-0.0779979	0.9999	-1	-0.0254814	0.991577	1	0.0525165	0.921533
ENSG00000068885	IFT80	3	160256986	160399880	142895	-	protein_coding	1	0.195302	0.9999	1	0.190884	0.953262	-1	-0.00441841	0.993958
ENSG00000068903	SIRT2	19	38878555	38899862	21308	-	protein_coding	-1	-0.229913	0.888759	-1	-0.245452	0.888265	-1	-0.0155396	0.979833
ENSG00000068912	ERLEC1	2	53787044	53818819	31776	+	protein_coding	-1	-0.0331867	0.9999	1	0.158152	0.953262	1	0.191339	0.664651
ENSG00000068971	PPP2R5B	11	64917553	64934475	16923	+	protein_coding	1	0.251233	0.957025	-1	-0.0249117	0.993738	-1	-0.276145	0.584743
ENSG00000068976	PYGM	11	64746389	64759974	13586	-	protein_coding	-1	-0.400953	0.850623	1	0.219314	0.958517	1	0.620267	0.227943
ENSG00000069011	PITX1	5	135027734	135034813	7080	-	protein_coding	1	0.37799	0.481935	-1	-0.502283	0.288987	-1	-0.880272	0.000360374
ENSG00000069020	MAST4	5	66596361	67169595	573235	+	protein_coding	-1	-1.80035	1.16269e-07	1	0.579351	0.571197	1	2.3797	1.81196e-13
ENSG00000069248	NUP133	1	229440259	229508341	68083	-	protein_coding	-1	-0.0679325	0.9999	1	0.0988836	0.968721	1	0.166816	0.684
ENSG00000069275	NUCKS1	1	205712822	205750182	37361	-	protein_coding	1	0.0486327	0.9999	1	0.126528	0.96451	1	0.0778952	0.899389
ENSG00000069329	VPS35	16	46656132	46689518	33387	-	protein_coding	-1	-0.11022	0.9999	-1	-0.0380054	0.989351	1	0.0722151	0.898208
ENSG00000069345	DNAJA2	16	46955362	46973674	18313	-	protein_coding	-1	-0.118328	0.9999	1	0.0490888	0.987424	1	0.167417	0.667457
ENSG00000069399	BCL3	19	44747705	44760044	12340	+	protein_coding	-1	-0.535444	0.173998	-1	-0.273116	0.892556	1	0.262328	0.562702
ENSG00000069424	KCNAB2	1	5990927	6101193	110267	+	protein_coding	-1	-0.152161	0.9999	-1	-0.457626	0.251443	-1	-0.305465	0.337832
ENSG00000069493	CLEC2D	12	9664969	9699553	34585	+	protein_coding	-1	-1.03795	2.76101e-07	-1	-0.332134	0.653342	1	0.705817	0.00161329
ENSG00000069509	FUNDC1	X	44523639	44542859	19221	-	protein_coding	-1	-0.0216822	0.9999	1	0.151346	0.958517	1	0.173029	0.730017
ENSG00000069667	RORA	15	60488284	61229302	741019	-	protein_coding	1	0.0107472	0.9999	-1	-0.09962	0.986474	-1	-0.110367	0.897614
ENSG00000069696	DRD4	11	637293	640706	3414	+	protein_coding	-1	-0.206507	0.9999	-1	-0.239148	0.95546	-1	-0.0326409	0.972269
ENSG00000069702	TGFBR3	1	91680343	91906335	225993	-	protein_coding	-1	-0.0906509	0.9999	-1	-0.19601	0.938323	-1	-0.105359	0.854786
ENSG00000069849	ATP1B3	3	141876124	141926549	50426	+	protein_coding	1	0.143006	0.998442	1	0.0317856	0.989167	-1	-0.11122	0.788927
ENSG00000069869	NEDD4	15	55826922	55993746	166825	-	protein_coding	1	0.0488347	0.9999	1	0.303302	0.839119	1	0.254467	0.552289
ENSG00000069943	PIGB	15	55318960	55355648	36689	+	protein_coding	-1	-0.175672	0.996048	-1	-0.206316	0.927213	-1	-0.0306448	0.959363
ENSG00000069956	MAPK6	15	51952106	52067375	115270	+	protein_coding	-1	-0.173042	0.99694	1	0.177802	0.938323	1	0.350844	0.30745
ENSG00000069966	GNB5	15	52115105	52191369	76265	-	protein_coding	-1	-0.0656062	0.9999	-1	-0.19298	0.927213	-1	-0.127374	0.786384
ENSG00000069974	RAB27A	15	55202966	55319113	116148	-	protein_coding	1	0.418526	0.30159	1	0.517501	0.20265	1	0.0989751	0.847212
ENSG00000069998	HDHD5	22	17137511	17165287	27777	-	protein_coding	1	0.0124643	0.9999	-1	-0.337983	0.771434	-1	-0.350447	0.346652
ENSG00000070010	UFD1	22	19449911	19479202	29292	-	protein_coding	1	0.159561	0.998205	-1	-0.0434069	0.988656	-1	-0.202968	0.599657
ENSG00000070018	LRP6	12	12116025	12267044	151020	-	protein_coding	1	0.188476	0.960469	1	0.113638	0.963219	-1	-0.0748374	0.882364
ENSG00000070047	PHRF1	11	576470	612222	35753	+	protein_coding	1	0.0618707	0.9999	-1	-0.312291	0.761911	-1	-0.374162	0.237893
ENSG00000070061	ELP1	9	108867517	108934124	66608	-	protein_coding	1	0.249155	0.750745	-1	-0.0286677	0.989388	-1	-0.277823	0.36492
ENSG00000070081	NUCB2	11	17208153	17349980	141828	+	protein_coding	1	0.384776	0.455854	1	0.440585	0.454118	1	0.0558098	0.922462
ENSG00000070087	PFN2	3	149964904	150050788	85885	-	protein_coding	-1	-1.01108	4.23979e-06	-1	-0.404383	0.477534	1	0.606697	0.0207767
ENSG00000070159	PTPN3	9	109375466	109498313	122848	-	protein_coding	1	0.351845	0.74975	-1	-0.711215	0.127967	-1	-1.06306	0.000383082
ENSG00000070190	DAPP1	4	99816827	99870190	53364	+	protein_coding	-1	-0.142888	0.9999	1	0.224871	0.900559	1	0.367759	0.247906
ENSG00000070214	SLC44A1	9	105244622	105439171	194550	+	protein_coding	1	0.0235612	0.9999	1	0.0189633	0.994247	-1	-0.00459787	0.99306
ENSG00000070269	TMEM260	14	56488354	56650606	162253	+	protein_coding	1	0.26689	0.891528	1	0.0895992	0.981865	-1	-0.177291	0.737173
ENSG00000070366	SMG6	17	2059839	2303785	243947	-	protein_coding	1	0.0466652	0.9999	-1	-0.122283	0.958517	-1	-0.168948	0.675228
ENSG00000070367	EXOC5	14	57200507	57268905	68399	-	protein_coding	-1	-0.120929	0.9999	1	0.243378	0.922676	1	0.364307	0.379756
ENSG00000070371	CLTCL1	22	19179473	19291719	112247	-	protein_coding	1	0.153956	0.9999	1	0.237609	0.938323	1	0.0836531	0.910573
ENSG00000070388	FGF22	19	639879	644371	4493	+	protein_coding	-1	-0.0669205	0.9999	1	0.0136864	0.997864	1	0.080607	0.926581
ENSG00000070404	FSTL3	19	676392	683392	7001	+	protein_coding	1	0.184399	0.9999	-1	-0.348443	0.797441	-1	-0.532842	0.125954
ENSG00000070413	DGCR2	22	19036282	19122454	86173	-	protein_coding	1	0.274992	0.861426	-1	-0.179146	0.944431	-1	-0.454138	0.196705
ENSG00000070423	AC004156.1	19	647526	663233	15708	-	protein_coding	1	0.0187556	0.9999	-1	-0.460664	0.41198	-1	-0.47942	0.132571
ENSG00000070444	MNT	17	2384073	2401104	17032	-	protein_coding	1	0.311598	0.775127	-1	-0.151299	0.958517	-1	-0.462896	0.1959
ENSG00000070476	ZXDC	3	126437601	126475891	38291	-	protein_coding	-1	-0.0121763	0.9999	1	0.116353	0.961139	1	0.128529	0.772647
ENSG00000070495	JMJD6	17	76712832	76726799	13968	-	protein_coding	-1	-0.015611	0.9999	1	0.114958	0.963864	1	0.130569	0.782102
ENSG00000070501	POLB	8	42338454	42371808	33355	+	protein_coding	-1	-0.397888	0.366232	1	0.485848	0.274834	1	0.883735	0.000156727
ENSG00000070540	WIPI1	17	68420948	68457513	36566	-	protein_coding	1	0.0703637	0.9999	1	0.106779	0.966797	1	0.0364156	0.949702
ENSG00000070610	GBA2	9	35736866	35749228	12363	-	protein_coding	-1	-0.151399	0.9999	-1	-0.194054	0.929496	-1	-0.0426548	0.942194
ENSG00000070614	NDST1	5	150485818	150558211	72394	+	protein_coding	1	0.38842	0.32543	-1	-0.635465	0.0299968	-1	-1.02388	1.38753e-06
ENSG00000070669	ASNS	7	97851677	97872542	20866	-	protein_coding	-1	-0.215517	0.97579	1	0.342403	0.807617	1	0.55792	0.103507
ENSG00000070718	AP3M2	8	42152946	42171673	18728	+	protein_coding	1	0.34069	0.532642	-1	-0.143707	0.956968	-1	-0.484397	0.0934831
ENSG00000070756	PABPC1	8	100685816	100722809	36994	-	protein_coding	1	0.0827334	0.9999	-1	-0.0777026	0.976486	-1	-0.160436	0.65924
ENSG00000070759	TESK2	1	45343883	45491163	147281	-	protein_coding	-1	-0.283282	0.815379	1	0.198854	0.931349	1	0.482136	0.13982
ENSG00000070761	CFAP20	16	58113592	58129381	15790	-	protein_coding	1	0.0552371	0.9999	-1	-0.160446	0.943757	-1	-0.215683	0.575105
ENSG00000070770	CSNK2A2	16	58157907	58198106	40200	-	protein_coding	-1	-0.130637	0.9999	1	0.0479169	0.987424	1	0.178554	0.626693
ENSG00000070785	EIF2B3	1	44850522	44986722	136201	-	protein_coding	1	0.180596	0.965564	-1	-0.0389605	0.988656	-1	-0.219557	0.54757
ENSG00000070814	TCOF1	5	150357629	150400308	42680	+	protein_coding	-1	-0.0410322	0.9999	-1	-0.149849	0.943757	-1	-0.108817	0.802788
ENSG00000070831	CDC42	1	22025511	22101360	75850	+	protein_coding	-1	-0.0950182	0.9999	1	0.162249	0.952333	1	0.257267	0.525012
ENSG00000070882	OSBPL3	7	24796540	24981634	185095	-	protein_coding	-1	-0.699928	0.00573509	-1	-0.147385	0.95585	1	0.552544	0.042134
ENSG00000070915	SLC12A3	16	56865207	56915850	50644	+	protein_coding	-1	-2.25931	1.71745e-16	-1	-0.280958	0.909694	1	1.97836	2.04673e-12
ENSG00000070950	RAD18	3	8775402	8963773	188372	-	protein_coding	-1	-0.214498	0.961848	1	0.128289	0.963219	1	0.342787	0.357959
ENSG00000070961	ATP2B1	12	89588049	89709300	121252	-	protein_coding	1	0.600074	0.04538	1	0.313818	0.797441	-1	-0.286256	0.457543
ENSG00000071051	NCK2	2	105744912	105894274	149363	+	protein_coding	1	0.18695	0.998205	-1	-0.283329	0.885163	-1	-0.47028	0.182483
ENSG00000071054	MAP4K4	2	101696850	101894689	197840	+	protein_coding	1	0.0229366	0.9999	-1	-0.0750196	0.977622	-1	-0.0979561	0.817835
ENSG00000071082	RPL31	2	101002229	101024032	21804	+	protein_coding	1	0.421166	0.246103	-1	-0.0641071	0.985897	-1	-0.485273	0.0789102
ENSG00000071127	WDR1	4	10074339	10116949	42611	-	protein_coding	-1	-0.0309903	0.9999	-1	-0.0470906	0.988656	-1	-0.0161004	0.979833
ENSG00000071189	SNX13	7	17790761	17940501	149741	-	protein_coding	-1	-0.0580057	0.9999	1	0.310361	0.842117	1	0.368366	0.336166
ENSG00000071203	MS4A12	11	60492778	60507430	14653	+	protein_coding	1	0.291648	0.977961	1	0.0984659	0.986474	-1	-0.193182	0.801094
ENSG00000071242	RPS6KA2	6	166409364	166906451	497088	-	protein_coding	-1	-1.38001	7.08894e-07	1	0.188368	0.952973	1	1.56838	7.40652e-09
ENSG00000071243	ING3	7	120950763	120977216	26454	+	protein_coding	1	0.128344	0.9999	1	0.279202	0.865389	1	0.150858	0.755774
ENSG00000071246	VASH1	14	76761468	76783015	21548	+	protein_coding	1	0.499649	0.55294	1	0.0479228	0.989388	-1	-0.451726	0.376235
ENSG00000071462	BUD23	7	73683025	73705161	22137	+	protein_coding	-1	-0.0479931	0.9999	1	0.0616023	0.984072	1	0.109595	0.794669
ENSG00000071537	SEL1L	14	81471547	81533853	62307	-	protein_coding	-1	-0.0738108	0.9999	1	0.280211	0.858845	1	0.354022	0.313399
ENSG00000071539	TRIP13	5	892884	919357	26474	+	protein_coding	-1	-0.136831	0.9999	-1	-0.275093	0.811268	-1	-0.138261	0.748167
ENSG00000071553	ATP6AP1	X	154428645	154436516	7872	+	protein_coding	1	0.064138	0.9999	-1	-0.228558	0.910389	-1	-0.292696	0.44278
ENSG00000071564	TCF3	19	1609290	1652615	43326	-	protein_coding	1	0.00881675	0.9999	-1	-0.47859	0.323629	-1	-0.487407	0.110539
ENSG00000071575	TRIB2	2	12716889	12742734	25846	+	protein_coding	-1	-0.628754	0.0133756	1	0.116458	0.961846	1	0.745212	0.00128307
ENSG00000071626	DAZAP1	19	1407569	1435687	28119	+	protein_coding	-1	-0.00951667	0.9999	-1	-0.182358	0.921049	-1	-0.172842	0.632247
ENSG00000071655	MBD3	19	1573596	1592865	19270	-	protein_coding	-1	-0.0166122	0.9999	-1	-0.3269	0.764191	-1	-0.310288	0.40002
ENSG00000071794	HLTF	3	149030127	149086554	56428	-	protein_coding	1	0.417945	0.387861	1	0.00964915	0.997845	-1	-0.408296	0.247509
ENSG00000071859	FAM50A	X	154444141	154450654	6514	+	protein_coding	-1	-0.0409239	0.9999	-1	-0.386513	0.739999	-1	-0.34559	0.407412
ENSG00000071889	FAM3A	X	154506159	154516242	10084	-	protein_coding	-1	-0.0207829	0.9999	-1	-0.511498	0.296932	-1	-0.490716	0.132571
ENSG00000071894	CPSF1	8	144393229	144409335	16107	-	protein_coding	1	0.0928824	0.9999	-1	-0.318828	0.844501	-1	-0.411711	0.282783
ENSG00000071909	MYO3B	2	170178145	170655171	477027	+	protein_coding	1	1.51291	2.1186e-05	-1	-0.544565	0.711299	-1	-2.05748	8.91478e-10
ENSG00000071967	CYBRD1	2	171522247	171558129	35883	+	protein_coding	-1	-2.08711	3.08358e-10	1	0.129176	0.977886	1	2.21628	1.51795e-11
ENSG00000071994	PDCD2	6	170575295	170584692	9398	-	protein_coding	1	0.107423	0.9999	1	0.0250276	0.991577	-1	-0.082395	0.862357
ENSG00000072042	RDH11	14	67676800	67695793	18994	-	protein_coding	1	0.207335	0.884161	1	0.20651	0.898957	-1	-0.00082456	0.99868
ENSG00000072062	PRKACA	19	14091688	14118084	26397	-	protein_coding	1	0.00589938	0.9999	-1	-0.0834575	0.975667	-1	-0.0893569	0.844975
ENSG00000072071	ADGRL1	19	14147743	14206187	58445	-	protein_coding	1	0.358226	0.623411	-1	-0.240547	0.915365	-1	-0.598773	0.0555534
ENSG00000072110	ACTN1	14	68874143	68979440	105298	-	protein_coding	1	0.185738	0.9999	-1	-0.198837	0.958517	-1	-0.384575	0.516246
ENSG00000072121	ZFYVE26	14	67727374	67816590	89217	-	protein_coding	-1	-0.0911884	0.9999	-1	-0.179167	0.930129	-1	-0.0879784	0.857886
ENSG00000072134	EPN2	17	19215615	19336715	121101	+	protein_coding	-1	-0.641517	0.0874157	-1	-0.476639	0.551888	1	0.164878	0.778556
ENSG00000072135	PTPN18	2	130356045	130375405	19361	+	protein_coding	1	0.331207	0.557013	-1	-0.112959	0.963864	-1	-0.444166	0.132357
ENSG00000072163	LIMS2	2	127638381	127681786	43406	-	protein_coding	1	0.619126	0.253417	1	0.116704	0.979202	-1	-0.502422	0.295992
ENSG00000072201	LNX1	4	53459301	53701405	242105	-	protein_coding	1	0.0440181	0.9999	1	0.908261	0.0517534	1	0.864243	0.0258071
ENSG00000072210	ALDH3A2	17	19648136	19677598	29463	+	protein_coding	1	0.543841	0.039485	1	0.437973	0.307832	-1	-0.105868	0.817218
ENSG00000072274	TFRC	3	196027183	196082096	54914	-	protein_coding	-1	-0.328012	0.488529	1	0.14658	0.94449	1	0.474592	0.0649414
ENSG00000072310	SREBF1	17	17810399	17837011	26613	-	protein_coding	1	0.0680879	0.9999	-1	-0.150461	0.95585	-1	-0.218549	0.599337
ENSG00000072364	AFF4	5	132875395	132963634	88240	-	protein_coding	-1	-0.246214	0.87197	1	0.153861	0.95546	1	0.400074	0.225044
ENSG00000072401	UBE2D1	10	58334979	58370751	35773	+	protein_coding	1	0.0418294	0.9999	1	0.231705	0.922676	1	0.189875	0.701385
ENSG00000072415	MPP5	14	67241109	67335819	94711	+	protein_coding	1	0.0934487	0.9999	1	0.088915	0.976792	-1	-0.00453366	0.99306
ENSG00000072501	SMC1A	X	53374149	53422728	48580	-	protein_coding	1	0.0325698	0.9999	-1	-0.0256117	0.991039	-1	-0.0581815	0.903014
ENSG00000072506	HSD17B10	X	53431258	53434373	3116	-	protein_coding	1	0.272586	0.863899	-1	-0.190754	0.938323	-1	-0.46334	0.181898
ENSG00000072518	MARK2	11	63838928	63911019	72092	+	protein_coding	-1	-0.0953537	0.9999	-1	-0.2325	0.887766	-1	-0.137146	0.752272
ENSG00000072571	HMMR	5	163460203	163491941	31739	+	protein_coding	1	0.158357	0.9999	1	0.299782	0.875895	1	0.141425	0.79961
ENSG00000072609	CHFR	12	132822187	132956304	134118	-	protein_coding	1	0.123986	0.9999	-1	-0.137475	0.958517	-1	-0.261461	0.499666
ENSG00000072682	P4HA2	5	132191838	132295315	103478	-	protein_coding	1	0.29191	0.935759	1	0.157381	0.963864	-1	-0.13453	0.847286
ENSG00000072694	FCGR2B	1	161663147	161678654	15508	+	protein_coding	1	0.337811	0.850623	1	0.210737	0.952333	-1	-0.127074	0.853716
ENSG00000072736	NFATC3	16	68084751	68229259	144509	+	protein_coding	-1	-0.0257408	0.9999	-1	-0.0560476	0.986474	-1	-0.0303069	0.953794
ENSG00000072756	TRNT1	3	3126933	3150879	23947	+	protein_coding	1	0.178705	0.997311	1	0.217624	0.922676	1	0.0389184	0.948545
ENSG00000072778	ACADVL	17	7217125	7225266	8142	+	protein_coding	1	0.0978123	0.9999	-1	-0.0981714	0.968874	-1	-0.195984	0.615758
ENSG00000072786	STK10	5	172042079	172188224	146146	-	protein_coding	-1	-0.146432	0.9999	-1	-0.216178	0.911125	-1	-0.0697461	0.895987
ENSG00000072803	FBXW11	5	171861549	172006873	145325	-	protein_coding	-1	-0.246167	0.83355	1	0.325042	0.716223	1	0.571209	0.0248705
ENSG00000072818	ACAP1	17	7336529	7351477	14949	+	protein_coding	1	0.0258672	0.9999	-1	-0.0499992	0.987424	-1	-0.0758665	0.883639
ENSG00000072832	CRMP1	4	5748084	5893058	144975	-	protein_coding	-1	-1.11486	0.000161951	1	0.539185	0.40247	1	1.65405	6.66703e-10
ENSG00000072840	EVC	4	5711201	5814305	103105	+	protein_coding	-1	-0.739374	0.106846	-1	-0.19207	0.958517	1	0.547304	0.237994
ENSG00000072849	DERL2	17	5471254	5486811	15558	-	protein_coding	-1	-0.0643486	0.9999	1	0.12779	0.963219	1	0.192139	0.675031
ENSG00000072864	NDE1	16	15643267	15726353	83087	+	protein_coding	-1	-0.0129672	0.9999	1	0.00853732	0.997845	1	0.0215045	0.967464
ENSG00000072954	TMEM38A	19	16661139	16690023	28885	+	protein_coding	1	0.379849	0.668335	1	0.0671144	0.987424	-1	-0.312734	0.508586
ENSG00000072958	AP1M1	19	16197578	16245907	48330	+	protein_coding	1	0.00732124	0.9999	-1	-0.352107	0.764191	-1	-0.359428	0.347018
ENSG00000073050	XRCC1	19	43543040	43580473	37434	-	protein_coding	-1	-0.256503	0.816248	-1	-0.154899	0.948054	1	0.101604	0.835457
ENSG00000073060	SCARB1	12	124776856	124882668	105813	-	protein_coding	-1	-0.013434	0.9999	-1	-0.559913	0.216347	-1	-0.546479	0.0878993
ENSG00000073067	CYP2W1	7	983181	989640	6460	+	protein_coding	-1	-0.188117	0.9999	1	0.0396626	0.991994	1	0.22778	0.75473
ENSG00000073111	MCM2	3	127598410	127622436	24027	+	protein_coding	1	0.0883564	0.9999	-1	-0.328331	0.816027	-1	-0.416687	0.260873
ENSG00000073169	SELENOO	22	50200979	50217616	16638	+	protein_coding	1	0.0608996	0.9999	-1	-0.337421	0.840267	-1	-0.398321	0.33737
ENSG00000073282	TP63	3	189631389	189897276	265888	+	protein_coding	-1	-1.13484	3.66264e-09	1	0.649516	0.00974283	1	1.78436	9.48807e-23
ENSG00000073331	ALPK1	4	112285509	112442621	157113	+	protein_coding	1	0.414322	0.215526	1	0.218393	0.897151	-1	-0.195929	0.601731
ENSG00000073350	LLGL2	17	75525080	75575208	50129	+	protein_coding	-1	-0.163794	0.9999	-1	-0.245965	0.923874	-1	-0.0821704	0.898846
ENSG00000073417	PDE8A	15	84980440	85139145	158706	+	protein_coding	1	0.0788902	0.9999	1	0.266757	0.807617	1	0.187867	0.612172
ENSG00000073464	CLCN4	X	10156945	10237660	80716	+	protein_coding	1	1.05667	3.03214e-05	1	0.60833	0.151216	-1	-0.448343	0.20055
ENSG00000073536	NLE1	17	35128730	35142304	13575	-	protein_coding	1	0.195617	0.97669	-1	-0.396902	0.615441	-1	-0.592519	0.0424639
ENSG00000073578	SDHA	5	218241	257082	38842	+	protein_coding	1	0.212859	0.980948	-1	-0.37283	0.765355	-1	-0.585689	0.0874618
ENSG00000073584	SMARCE1	17	40624962	40648654	23693	-	protein_coding	-1	-0.079495	0.9999	1	0.0807011	0.984192	1	0.160196	0.76786
ENSG00000073598	FNDC8	17	35121615	35130732	9118	+	protein_coding	-1	-0.171385	0.9999	-1	-0.18584	0.958517	-1	-0.0144553	0.985417
ENSG00000073605	GSDMB	17	39904595	39919854	15260	-	protein_coding	-1	-0.282405	0.797501	1	0.115897	0.96451	1	0.398301	0.245083
ENSG00000073614	KDM5A	12	280129	389454	109326	-	protein_coding	-1	-0.0327094	0.9999	1	0.16372	0.93174	1	0.196429	0.585207
ENSG00000073670	ADAM11	17	44758988	44781846	22859	+	protein_coding	-1	-0.241545	0.9999	1	0.296024	0.927213	1	0.537569	0.283115
ENSG00000073711	PPP2R3A	3	135965728	136147894	182167	+	protein_coding	1	0.429964	0.788155	1	0.120047	0.982088	-1	-0.309916	0.635747
ENSG00000073712	FERMT2	14	52857268	52952435	95168	-	protein_coding	-1	-0.0331173	0.9999	1	0.0223141	0.994795	1	0.0554314	0.947607
ENSG00000073792	IGF2BP2	3	185643739	185825056	181318	-	protein_coding	1	0.454386	0.320182	1	0.20361	0.93174	-1	-0.250776	0.574655
ENSG00000073803	MAP3K13	3	185282941	185489094	206154	+	protein_coding	1	0.0913762	0.9999	1	0.191483	0.929191	1	0.100107	0.845681
ENSG00000073849	ST6GAL1	3	186930502	187078553	148052	+	protein_coding	-1	-0.326913	0.390433	-1	-0.0832373	0.972499	1	0.243676	0.428587
ENSG00000073905	VDAC1P1	X	80929500	80930347	848	+	processed_pseudogene	-1	-0.178433	0.9999	-1	-0.271953	0.938323	-1	-0.0935195	0.914002
ENSG00000073910	FRY	13	31846713	32299122	452410	+	protein_coding	-1	-0.144616	0.9999	-1	-0.382145	0.690387	-1	-0.237529	0.595481
ENSG00000073921	PICALM	11	85957175	86069882	112708	-	protein_coding	-1	-0.0046695	0.9999	1	0.192052	0.927266	1	0.196721	0.627774
ENSG00000073969	NSF	17	46590669	46757464	166796	+	protein_coding	-1	-0.0592887	0.9999	-1	-0.0317356	0.989388	1	0.0275531	0.958274
ENSG00000074047	GLI2	2	120735623	120992653	257031	+	protein_coding	1	1.72119	4.7929e-07	1	0.0615868	0.988656	-1	-1.65961	1.54371e-06
ENSG00000074054	CLASP1	2	121337776	121649587	311812	-	protein_coding	-1	-0.0141347	0.9999	-1	-0.0214496	0.992053	-1	-0.00731496	0.988812
ENSG00000074071	MRPS34	16	1771890	1773155	1266	-	protein_coding	1	0.206708	0.990579	-1	-0.437255	0.630069	-1	-0.643963	0.0507229
ENSG00000074181	NOTCH3	19	15159038	15200995	41958	-	protein_coding	-1	-0.813494	0.0934627	1	0.341278	0.910115	1	1.15477	0.00244211
ENSG00000074201	CLNS1A	11	77514936	77637805	122870	-	protein_coding	1	0.274697	0.67746	-1	-0.0322687	0.989388	-1	-0.306966	0.312489
ENSG00000074219	TEAD2	19	49340595	49362457	21863	-	protein_coding	-1	-0.470514	0.663044	1	0.326089	0.911373	1	0.796603	0.0610917
ENSG00000074266	EED	11	86244753	86278813	34061	+	protein_coding	-1	-0.0560138	0.9999	1	0.130745	0.958201	1	0.186758	0.616863
ENSG00000074276	CDHR2	5	176542511	176595974	53464	+	protein_coding	1	0.11157	0.9999	1	0.0758864	0.988183	-1	-0.0356833	0.96896
ENSG00000074319	TSG101	11	18468336	18526951	58616	-	protein_coding	1	0.0363157	0.9999	1	0.17078	0.93174	1	0.134464	0.752696
ENSG00000074356	NCBP3	17	3802158	3846246	44089	-	protein_coding	-1	-0.052261	0.9999	1	0.0483907	0.987424	1	0.100652	0.817108
ENSG00000074370	ATP2A3	17	3923870	3964464	40595	-	protein_coding	1	0.283588	0.834	-1	-0.152468	0.958517	-1	-0.436056	0.2182
ENSG00000074416	MGLL	3	127689062	128052190	363129	-	protein_coding	-1	-0.389628	0.44719	-1	-0.620148	0.0896951	-1	-0.23052	0.596306
ENSG00000074582	BCS1L	2	218658764	218663443	4680	+	protein_coding	1	0.192979	0.970631	-1	-0.258394	0.878997	-1	-0.451373	0.142308
ENSG00000074603	DPP8	15	65442463	65517704	75242	-	protein_coding	-1	-0.0271999	0.9999	1	0.172506	0.949508	1	0.199705	0.669991
ENSG00000074621	SLC24A1	15	65611366	65660995	49630	+	protein_coding	-1	-0.0581459	0.9999	1	0.118765	0.966797	1	0.176911	0.724541
ENSG00000074657	ZNF532	18	58862600	58986480	123881	+	protein_coding	1	0.134356	0.9999	-1	-0.345553	0.745151	-1	-0.479909	0.126942
ENSG00000074660	SCARF1	17	1633858	1645744	11887	-	protein_coding	-1	-0.843012	0.0739024	1	0.0293348	0.994247	1	0.872347	0.041444
ENSG00000074695	LMAN1	18	59327823	59359265	31443	-	protein_coding	1	0.0195252	0.9999	1	0.302641	0.851409	1	0.283116	0.506127
ENSG00000074696	HACD3	15	65530418	65578349	47932	+	protein_coding	1	0.180995	0.948416	-1	-0.14604	0.943757	-1	-0.327035	0.252026
ENSG00000074706	IPCEF1	6	154154496	154356792	202297	-	protein_coding	1	0.655348	0.0401275	1	0.994586	0.000403978	1	0.339238	0.391755
ENSG00000074755	ZZEF1	17	4004445	4143030	138586	-	protein_coding	1	0.0267668	0.9999	-1	-0.16474	0.932398	-1	-0.191507	0.608994
ENSG00000074800	ENO1	1	8861000	8879190	18191	-	protein_coding	1	0.0791109	0.9999	-1	-0.0876415	0.976486	-1	-0.166752	0.696916
ENSG00000074842	MYDGF	19	4641374	4670370	28997	-	protein_coding	1	0.153704	0.9999	-1	-0.017213	0.994454	-1	-0.170917	0.714371
ENSG00000074855	ANO8	19	17323223	17334855	11633	-	protein_coding	-1	-0.49324	0.211391	-1	-0.364236	0.73589	1	0.129004	0.809616
ENSG00000074935	TUBE1	6	112070663	112087529	16867	-	protein_coding	1	0.0312478	0.9999	1	0.456526	0.542617	1	0.425279	0.266577
ENSG00000074966	TXK	4	48066393	48134250	67858	-	protein_coding	-1	-1.16399	3.35877e-05	1	0.392906	0.753376	1	1.55689	2.89137e-09
ENSG00000075089	ACTR6	12	100199122	100241865	42744	+	protein_coding	-1	-0.00489401	0.9999	1	0.354824	0.803116	1	0.359718	0.392806
ENSG00000075131	TIPIN	15	66336191	66386746	50556	-	protein_coding	-1	-0.247364	0.863899	1	0.119734	0.963219	1	0.367099	0.269582
ENSG00000075142	SRI	7	88205118	88226993	21876	-	protein_coding	1	0.0246491	0.9999	-1	-0.0241455	0.991577	-1	-0.0487946	0.919536
ENSG00000075151	EIF4G3	1	20806292	21176888	370597	-	protein_coding	-1	-0.143672	0.9999	1	0.0825175	0.975846	1	0.226189	0.515195
ENSG00000075188	NUP37	12	102073103	102120120	47018	-	protein_coding	1	0.106453	0.9999	1	0.135723	0.958517	1	0.0292698	0.958331
ENSG00000075213	SEMA3A	7	83955777	84492724	536948	-	protein_coding	1	0.0466845	0.9999	1	0.710161	0.0585924	1	0.663477	0.0330881
ENSG00000075218	GTSE1	22	46296870	46330810	33941	+	protein_coding	-1	-0.139665	0.9999	-1	-0.0292817	0.989388	1	0.110384	0.795189
ENSG00000075223	SEMA3C	7	80742538	80922359	179822	-	protein_coding	-1	-1.00276	0.00800811	-1	-0.458391	0.771434	1	0.544371	0.247509
ENSG00000075234	TTC38	22	46267961	46294008	26048	+	protein_coding	1	0.574894	0.413055	1	0.0959188	0.986474	-1	-0.478975	0.366393
ENSG00000075239	ACAT1	11	108121516	108147776	26261	+	protein_coding	1	0.198527	0.935759	-1	-0.0367705	0.988656	-1	-0.235297	0.513285
ENSG00000075240	GRAMD4	22	46576012	46679790	103779	+	protein_coding	1	0.269522	0.726926	1	0.433452	0.31465	1	0.16393	0.681991
ENSG00000075275	CELSR1	22	46360834	46537170	176337	-	protein_coding	-1	-1.93136	1.9504e-09	-1	-0.591138	0.521782	1	1.34023	0.000145547
ENSG00000075290	WNT8B	10	100463041	100483744	20704	+	protein_coding	1	0.0430088	0.9999	1	0.14349	0.976486	1	0.100481	0.907695
ENSG00000075292	ZNF638	2	71276561	71435069	158509	+	protein_coding	-1	-0.0368634	0.9999	1	0.267954	0.835795	1	0.304817	0.3465
ENSG00000075303	SLC25A40	7	87833568	87876360	42793	-	protein_coding	-1	-0.0223784	0.9999	1	0.400098	0.714	1	0.422476	0.278173
ENSG00000075336	TIMM21	18	74148523	74160531	12009	+	protein_coding	1	0.402713	0.211525	1	0.129986	0.956463	-1	-0.272727	0.38735
ENSG00000075399	VPS9D1	16	89707134	89720898	13765	-	protein_coding	-1	-0.150311	0.9999	-1	-0.367781	0.745151	-1	-0.21747	0.64115
ENSG00000075407	ZNF37A	10	38094334	38150293	55960	+	protein_coding	-1	-0.0626278	0.9999	1	0.122051	0.963864	1	0.184678	0.687798
ENSG00000075413	MARK3	14	103385392	103503831	118440	+	protein_coding	-1	-0.104899	0.9999	1	0.117174	0.958517	1	0.222073	0.507128
ENSG00000075415	SLC25A3	12	98593591	98606379	12789	+	protein_coding	-1	-0.00964638	0.9999	-1	-0.0111419	0.99542	-1	-0.0014955	0.997626
ENSG00000075420	FNDC3B	3	172039578	172401669	362092	+	protein_coding	-1	-0.335558	0.58899	1	0.0931964	0.975846	1	0.428754	0.177916
ENSG00000075426	FOSL2	2	28392448	28417317	24870	+	protein_coding	1	0.650016	0.248456	-1	-0.599508	0.549272	-1	-1.24952	0.000505917
ENSG00000075539	FRYL	4	48497361	48780322	282962	-	protein_coding	1	0.0538257	0.9999	1	0.222982	0.890949	1	0.169157	0.667575
ENSG00000075568	TMEM131	2	97756333	97995948	239616	-	protein_coding	1	0.157725	0.998205	1	0.157841	0.943757	1	0.000115982	0.999841
ENSG00000075624	ACTB	7	5527148	5563784	36637	-	protein_coding	1	0.230028	0.955359	-1	-0.15921	0.958517	-1	-0.389238	0.303637
ENSG00000075702	WDR62	19	36054881	36105108	50228	+	protein_coding	-1	-0.142876	0.9999	-1	-0.257841	0.890949	-1	-0.114965	0.827333
ENSG00000075711	DLG1	3	197042560	197299330	256771	-	protein_coding	1	0.0367159	0.9999	1	0.190014	0.92622	1	0.153298	0.71526
ENSG00000075785	RAB7A	3	128726122	128814796	88675	+	protein_coding	-1	-0.238954	0.777365	-1	-0.21964	0.884143	1	0.0193142	0.96974
ENSG00000075790	BCAP29	7	107579977	107629170	49194	+	protein_coding	-1	-0.152743	0.9999	1	0.225164	0.931794	1	0.377907	0.390738
ENSG00000075826	SEC31B	10	100486646	100519864	33219	-	protein_coding	1	0.15573	0.9999	1	0.00801969	0.997985	-1	-0.147711	0.771837
ENSG00000075856	SART3	12	108522214	108561400	39187	-	protein_coding	-1	-0.161062	0.985657	-1	-0.209571	0.902926	-1	-0.0485082	0.923116
ENSG00000075884	ARHGAP15	2	143091362	143768352	676991	+	protein_coding	1	0.0873657	0.9999	1	0.143381	0.958517	1	0.0560154	0.920798
ENSG00000075886	TUBA3D	2	131476119	131482934	6816	+	protein_coding	-1	-0.000660492	0.9999	-1	-0.195442	0.95967	-1	-0.194781	0.789598
ENSG00000075914	EXOSC7	3	44975241	45036066	60826	+	protein_coding	1	0.180619	0.995494	-1	-0.210415	0.927213	-1	-0.391034	0.262733
ENSG00000075945	KIFAP3	1	169921326	170085208	163883	-	protein_coding	1	0.0846397	0.9999	1	0.166673	0.943757	1	0.0820334	0.877107
ENSG00000075975	MKRN2	3	12557087	12583713	26627	+	protein_coding	-1	-0.325602	0.509933	-1	-0.144034	0.952176	1	0.181568	0.636424
ENSG00000076003	MCM6	2	135839626	135876443	36818	-	protein_coding	-1	-0.101938	0.9999	1	0.0307607	0.989388	1	0.132699	0.73626
ENSG00000076043	REXO2	11	114439386	114450279	10894	+	protein_coding	1	0.00568125	0.9999	1	0.0958946	0.969117	1	0.0902133	0.851401
ENSG00000076053	RBM7	11	114400030	114414203	14174	+	protein_coding	1	0.025139	0.9999	1	0.257065	0.910115	1	0.231926	0.628866
ENSG00000076067	RBMS2	12	56521820	56596193	74374	+	protein_coding	-1	-0.468006	0.711463	-1	-0.144557	0.976486	1	0.323448	0.617786
ENSG00000076108	BAZ2A	12	56595596	56636816	41221	-	protein_coding	1	0.0392028	0.9999	-1	-0.0670464	0.982754	-1	-0.106249	0.812312
ENSG00000076201	PTPN23	3	47381011	47413435	32425	+	protein_coding	-1	-0.147609	0.9999	-1	-0.42169	0.543756	-1	-0.274081	0.503013
ENSG00000076242	MLH1	3	36993332	37050918	57587	+	protein_coding	1	0.105432	0.9999	1	0.119468	0.958517	1	0.0140359	0.979809
ENSG00000076248	UNG	12	109097574	109110992	13419	+	protein_coding	-1	-0.119142	0.9999	-1	-0.290195	0.771434	-1	-0.171052	0.667668
ENSG00000076258	FMO4	1	171314183	171342084	27902	+	protein_coding	1	0.265766	0.998205	1	0.0762105	0.988546	-1	-0.189555	0.806135
ENSG00000076321	KLHL20	1	173714941	173786692	71752	+	protein_coding	-1	-0.150756	0.9999	1	0.0580964	0.986959	1	0.208853	0.618857
ENSG00000076382	SPAG5	17	28577565	28599025	21461	-	protein_coding	-1	-0.186629	0.948786	1	0.192563	0.915365	1	0.379192	0.177695
ENSG00000076513	ANKRD13A	12	109999186	110039763	40578	+	protein_coding	-1	-0.00447446	0.9999	1	0.223271	0.890949	1	0.227745	0.525012
ENSG00000076554	TPD52	8	80034745	80231232	196488	-	protein_coding	1	0.063326	0.9999	1	0.229061	0.92973	1	0.165735	0.77363
ENSG00000076555	ACACB	12	109116595	109268226	151632	+	protein_coding	1	0.769575	0.00553024	1	0.318222	0.825771	-1	-0.451353	0.18777
ENSG00000076604	TRAF4	17	28744005	28750956	6952	+	protein_coding	-1	-0.0604535	0.9999	1	0.038935	0.989388	1	0.0993885	0.857644
ENSG00000076641	PAG1	8	80967810	81112068	144259	-	protein_coding	-1	-0.285599	0.75272	-1	-0.106404	0.967502	1	0.179196	0.681991
ENSG00000076650	GPATCH1	19	33080880	33130542	49663	+	protein_coding	-1	-0.143719	0.9999	-1	-0.0589188	0.986474	1	0.0848	0.875824
ENSG00000076662	ICAM3	19	10333776	10339661	5886	-	protein_coding	1	0.10123	0.9999	-1	-0.743523	0.0136161	-1	-0.844753	0.000718602
ENSG00000076685	NT5C2	10	103088017	103193306	105290	-	protein_coding	-1	-0.245992	0.797501	1	0.221121	0.890949	1	0.467113	0.0720349
ENSG00000076706	AP002956.1	11	119308529	119321521	12993	-	protein_coding	1	0.361322	0.900317	-1	-0.301589	0.929191	-1	-0.662912	0.185138
ENSG00000076770	MBNL3	X	132369317	132489968	120652	-	protein_coding	1	0.135278	0.9999	1	0.114791	0.969956	-1	-0.0204867	0.976106
ENSG00000076826	CAMSAP3	19	7595902	7618304	22403	+	protein_coding	-1	-1.02249	0.0117629	-1	-0.387748	0.885163	1	0.634739	0.185889
ENSG00000076924	XAB2	19	7619525	7629545	10021	-	protein_coding	-1	-0.0538242	0.9999	-1	-0.368483	0.766195	-1	-0.314658	0.472026
ENSG00000076928	ARHGEF1	19	41883161	41930150	46990	+	protein_coding	-1	-0.184197	0.959399	-1	-0.228583	0.885163	-1	-0.0443864	0.930726
ENSG00000076944	STXBP2	19	7636881	7647873	10993	+	protein_coding	1	0.0118096	0.9999	-1	-0.173916	0.94924	-1	-0.185725	0.700805
ENSG00000076984	MAP2K7	19	7903843	7914478	10636	+	protein_coding	-1	-0.000828131	0.9999	-1	-0.311237	0.754025	-1	-0.310408	0.348397
ENSG00000077044	DGKD	2	233354507	233472104	117598	+	protein_coding	-1	-0.139374	0.9999	1	0.0770063	0.983027	1	0.21638	0.620787
ENSG00000077063	CTTNBP2	7	117710651	117874139	163489	-	protein_coding	1	1.00551	0.016553	-1	-0.526183	0.700024	-1	-1.53169	8.69653e-06
ENSG00000077097	TOP2B	3	25597905	25664907	67003	-	protein_coding	-1	-0.170845	0.9999	1	0.142982	0.958517	1	0.313827	0.410533
ENSG00000077147	TM9SF3	10	96518110	96587452	69343	-	protein_coding	-1	-0.0122723	0.9999	1	0.174704	0.953262	1	0.186976	0.711582
ENSG00000077150	NFKB2	10	102394110	102402524	8415	+	protein_coding	-1	-0.44234	0.230289	1	0.0496903	0.987424	1	0.49203	0.0892815
ENSG00000077152	UBE2T	1	202331657	202341980	10324	-	protein_coding	1	0.142749	0.9999	1	0.068826	0.982088	-1	-0.0739225	0.876875
ENSG00000077157	PPP1R12B	1	202348699	202592706	244008	+	protein_coding	1	0.0115632	0.9999	1	0.102608	0.964642	1	0.0910449	0.848523
ENSG00000077232	DNAJC10	2	182716041	182794464	78424	+	protein_coding	1	0.439806	0.426332	1	0.326146	0.840267	-1	-0.11366	0.848614
ENSG00000077235	GTF3C1	16	27459555	27549913	90359	-	protein_coding	-1	-0.0326218	0.9999	-1	-0.101484	0.967081	-1	-0.0688624	0.894735
ENSG00000077238	IL4R	16	27313668	27364778	51111	+	protein_coding	1	0.361313	0.350848	1	0.773529	0.000849312	1	0.412216	0.131788
ENSG00000077254	USP33	1	77695987	77759852	63866	-	protein_coding	1	0.0133714	0.9999	1	0.242554	0.908957	1	0.229183	0.599337
ENSG00000077274	CAPN6	X	111245099	111270483	25385	-	protein_coding	-1	-0.315975	0.956381	1	0.950657	0.0672304	1	1.26663	0.000633904
ENSG00000077312	SNRPA	19	40750637	40765389	14753	+	protein_coding	1	0.079627	0.9999	-1	-0.169701	0.931794	-1	-0.249328	0.478288
ENSG00000077348	EXOSC5	19	41386374	41397359	10986	-	protein_coding	1	0.134546	0.9999	-1	-0.12751	0.961139	-1	-0.262055	0.505226
ENSG00000077380	DYNC1I2	2	171687409	171748420	61012	+	protein_coding	-1	-0.107705	0.9999	1	0.0414396	0.988656	1	0.149145	0.710441
ENSG00000077420	APBB1IP	10	26438341	26567803	129463	+	protein_coding	1	0.340184	0.380605	-1	-0.13202	0.955102	-1	-0.472204	0.0517973
ENSG00000077454	LRCH4	7	100574011	100586129	12119	-	protein_coding	-1	-0.196078	0.97669	-1	-0.213491	0.927213	-1	-0.0174132	0.979025
ENSG00000077458	FAM76B	11	95768953	95790409	21457	-	protein_coding	1	0.156804	0.9999	1	0.405896	0.775378	1	0.249092	0.654138
ENSG00000077463	AC016586.1	19	4174109	4182566	8458	-	protein_coding	-1	-0.0799908	0.9999	-1	-0.161045	0.952333	-1	-0.0810544	0.883786
ENSG00000077514	POLD3	11	74493851	74669117	175267	+	protein_coding	1	0.0938416	0.9999	1	0.115412	0.963864	1	0.02157	0.970795
ENSG00000077549	CAPZB	1	19338775	19485539	146765	-	protein_coding	1	0.058608	0.9999	-1	-0.0313919	0.989388	-1	-0.0899999	0.839611
ENSG00000077585	GPR137B	1	236142505	236221865	79361	+	protein_coding	-1	-0.944582	0.000609286	1	0.129007	0.963864	1	1.07359	4.70329e-05
ENSG00000077616	NAALAD2	11	90131515	90192894	61380	+	protein_coding	1	0.0566355	0.9999	1	0.302266	0.927213	1	0.24563	0.717951
ENSG00000077684	JADE1	4	128809700	128875224	65525	+	protein_coding	1	0.146791	0.998442	-1	-0.01743	0.993947	-1	-0.164221	0.665482
ENSG00000077713	SLC25A43	X	119399336	119454478	55143	+	protein_coding	1	0.00824107	0.9999	-1	-0.0585729	0.986474	-1	-0.066814	0.896268
ENSG00000077721	UBE2A	X	119574536	119591083	16548	+	protein_coding	-1	-0.176122	0.983594	1	0.0352324	0.989388	1	0.211354	0.600226
ENSG00000077782	FGFR1	8	38400215	38468834	68620	-	protein_coding	-1	-0.129245	0.9999	-1	-0.128728	0.977886	1	0.000517555	0.999841
ENSG00000077935	SMC1B	22	45344063	45413619	69557	-	protein_coding	-1	-0.765059	0.157468	1	0.150061	0.974492	1	0.91512	0.0338888
ENSG00000077943	ITGA8	10	15513954	15719922	205969	-	protein_coding	1	1.36098	6.40486e-05	1	0.169461	0.963219	-1	-1.19152	0.000642047
ENSG00000078043	PIAS2	18	46803218	46920160	116943	-	protein_coding	-1	-0.0720488	0.9999	-1	-0.0795533	0.982754	-1	-0.00750452	0.989857
ENSG00000078053	AMPH	7	38383704	38631420	247717	-	protein_coding	1	0.56998	0.395122	1	0.775759	0.182759	1	0.205779	0.765464
ENSG00000078061	ARAF	X	47561100	47571920	10821	+	protein_coding	1	0.00383332	0.9999	-1	-0.313155	0.786066	-1	-0.316989	0.377637
ENSG00000078070	MCCC1	3	183015218	183116075	100858	-	protein_coding	-1	-0.0894244	0.9999	1	0.164519	0.93174	1	0.253943	0.442986
ENSG00000078081	LAMP3	3	183122215	183163839	41625	-	protein_coding	-1	-2.02094	6.70051e-11	1	0.375805	0.857466	1	2.39674	2.2143e-15
ENSG00000078124	ACER3	11	76860867	77026797	165931	+	protein_coding	1	0.0973189	0.9999	-1	-0.0258115	0.992445	-1	-0.12313	0.817463
ENSG00000078140	UBE2K	4	39698109	39782792	84684	+	protein_coding	1	0.0808323	0.9999	1	0.21748	0.928819	1	0.136647	0.801258
ENSG00000078142	PIK3C3	18	41955234	42087830	132597	+	protein_coding	-1	-0.0282066	0.9999	1	0.176653	0.93174	1	0.204859	0.603692
ENSG00000078177	N4BP2	4	40056850	40158252	101403	+	protein_coding	-1	-0.0553051	0.9999	1	0.228365	0.93174	1	0.28367	0.568472
ENSG00000078237	TIGAR	12	4307763	4360028	52266	+	protein_coding	-1	-0.110703	0.9999	1	0.395935	0.622979	1	0.506638	0.111867
ENSG00000078246	TULP3	12	2877223	2941138	63916	+	protein_coding	-1	-0.197803	0.975574	-1	-0.0688247	0.986474	1	0.128978	0.803173
ENSG00000078304	PPP2R5C	14	101761798	101927989	166192	+	protein_coding	1	0.0954953	0.9999	1	0.0534192	0.986474	-1	-0.0420761	0.932031
ENSG00000078319	PMS2P1	7	100320992	100341908	20917	-	unprocessed_pseudogene	1	0.229039	0.929222	1	0.0596108	0.987424	-1	-0.169428	0.718345
ENSG00000078369	GNB1	1	1785285	1891117	105833	-	protein_coding	1	0.0353149	0.9999	-1	-0.113265	0.962425	-1	-0.14858	0.722726
ENSG00000078403	MLLT10	10	21524646	21743630	218985	+	protein_coding	-1	-0.0581931	0.9999	-1	-0.150911	0.942732	-1	-0.0927178	0.836068
ENSG00000078487	ZCWPW1	7	100400826	100428992	28167	-	protein_coding	1	0.149174	0.9999	1	0.0464092	0.988656	-1	-0.102765	0.855858
ENSG00000078618	NRDC	1	51789191	51878937	89747	-	protein_coding	-1	-0.00641563	0.9999	1	0.126757	0.956463	1	0.133173	0.735897
ENSG00000078668	VDAC3	8	42391624	42405937	14314	+	protein_coding	1	0.206124	0.888759	-1	-0.0325351	0.989213	-1	-0.238659	0.472929
ENSG00000078674	PCM1	8	17922840	18029944	107105	+	protein_coding	1	0.108733	0.9999	1	0.116267	0.963864	1	0.00753468	0.989525
ENSG00000078687	TNRC6C	17	77959240	78108835	149596	+	protein_coding	1	0.303169	0.731497	1	0.0270228	0.991847	-1	-0.276146	0.486435
ENSG00000078699	CBFA2T2	20	33490075	33650036	159962	+	protein_coding	1	0.139649	0.9999	-1	-0.0321845	0.989388	-1	-0.171834	0.685216
ENSG00000078747	ITCH	20	34363241	34540748	177508	+	protein_coding	-1	-0.233844	0.913131	1	0.235104	0.909694	1	0.468948	0.142526
ENSG00000078795	PKD2L2	5	137887968	137942747	54780	+	protein_coding	1	0.0328858	0.9999	1	0.0927579	0.986474	1	0.059872	0.944076
ENSG00000078804	TP53INP2	20	34704339	34713439	9101	+	protein_coding	-1	-0.283568	0.733145	1	0.172112	0.936289	1	0.45568	0.121335
ENSG00000078808	SDF4	1	1216908	1232067	15160	-	protein_coding	1	0.0615457	0.9999	-1	-0.302157	0.822124	-1	-0.363703	0.29953
ENSG00000078814	MYH7B	20	34975403	35002437	27035	+	protein_coding	-1	-0.78519	0.0398773	-1	-0.0821625	0.986474	1	0.703027	0.065801
ENSG00000078902	TOLLIP	11	1274371	1309654	35284	-	protein_coding	1	0.0268258	0.9999	-1	-0.385859	0.674479	-1	-0.412685	0.248385
ENSG00000078967	UBE2D4	7	43926436	43956136	29701	+	protein_coding	-1	-0.714626	0.0235364	-1	-0.238474	0.922676	1	0.476153	0.196705
ENSG00000079102	RUNX1T1	8	91954967	92103286	148320	-	protein_coding	-1	-0.411338	0.263595	-1	-0.484833	0.21725	-1	-0.073495	0.886903
ENSG00000079112	CDH17	8	94127162	94217303	90142	-	protein_coding	1	0.53317	0.0759615	1	1.22997	2.36914e-08	1	0.6968	0.00468006
ENSG00000079134	THOC1	18	214520	268050	53531	-	protein_coding	-1	-0.0992452	0.9999	1	0.307302	0.850977	1	0.406547	0.273928
ENSG00000079150	FKBP7	2	178463664	178478600	14937	-	protein_coding	1	0.327662	0.834062	1	0.164941	0.95955	-1	-0.162721	0.790779
ENSG00000079215	SLC1A3	5	36606355	36688334	81980	+	protein_coding	-1	-0.424297	0.66981	-1	-0.161853	0.963219	1	0.262445	0.645181
ENSG00000079246	XRCC5	2	216107464	216206303	98840	+	protein_coding	-1	-0.0348129	0.9999	1	0.0715684	0.982754	1	0.106381	0.820336
ENSG00000079257	LXN	3	158645822	158672648	26827	-	protein_coding	-1	-1.60662	3.96651e-06	-1	-1.38103	0.000414071	1	0.225591	0.74767
ENSG00000079263	SP140	2	230203110	230313215	110106	+	protein_coding	1	0.0435503	0.9999	1	0.118061	0.958517	1	0.0745105	0.875824
ENSG00000079277	MKNK1	1	46557408	46616843	59436	-	protein_coding	1	0.0301667	0.9999	-1	-0.173777	0.943316	-1	-0.203944	0.634843
ENSG00000079313	REXO1	19	1815248	1848483	33236	-	protein_coding	-1	-0.166485	0.997311	-1	-0.264787	0.860649	-1	-0.0983017	0.844975
ENSG00000079332	SAR1A	10	70147289	70170523	23235	-	protein_coding	-1	-0.0898612	0.9999	1	0.141649	0.958517	1	0.23151	0.579001
ENSG00000079335	CDC14A	1	100345001	100520277	175277	+	protein_coding	-1	-0.542412	0.234515	1	0.297544	0.890094	1	0.839956	0.00680658
ENSG00000079337	RAPGEF3	12	47734363	47771040	36678	-	protein_coding	-1	-0.0231041	0.9999	1	0.000335579	1	1	0.0234396	0.978088
ENSG00000079385	CEACAM1	19	42507304	42561234	53931	-	protein_coding	1	0.0361098	0.9999	1	0.508219	0.762152	1	0.47211	0.406437
ENSG00000079387	SENP1	12	48042897	48106079	63183	-	protein_coding	-1	-0.0533098	0.9999	1	0.0864126	0.977622	1	0.139722	0.764163
ENSG00000079432	CIC	19	42268537	42295797	27261	+	protein_coding	1	0.0360854	0.9999	-1	-0.156928	0.947724	-1	-0.193013	0.63707
ENSG00000079435	LIPE	19	42401514	42427388	25875	-	protein_coding	1	0.0603991	0.9999	-1	-0.156823	0.958517	-1	-0.217222	0.645786
ENSG00000079459	FDFT1	8	11795573	11839304	43732	+	protein_coding	1	0.0506152	0.9999	-1	-0.0431407	0.987424	-1	-0.0937558	0.828534
ENSG00000079462	PAFAH1B3	19	42297033	42303546	6514	-	protein_coding	1	0.10171	0.9999	-1	-0.366132	0.800206	-1	-0.467842	0.238413
ENSG00000079616	KIF22	16	29790719	29805385	14667	+	protein_coding	1	0.0242649	0.9999	-1	-0.049004	0.987424	-1	-0.0732689	0.883435
ENSG00000079691	CARMIL1	6	25279078	25620530	341453	+	protein_coding	-1	-0.622338	0.00871355	-1	-0.372382	0.502163	1	0.249955	0.463178
ENSG00000079739	PGM1	1	63593411	63660245	66835	+	protein_coding	-1	-0.471662	0.175615	-1	-0.103086	0.968874	1	0.368576	0.267857
ENSG00000079785	DDX1	2	15591178	15631111	39934	+	protein_coding	1	0.0201009	0.9999	1	0.0774378	0.977886	1	0.0573369	0.908265
ENSG00000079805	DNM2	19	10718079	10833488	115410	+	protein_coding	1	0.0088789	0.9999	-1	-0.131161	0.958517	-1	-0.14004	0.764061
ENSG00000079819	EPB41L2	6	130839347	131063322	223976	-	protein_coding	1	0.205329	0.88493	1	0.250409	0.833592	1	0.0450803	0.926014
ENSG00000079931	MOXD1	6	132296055	132401475	105421	-	protein_coding	-1	-0.33604	0.927556	1	0.460039	0.795675	1	0.796079	0.0667413
ENSG00000079950	STX7	6	132445867	132513198	67332	-	protein_coding	-1	-0.137969	0.9999	-1	-0.229567	0.898119	-1	-0.0915979	0.855011
ENSG00000079974	RABL2B	22	50767501	50783663	16163	-	protein_coding	-1	-0.0979504	0.9999	1	0.223483	0.928819	1	0.321433	0.457543
ENSG00000079999	KEAP1	19	10486125	10503558	17434	-	protein_coding	1	0.0984344	0.9999	-1	-0.302045	0.850196	-1	-0.40048	0.27082
ENSG00000080189	SLC35C2	20	46345980	46364458	18479	-	protein_coding	-1	-0.0913576	0.9999	-1	-0.18031	0.931707	-1	-0.0889523	0.858494
ENSG00000080200	CRYBG3	3	97822011	97944984	122974	+	protein_coding	1	0.0881142	0.9999	1	0.284414	0.884143	1	0.1963	0.687581
ENSG00000080298	RFX3	9	3218297	3526004	307708	-	protein_coding	1	0.231697	0.941694	1	0.48749	0.393904	1	0.255792	0.557233
ENSG00000080345	RIF1	2	151409883	151508013	98131	+	protein_coding	-1	-0.066554	0.9999	1	0.165828	0.958517	1	0.232382	0.636412
ENSG00000080371	RAB21	12	71754863	71800286	45424	+	protein_coding	-1	-0.209851	0.970631	1	0.083618	0.982754	1	0.293469	0.481553
ENSG00000080503	SMARCA2	9	1980290	2193624	213335	+	protein_coding	1	0.369	0.306597	1	0.12322	0.958517	-1	-0.245779	0.454719
ENSG00000080546	SESN1	6	108986437	109094819	108383	-	protein_coding	1	0.577407	0.0283507	-1	-0.239632	0.885163	-1	-0.817039	0.000240015
ENSG00000080603	SRCAP	16	30698209	30741409	43201	+	protein_coding	-1	-0.222277	0.916026	-1	-0.254682	0.884143	-1	-0.0324051	0.956079
ENSG00000080608	PUM3	9	2720469	2844095	123627	-	protein_coding	-1	-0.0386285	0.9999	1	0.0634505	0.986474	1	0.102079	0.834048
ENSG00000080618	CPB2	13	46053186	46105033	51848	-	protein_coding	-1	-0.226646	0.9999	-1	-0.033599	0.992445	1	0.193047	0.77787
ENSG00000080644	CHRNA3	15	78593052	78621295	28244	-	protein_coding	-1	-0.196744	0.9999	-1	-0.0875765	0.986474	1	0.109168	0.894735
ENSG00000080709	KCNN2	5	114055545	114496500	440956	+	protein_coding	-1	-1.04147	0.00138089	-1	-0.953943	0.011172	1	0.0875305	0.898846
ENSG00000080802	CNOT4	7	135361795	135510127	148333	-	protein_coding	-1	-0.259478	0.831201	1	0.135299	0.958517	1	0.394777	0.221023
ENSG00000080815	PSEN1	14	73136418	73223691	87274	+	protein_coding	-1	-0.16606	0.974	1	0.169418	0.929116	1	0.335478	0.249456
ENSG00000080819	CPOX	3	98579446	98593648	14203	-	protein_coding	1	0.452357	0.194843	-1	-0.195619	0.927213	-1	-0.647976	0.0106243
ENSG00000080822	CLDND1	3	98497912	98523066	25155	-	protein_coding	-1	-0.341272	0.728687	1	0.264669	0.909694	1	0.605941	0.0690328
ENSG00000080823	MOK	14	102224500	102305190	80691	-	protein_coding	1	0.00940244	0.9999	-1	-0.324075	0.909694	-1	-0.333478	0.562987
ENSG00000080824	HSP90AA1	14	102080738	102139699	58962	-	protein_coding	-1	-0.173896	0.957025	-1	-0.0892105	0.968874	1	0.0846859	0.847212
ENSG00000080839	RBL1	20	36996349	37095995	99647	-	protein_coding	-1	-0.0363865	0.9999	1	0.0766749	0.984192	1	0.113061	0.836562
ENSG00000080845	DLGAP4	20	36306336	36528637	222302	+	protein_coding	-1	-0.426171	0.220672	1	0.106911	0.963864	1	0.533082	0.0403534
ENSG00000080947	CROCCP3	1	16467436	16499257	31822	-	transcribed_unprocessed_pseudogene	1	0.1649	0.9999	-1	-0.218265	0.95585	-1	-0.383165	0.493766
ENSG00000080986	NDC80	18	2571557	2616635	45079	+	protein_coding	-1	-0.0487761	0.9999	1	0.390465	0.594691	1	0.439242	0.172964
ENSG00000081014	AP4E1	15	50908672	51005895	97224	+	protein_coding	1	0.0567856	0.9999	1	0.233262	0.915365	1	0.176476	0.716704
ENSG00000081019	RSBN1	1	113761832	113812476	50645	-	protein_coding	-1	-0.223938	0.957025	1	0.221226	0.92678	1	0.445164	0.203516
[truncated: 15,772 more rows]

## Sheet: anti-IgM 18h
gene_id	gene_name	seqnames	start	end	width	strand	gene_biotype	A vs B	log2fc_ A vs B	FDR_ A vs B	A vs C	log2fc_ A vs C	FDR_ A vs C	B vs C	log2fc_ B vs C	FDR_ B vs C
[truncated: 17,823 more rows]

[truncated: 3 more sheets: Parental, TFEB KO A-31, TFEB KO B-20]
