# Supplementary material for: TFEB activation hallmarks antigenic experience of B lymphocytes and directs germinal center fate decisions
Source: Nat Commun. 2024 Aug 14;15:6971. doi: 10.1038/s41467-024-51166-3 (PMC11322606; doi:10.1038/s41467-024-51166-3)
Supplement: Supplementary file 10 — Source Data [file 41467_2024_51166_MOESM10_ESM.xlsx]

## Sheet: Fig. 1
Fig. 1b					Fig. 1c					Fig. 1d
	Protein ID	Fwd: Log2 FC: 15min (H) / 0min (L)	Log2Intensity			Protein ID	Fwd: Log2FC: 30min (M) / 0min (L)	Log2 Intensity			α-IgG [min]	Log2 fold change of protein within the nucleus
	TFEB	1.8132	26.64			AP2M1	1.53779	28.1915				fwd experiment		rev experiment
	DPOD1	1.47799	26.1042			TFEB	1.49518	28.2148				NFKB1	TFEB	PKCB	CH60	SWP70	NFKB2	MDHM
	NFKB1	0.840282	26.903			NFKB1	0.720716	28.3495			5	0.16633	0.968865	0.863225	0.541515	0.728051	0.0978804	0.766298
	KPCB	0.479644	25.7916			RAB8A	0.465609	26.9965			15	0.840282	1.8132	0.785005	0.632987	0.680798	0.613277	0.54692
	TAF5	0.419539	26.7078			KMT2B	0.435735	26.543			30	0.720716	1.49518	1.04117	0.802979	0.508429	0.228111	0.825216
	USF2	0.406537	27.6435			HCFC2	0.416407	28.8812			60	0.729444	1.57492	0.928347	1.15123	0.448568	0.665226	1.31588
	WDR55	0.392867	28.3012			CD36	0.362778	27.5023
	DDX46	0.316725	26.897			CDC16	0.333195	24.8365
	EHMT2	0.313246	30.3518			CUL4A	0.326537	27.0595
	ZN148	0.299479	30.1223			NEPRO	0.309176	27.3792
	MGAP	0.299245	24.865			F208B	0.282618	30.1355
	PPWD1	0.289362	27.741			MET16	0.277271	25.7867
	PHF10	0.281075	28.3286			BZW1	0.274172	27.2431		Fig. 1e
	TF2H2	0.277032	29.6089			RUNX1	0.265437	30.8736
	RAB8A	0.269871	29.0563			EXOS8	0.254473	29.9314
	TF2H4	0.262553	28.8586			VRK3	0.250477	25.6744
	NSD1	0.261952	26.6414			KAPCB	0.245739	29.3467
	KMT2B	0.245617	25.8274			NUP43	0.232906	31.5155
	RBMX2	0.241718	29.0638			RPAC1	0.229588	27.106
	ZBT14	0.224164	28.6498			TF2H3	0.220949	29.5888
	FANCI	0.215368	28.7935			SEH1	0.217479	31.1888
	ZNF48	0.215244	27.8298			RPA2	0.212756	30.3225
	RPAB5	0.203389	27.9589			GBB1	0.211386	30.2891
	CHD5	0.180784	26.8832			FOXR1	0.204141	31.3569
	BUD13	0.179766	29.6462			EXOS4	0.203765	32.0019
	GRWD1	0.176067	32.9302			RPP30	0.201132	27.7674
	ORC4	0.174534	30.3537			RAB35	0.199876	28.3049
	DDX31	0.173767	29.8138			CBX2	0.196607	29.9757
	RD23B	0.172231	28.1015			ARP8	0.196103	28.1
	ORC5	0.170438	30.818			RPP29	0.195474	31.3604
	EXOS6	0.159888	30.3235			MBD2	0.192573	29.6365
	EXOS2	0.15782	30.7833			CTBP1	0.192194	30.8919
	EXOS9	0.15782	30.3597			RPA49	0.190299	26.2019
	SENP7	0.155749	29.0015			REEP4	0.187641	31.4621
	NPA1P	0.155361	32.5067			NUP37	0.18574	33.4036
	NLE1	0.154713	29.7711			RPA1	0.185359	29.0505
	ACTG	0.148479	29.637			CDA7L	0.184598	28.8798
	LSM8	0.147828	31.2822			CC137	0.184471	27.8982
	UTP4	0.144046	32.8655			TBL1X	0.18409	27.77
	RRP15	0.143785	31.6393			APEX1	0.182947	27.3436
	EXOS8	0.143655	30.16			ARP6	0.180403	29.4346
	DUS3L	0.142087	28.5524			TBB5	0.179511	34.7029
	MET16	0.142087	29.3953			CENPV	0.178237	28.5502
	NFRKB	0.14104	26.6721			SLIP	0.178109	26.0206
	PPIL4	0.14104	27.3402			HMGN2	0.177089	29.2764
	ARP5	0.140909	29.0606			RPB4	0.177089	28.666
	NOP58	0.140648	35.0329			PSPC1	0.172487	35.0541
	EED	0.139993	32.1287			RCC1	0.172103	35.3522
	LAP2B	0.139731	33.1423			NOP58	0.171463	32.5053
	GNAI3	0.137504	29.2866			RRP1B	0.171335	29.5353
	UTP20	0.137372	32.8223			TF2H4	0.170951	31.4199
	CWC22	0.137241	29.462			EXOS2	0.168642	30.2953
	ORC2	0.136979	31.4625			HNRPK	0.166201	30.5669
	TBL3	0.136716	33.9077			MCM2	0.164271	32.0061
	WDR12	0.134221	32.0815			MCM6	0.164271	31.6834
	HMGN2	0.133432	28.2398			RFC2	0.163885	34.0451
	CSTF1	0.1333	26.7124			TBL3	0.162081	26.6742
	MTA3	0.130931	28.9528			CENPO	0.160275	29.559
	DPOLA	0.130799	24.7782			ARP5	0.159242	35.0757
	THOC3	0.129481	30.2844			H2AX	0.158983	33.7712
	UCHL5	0.128029	26.7078			GNAI2	0.155102	33.288
	RPA2	0.127237	31.0808			DDB1	0.154842	31.7574
	NUP98	0.127237	29.9454			ORC5	0.153157	30.6424
	RFC4	0.126709	31.6097			NU107	0.14952	30.5883
	EXOS4	0.126576	31.1405			EXOS9	0.148609	28.849
	CENPV	0.126048	33.8448			SF3B5	0.148479	30.0512
	MYH14	0.12499	27.5635			DIEXF	0.148348	32.2869
	DKC1	0.124725	35.408			RFC4	0.146394	33.9092
	EHMT1	0.123799	30.111			UTP4	0.145482	29.0989
	LSM2	0.123269	28.915			RPP40	0.144438	31.3807
	SP1	0.123269	27.8189			EXOS7	0.144046	32.0099
	PSPC1	0.122209	28.1343			ORC3	0.143263	36.661
	RPAC1	0.121679	31.261			LMNB1	0.141956	26.3245
	NUP85	0.121015	30.6558			LAC1	0.141564	25.8026
	LMNB1	0.120219	36.0408			BRPF1	0.140909	32.7825
	DIEXF	0.119821	29.9126			WDR12	0.140779	31.4216
	MBB1A	0.119157	37.0194			RPAB1	0.140648	28.3732
	RPC3	0.118626	25.5308			RRP36	0.139731	31.5208
	RPA34	0.117695	30.6198			MCM7	0.139077	33.8808
	LRWD1	0.117163	32.5457			ACL6A	0.137372	32.282
	ZN771	0.11703	28.3984			U2AF1	0.136979	31.0082
	HS71L	0.116365	29.2766			EXOS6	0.135404	29.9484
	RPA1	0.115965	33.2028			RFA1	0.134615	29.8539
	CNDD3	0.115433	27.9351			CWC22	0.131326	35.4362
	APC1	0.1153	28.3316			DKC1	0.131326	32.0871
	MTF2	0.115033	29.9352			ORC2	0.130799	33.8649
	RPP30	0.114634	31.3231			RIF1	0.130799	32.865
	APEX1	0.1141	27.6687			NOL11	0.130667	31.8709		Fig. 1h
	H15	0.1141	37.3144			CUL4B	0.129481	31.3729			Similarity Score: TFEB / 7-AAD
	NTH	0.113834	27.4159			EXOS5	0.126444	37.1299			unstimulated	+anti-IgG 5min	+anti-IgG 15min	+anti-IgG 30min
	PCBP1	0.113567	31.5792			MBB1A	0.124063	33.3797			-0.7156	1.1324	1.005	1.551
	NU133	0.113434	31.1441			PWP2	0.123931	35.213			-0.672	1.3333	1.3721	1.6441
	GRIN3	0.1133	30.5306			SRSF7	0.120883	34.7215			-0.7597	0.9871	1.1164	1.2039
	RRP1B	0.111432	32.1933			WDR43	0.120352	32.7897
	H13	0.111298	39.15			GBB2	0.119954	34.4261
	MTA1	0.109829	31.2274			RSMB	0.119688	33.2636			% Cells with nuclear TFEB
	CH60	0.109427	26.8227			RU2A	0.118758	32.7841			unstimulated	+anti-IgG 5min	+anti-IgG 15min	+anti-IgG 30min
	ARP8	0.109294	29.2511			NPA1P	0.118758	31.4372			3.815	46.3455	45.225	67.893
	NSUN2	0.108625	33.5947			NU133	0.117562	30.0611			7.365	53.62	52.545	63.451
	PRI2	0.108491	26.1873			CG050	0.115699	31.6966			4.77	39.135	39.95	77.279
	TCF20	0.108357	27.9932			MCM3	0.1153	27.1369
	RAB5C	0.107554	25.0621			NSD1	0.115033	31.6694
	CG050	0.106214	29.4072			NOL10	0.1149	28.2232
	EZH2	0.10541	31.3854			F207A	0.114767	31.1852
	U1SBP	0.105008	23.8097			NUP85	0.113967	31.1138
	RBM34	0.103934	31.603			MCM4	0.113167	39.4662
	UTP15	0.1038	33.2063			H13	0.1121	36.338
	NOL11	0.103397	31.9897			H12	0.111165	33.3843
	WDR1	0.101516	32.087			SRS10	0.111031	31.6261
	XPC	0.100978	26.4693			MY18A	0.110764	34.9745
	RFC3	0.0996318	31.0594			SSRP1	0.110363	31.7446
	EXOS7	0.0992279	30.5269			THOC6	0.110363	30.5172
	BRD7	0.0985544	27.5837			RBMX	0.109294	32.673
	U5S1	0.0978804	34.7876			PB1	0.10916	33.3585
	KIN17	0.095722	30.4849			MRT4	0.108625	30.9651
	SF3B3	0.095722	35.1647			DDX31	0.10809	35.083
	TRRAP	0.095587	31.0491			U5S1	0.107688	32.4384
	DDB1	0.0947765	33.4903			PCBP1	0.107152	30.9765
	SEH1	0.0945064	29.5953			ORC4	0.107018	30.1882
	LYAR	0.0938305	34.8661			RIOX1	0.10608	33.9983
	RIOX1	0.0935602	29.0348			NSUN2	0.105946	31.0774
	CD36	0.0923428	28.5358			RING2	0.103263	33.1488
	CHAP1	0.0920721	30.4615			UTP15	0.102725	27.6544
	CDC16	0.0918014	27.1205			RPP38	0.102591	27.3018
	NAT10	0.0913952	33.6086			CPSF7	0.101516	34.0888
	H12	0.090447	35.9941			RUVB2	0.101247	31.5835
	CDK9	0.0901759	26.8263			GRIN3	0.10044	37.7068
	PRP8	0.0897694	35.4591			H15	0.100305	28.9183
	AATF	0.0893625	32.1447			TCF20	0.0989585	28.2862
	U520	0.0882773	35.6232			CHD5	0.09815	33.7165
	H2AY	0.0877344	35.408			WDR3	0.097476	30.0898
	STRN3	0.0844725	27.9869			GNAI3	0.0965318	35.589
	TWF2	0.0842003	27.7476			H2AV	0.095722	33.4423
	H11	0.0840642	35.4569			RPB2	0.0954519	28.5981
	RP1	0.0837921	32.9085			TF3C5	0.0936954	33.2556
	VP13C	0.0835197	29.911			RPF2	0.093425	31.545
	NUCL	0.0828389	38.7388			RUXF	0.0930192	31.09
	PRP19	0.0813396	35.4351			EXOS3	0.0926134	31.8771
	VRK3	0.081067	28.93			RFC3	0.0919367	27.543
	LSM6	0.0807941	29.7395			APC5	0.0915306	33.3284
	WDR3	0.0806577	33.5246			BAZ1A	0.0911243	29.7543
	RPA49	0.0803847	31.2151			TF3C4	0.0911243	29.1636
	WDR75	0.0802483	32.3743			FEN1	0.0909888	31.0562
	NOP56	0.0797024	35.4657			THOC3	0.0905825	30.8422
	ZBT7A	0.0794293	26.9422			ARID2	0.0893625	38.7922
	NFYC	0.0794293	27.1464			H2A1H	0.0890913	35.1096
	PHIP	0.0794293	32.8731			SF3B3	0.0890913	30.1182
	RUVB2	0.0788831	33.3846			HS71L	0.0881415	35.2524
	U3IP2	0.0775164	33.6924			TOP2B	0.0880058	29.1979
	EXOS1	0.0775164	26.0615			BRD7	0.0877344	28.0745
	SSF1	0.0772429	33.396			MYH14	0.0862402	31.6427
	DHX8	0.0769695	27.3			RFC5	0.0851526	33.878
	SYTC	0.0765591	29.546			BRX1	0.0848807	30.3986
	SF3A2	0.0762854	32.7815			EHMT1	0.0846086	31.0004
	PTBP3	0.0760118	32.0347			LC7L3	0.0844725	33.0901
	PPIG	0.075738	30.071			LRWD1	0.0842003	29.0152
	ERC2	0.0747794	26.1132			ING5	0.0836559	28.083
	PWP2	0.0734089	33.1963			ERC2	0.0835197	27.9348
	RRP5	0.0729976	34.9309			MRGBP	0.0828389	30.7564
	MCM2	0.0728604	30.0184			WDR89	0.0825664	31.8544
	RPP38	0.0723116	27.0594			CBX1	0.0820213	33.943
	RCC1	0.0723116	34.7755			UTP20	0.0820213	31.2963
	NOL10	0.0712136	30.7655			PWP1	0.0816123	28.6403
	YTDC1	0.0709388	30.0139			SDS3	0.0813396	36.2369
	DAXX	0.0706641	27.8269			PRP8	0.0812032	36.3483
	CD20	0.0703893	25.8884			NOP56	0.0812032	27.3372
	THOC6	0.0701146	31.4237			SRBD1	0.081067	28.5949
	SF3B5	0.0692898	29.7803			PPIL4	0.0801119	33.0608
	CUL4A	0.0690147	25.9449			PUF60	0.0794293	32.6136
	H2A2A	0.0687396	35.0593			DDX51	0.0784732	32.3995
	SPT4B	0.0677764	28.3403			SF3B4	0.0779266	39.1394
	RIOX2	0.0666747	29.2243			NUCL	0.0771063	27.448
	LBR	0.0663992	34.9486			TERA	0.0769695	33.2844
	WDR43	0.0661237	33.9479			ELYS	0.0764222	31.4729
	BHA15	0.0652966	25.6322			GLYR1	0.0764222	29.4282
	RIF1	0.0650208	32.6778			UBP36	0.0762854	36.1534
	H2A1H	0.0647449	38.8176			RMXL1	0.0762854	33.8527
	WDR18	0.0647449	32.229			U3IP2	0.0753272	35.5399
	NUP43	0.0632269	28.825			PRP19	0.0749164	33.3161
	POGZ	0.0628125	31.7311			NH2L1	0.0749164	34.3328
	RUVB1	0.0625362	33.3636			PI3R4	0.0747794	33.662
	TAF9	0.062398	27.6154			HDAC1	0.0745054	32.8471
	RFC5	0.06226	31.1533			AATF	0.0745054	31.2493
	NHP2	0.0621218	31.7693			MECP2	0.0739573	28.8625
	DHX9	0.0614305	36.4159			HM20A	0.0738202	33.4468
	SRSF2	0.0611541	32.5224			GAR1	0.0736831	32.0197
	RFC2	0.0606008	30.9302			LSM8	0.073546	28.0271
	RMXL1	0.0604624	35.8744			ZBT7A	0.0728604	33.8632
	EXOS3	0.0596321	30.1603			SMD1	0.072586	35.7792
	ROA3	0.0594937	37.5615			H2AY	0.0724488	30.3464
	TPR	0.0589399	28.1032			CCNK	0.0709388	33.5379
	SRSF4	0.0586628	30.448			RUVB1	0.0706641	32.4726
	C8AP2	0.0581087	23.4871			THOC1	0.0706641	29.8429
	TF3C4	0.0571383	28.7891			NSE3	0.0706641	30.2063
	NH2L1	0.0571383	32.495			CPSF5	0.070252	27.4139
	SSRP1	0.0560286	34.2809			AAAS	0.0701146	35.2167
	SMC3	0.0557509	34.5874			LYAR	0.0699771	32.0665
	CAZA2	0.0556121	29.8229			SYTC	0.0698396	32.6766
	ORC1	0.0546401	30.8951			NOC2L	0.0695647	31.962
	RAN	0.0535284	34.5098			EED	0.0691523	25.871
	INT9	0.0535284	29.3353			CR021	0.0687396	35.3025
	MRT4	0.0532504	32.0848			LBR	0.068602	31.5229
	RSMB	0.0528332	34.0712			RPA34	0.0684644	26.896
	ARGL1	0.0528332	31.0734			SUV92	0.0683268	31.1354
	GNAI2	0.0522768	33.1588			SRRM2	0.067914	36.7752
	DDX18	0.0518593	34.4734			ROAA	0.067914	29.1888
	PUF60	0.0513026	32.4816			HMGA1	0.067501	31.8454
	INO80	0.0492126	29.1551			RBM34	0.067501	26.6169
	PUM3	0.0486547	32.5549			BHA15	0.067501	35.4764
	FBRL	0.0482362	35.9966			SMCA5	0.067088	35.742
	GBB1	0.0480967	29.3579			SRSF1	0.0662615	33.9573
	DHX33	0.0480967	29.9399			RU17	0.0651587	30.9243
	H2AX	0.0473989	34.9545			NU160	0.0651587	33.4532
	THOC5	0.0464211	31.4631			BOP1	0.0650208	33.7079
	HNRPU	0.0464211	37.6571			MOCS3	0.064469	32.5901
	ZN207	0.0461418	31.0409			WDR75	0.0640551	28.5519
	U2AF1	0.0455827	31.5754			WDR55	0.0640551	33.8206
	NUP37	0.0453032	31.0846			RU2B	0.0633648	29.1323
	NSE1	0.0453032	28.109			ASH2L	0.0628125	35.362
	EXOS5	0.0447438	30.7153			SP16H	0.062398	27.8961
	H2B1F	0.0430645	39.6484			NFRKB	0.0621218	39.4171
	PLRG1	0.0429245	33.6347			H2B1F	0.0615688	33.0581
	ACTN4	0.0427844	34.872			PHIP	0.0611541	28.6952
	CTBL1	0.0418037	30.3734			PPIL1	0.0611541	25.3109
	1433Z	0.0413831	27.0333			ERR1	0.0610158	29.6369
	PCID2	0.0413831	28.0269			CBX8	0.0606008	29.8364
	NEUA	0.0411028	31.8109			LSM2	0.0600474	31.8265
	NIP7	0.040682	32.6521			RRP15	0.0590784	31.4624
	RBBP4	0.040121	35.0848			RPB3	0.0588013	35.6443
	RRP8	0.0399806	31.1933			ACTN4	0.0586628	28.1714
	ERCC3	0.0395595	29.0477			ZNF48	0.0583859	34.1109
	NPM	0.0395595	37.951			VRK1	0.0582473	34.5903
	SMCA5	0.038998	35.532			MYH9	0.0582473	28.6708
	MOCS3	0.0382958	33.1592			PWP2A	0.0581087	27.9861
	SRSF3	0.0382958	34.5777			KDM1A	0.0581087	38.0779
	AQR	0.0381553	32.5133			ROA3	0.0579701	32.7026
	RU2A	0.0380147	32.6794			TRRAP	0.0575542	34.5073
	STAG1	0.0366088	31.5041			RAN	0.0574155	28.8814
	ILF2	0.0364681	34.3521			DDX46	0.0567222	32.1763
	H4	0.0340749	39.3555			CI114	0.0561673	36.2588
	H2B1K	0.0340749	29.6106			H14	0.0558898	31.9463
	SUV92	0.0340749	27.6539			EZH2	0.0558898	33.1554
	CDC23	0.0339339	27.4149			NEP1	0.0551957	38.4706
	PO210	0.032242	31.1832			ROA2	0.0545011	32.5583
	NUMA1	0.0316775	35.2481			PRP4	0.0543624	32.5019
	PHC2	0.0315363	27.1369			RRP7A	0.0540844	33.8037
	SMD1	0.0313951	33.4041			SF3A3	0.0531114	28.6509
	RPB2	0.0308304	33.432			LSM4	0.0528332	31.8079
	H14	0.0302654	35.335			RBBP7	0.0526941	33.2796
	CI114	0.0302654	31.5445			SSF1	0.052555	26.5709
	CBX1	0.0298416	32.1197			IN80B	0.051024	28.5676
	H32	0.0298416	38.54			APC7	0.051024	39.9438
	RRS1	0.0295589	32.2863			H4	0.0508847	32.4436
	ROA3	0.028852	35.4791			ATRX	0.0503276	37.2044
	PTPRC	0.0285691	28.7208			HNRPC	0.0501883	32.9022
	DDX51	0.0284277	31.4573			AQR	0.0496307	27.9215
	CROCC	0.0284277	30.3461			INT2	0.0490731	30.8054
	SRS10	0.0282862	32.9242			VIR	0.0487942	32.9602
	SNUT2	0.0281448	31.8304			NHP2	0.0486547	28.8459
	HMGN5	0.0281448	32.05			SFSWA	0.0483758	26.838
	SAFB1	0.0277203	34.1749			NUPL2	0.0480967	33.8822
	DX39A	0.0275787	33.2237			UBF1	0.0478175	32.6445
	FBLL1	0.0274371	31.9672			WDR18	0.0476779	36.6767
	SF3A1	0.0274371	34.374			DDX21	0.0476779	30.0554
	HSP7C	0.0265876	36.5085			INT9	0.0473989	34.86
	TOP2B	0.0265876	34.8776			ACINU	0.0473989	34.2576
	RPAB1	0.0263043	31.9459			DHX15	0.0460021	27.5131
	ROA2	0.0261627	38.2475			AP2A2	0.0451634	30.4632
	PSIP1	0.0261627	35.8636			SPF45	0.0450235	36.9289
	HDAC1	0.026021	33.5007			HNRPL	0.0450235	34.0044
	FUBP1	0.0258793	27.1121			PDS5B	0.0448837	27.0178
	BAZ1A	0.0257376	32.7521			PHF14	0.0447438	35.3032
	RRP7A	0.0257376	32.1794			DDX18	0.044464	30.4799
	CTCF	0.0254541	33.3154			RUXG	0.0441843	30.7066
	RBM5	0.0253123	28.2391			PRP4B	0.0440444	35.3623
	ABRX1	0.024887	27.0255			RRP5	0.0439044	33.8501
	ARID2	0.0247452	30.5038			NAT10	0.0418037	31.5876
	SRSF7	0.0247452	34.7504			SPF27	0.0413831	31.8436
	ACINU	0.0244615	34.528			NCOA5	0.041243	28.5068
	SURF6	0.0238941	31.2467			IN80C	0.0405417	30.2854
	ELYS	0.0238941	32.1634			YETS4	0.0405417	27.0998
	SWP70	0.0237522	31.9541			CG026	0.0402613	29.5851
	TRA2A	0.0237522	32.1529			DDX50	0.0402613	31.3419
	TRA2B	0.0236102	34.0668			PRP17	0.0395595	33.3382
	PHF14	0.0234683	27.7648			PP1A	0.0394191	35.8985
	PESC	0.0227584	33.6893			U520	0.0387171	31.0179
	RPP29	0.0226164	26.5388			NUP98	0.0381553	37.0199
	CHD4	0.0224743	33.6292			FBRL	0.0377336	34.6206
	NOL9	0.0220482	30.6278			SMC3	0.0377336	30.1284
	HNRH2	0.0219061	28.8157			KMT2A	0.0368901	34.6278
	HNRPD	0.0219061	36.3866			SF3A1	0.0359054	28.5561
	TRM1L	0.0213375	29.7472			STRN3	0.0354831	33.1515
	KRR1	0.0209111	31.7805			DDX47	0.0353423	28.7853
	SMU1	0.0206267	34.2378			NSUN5	0.0350608	34.5745
	DDX56	0.0206267	32.5165			SMC1A	0.0344974	32.7242
	PSA6	0.0206267	26.3171			MDC1	0.0342158	30.1979
	SRSF1	0.0204844	34.8534			TRM1L	0.0340749	28.6622
	SF3A3	0.0204844	33.7437			SMC1B	0.033793	32.5781
	UBF1	0.0200577	33.5373			SF3A2	0.0335111	35.2085
	SMD3	0.0200577	32.3337			SRSF3	0.0333701	30.7944
	LSM3	0.0196308	27.6634			ENV1	0.0332292	36.2633
	MECP2	0.0194884	30.7927			DHX9	0.0326651	27.1888
	MCM4	0.0193461	30.5382			CH60	0.0326651	32.1679
	MCM6	0.0190613	31.5718			NEUA	0.032524	33.6731
	IF4A3	0.0190613	34.959			DX39A	0.032242	38.6891
	DDX47	0.0184917	32.5218			H32	0.0315363	34.702
	EBP2	0.0183493	31.8724			ILF2	0.0311129	35.8607
	MYEF2	0.0182068	31.5185			RBBP4	0.0308304	26.0055
	NOL6	0.0177795	34.2851			UIMC1	0.0304067	30.4141
	WDR46	0.0172092	32.9824			TBA1B	0.0289935	33.5662
	GAR1	0.0170667	32.8875			LAP2B	0.0284277	31.6533
	NU160	0.0169242	31.0208			SRSF4	0.0284277	30.6999
	CPSF5	0.0167816	30.2286			PP1G	0.0280033	28.4113
	NONO	0.016639	34.1082			CCD12	0.0267293	31.6772
	THYN1	0.0163537	26.7012			ORC1	0.0267293	34.3881
	SGF29	0.0156403	25.6635			SNR40	0.0246034	34.2903
	SPF27	0.0154976	30.1718			ARC1B	0.0246034	35.405
	SMC1A	0.014641	34.4612			RL1D1	0.0236102	30.0309
	H2AV	0.0144981	35.1766			TF2H2	0.0236102	28.8967
	MAK16	0.0140695	31.0331			RBM45	0.0229004	30.8087
	RU1C	0.0139266	28.0725			H2B1K	0.0226164	30.3185
	TCOF	0.0129261	35.5049			INT5	0.0224743	30.5706
	BOP1	0.0126402	33.0684			LSM6	0.0221902	37.8487
	CPSF7	0.0126402	27.0156			HNRPU	0.0220482	31.1744
	RU17	0.0122111	33.6475			CA131	0.0216219	32.6944
	ZCHC7	0.0117819	23.5948			SNUT2	0.0213375	32.4303
	BRX1	0.0116388	32.6301			KRR1	0.0210533	29.3567
	SMC5	0.0114957	31.2756			CTR1	0.0200577	26.9195
	NCOA5	0.0113525	30.9077			RD23B	0.0187766	30.4647
	SNR40	0.0110662	33.7788			CROCC	0.0186342	32.6152
	ACL6A	0.0107799	33.3631			NOP16	0.0186342	34.3801
	ISY1	0.0106367	29.8041			MTA2	0.0186342	29.193
	TBB5	0.00934718	28.5708			PCID2	0.0183493	33.6029
	RCL1	0.00920381	32.3012			TADBP	0.0182068	34.2288
	FEN1	0.00863037	29.7724			HNRPF	0.017922	29.9655
	HDAC2	0.00863037	30.9073			PP1B	0.0177795	28.9571
	HM20A	0.00791302	28.7815			NTH	0.0173518	35.8821
	CAF1A	0.00748262	29.7056			NUMA1	0.0172092	36.6757
	HNRPF	0.00733906	33.8126			HNRPD	0.0170667	26.3324
	DDX21	0.00719549	36.2878			XPC	0.0167816	33.8216
	THOC1	0.0057592	31.6192			DDX17	0.016639	35.7524
	ZN638	0.00518438	28.3053			H2A2A	0.016639	34.3178
	RNPS1	0.0048968	31.6993			PESC	0.0163537	30.0495
	VIR	0.00475299	30.3617			MTF2	0.0160683	34.0698
	SUZ12	0.00446549	32.4376			CBX5	0.0160683	32.4587
	RU2B	0.00432164	33.3063			SP110	0.0153548	33.4135
	IF6	0.00360232	31.9108			CEBPZ	0.0150693	29.6078
	MTA2	0.00360232	33.5948			FL2D	0.0149266	26.4394
	SFSWA	0.00317045	28.0532			PRI2	0.0144981	35.2793
	NOP2	0.00302647	34.5423			IF4A3	0.0143553	30.8708
	CEBPZ	0.00288247	33.3258			PPIG	0.0140695	33.2495
	ARP3	0.00288247	33.8025			EBP2	0.0139266	33.6146
	TOP1	0.00273846	37.2309			HNRDL	0.0129261	28.6174
	THOC2	0.00259443	33.1719			INT7	0.0123541	27.9859
	RING2	0.00245056	30.4879			ATAD5	0.0122111	32.915
	RBM25	0.00230651	32.3332			RCL1	0.012068	33.5131
	TF2H3	0.00158601	26.3698			SMD2	0.0119249	30.1899
	NOLC1	0.00129789	35.6641			PP1R8	0.0119249	31.3175
	MDC1	0.00115371	32.0678			SNIP1	0.0114957	33.3303
	SF3B4	0.000721115	31.5003			DDX27	0.0114957	34.0405
	H2B3A	0.000576886	28.2942			PUM3	0.010923	34.5891
	CCD86	0.000576886	32.0371			TRA2B	0.0102069	29.3851
	DX39B	-0.000649381	35.916			SAFB2	0.00992034	34.3612
	RL1D1	-0.000909215	35.1525			SAFB1	0.00949053	33.5868
	PELP1	-0.00115464	32.4382			RBM39	0.00934718	28.6262
	PB1	-0.00155892	32.3394			SP3	0.00891703	35.9238
	MY18A	-0.00164561	30.6684			ROA3	0.00848693	31.8431
	HNRPC	-0.00164561	36.5718			NOC4L	0.00805652	30.2368
	PTBP1	-0.00267147	35.3187			EHMT2	0.00805652	26.2334
	NGDN	-0.00300396	31.0567			FCF1	0.00748262	38.2176
	ITIH2	-0.00387162	30.6469			NPM	0.00690831	28.8727
	CBX3	-0.00442139	32.5906			APC1	0.0067647	28.2926
	ATRX	-0.00543473	31.168			ANM1	0.00662125	34.3209
	DHX15	-0.00586922	33.9732			ARP3	0.00647761	33.7414
	PRP4	-0.0059996	32.61			ARP2	0.00633396	33.7721
	RPF2	-0.00610107	32.046			PLRG1	0.00619029	26.3923
	TADBP	-0.00652125	32.9017			PSMD4	0.00561564	33.0884
	BYST	-0.00678214	31.6534			RRP12	0.00561564	26.6843
	RBM39	-0.00692712	32.5266			FKBP3	0.00475299	31.0486
	PI3R4	-0.00784072	34.1892			VATA	0.00432164	32.0341
	TP53B	-0.00884192	32.7774			THOC5	0.00432164	31.3576
	NOC2L	-0.00892897	32.4789			HDAC2	0.00388999	32.0757
	INT8	-0.00926291	27.4052			POGZ	0.00302647	31.4456
	U2AF2	-0.00929199	33.5997			PHF5A	0.00288247	32.8482
	MPP10	-0.0102215	32.5057			GRWD1	0.00273846	32.8426
	CASZ1	-0.0102361	25.4524			NPM3	0.00273846	30.7442
	IN80C	-0.0104395	27.7721			ITIH2	0.00245056	37.1469
	CDK12	-0.0105267	27.0825			HSP7C	0.00230651	30.9722
	TCRG1	-0.0105993	32.276			ARPC3	0.00115371	34.0276
	PPIL1	-0.0108028	28.1795			PABP2	0	24.9149
	MRGBP	-0.0122717	26.9833			RPC3	-0.000158663	28.0891
	UBP7	-0.012621	32.2236			ZN143	-0.000505029	33.082
	TERF2	-0.0127664	30.2825			UTP18	-0.000981409	32.255
	SP16H	-0.0130576	35.1431			SURF6	-0.00300396	26.6937
	RASF5	-0.0130721	30.5443			APC4	-0.00303283	34.5697
	ROAA	-0.0131741	36.2577			SMU1	-0.00310513	29.4254
	CTR1	-0.0132031	29.245			INT14	-0.00355341	30.2242
	LC7L3	-0.0133197	30.5103			NLE1	-0.00511617	33.3598
	PWP1	-0.0133634	30.2299			THOC2	-0.00543473	33.1267
	RRP12	-0.0137857	32.511			SMD3	-0.00549265	29.6933
	CAF1B	-0.0143538	31.0481			TOM40	-0.00555066	34.7889
	SDS3	-0.0145724	28.4301			NOP2	-0.00607205	36.5648
	SLTM	-0.0156367	33.3082			PSIP1	-0.00618794	36.4542
	YETS4	-0.0161181	29.9018			DX39B	-0.00646329	30.9205
	NSE3	-0.0163661	29.4794			H2B3A	-0.00808732	31.8886
	RBBP6	-0.0168769	31.1535			WIZ	-0.00895804	29.7015
	CDC5L	-0.0174462	33.8381			NAA40	-0.00972764	35.9695
	NOL8	-0.0176799	31.0434			NOLC1	-0.00994548	34.2687
	SRRM1	-0.0181035	30.7934			HP1B3	-0.0101199	31.002
	WBP11	-0.0183373	32.3645			CREB1	-0.0106866	33.7571
	Z280C	-0.018498	31.0142			RPB1	-0.0108028	34.2679
	FL2D	-0.0187757	30.0313			SNRPA	-0.0111518	29.7351
	HNRPL	-0.0197553	36.6421			THOC7	-0.0115153	31.8142
	PODO	-0.0197846	30.1074			EXOSX	-0.0116026	34.2463
	PKRI1	-0.0198577	26.6807			NOL6	-0.0119225	32.0693
	UTP18	-0.0198723	32.8582			RBM19	-0.0119662	31.1723
	RAC1	-0.0203111	29.8329			SWP70	-0.0121407	30.0036
	MCM5	-0.0212333	30.5985			KRI1	-0.01249	29.458
	DIDO1	-0.021614	30.3636			PTBP2	-0.0133051	32.9766
	GNL3	-0.0217165	32.8082			MPP10	-0.0133488	30.5674
	STAG2	-0.0232697	31.3935			PPIE	-0.0138002	33.1944
	APC5	-0.0233724	26.6794			RBM14	-0.0146307	32.0659
	WDR76	-0.0243992	31.5698			MAK16	-0.0147036	32.8786
	TF3C1	-0.025691	29.7083			TRA2A	-0.0148785	31.5098
	SMD2	-0.0257644	32.5356			FIP1	-0.0152575	34.7832
	ARP2	-0.026543	32.6936			SRSF6	-0.0152867	29.1238
	RBMX	-0.0267341	30.8568			NSE1	-0.0156659	31.6842
	DDX50	-0.0269104	28.4785			NGDN	-0.0161181	29.9024
	PDS5B	-0.0271603	33.5918			WDR61	-0.0162931	30.4268
	NXF1	-0.0272779	31.6419			DHX33	-0.0164828	32.2014
	ZN326	-0.0272926	31.0225			BYST	-0.0165266	26.7717
	ZN512	-0.0276161	30.6176			ESS2	-0.0173732	30.971
	PHF5A	-0.0276456	31.5172			STAG1	-0.017899	32.3883
	BAG2	-0.0278073	28.0913			WDR1	-0.0180743	34.8734
	SRRM2	-0.0284399	27.71			CHD4	-0.0182204	30.5347
	MGN2	-0.0287195	32.3319			CE024	-0.0183226	35.7272
	SMC6	-0.0294408	31.0949			HNRPM	-0.0183665	30.3119
	HA2D	-0.0300741	26.2041			RUXE	-0.0187318	31.2611
	MYL6	-0.0301772	27.2476			CTBL1	-0.0190096	28.2629
	SNIP1	-0.0310025	31.0352			LAP2A	-0.0193897	29.748
	CDC27	-0.0316806	27.1477			SACS	-0.0194628	32.7916
	SRSF6	-0.0322117	34.2261			DDX56	-0.0199601	29.6994
	ARC1B	-0.0335695	33.7419			MINT	-0.0199747	33.1634
	PR38B	-0.0336434	28.6508			UTP6	-0.0202381	31.9807
	CBX5	-0.0336729	33.7282			HMGN5	-0.0202673	33.6653
	COR1C	-0.0338354	32.7901			GNL3	-0.0213504	37.5045
	PCBP2	-0.0339683	32.4668			TOP1	-0.0215847	33.6395
	DDX41	-0.0345593	29.1888			TP53B	-0.0216725	35.3524
	SMRC2	-0.0347366	30.5749			PTBP1	-0.0217165	33.7834
	MBD2	-0.0352982	30.539			ARPC2	-0.0219362	30.9228
	HP1B3	-0.0355792	33.6985			SMC6	-0.0222731	33.6195
	NEP1	-0.0366887	33.0544			U2AF2	-0.0228593	32.2839
	ROA0	-0.0383026	34.8845			MTA1	-0.0231965	33.3784
	CUL4B	-0.0388656	31.4235			WDR46	-0.0234897	34.2273
	RUXF	-0.0394439	30.5897			NONO	-0.0235044	27.7906
	BCLF1	-0.0396069	33.5311			CDK9	-0.0235191	32.6988
	RBBP5	-0.0396218	30.179			IKZF3	-0.0238124	29.1111
	PRP4B	-0.0396514	30.7045			MYL6	-0.0241644	32.618
	HNRPK	-0.0398887	29.9097			RBBP6	-0.0248688	32.3707
	RBM26	-0.0400518	28.767			PELP1	-0.0250155	32.9701
	PININ	-0.0400963	33.2971			SRSF9	-0.0253092	33.3839
	S30BP	-0.0401409	27.7985			RRS1	-0.0262786	32.2397
	CCNL1	-0.0403486	26.8102			WBP11	-0.0268516	34.73
	ZCH18	-0.0407343	30.5641			ELAV1	-0.0276602	34.1722
	ZMAT2	-0.0408382	29.8887			CDC5L	-0.0287342	30.0928
	RBM22	-0.0416695	31.5707			CSTF2	-0.0292347	33.3374
	THOC4	-0.0419963	33.9876			CTCF	-0.0297942	28.5493
	DDX27	-0.0423825	32.9136			NFYC	-0.0302067	32.8053
	PINX1	-0.0425608	29.9869			SUZ12	-0.0303982	31.0997
	CHD1	-0.0428729	28.5285			CPSF3	-0.0308992	33.6894
	SPB1	-0.0432148	33.2916			BCLF1	-0.0311646	30.6775
	REXO4	-0.0435121	32.5871			ZMAT2	-0.0314152	28.6126
	IMP4	-0.0436459	31.416			TOIP1	-0.0320641	37.626
	KMT2A	-0.0439285	30.8065			ROA1	-0.0321379	27.7906
	ZC3HD	-0.0447765	29.6918			RAP1B	-0.0321821	36.771
	SUMO2	-0.0449402	29.5684			KI67	-0.0323002	32.042
	NOP9	-0.045223	30.6311			UBP7	-0.0329495	32.621
	NSD2	-0.0455506	30.0002			IF6	-0.0334809	33.3884
	BUB3	-0.0458037	31.8263			SRSF2	-0.0335253	30.6088
	NOC4L	-0.0459973	31.6295			NOL8	-0.0336582	32.0477
	MBD1	-0.0463399	29.6371			PR38A	-0.0337024	31.028
	TF3C5	-0.0463697	28.1573			RRP8	-0.0341751	31.7722
	ZN592	-0.0464144	28.8068			PRPF3	-0.0352539	32.3029
	PQBP1	-0.0465038	30.1287			NIP7	-0.0355496	30.0219
	ENV1	-0.0465932	28.5513			PR38B	-0.0359045	32.0841
	ELAV1	-0.0466677	34.3429			SAS10	-0.0360525	31.0251
	EXOSX	-0.0466975	31.2828			MCM5	-0.036659	34.0141
	PPIE	-0.0479647	29.7526			SMRC1	-0.0370883	29.2235
	CCAR2	-0.0481437	28.6405			NOP10	-0.037636	32.5718
	CMS1	-0.0487405	30.0421			CELF2	-0.0376953	32.1051
	HNRH1	-0.0491285	34.2515			MYEF2	-0.0377398	28.1182
	LAS1L	-0.0499646	31.0127			TAF9	-0.0385545	30.9226
	UBP36	-0.0500692	29.7965			ZN512	-0.0385693	28.3141
	SIN3A	-0.0506219	31.4314			PHF10	-0.0393993	30.175
	PARP1	-0.0510703	36.1872			RRAS2	-0.039948	30.9901
	VRK1	-0.0511151	33.9071			CAZA2	-0.0408531	27.3277
	RBM10	-0.05116	27.98			YETS2	-0.0409124	31.8869
	PHF6	-0.0519972	31.1867			RBM15	-0.0409273	34.9763
	ARPC2	-0.0520422	33.1781			ACTS	-0.0412984	32.4401
	DDX52	-0.0522366	30.6112			RBM28	-0.0414171	30.0256
	TRIPC	-0.0522815	32.5459			CDK2	-0.0415507	29.5042
	HMGA1	-0.0530446	29.1364			ACTBL	-0.041922	28.354
	CAZA1	-0.0531344	31.7053			SENP7	-0.041922	31.5238
	KNOP1	-0.0531494	28.6176			NOL9	-0.0425162	33.0283
	GLYR1	-0.0532841	31.3491			PCBP2	-0.042546	30.3143
	SFR19	-0.053344	28.8717			RBBP5	-0.0429918	25.918
	DOCK8	-0.053359	31.412			ZN687	-0.0431404	33.336
	SFPQ	-0.0540627	34.8649			REXO4	-0.0438392	27.7667
	ILF3	-0.054647	34.5851			AKAP9	-0.0439582	30.5244
	RRP44	-0.0549617	28.658			CTR9	-0.0446872	29.1526
	RB11A	-0.0551266	26.2426			UTP23	-0.0448509	31.2537
	RBM28	-0.0554564	32.0238			PHF6	-0.0449253	31.7543
	NOP14	-0.0556213	32.3514			RNPS1	-0.0449402	31.2641
	PP1A	-0.0558762	32.8928			RASF5	-0.0459079	29.6113
	NOP16	-0.0560412	32.4787			BUD13	-0.0462356	31.4594
	MBD3	-0.0563562	29.0382			PO210	-0.0464591	35.2832
	CHERP	-0.0563712	29.4572			SFPQ	-0.0471894	31.1823
	MATR3	-0.0569114	33.9588			STAG2	-0.0477559	33.5293
	RUXE	-0.0570914	29.8267			UT14A	-0.0483824	32.6048
	INT3	-0.0574817	30.157			CCD86	-0.0484271	27.794
	TOPB1	-0.0580374	27.035			C8AP2	-0.0487852	28.7153
	CD11B	-0.0584129	30.1194			ZN638	-0.0495913	28.429
	RAB35	-0.058473	29.3349			T3JAM	-0.0497257	31.0562
	BAZ1B	-0.0589689	34.5212			SRRM1	-0.0499348	30.3173
	SP110	-0.0599761	32.066			YTDC1	-0.0503231	31.9051
	RBM14	-0.0600513	32.3526			DDX10	-0.0504576	33.4787
	PR38A	-0.0607283	31.1022			PININ	-0.0505771	29.2123
	NAA40	-0.0608035	29.8052			RIOX2	-0.0506518	30.429
	CDA7L	-0.0611346	28.1521			VATB2	-0.0509806	30.6186
	PP1R8	-0.0623392	30.4483			FA76B	-0.0510404	31.75
	SELB	-0.0629118	24.2768			DIDO1	-0.0513095	30.8109
	ABT1	-0.0631529	29.6415			Z280C	-0.0514739	27.0893
	INT11	-0.0631981	28.5481			MGAP	-0.0515038	32.5193
	GBB2	-0.0637408	31.51			RP1	-0.0540028	34.5154
	GPTC4	-0.0645251	30.0678			HNRH1	-0.0542425	31.4152
	DNM3A	-0.0649628	29.8241			DIM1	-0.0542875	31.3496
	NUPL2	-0.0653853	26.2292			PNO1	-0.0550067	31.2485
	HNRDL	-0.0659743	33.0588			WDR82	-0.0553814	31.7178
	COF1	-0.0661404	32.9916			LAS1L	-0.0558162	28.9321
	PK1IP	-0.0671527	32.5336			RCOR1	-0.0559662	23.8862
	CELF2	-0.0675759	31.8762			U1SBP	-0.0560562	32.3377
	PABP2	-0.0676969	33.3723			RBM22	-0.0560861	30.8879
	MK67I	-0.0680598	32.9136			CMS1	-0.0561762	32.0352
	SRBD1	-0.0687406	27.5343			CAPZB	-0.0566262	29.761
	EF1A1	-0.0690281	32.8265			INO80	-0.0568213	32.6368
	RPB1	-0.0691037	33.2753			SMCE1	-0.0568513	30.9675
	DIM1	-0.0692551	30.4139			RAC1	-0.0573016	29.9944
	MAZ	-0.0695124	29.2872			NSD2	-0.057692	28.0868
	UT14A	-0.0696942	33.3489			RBM26	-0.0585481	29.1241
	SARNP	-0.0698304	33.6141			RBMX2	-0.0590139	28.9593
	CPSF4	-0.069891	27.1598			SENP3	-0.0590439	33.2379
	HCFC1	-0.0714819	32.1247			SPT6H	-0.0596302	29.8267
	RAD50	-0.0715425	30.8474			ZN148	-0.0596904	34.1645
	SF3B1	-0.0735754	34.8833			NOG1	-0.0599009	33.9212
	RUXG	-0.074912	29.2864			SARNP	-0.0599009	33.1924
	IKZF3	-0.0752464	32.114			SLTM	-0.0600814	30.5675
	CTSL2	-0.0752616	31.5005			MAP11	-0.0608035	28.6208
	MCM3	-0.0754136	31.0847			CDYL	-0.0622037	32.4443
	ZNF24	-0.0755808	26.6682			CAZA1	-0.0628515	29.895
	RBM19	-0.0769498	32.0899			I20L2	-0.0630323	33.3957
	CBX8	-0.0771019	28.4802			SPB1	-0.0631981	30.8811
	PRP31	-0.0771171	31.1641			PQBP1	-0.0633639	33.0173
	NEIL1	-0.0777413	33.2053			FBLL1	-0.0637258	34.8482
	MYH9	-0.0785485	34.0789			BAZ1B	-0.0642386	30.696
	PCNA	-0.0804387	34.6297			SMRC2	-0.0642989	27.3454
	CALX	-0.0804387	27.6241			CSTF3	-0.0647062	32.2985
	THOC7	-0.0813543	30.9063			NXF1	-0.0652797	29.4888
	CBX2	-0.082637	26.657			SP130	-0.0653552	29.8568
	NOSIP	-0.082637	24.7411			ZN592	-0.0664878	31.3615
	KI67	-0.0827133	36.1225			ZC3HE	-0.066654	32.298
	HS90B	-0.0828203	31.4083			NOC3L	-0.0674248	31.2404
	UTP6	-0.083019	32.5347			CD11B	-0.0696942	31.3393
	ZN143	-0.0835386	28.2328			SNF5	-0.0698455	25.505
	RAGP1	-0.0837833	30.4275			NOSIP	-0.0699061	30.3934
	RALY	-0.0837985	34.7797			ZC3HD	-0.0699212	30.6997
	CCAR1	-0.0842726	32.161			RAD50	-0.0702696	26.91
	CTR9	-0.0843185	30.692			PSA6	-0.0709817	30.459
	DAZP1	-0.0849304	29.3211			ABT1	-0.0715728	33.8648
	CRNL1	-0.084961	30.8339			SON	-0.0716183	35.693
	HNRPM	-0.0851141	34.5902			ROA0	-0.0717851	29.5897
	2AAA	-0.0854814	30.7186			MCRS1	-0.0720732	31.5694
	SETD2	-0.0861092	25.4228			ZN326	-0.0725586	30.7969
	SNW1	-0.086247	33.0515			SMC5	-0.072589	29.238
	CA131	-0.087059	30.8127			RPRD2	-0.0727103	26.7352
	ZN830	-0.0893901	29.1535			KDM1B	-0.0727407	31.4649
	DNJA2	-0.0894822	25.8139			SYF1	-0.0729835	28.3077
	RAP1B	-0.0897125	28.9481			ZN292	-0.0750944	29.1712
	SAFB2	-0.0907261	29.8342			MYO1G	-0.0751856	28.7666
	ACTB	-0.0910027	39.1421			DUS3L	-0.0751856	32.241
	RPB3	-0.0911564	30.6823			NIPBL	-0.075444	34.244
	RBM8A	-0.091556	31.359			HNRL2	-0.0758697	31.0542
	CELF1	-0.0922017	30.9284			ZCH18	-0.0763716	29.1981
	SEC13	-0.093448	25.9176			AROS	-0.0769041	32.8966
	IKZF1	-0.0934941	32.8993			RBM25	-0.0770715	28.4276
	MAP11	-0.0934941	30.4382			ZN771	-0.0771476	31.5591
	CFA20	-0.0938175	27.7551			AVIL	-0.0778631	36.1384
	SMC1B	-0.0947107	28.6822			H11	-0.0781219	34.7003
	DDX24	-0.0947723	31.2348			THOC4	-0.0786856	32.0631
	SRRT	-0.0967303	30.9798			CCAR1	-0.0787922	35.3221
	TERF1	-0.0970543	28.3024			RALY	-0.0789293	31.683
	SRSF9	-0.0976717	32.7672			CELF1	-0.0801337	31.4499
	1433E	-0.0988609	28.5318			MFA1B	-0.0803625	31.9137
	SPTB2	-0.0988763	34.4395			IMP4	-0.0808049	30.9712
	NOC3L	-0.099139	31.751			SUMO2	-0.0812474	25.0498
	SUV91	-0.0995563	30.8963			PRR12	-0.0815374	27.8295
	RPB7	-0.0999737	28.9819			HACD3	-0.082026	31.6141
	TEX10	-0.100144	31.1043			DDX52	-0.08253	31.6128
	DEK	-0.100855	33.141			CPSF1	-0.083447	30.705
	MEN1	-0.101149	28.1126			INT10	-0.0834622	32.1164
	SAP30	-0.101304	27.4686			NOP9	-0.0837221	35.8437
	CAPZB	-0.101412	31.4637			SPTN1	-0.08516	36.6752
	PRPF3	-0.101676	31.3676			TOP2A	-0.0856192	31.8277
	INT2	-0.102032	27.8587			ARGL1	-0.0859101	27.6074
	DCA13	-0.102047	32.6474			NMNA1	-0.0860172	30.8265
	DNLI3	-0.103023	30.4764			DDX42	-0.0872735	31.3708
	RBBP7	-0.103162	30.6856			WDR76	-0.0876721	35.858
	HNRL2	-0.104093	34.0773			TCOF	-0.0879174	31.3555
	MSH3	-0.104527	27.0389			SUV91	-0.0886229	28.8901
	NOG1	-0.104682	32.822			INT11	-0.0886995	32.5279
	ROA1	-0.105008	37.2792			TDIF2	-0.0899582	32.3635
	PP1B	-0.105489	28.282			HCFC1	-0.0900964	29.2889
	SAS10	-0.105675	31.9073			SCC4	-0.0905725	26.6016
	ESF1	-0.105877	32.3453			SP30L	-0.0906186	29.8439
	RFA1	-0.105954	29.6603			CENPC	-0.0921864	39.5973
	RRP1	-0.106281	31.8677			ACTB	-0.0933249	30.738
	PRD16	-0.10684	27.6443			CPSF2	-0.0940946	33.1034
	LA	-0.108674	33.5632			MGN2	-0.0944797	30.7448
	GPKOW	-0.109701	28.2427			TF3C1	-0.0945875	29.3816
	TDIF2	-0.110106	32.3324			MAZ	-0.0948802	31.784
	CCNK	-0.111337	27.9913			SIN3A	-0.0959283	32.0611
	RFX1	-0.111742	27.0175			TEX10	-0.0964989	30.1611
	ARPC4	-0.112366	32.7588			HNRH2	-0.0967303	28.0602
	PTBP2	-0.11249	28.9739			CDC27	-0.0968229	35.2489
	CHTOP	-0.112537	30.1951			SF3B1	-0.0968383	31.5392
	NFYB	-0.113192	26.1838			AURKB	-0.097224	35.5287
	FIP1	-0.113614	30.5454			SPTB2	-0.097224	32.5105
	SPT6H	-0.113785	32.9222			NOP14	-0.0982584	34.226
	CPSF3	-0.114707	30.1801			MK67I	-0.0984592	31.9475
	NVL	-0.114832	32.4749			RRP1	-0.0988763	35.054
	CDK2	-0.115051	29.3419			PCNA	-0.0996645	30.8589
	NU107	-0.117725	29.0961			CWC15	-0.0997881	30.5867
	PRP17	-0.117787	30.7756			ISY1	-0.0999119	32.1411
	PR40A	-0.11785	33.1756			RAD21	-0.100113	30.8096
	SPTN1	-0.119354	34.7679			KIN17	-0.100515	27.8013
	RBM4	-0.119385	28.0645			PPWD1	-0.100964	33.1902
	WIZ	-0.119401	31.9387			ARPC4	-0.101428	30.3914
	SP130	-0.119589	28.8973			TERF2	-0.10197	29.5753
	FUS	-0.121173	32.9508			ZNF22	-0.102419	34.5923
	ATPB	-0.122476	32.221			MATR3	-0.102976	29.7459
	ZMAT3	-0.123402	27.954			MBD3	-0.103085	32.4649
	MFA1B	-0.123481	31.3249			SMRD2	-0.103364	33.258
	CG026	-0.123795	26.5507			PK1IP	-0.105039	31.0832
	KHDR1	-0.125085	32.8509			INT1	-0.106001	27.7915
	PAF1	-0.126533	30.4942			SATB2	-0.106405	27.8062
	RRAS2	-0.127258	30.0435			PHC2	-0.106747	28.1003
	INT5	-0.127683	29.0214			BAZ2A	-0.107399	30.6271
	SRSF5	-0.127951	32.3823			2AAA	-0.108596	29.2071
	ZMYM4	-0.128046	27.5723			TWF2	-0.108612	33.5842
	CTBP1	-0.128756	28.8371			SNW1	-0.109156	33.2355
	DDX55	-0.128756	26.6371			COR1C	-0.109888	31.9573
	ACTS	-0.129355	34.4903			DOCK8	-0.110558	34.6985
	IKBD	-0.129434	27.7611			ILF3	-0.111835	30.9847
	TE2IP	-0.129513	30.0704			BUD31	-0.111882	28.6967
	RPAB3	-0.129576	27.9694			HAKAI	-0.113068	36.3746
	ASH2L	-0.131029	27.6803			DDX5	-0.113489	27.9884
	TOP2A	-0.131645	36.325			PARN	-0.113583	30.3048
	ARPC3	-0.13174	29.8378			CHERP	-0.113723	27.1916
	API5	-0.132341	31.0035			ZN865	-0.114644	30.8613
	CC137	-0.132341	29.3465			PRP31	-0.115066	32.3818
	SON	-0.133195	32.5492			WDR5	-0.115441	29.6016
	1433G	-0.133495	25.806			INT4	-0.115566	27.0111
	FUBP2	-0.13443	29.4237			PPHLN	-0.11677	33.943
	INT1	-0.135142	29.9177			TR150	-0.11749	28.3235
	PNKP	-0.135554	29.6164			INT6	-0.118054	28.9992
	TYY1	-0.13603	31.0975			BUD23	-0.118461	26.9534
	ZC11A	-0.136664	31.8283			PAXB1	-0.119119	34.2217
	PRC2A	-0.140094	27.727			LA	-0.1202	29.0845
	GNAS2	-0.140523	29.372			ALKB5	-0.1202	31.3086
	IMA4	-0.140873	29.1617			RFC1	-0.120326	31.3268
	CENPC	-0.141271	30.0461			SRRT	-0.120341	30.3959
	MYO5A	-0.141637	31.635			GPTC4	-0.120686	30.3716
	SPF45	-0.142624	29.8388			CWC27	-0.120859	28.0834
	SNRPA	-0.143819	33.6229			DAXX	-0.121581	36.2097
	SNUT1	-0.144154	32.5616			PARP1	-0.121738	28.3775
	VA0D1	-0.145925	26.7694			CDK12	-0.122413	32.2141
	SYF1	-0.145972	30.6498			SPT5H	-0.123528	29.4178
	CSTF2	-0.146483	29.3243			PNKP	-0.123528	28.9498
	UTP23	-0.146883	28.0953			ZBT20	-0.125085	33.3031
	RBM15	-0.147681	31.9795			MTREX	-0.125258	33.0357
	TBA1B	-0.148225	29.2191			DCA13	-0.125368	27.2374
	SYMPK	-0.149217	29.2782			COIL	-0.126014	28.3713
	FIZ1	-0.149665	26.3702			ZMYM4	-0.126392	29.0853
	ERH	-0.151458	32.6895			RPAB5	-0.128093	32.8453
	INT14	-0.151538	28.9709			XRN2	-0.128109	29.9393
	PP1G	-0.152035	30.3558			MEN1	-0.12833	31.668
	F207A	-0.152853	27.1107			CRNL1	-0.128913	28.6827
	SMCE1	-0.153061	32.5503			SREK1	-0.129055	30.3361
	RPR1B	-0.154458	28.2461			MBD1	-0.12975	32.2517
	SLU7	-0.154522	28.138			TCRG1	-0.129813	29.9184
	PRC1	-0.154586	28.1642			SYMPK	-0.130523	29.5791
	MBNL1	-0.155518	29.8435			LSM3	-0.130887	29.2453
	CARF	-0.156772	28.6149			ERCC3	-0.131819	31.1193
	DDX42	-0.158172	30.2869			ARP5L	-0.133195	32.7175
	MRE11	-0.158478	26.9738			NVL	-0.133939	27.6966
	SP30L	-0.159025	26.0036			SIN3B	-0.134271	30.9235
	LEO1	-0.159492	29.0741			DYL1	-0.134952	29.5507
	IF1AX	-0.161492	28.4797			CD2B2	-0.136252	29.8852
	FRG1	-0.163914	29.6641			UIF	-0.136347	27.6457
	SMRC1	-0.164561	34.0668			ZCRB1	-0.136728	32.7047
	TIF1B	-0.165095	33.4084			IMB1	-0.137092	25.7209
	DDX17	-0.165273	32.6734			BRWD1	-0.138616	32.8197
	SNF5	-0.165629	31.0076			SNUT1	-0.139109	31.231
	IMB1	-0.165758	31.9507			CTSL2	-0.13922	26.9384
	INT10	-0.167361	29.1148			RFX1	-0.139649	33.5844
	DNJC8	-0.169128	27.4257			TIF1B	-0.139872	33.7491
	DMAP1	-0.169728	30.2611			PR40A	-0.140666	29.1294
	SCAF8	-0.169761	28.8474			EIF3I	-0.140905	30.6174
	ARP5L	-0.170215	29.6061			FRG1	-0.140953	31.6829
	DDX10	-0.170751	31.2372			RBM8A	-0.142146	25.8189
	RBP2	-0.171255	31.3912			PSMD6	-0.142178	28.7252
	RRP36	-0.171515	28.733			CPSF4	-0.142704	29.8543
	I20L2	-0.171661	29.8503			GNAS2	-0.143867	33.9888
	FCF1	-0.171726	29.0124			SMCA4	-0.144808	30.3801
	NPM3	-0.172148	31.9217			HNRPC	-0.144855	27.1787
	SF01	-0.174393	27.6859			TIAR	-0.145063	31.2137
	RAE1L	-0.177082	27.6875			REQU	-0.145206	33.2081
	HDGR2	-0.177816	29.6676			CBX3	-0.145701	31.5686
	BUD31	-0.17927	30.2144			CAF1B	-0.147873	30.664
	CECR2	-0.179351	27.6436			DMAP1	-0.148129	32.8884
	PHF2	-0.17958	29.9766			DEK	-0.148737	32.4641
	PP2AA	-0.180136	28.2078			ARI1A	-0.148785	27.5988
	RBM42	-0.180512	29.9382			RALA	-0.149537	28.4696
	ZC3HE	-0.180561	30.6649			SFR19	-0.150577	29.5817
	RAD21	-0.180659	31.4426			MRE11	-0.150737	30.6263
	NEPRO	-0.18079	26.154			PINX1	-0.150801	29.0592
	MORC3	-0.181428	28.1227			CHD1	-0.151346	28.0887
	SMRD1	-0.181755	31.1888			TOPB1	-0.152628	28.2874
	RASA3	-0.18182	27.8695			SAP30	-0.153126	28.1834
	COR1A	-0.182884	32.177			KNOP1	-0.153703	29.5024
	TSR1	-0.183867	30.2792			DNLI3	-0.154024	29.071
	P66A	-0.185015	31.2625			S30BP	-0.15502	32.0936
	CPSF1	-0.185704	31.7011			ATPB	-0.156016	24.8769
	RCOR1	-0.187559	28.8014			MNT	-0.156531	33.4833
	PNO1	-0.188217	30.3902			SMHD1	-0.156949	28.1641
	RPRD2	-0.188299	28.6346			RRP44	-0.156965	31.9275
	WDR61	-0.188644	29.5335			DDX24	-0.158091	28.7102
	NEDD8	-0.188973	29.291			AP2B1	-0.158542	31.2988
	CDC73	-0.189582	31.3465			SMRD1	-0.158703	32.5555
	NIPBL	-0.189944	30.6171			BUB3	-0.158945	29.2172
	IF2A	-0.18996	31.5411			MTA3	-0.159138	29.193
	CWC15	-0.192365	30.1409			IMA4	-0.16154	31.6462
	NCBP1	-0.193239	31.3386			SPF30	-0.161653	32.0844
	SENP3	-0.193255	28.7898			ZC11A	-0.162331	33.8405
	ZSC21	-0.195153	29.2322			FUS	-0.163268	26.7603
	ZN292	-0.195418	26.3834			CD20	-0.16448	29.1019
	SMC2	-0.195649	30.7881			RPB7	-0.164545	28.518
	ZFR	-0.196327	32.3579			CALX	-0.165742	29.3203
	Z280D	-0.196492	27.8791			DNM3A	-0.166697	29.2733
	ATPA	-0.196674	31.8764			SCAF8	-0.167021	33.2124
	TR150	-0.197286	34.0761			RBP2	-0.167944	27.2698
	DCP1A	-0.197368	25.0938			HA2D	-0.168901	32.2845
	CREB1	-0.197401	30.496			PTBP3	-0.16942	32.9234
	RP25L	-0.199736	26.2368			TRIPC	-0.170183	31.5524
	STRBP	-0.199902	32.3242			CDC73	-0.171482	27.4353
	WDR5	-0.200531	31.8217			ATF7	-0.173401	31.3369
	EP400	-0.201062	29.8016			RAGP1	-0.17555	28.6557
	RFC1	-0.201095	31.0288			SP1	-0.175664	30.7319
	ABEC1	-0.202174	26.6838			CHTOP	-0.176022	32.6491
	SIN3B	-0.202489	27.5882			RBM3	-0.176528	26.9179
	WDR89	-0.204183	30.2666			INT13	-0.177898	31.2082
	CWC27	-0.204433	30.0952			SAP18	-0.178192	30.0817
	CS047	-0.204715	29.9964			CS047	-0.178453	31.4944
	DHB12	-0.207178	25.64			NUP50	-0.178763	26.4412
	DDX5	-0.207178	35.6058			CX056	-0.180038	25.7635
	SMRD2	-0.209295	32.3339			HACD2	-0.180675	31.7694
	XRN2	-0.209712	32.391			ESF1	-0.181019	24.4778
	SSXT	-0.211531	27.6338			BANP	-0.182279	29.204
	IF2G	-0.211615	32.4938			TPR	-0.183015	32.9641
	PPIB	-0.211949	29.7327			P66B	-0.183294	33.4038
	PARP2	-0.212551	27.1028			EF1A1	-0.184097	28.5243
	INT4	-0.212986	28.2111			PPIH	-0.184359	31.6507
	NCBP3	-0.213738	28.4334			P66A	-0.185048	31.5397
	SMCA4	-0.213922	33.5164			EP400	-0.185113	25.4375
	NKAPL	-0.214374	26.0185			PSD11	-0.18968	26.7442
	EIF3A	-0.214759	30.4445			TASOR	-0.189795	29.6702
	PRR12	-0.214893	23.1429			RBM7	-0.191145	27.5187
	CDYL	-0.215446	28.5797			SUH	-0.191178	29.3882
	INT7	-0.21558	27.497			ZN830	-0.192645	28.7744
	PRP6	-0.216099	32.6531			FUBP1	-0.192711	33.2018
	FOXR1	-0.219035	25.6687			IKZF1	-0.19276	32.1229
	SRFB1	-0.220328	30.8207			SR140	-0.193866	27.4902
	PPIH	-0.221068	27.4699			EAF6	-0.193998	28.0806
	PDS5A	-0.222397	31.5704			FANCI	-0.194196	30.4502
	SPF30	-0.222768	30.9547			DAZP1	-0.194295	31.2194
	ZN740	-0.223323	28.6042			SF3B6	-0.194542	33.8512
	TMA16	-0.225936	26.8633			COF1	-0.194592	34.0529
	FA76B	-0.226611	28.4705			RED	-0.195633	28.3715
	C1QBP	-0.226932	29.3496			DHX36	-0.195913	28.8915
	AVIL	-0.227202	30.9181			ZMAT3	-0.196128	26.4847
	PSA5	-0.229247	24.7068			MSI2H	-0.196541	30.3265
	REQU	-0.229924	30.1198			MACF1	-0.196591	31.1566
	DHX36	-0.230025	27.9851			DDX49	-0.197716	28.8686
	NSUN5	-0.230685	26.6378			CARF	-0.19803	32.9723
	TBL1X	-0.232108	28.8998			SRSF5	-0.198527	33.6761
	FYN	-0.232633	31.5476			NEIL1	-0.198725	31.9744
	RBM45	-0.234058	29.0143			ATPA	-0.19904	33.0789
	VATA	-0.2388	30.8919			PRP6	-0.20156	29.0163
	AP2A2	-0.239958	26.5491			MOR2A	-0.201775	30.57
	F111A	-0.243694	28.5879			RBM42	-0.202738	31.7289
	RED	-0.244002	33.378			DDX54	-0.203087	29.4215
	SMC4	-0.244993	28.9731			KAT8	-0.203137	29.6989
	WDR74	-0.245335	31.6696			DDX41	-0.203469	27.1368
	LS14A	-0.246224	27.8554			SGF29	-0.203934	28.4637
	MTREX	-0.248108	33.1111			1433G	-0.204965	31.534
	HACD2	-0.249685	24.8096			API5	-0.205547	27.4443
	HNRPK	-0.250715	35.0722			VATE1	-0.205547	30.9437
	DYL1	-0.250869	29.9441			PAF1	-0.206013	27.1311
	ABLM1	-0.254375	25.6719			VA0D1	-0.206112	30.2388
	VATB2	-0.255064	30.5046			EIF3F	-0.206812	27.5042
	ARI1A	-0.255081	31.3733			TBP	-0.207078	31.3077
	HNRPQ	-0.255443	35.2255			FUBP2	-0.207261	29.1167
	SPT5H	-0.255477	32.5679			IWS1	-0.209095	31.4776
	SR140	-0.258339	31.7798			HS90B	-0.209245	33.6328
	PHOCN	-0.258736	28.2316			ERH	-0.209411	29.4875
	ZCRB1	-0.258857	26.4982			1433E	-0.209612	33.3629
	NOL12	-0.259081	27.8463			KHDR1	-0.212417	28.5667
	DDX54	-0.25915	31.2158			STRN	-0.212986	28.7331
	SMHD1	-0.259755	32.8694			PHOCN	-0.213353	29.2037
	COIL	-0.261241	28.5413			ZCHC8	-0.214307	26.6649
	SPCS2	-0.26169	26.7648			ZCH10	-0.216619	31.2268
	BAZ2A	-0.262106	26.8967			ZN207	-0.217541	29.7962
	VAPB	-0.263006	25.5322			SF01	-0.217944	36.0108
	SYFB	-0.264894	29.401			HNRPQ	-0.218279	28.3226
	DDX49	-0.265241	30.4271			TERF1	-0.219119	27.8224
	SPIN1	-0.267236	28.1844			CDC23	-0.222448	25.9984
	EIF3E	-0.268278	28.4966			PCGF1	-0.226358	27.1763
	WDR82	-0.269008	30.0535			SGO1	-0.227726	32.2258
	IF4A1	-0.270921	29.5539			PODO	-0.229687	31.2116
	KAT8	-0.271096	28.363			IF2A	-0.229771	27.9452
	NCLN	-0.271113	26.8397			CECR2	-0.230008	30.9499
	CK098	-0.271635	27.9838			TYY1	-0.23011	32.0021
	SP3	-0.272019	28.8955			WDR74	-0.230465	27.699
	AP2M1	-0.273116	27.626			SNP23	-0.231938	32.8584
	MCRS1	-0.273657	29.2958			STRBP	-0.232786	31.6496
	BRD4	-0.274634	29.4802			NCBP1	-0.23382	31.8621
	HB2D	-0.275245	28.0838			PDS5A	-0.234279	28.1511
	TBP	-0.275472	26.9229			SMC4	-0.234822	30.8285
	MYO1C	-0.279144	30.9475			INT3	-0.235824	27.25
	IF2P	-0.279687	28.3511			PSA7	-0.237456	26.8917
	HNRPC	-0.283334	29.5972			CN093	-0.237728	28.0719
	SF3B6	-0.28365	30.0612			TINF2	-0.238527	30.3698
	SAP18	-0.284019	31.3686			BRD4	-0.242977	29.0564
	NOG2	-0.28553	30.7621			PP2AA	-0.245865	30.9737
	HELZ2	-0.288294	28.6022			INCE	-0.251316	27.5225
	TIAR	-0.288963	28.0289			CCAR2	-0.251504	33.435
	NSE2	-0.289263	27.5598			COR1A	-0.252948	32.138
	SAMD1	-0.289951	26.3173			RFTN1	-0.25398	26.5282
	ERR1	-0.290127	24.6623			SELB	-0.254238	29.6231
	PO121	-0.291045	28.8785			TE2IP	-0.254375	29.2451
	REEP4	-0.291557	25.6506			MAX	-0.255563	29.3884
	CD2B2	-0.291663	28.5192			TOX4	-0.255649	28.7723
	NUP50	-0.292334	31.0628			WDR33	-0.256425	31.9756
	RPA43	-0.292546	28.3721			MYO5A	-0.256838	28.9166
	T3JAM	-0.293377	26.3937			DNJC8	-0.256925	26.0379
	AURKB	-0.295801	30.8257			TCEA1	-0.257166	28.0808
	HELLS	-0.296651	32.7363			NCLN	-0.25827	29.9442
	SYFA	-0.297112	28.6469			XRCC1	-0.261362	31.8773
	HAKAI	-0.298513	27.8642			ZFR	-0.261777	31.9516
	CPSF2	-0.299614	29.9242			VDAC1	-0.262106	30.5896
	PDIP3	-0.300093	33.3691			IF4A1	-0.263508	29.0932
	BLM	-0.300822	25.9061			CNDD3	-0.263508	26.1932
	KIFC1	-0.303917	30.7246			BRCC3	-0.263889	31.0162
	CE024	-0.305467	29.6184			MBNL1	-0.26668	29.1773
	ML12B	-0.306109	27.7374			EIF3B	-0.26953	31.1875
	SCC4	-0.306698	28.7378			CSK2B	-0.2712	28.3047
	ZFA	-0.307859	26.9977			KAP2	-0.271252	27.1495
	ANM1	-0.307859	27.2125			RP25L	-0.271583	31.2635
	PAX5	-0.311739	30.6801			SRFB1	-0.27275	27.4972
	MYO1E	-0.313728	28.8861			DDX55	-0.273256	27.5172
	IMP3	-0.314876	28.8567			IKBD	-0.273413	26.3662
	EIF3G	-0.315379	28.4855			ICAM2	-0.27343	27.5877
	ZNF22	-0.315881	27.7073			DHX8	-0.273884	27.8535
	KRI1	-0.317553	29.8532			IMA3	-0.27659	28.7772
	RS27A	-0.318092	37.9129			RBM4	-0.278951	30.5193
	AP2B1	-0.318596	28.2036			SMC2	-0.280668	30.0025
	DHRS4	-0.321081	27.3368			PHF2	-0.281246	29.4485
	INT12	-0.32173	29.42			EIF3G	-0.281737	28.2771
	LAC1	-0.322704	24.9756			THYN1	-0.283158	27.5017
	AROS	-0.323859	28.6989			INT8	-0.284072	33.3091
	ZN593	-0.324112	28.2131			BIP	-0.284353	34.0456
	CIRBP	-0.325702	26.4386			PDIP3	-0.287483	28.6728
	MOR2A	-0.325756	28.6538			NCBP2	-0.289298	31.3947
	LSM4	-0.327692	28.5447			PAX5	-0.290004	37.6853
	P66B	-0.327837	32.142			RS27A	-0.290462	24.9867
	SLIP	-0.33061	28.1246			TAF1	-0.291433	27.6655
	KDM1A	-0.33159	27.6748			PKRI1	-0.29267	26.0512
	CSK21	-0.332171	32.3975			TEFM	-0.29635	26.1583
	STRN	-0.333571	27.9568			CHD7	-0.299365	29.7234
	KDM5A	-0.333698	27.946			INT12	-0.299596	31.4407
	RBM3	-0.336555	31.9719			ADNP	-0.299702	26.0232
	NFKB2	-0.337248	32.4292			TWF1	-0.302119	28.1606
	LARP7	-0.337357	30.7227			PRD16	-0.303276	30.085
	DPOE1	-0.337959	24.7082			CAF1A	-0.305949	35.1466
	ZN865	-0.33805	27.9196			HNRPK	-0.307484	31.432
	ADNP	-0.342945	31.1185			FYN	-0.309073	28.6102
	MED23	-0.343513	23.9303			MIC19	-0.30961	28.3247
	PA2G4	-0.345015	32.3333			PARP2	-0.310343	30.2205
	RFTN1	-0.345051	31.383			TSR1	-0.311793	29.0319
	NMNA1	-0.347509	26.0863			ZN593	-0.311811	29.8504
	ZC3H8	-0.34964	27.1801			KDM2A	-0.313065	32.9294
	FMR1	-0.350449	29.5968			VDAC2	-0.31811	27.0771
	EIF3L	-0.350522	29.4572			TRM2A	-0.318182	31.4409
	VDAC1	-0.357123	31.1846			KIFC1	-0.321459	28.3507
	RTCB	-0.358047	31.2371			MORC3	-0.322181	30.5592
	EIF3I	-0.359361	28.6354			PGAM5	-0.32265	27.0197
	PDIA3	-0.361101	28.5287			CHD2	-0.323606	32.5323
	CSK2B	-0.36628	31.3887			NFKB2	-0.323895	27.7767
	BUD23	-0.368086	28.0719			NSE2	-0.32413	30.7435
	WDR33	-0.373851	27.2274			IMP3	-0.324852	29.6669
	TM214	-0.375085	27.6812			NEDD8	-0.32516	27.4177
	MOES	-0.376433	28.5358			ZN740	-0.325413	27.7419
	IF2B	-0.38368	31.7026			RPR1B	-0.330429	26.7376
	RL7L	-0.38777	32.2178			FIZ1	-0.330665	28.6567
	IWS1	-0.388658	28.7145			SSXT	-0.33179	30.384
	NOL7	-0.391645	31.6456			HDGR2	-0.332008	33.2236
	PHF23	-0.393084	27.1362			RL7L	-0.332262	28.3482
	CSK22	-0.394051	30.2415			EDC4	-0.33308	29.0365
	IMDH2	-0.394771	26.6439			KDM5A	-0.336373	28.6376
	PRC2C	-0.394809	27.4215			HB2D	-0.338287	27.4625
	FA98A	-0.398322	28.9259			GPKOW	-0.341775	28.7203
	VDAC2	-0.39838	31.8042			CMC1	-0.342086	26.8353
	PURB	-0.39954	29.9575			CMC2	-0.343732	29.7794
	MPCP	-0.399787	26.1864			ABCF1	-0.344392	31.2635
	TOX4	-0.400301	29.164			LARP7	-0.344428	26.8565
	ABCF1	-0.40154	29.6397			STAU2	-0.347876	28.9973
	VPS72	-0.403046	27.7883			BRD3	-0.349107	31.0901
	BIP	-0.408187	32.8734			NOG2	-0.349217	32.3285
	LRC59	-0.409604	31.4695			IF2G	-0.352474	26.3226
	EIF3B	-0.409776	29.0562			CASZ1	-0.353303	27.7071
	SNP23	-0.411176	25.6016			FACD2	-0.357271	27.9769
	RPF1	-0.412577	30.5304			LRCH1	-0.357992	28.939
	F120A	-0.415018	26.3918			SPIN1	-0.358084	30.4619
	ABCF2	-0.415846	30.5495			KI20B	-0.358676	28.7904
	VAPA	-0.416808	28.1034			KIF2C	-0.359324	30.0741
	FACD2	-0.41756	27.955			HELZ2	-0.35949	30.2068
	SUH	-0.418157	28.4298			ZSC21	-0.36238	27.0789
	RLP24	-0.418273	24.6945			PDIA3	-0.3655	29.3874
	F208B	-0.420241	25.7066			1433Z	-0.367341	31.0645
	CWC25	-0.420472	26.1547			MYO1C	-0.368123	29.2033
	LYN	-0.420955	27.9225			RBM10	-0.368384	29.2703
	PP1RA	-0.421554	30.3212			VPS72	-0.369632	26.8943
	RSSA	-0.421979	34.3494			RN213	-0.371516	28.2867
	NMT1	-0.421998	29.3269			EIF3C	-0.371926	32.8462
	PURA	-0.426354	29.6105			CSK21	-0.37501	28.382
	GRP75	-0.428954	29.9176			MLEC	-0.375328	28.7955
	UTP11	-0.429867	31.9784			F111A	-0.37559	32.7745
	KAT7	-0.432669	29.9792			LRC59	-0.377332	27.3517
	INCE	-0.43452	30.6657			UBP10	-0.377763	29.317
	UIF	-0.442438	28.9474			ARC1A	-0.379864	30.0103
	ZBT20	-0.442987	28.1175			RPF1	-0.387015	28.2662
	DDX1	-0.443065	30.8292			EIF3H	-0.387525	32.9963
	EIF3F	-0.44385	29.4701			HELLS	-0.387827	29.6777
	XRCC1	-0.445991	28.8304			SDA1	-0.389451	25.8557
	NCBP2	-0.446227	28.2763			IFIX	-0.389527	27.6514
	ERCC2	-0.44662	26.1714			1433B	-0.391588	28.9353
	STML2	-0.448883	26.9702			CUX1	-0.391607	30.1565
	CUX1	-0.449355	28.042			C1QBP	-0.393558	30.9977
	DPOE3	-0.452333	27.1974			PP1RA	-0.393577	30.99
	ATAD5	-0.458109	26.693			KAT7	-0.393956	28.2835
	VDAC3	-0.459378	30.2598			MYO1D	-0.394638	28.5447
	KAT5	-0.459556	26.5513			RPA43	-0.394942	34.9857
	CY1	-0.459933	27.7605			UHRF1	-0.396441	26.7436
	RTRAF	-0.460846	29.9771			TMA16	-0.397942	31.1459
	SATB2	-0.461303	26.7261			RRBP1	-0.398551	29.3294
	EIF3M	-0.462754	27.6617			BD1L1	-0.398722	27.3674
	KANL1	-0.465201	26.3763			ZFP28	-0.399978	30.0519
	DSRAD	-0.467693	28.1581			LARP1	-0.401197	30.8876
	VATE1	-0.475916	26.1451			RTRAF	-0.402264	29.0853
	RPN2	-0.476559	31.7256			IF1AX	-0.408206	31.3507
	YBOX1	-0.477884	34.4922			EIF3A	-0.410831	29.0466
	PGAM5	-0.478206	30.2921			ARI4A	-0.411387	27.5469
	SSRA	-0.478788	27.4359			RPAC2	-0.411464	29.4764
	DHX29	-0.483238	26.9745			ATAD3	-0.412962	32.2313
	RS15	-0.485499	27.4058			ATAD2	-0.413192	28.3806
	PABP1	-0.487075	33.2027			YAF2	-0.414191	27.1716
	RPN1	-0.497547	32.5161			CDCA2	-0.415114	31.8411
	UHRF1	-0.506619	34.9586			NOL7	-0.41598	29.8788
	ATAD2	-0.508568	31.5937			EIF3L	-0.422636	35.3561
	RACK1	-0.510026	33.9502			YBOX1	-0.425695	29.6599
	MIC19	-0.513111	27.1651			CK098	-0.427169	28.1709
	TECR	-0.518928	27.9437			LYN	-0.427246	32.7559
	SYEP	-0.522219	33.1526			UTP11	-0.429051	30.7171
	AZIN2	-0.525413	27.5603			RTCB	-0.429654	31.6924
	PCM1	-0.531907	24.289			OST48	-0.432279	28.0475
	ALKB5	-0.53389	27.5356			SRPK1	-0.434071	27.3103
	CMC2	-0.534433	25.7445			ZC3H8	-0.434773	34.9764
	NDUBA	-0.534893	27.0564			RSSA	-0.44283	27.8
	ECHB	-0.535081	26.7605			MPCP	-0.445991	29.8371
	OST48	-0.535917	30.8049			DHB12	-0.447072	30.1034
	KI20B	-0.53845	30.5999			SYFB	-0.451919	29.5138
	DDX6	-0.538744	30.5271			TM214	-0.452116	25.4403
	UCRI	-0.53954	28.419			AIFM1	-0.458505	29.9739
	ATAD3	-0.539918	26.8548			CDCA5	-0.460171	28.9112
	RS3	-0.540862	34.296			SYFA	-0.461621	28.9424
	ARI4A	-0.544393	28.7898			EIF3D	-0.462117	33.3553
	RPB4	-0.546878	28.4414			RS2	-0.463887	30.1337
	QCR2	-0.548079	30.4518			GEMI5	-0.471289	34.48
	MNT	-0.548396	24.116			PABP1	-0.471749	28.4291
	VIGLN	-0.549325	30.8507			IF2P	-0.47345	28.4525
	MAP4	-0.549536	23.8717			EIF3M	-0.476398	26.7568
	KDM2A	-0.55074	29.207			ZN319	-0.477944	33.2045
	KC1D	-0.550951	29.7617			RPN1	-0.478808	31.2875
	RS26	-0.551416	30.228			LYRIC	-0.480237	30.5536
	DDX3X	-0.551543	28.5702			PURB	-0.481183	29.411
	STT3A	-0.552177	30.8116			MTCH2	-0.482412	24.708
	LIMA1	-0.555057	25.9602			ARI1A	-0.482694	28.0739
	RLA0	-0.558325	31.8319			NDUBA	-0.48457	30.3387
	BOREA	-0.558835	29.5882			CSK22	-0.485317	29.007
	S61A1	-0.559664	30.2393			NOMO1	-0.48918	35.5782
	KC1A	-0.560154	29.5594			DNMT1	-0.491734	33.0844
	DHX30	-0.563071	28.3375			PA2G4	-0.493906	26.3875
	SYK	-0.566335	31.6732			FYN	-0.493967	30.5804
	MYO1G	-0.571815	28.4395			QCR2	-0.49482	26.9848
	ADT2	-0.572694	32.9005			GTF2I	-0.497751	33.2023
	EF1D	-0.575852	30.317			SND1	-0.498974	29.1735
	EIF2A	-0.576024	31.2305			MOES	-0.500626	32.2309
	RENT1	-0.576347	30.9342			RPN2	-0.501913	28.3379
	LACTB	-0.576691	29.2187			RAE1L	-0.502158	30.2857
	SDA1	-0.576798	28.1454			KC1D	-0.502832	28.0569
	EMC8	-0.577035	25.216			SP2	-0.503937	28.7532
	TBL2	-0.577552	27.4979			FXR1	-0.50623	30.6412
	QCR1	-0.578499	29.8863			VDAC3	-0.508219	29.077
	SYVC	-0.579857	31.8893			EIF3E	-0.509142	27.9714
	RS2	-0.58044	31.5419			LS14A	-0.509512	30.8562
	SYDC	-0.582058	32.5326			STT3A	-0.509882	35.1425
	TXTP	-0.584739	27.0245			RACK1	-0.510231	30.5926
	EIF3D	-0.585929	28.0045			FMR1	-0.510539	28.9829
	G3BP1	-0.587186	31.6091			SLU7	-0.512925	32.1826
	NOMO1	-0.58814	27.5066			PHB2	-0.515377	31.6293
	PHB	-0.588964	30.721			PHB	-0.517978	28.4613
	RS29	-0.589659	28.4385			CCNL1	-0.51837	28.1668
	SND1	-0.594334	32.3291			PHF8	-0.519404	28.5257
	YBOX3	-0.598086	30.6137			STML2	-0.521308	31.9351
	VATH	-0.598129	26.2401			G3BP1	-0.526847	29.1019
	DNMT1	-0.599506	35.3715			PRC1	-0.528761	30.7607
	ADT1	-0.599681	27.7157			DDX6	-0.529135	25.9617
	PHB2	-0.599899	31.2576			MED1	-0.529822	30.9007
	SYF2	-0.601146	29.5564			RL10	-0.530656	28.2366
	MYO1D	-0.601628	28.0164			SETD2	-0.532449	31.287
	EF1G	-0.602087	31.192			S61A1	-0.534976	35.2074
	CDCA5	-0.604148	29.9157			RS3	-0.535499	33.1719
	NDUV2	-0.610191	26.432			TPX2	-0.536315	28.8159
	HACD3	-0.610279	26.7137			KIF2A	-0.536398	27.4061
	CHD7	-0.610962	27.8624			ZN281	-0.538136	29.4135
	GTF2I	-0.616968	26.7793			TBL2	-0.540023	30.5443
	RL37A	-0.620401	28.8409			VAPA	-0.540359	30.6978
	NDUS3	-0.620423	27.858			RS26	-0.542248	31.1221
	PAIRB	-0.621977	33.067			G3BP2	-0.546751	29.5719
	SRPK1	-0.622732	27.665			NCBP3	-0.547215	27.5959
	RS20	-0.625823	32.2532			PYM1	-0.547278	29.2835
	RL10	-0.632383	31.93			KC1A	-0.550697	31.0733
	NSA2	-0.634442	29.6361			BOREA	-0.55296	28.473
	TRAM1	-0.638074	25.4546			CKAP5	-0.553214	31.6164
	GEMI5	-0.640591	29.3173			EF1D	-0.55546	29.089
	RBM7	-0.641626	27.6546			RS29	-0.561814	33.4745
	KTN1	-0.64679	31.0115			RLA0	-0.563732	31.2308
	SYRC	-0.646903	31.2094			SYMC	-0.564905	27.4017
	NDUAA	-0.648213	26.7288			FA98B	-0.5664	28.0006
	CKAP5	-0.659267	27.1146			DHX30	-0.567832	26.2943
	KIF22	-0.66621	29.9912			ACAD9	-0.56995	31.7894
	RL5	-0.669671	34.4358			IF2B	-0.570572	29.8246
	STRAP	-0.669946	26.2575			CY1	-0.572737	28.4095
	PHF20	-0.671922	25.4692			NDUV1	-0.574777	30.1089
	BRD2	-0.679342	28.333			KIF22	-0.576583	31.9873
	LSP1	-0.679642	29.9137			EF1G	-0.577315	29.1422
	RS12	-0.680012	31.67			LACTB	-0.57809	34.0266
	ABCD3	-0.683762	25.6274			ADT2	-0.578392	29.0854
	MLEC	-0.686615	28.2671			FA98A	-0.579857	28.4906
	RRBP1	-0.686615	30.6614			AZIN2	-0.582339	28.1073
	EDC4	-0.690381	27.4788			PHF23	-0.588487	27.2667
	AIMP2	-0.693108	29.1444			MPP8	-0.588552	31.6032
	ASHWN	-0.695092	25.5616			YBOX3	-0.589225	25.2649
	EMC7	-0.698834	26.0681			EMC3	-0.593507	28.4229
	G3BP2	-0.699911	30.7445			NDUS2	-0.594683	29.1097
	LARP1	-0.705664	29.2721			BRD2	-0.596209	30.8989
	AIMP1	-0.714539	30.5883			DDX1	-0.597933	30.6665
	NDUA9	-0.722801	27.1225			QCR1	-0.602635	28.0416
	RAD18	-0.728766	26.495			ECHB	-0.605859	30.3643
	FXR1	-0.730368	27.4835			GRP75	-0.61626	33.7141
	COR1B	-0.734779	27.8783			PAIRB	-0.616592	26.4862
	SYLC	-0.738265	29.3288			EMC7	-0.618894	28.3549
	LYRIC	-0.744632	30.5761			COX2	-0.619825	28.9036
	NACA	-0.754529	27.8045			RGAP1	-0.620867	32.7814
	TMOD3	-0.75487	27.8247			SYDC	-0.621333	31.105
	NDUS1	-0.758721	29.0558			RENT1	-0.621799	31.8809
	TPX2	-0.765057	32.9527			EIF2A	-0.622465	30.2876
	RL22	-0.771545	31.9271			PURA	-0.622665	25.4993
	IMA1	-0.772037	31.2874			NFIC	-0.624021	29.6095
	RL24	-0.772826	31.7374			AIMP2	-0.626691	24.9863
	SYIC	-0.781653	30.3242			RALB	-0.627048	28.569
	KI20A	-0.782099	29.0789			NMT1	-0.627204	27.847
	EF1B	-0.784508	28.2796			TMOD3	-0.628608	28.0467
	RS6	-0.805661	32.477			ADT1	-0.630238	28.1751
	EIF3C	-0.806619	27.1518			ESCO2	-0.63122	31.6595
	RL29	-0.815885	31.7552			ABCF2	-0.63198	31.3762
	SPTB2	-0.816621	26.8373			VIGLN	-0.633434	26.5114
	RL27	-0.818808	33.0268			KIF23	-0.63433	30.3475
	NUSAP	-0.831795	30.2754			SYF2	-0.634823	32.2233
	TOE1	-0.837223	28.0923			SYVC	-0.637872	26.6359
	SYMC	-0.841094	30.737			PARL	-0.639332	30.8218
	STAU1	-0.841327	25.5765			NSA2	-0.640681	33.5323
	RL23	-0.852876	31.0472			SYEP	-0.641221	29.411
	RS28	-0.853501	30.3922			PRC2C	-0.645616	27.6436
	CDCA2	-0.853788	28.0061			DHRS4	-0.648847	29.2647
	RS17	-0.860269	30.0588			TECR	-0.649955	31.5125
	KIF2A	-0.872921	28.2354			KTN1	-0.652062	27.4609
	SYQ	-0.877261	30.592			TRAM1	-0.654581	26.4351
	RL28	-0.877632	28.9065			ABCD3	-0.664951	27.2654
	ITPR3	-0.891295	25.7181			NDUA8	-0.665455	30.3216
	FBW1B	-0.892205	27.0328			NUSAP	-0.665912	34.9513
	RGAP1	-0.895663	26.8591			RL5	-0.668524	26.7858
	RS7	-0.903468	33.3774			SRPRB	-0.672267	29.7688
	SSRD	-0.90736	28.6996			NDUS3	-0.678049	29.3165
	RL11	-0.939565	32.8122			UCRI	-0.67888	28.7132
	RS24	-0.949589	29.5628			PRC2A	-0.686615	24.6632
	RS3A	-0.959739	34.4999			MAP4	-0.688171	29.8256
	RS5	-0.964545	31.5407			RL37A	-0.689288	29.2778
	RS10	-0.965643	33.2697			SYLC	-0.691546	29.3511
	RS18	-0.966433	32.2121			KI20A	-0.692735	27.5263
	RL21	-0.971855	32.056			LIMA1	-0.693155	28.5387
	RS23	-0.971997	31.9673			NDUA9	-0.694275	31.4426
	RL8	-0.979203	32.0915			IMA1	-0.694741	27.6738
	ITPR2	-0.985302	25.2767			FBW1B	-0.696798	32.0617
	RS4X	-0.987045	33.4307			SYRC	-0.703314	25.8855
	SIPA1	-0.992288	26.1759			ABEC1	-0.705218	27.1639
	RS11	-1.01019	32.0611			DDRGK	-0.71371	29.0113
	RS15A	-1.01197	31.8218			IRF8	-0.713923	33.0373
	ESCO2	-1.01756	27.6513			RL29	-0.71826	29.2053
	GNL3L	-1.02691	29.0149			SSRA	-0.7194	26.8879
	PHF8	-1.03068	27.523			DSRAD	-0.725422	32.4386
	RL12	-1.03484	32.2881			SYK	-0.728096	30.1622
	RS9	-1.03925	33.1142			NDUS1	-0.739155	26.5569
	RL36A	-1.03928	30.515			SFXN1	-0.739252	27.0757
	RL9	-1.04734	33.8051			ZC3HF	-0.742917	27.6035
	RS8	-1.05343	33.3775			TOE1	-0.749912	27.2028
	RS16	-1.05388	31.9167			DRG1	-0.750397	31.2781
	RL36	-1.06658	28.867			RS17	-0.755162	27.514
	RL18A	-1.06982	30.9875			BRD8	-0.756794	31.3727
	RL17	-1.08878	32.892			AIMP1	-0.761849	30.3371
	RL7A	-1.10098	33.8508			SYIC	-0.765621	25.5539
	FLNB	-1.10799	23.9729			KMT2D	-0.767806	27.8321
	RL13A	-1.11644	31.686			NDUAA	-0.769256	30.2626
	NOP53	-1.11672	31.3218			DDX3X	-0.787642	33.604
	RS14	-1.11722	32.1969			RS6	-0.795884	32.6096
	RS25	-1.1186	32.7152			RL23	-0.797087	32.8885
	RS19	-1.1268	32.8615			RL24	-0.798868	32.6569
	RCC2	-1.13229	30.6624			RS12	-0.803116	33.9992
	RL7	-1.13546	33.0235			RL27	-0.80435	27.6559
	RL10A	-1.13559	33.2761			SIPA1	-0.806821	31.1642
	RL6	-1.15024	33.6396			RS24	-0.819317	28.8777
	RL31	-1.16537	32.8372			SSRD	-0.828383	32.8804
	RL18	-1.17238	34.1302			RS20	-0.831692	28.0423
	RL26	-1.17254	31.5975			SPTB2	-0.832334	25.6267
	RL14	-1.17306	32.7075			UBP2L	-0.839674	31.2305
	RL35	-1.17824	30.4163			SYQ	-0.847544	33.6239
	RL19	-1.18207	31.2458			RS7	-0.849544	29.2636
	RL34	-1.18929	29.8505			EF1B	-0.858332	29.9133
	RL13	-1.19568	33.1822			LSP1	-0.85841	26.7142
	RL23A	-1.19969	32.9299			CXXC1	-0.886566	34.7543
	RL4	-1.20234	34.3276			RS4X	-0.888862	33.0166
	RL15	-1.20819	32.795			RS18	-0.897812	34.1946
	AFF4	-1.27063	24.4103			RS10	-0.898404	33.525
	RL35A	-1.28845	30.5115			RL8	-0.901985	28.8481
	GHITM	-1.30722	28.6229			IF4B	-0.913135	33.3727
	RS27	-1.31348	29.3012			RS23	-0.928567	31.5332
	RL32	-1.3272	30.8157			RS28	-0.932168	33.3918
	MO4L1	-1.34092	30.2103			RL22	-0.933794	33.5098
	IGEB	-1.35579	31.861			RS11	-0.950481	33.9328
	RL30	-1.36814	31.8336			RL11	-0.969254	34.4724
	RS13	-1.42597	32.0607			RS8	-0.971544	34.1662
	RL3	-1.55932	34.1495			RS9	-0.974886	27.7911
	CLK1	-1.5754	29.4635			NACA	-0.976305	26.1712
						DHX29	-0.982905	35.4534
						RS3A	-0.989936	32.7688
						RS16	-0.996657	25.8539
						ORC6	-1.01803	31.8301
						RL36A	-1.01882	31.0493
						RL28	-1.02014	33.6331
						RL12	-1.02732	35.0704
						RL7A	-1.04516	32.8164
						RS5	-1.0514	33.2026
						RS15A	-1.05631	31.9814
						RL21	-1.06202	33.5081
						RS14	-1.06643	32.733
						RL17	-1.06779	34.426
						RL10A	-1.06806	33.73
						RS19	-1.07409	24.5986
						FBX28	-1.08629	30.6462
						GNL3L	-1.08733	31.8398
						RL19	-1.09789	34.2021
						RL9	-1.10092	32.1273
						RL13A	-1.10684	27.9461
						RHOX5	-1.12023	33.9739
						RL15	-1.12664	34.9037
						RL7	-1.12756	34.893
						RL6	-1.13255	33.6947
						RL13	-1.13952	33.1049
						RL31	-1.1466	29.9376
						RS27L	-1.15624	34.0661
						RL18	-1.16056	33.5416
						RL14	-1.17322	32.7032
						RL18A	-1.17791	33.2983
						RL26	-1.18338	31.0776
						RL34	-1.19268	28.6725
						GHITM	-1.19496	33.9283
						RL23A	-1.20476	35.1857
						RL4	-1.2098	34.1358
						RS25	-1.22692	31.1697
						MO4L1	-1.26545	30.1794
						RCC2	-1.29587	27.1969
						CATIN	-1.30258	33.2433
						RL30	-1.31369	33.0356
						RS13	-1.32034	26.9358
						ASHWN	-1.32438	32.7372
						RL32	-1.33796	31.3556
						RL35A	-1.33902	30.6488
						RS27	-1.34066	29.9368
						RL36	-1.36587	27.8763
						SERC3	-1.37097	30.7483
						RL27A	-1.37677	31.1126
						NOP53	-1.40061	32.9332
						IGEB	-1.46977	31.0741
						RL35	-1.49871	35.0175

## Sheet: Fig. 2
Fig. 2b
	% Cells with nuclear TFEB
		TFEB				NFAT1				NF-kB p50				NF-kB p65
	resting	21.5346	18.8412	23.7142	20.1657	3.5523	2.7499	2.7297	2.6141	10.8369	22.9606	14.5251	13.4259	5.4813	4.627	5.0739	5.2222
	+a-IgM/G, 15min	85.033	67.9889	71.8082	76.4143	65.2766	54.6576	64.4848	59.0796	3.4035	3.1627	3.6032	3.5266	30.478	30.8272	38.2884	33.0604
	+a-IgM/G, 30min	79.9642	76.0433	84.1911	80.3352	47.9347	44.315	42.8105	38.1441	3.672	4.9922	4.1018	2.7325	21.4392	22.513	24.4227	24.0157
	+a-IgM/G, 60min	70.8913	67.0077	69.5121	64.6515	22.2332	19.9933	22.4718	18.9869	5.7086	6.3949	6.3214	6.458	18.0095	17.7414	19.8165	16.3118
Fig. 2c
	MFI: TFEB (FITC)
		TFEB				NFAT1				NF-kB p50				NF-kB p65
	resting	0.92333	0.991031	0.996338	1.0893	1.00842	0.969127	0.971617	1.05084	0.876628	0.956738	1.06668	1.09996	0.965521	0.864831	1.02158	1.14806
	+a-IgM/G, 15min	1.72031	1.69849	1.69613	1.7299	1.27888	1.14983	1.24553	1.25289	2.06708	1.96126	2.08516	2.24689	0.938499	0.919667	1.03329	1.18567
	+a-IgM/G, 30min	1.96762	1.96575	2.00151	1.98154	1.25965	1.20456	1.24528	1.27477	1.85283	1.82476	1.94755	1.82131	1.06521	1.0649	1.26251	1.29361
	+a-IgM/G, 60min	1.99469	2.08295	2.07019	2.0825	1.19997	1.11242	1.25092	1.23101	1.65722	1.59747	1.82037	1.93468	1.2074	1.15378	1.24638	1.36485
Fig. 2d
	MFI: Nuclear TFEB (FITC)
		TFEB				NFAT1				NF-kB p50				NF-kB p65
	resting	0.93265	0.957808	1.02381	1.08573	1.02248	0.947753	0.997373	1.0324	0.856823	0.958462	1.09014	1.09457	0.959296	0.829092	1.05039	1.16122
	+a-IgM/G, 15min	2.13087	2.09532	2.13554	2.14116	1.81146	1.61014	1.79189	1.7652	1.92555	1.7639	1.86429	2.06831	1.11406	1.08304	1.28511	1.40475
	+a-IgM/G, 30min	2.55708	2.41759	2.50313	2.48857	1.64458	1.56566	1.61995	1.59702	1.63401	1.65477	1.82114	1.61851	1.18052	1.17483	1.43343	1.42985
	+a-IgM/G, 60min	2.52266	2.60861	2.61917	2.57666	1.35707	1.25197	1.45537	1.37297	1.52565	1.48686	1.77315	1.89599	1.29025	1.2288	1.38526	1.42008

## Sheet: Fig. 3
Fig. 3d
	% Cells with nuclear TFEB
		CD80-				CD80+
	resting	14.381	15.2527	12.2719	21.5141	23.4908	26.2656	22.2063	30.0263
	+anti-IgM/G, 60min	71.2128	76.3188	77.6216	78.8113	59.5785	62.5602	61.2948	63.7189
Fig. 3e
	MFI: TFEB (FITC)
		CD80-				CD80+
	resting	50539.9	48966	50640.9	43250.6	58331	57476.5	60310.3	58134.5
	+anti-IgM/G, 60min	64809.6	60644	60192.7	59249.6	77858	71343.4	71606.7	74512.1
Fig. 3f
	MFI: Nuclear TFEB (FITC)
		CD80-				CD80+
	resting	29253.9	28838.1	28802.1	26109.9	33894.1	34562.8	34665.6	34285.1
	+anti-IgM/G, 60min	48997.5	47112.7	46814.4	45340.1	55349.7	52083.3	51391.4	52566.9
Fig. 3i
			total non-mem.			total memory			naïve B cells			unsw. memory			switched mem.			plasmablasts
	% Cells with nuclear TFEB	resting	5.81	5.05	2.38	14.2	15.2	17.6	5.77	5.26	2.24	13.9	15.2	18	14.5	14.9	16	12.4	7.99	6.28
		+anti-IgM/G, 60min	92	92.6	86.4	86.7	88.5	79.7	92	92.6	86.6	88.4	90.3	80.2	86.6	91.3	81.8	32.8	32.7	43.8
Fig. 3j
		% Cells with nuclear TFEB
		resting			+anti-IgM/IgG/IgA, 60min
	total non-mem.	34482	34808	35749	49147	47688	49774
	total memory	42519	45837	48030	60080	60827	68530
	naïve B cells	34282	33615	35557	48871	46170	48968
	unsw. memory	44679	50664	50775	60823	65386	67717
	switched mem.	40112	43027	44027	59276	58545	65615
	plasmablasts	35998	40294	37818	49717	45752	55210

## Sheet: Fig. 4
Fig. 4a
	pTFEB S142 / Actin (normalized)
	resting	+anti-IgM/G, 60′
	1	0.117022
	1	0.117105
	1	0.0312383
Fig. 4b
		resting			+anti-IgM, 15′			+anti-IgM, 30′			+anti-IgM, 60′
	pTFEB S142 / Actin (normalized)	1	1	1	0.519227	0.228608	0.547199	0.223124	0.316708	0.403341	0.131303	0.140043	0.194224
Fig. 4c
Fig. 4e
		Cit-TFEB wt		S122A	S134A/S138G	S138G/S142G	S211A	D440Stop
		resting	+anti-IgM/G, 60′	resting	resting	resting	resting	resting
	% Cells with nuclear TFEB	19.63	63.81	53.11	39.61	47.83	47.29	54.79
		31.49	70.12	64.8	54.44	57.5	48.31	46.11
		16.85	66.59	56.72	42.6	50.19	37.87	52.32
		25.98	74.25	58.52	46.27	44.12	34.14	58.91
Fig. 4f
	% Cells with nuclear TFEB
	unstim	20nM LMB	anti-IgM/G
	19.3173	27.4586	57.004
	22.0309	58.8267	78.0804
	20.9345	38.7958	78.0663
	23.58	42.6195	82.9245
Fig. 4g
		DMSO		50µM PP2		2µM BAY61		10µM Ibrutinib		2.5µM BAPTA-AM		10µM Cyclosporin A		100nM Okadaic Acid
		resting	+anti-IgM, 60′	resting	+anti-IgM, 60′	resting	+anti-IgM, 60′	resting	+anti-IgM, 60′	resting	+anti-IgM, 60′	resting	+anti-IgM, 60′	resting	+anti-IgM, 60′
	% Cells with nuclear TFEB	0.43	69.38	0.57	17.6	1.56	32.74	0.67	43.37	0.555	77.15	1.185	77.13
		0.75	82.095	0.71	25.07	1.475	51.445	1.065	59.49	1.04	88.045	1.8	82.95	0.37	76.54
		0.69	72.17	0.54	19.755	1.805	42.475	0.765	45.4	0.755	84.46	1.575	82.905	0.725	81.22
Fig. 4h
		without anti-IgM		5µg/ml anti-IgM		10µg/ml anti-IgM
		w/o anti-CD19	+anti-CD19	w/o anti-CD19	+anti-CD19	w/o anti-CD19	+anti-CD19
	% Cells with nuclear TFEB	0.57	1.2496	34.9417	55.4951	61.6551	75.5608
		1.7018	2.3545	35.678	47.0542	55.3301	67.637
		1.5304	1.5213	35.5275	46.9324	42.933	58.0154
Fig. 4i
		DMSO		1µM Wortmannin		25µM LY294002		250nM Rapamycin
		resting	+anti-IgM, 60′	resting	+anti-IgM, 60′	resting	+anti-IgM, 60′	resting	+anti-IgM, 60′
	% Cells with nuclear TFEB	0.43	69.38	2.775	62.02	0.895	53.42	1.2	78.99
		0.75	82.095	1.15	42.67	0.95	70.425	2.27	88.73
		0.69	72.17	3.295	56.975	1.105	59.02	1.44	86.985
Fig. 4j
		DMSO		250nM Rapamycin	250nM Torin-1
		resting	+anti-IgM, 60′	resting	resting
	% Cells with nuclear TFEB	8.2448	49.5111	7.5906	35.0779
		8.6481	58.5023	8.6462	46.8365
		9.3173	62.3914	9.3371	50.0514
		13.0699	58.5774	11.4902	51.6129
Fig. 4k
		DMSO		25µM PD98059		10µM Gö6983		10µM BIO-Acetoxime
		resting	+anti-IgM, 60′	resting	+anti-IgM, 60′	resting	+anti-IgM, 60′	resting	+anti-IgM, 60′
	% Cells with nuclear TFEB	0.65	74.445	0.72	79.86	31.585	41.99	43.64	88.735
		1.265	75.565	1.36	84.83	44.89	57.67	67.715	89.855
		1.43	87.625	1.895	90.065	38.795	53.805	78.25	91.895
Fig. 4l
			DMSO			10µM Gö69			10µM Bio-Acetoxime			10µM CHIR
	% Cells with nuclear TFEB	unstimulated	13	10.6	24	14.6	12.5	14.4	55.1	56	49.7	47.8	53.7	43.1
		+IgM/G, 1h	53.9	60.7	52.7	22.7	29.5	34.2	59.7	69.4	51.8	53.6	59.3	50.3
Fig. 4m

## Sheet: Fig. 5
Fig. 5a															Fig. 5c				Fig. 5d							Fig. 5e					Fig. 5f
	Subtype-overarching analysis - Selected genes					Subtype-overarching analysis				Germinal center B cells						Rel. x-fold expression: Cxcr4				WEHI-231 TFEB KOs vs. Parental - downregulated - Biological Process							DEGs found in RNAseq experiments - TFEB KO / WT						WEHI-231 TFEB KO #A-59 / Parental			WEHI-231 TFEB KO #B-20 / Parental
	Transcript	qval	-log10(padj)		GO term	padj	-log10(padj)	size	enrichment	padj	-log10(padj)	size	enrichment			Ctrl	TFEB KO			ontology term	enrichment	FDR	Number of genes	-log10(padj)			WEHI-231 only	Primary GC B cells only	Overlap: GC B cells and WEHI				unstim.	6h	18h	unstim.	6h	18h
	Batf	0.024343	1.61363		apoptotic signaling pathway	0.0104	1.98297	106	2.46094	0.00504858	2.29683	63	1.85404			1.0404	0.7822			positive regulation of apoptotic process	1.37	0.0103	139	1.98716			Hivep1	Fam167a	Nipal4			H2-Aa	-2.04	-3.18	-1.95	-3.36	-5.64	-5.54
	Bax	0.0145892	1.83597		leukocyte migration	0.0250234	1.60165	50	1.89397	1.29e-08	7.88941	57	2.73692			0.9689	0.7298			positive regulation of immune effector process	1.52	0.00866	63	2.06248			Dpy19l3	Ank	Fam117a			H2-Ab1	-1.13	-2.33	-2.32	-1.22	-3.2	-4.93
	Blnk	0.00289279	2.53868		cytokine receptor activity	N/A	N/A	N/A	N/A	5.7406e-05	4.24104	21	3.78764			1.0654	0.8135			cytokine-mediated signaling pathway	1.66	0.00102	59	2.9914			Dnah7a	Plxnd1	Adam19			H2-Ea	-2.04	-2.24	-2.19	-3.03	-3.36	-5.92
	Casp1	0.029809	1.52565		antigen processing and presentation	0.0063145	2.19966	23	2.92979	N/A	N/A	N/A	N/A			0.9311				adaptive immune response	1.76	0.000129	61	3.88941			Snx18	Klhl14	Ubash3b			Ciita	-0.85	-1.12	-1.48	-3.28	-3.22	-3.6
	Casp3	0.0257716	1.58886		B cell activation	4.9618e-06	5.30436	64	2.20389	7.78e-05	4.10902	63	2.75002							pattern recognition receptor signaling pathway	1.8	0.032	26	1.49485			Ccr1	Prkce	Gdf11			Serpinb6b	-0.76	-4.34	-1.17	-0.68	-4.32	-1.27
	Casp4	0.00045781	3.33932		B cell receptor signaling pathway	0.0017287	2.76228	22	2.64217	0.00258379	2.58774	27	2.8313			Rel. x-fold expression: Cccr7				regulation of lymphocyte proliferation	1.81	1.63e-05	66	4.78781			Slc23a2	Hck	Ndrg1			Bcl2l15	-5.63	-5.26	-5.94	-4.68	-4.78	-5.59
	Ccr6	0.0316426	1.49973		B cell differentiation	0.0292233	1.53427	28	2.4134	N/A	N/A	N/A	N/A			Ctrl	TFEB KO			leukocyte chemotaxis	2	0.0063	26	2.20066			Clcnkb	Ppl	Cracr2a			Cxcr4	-1.82	-2.07	-2.12	-1.32	-2.01	-1.44
	Cd22	0.00021418	3.66923		somatic diversification of immunoglobulins	0.0424586	1.37203	18	3.04818	0.00014813	3.82935	30	3.02422			1.1171	0.6336			positive regulation of lymphocyte migration	2.42	0.0166	14	1.77989			Slc41a1	Cd8b1	Lgmn			Ripk3	-3.75	-3.36	-3.42	-3.72	-4.03	-4.22
	Cd74	0.00025329	3.59639													1.0672	0.5867			leukocyte cell-cell adhesion	2.59	0.000453	20	3.3439			St8sia4	Itga6	Tnfrsf9			Myo1d	2.78	2.2	2.88	1.79	1.57	2.19
	Cd80	0.00062565	3.20367													0.9513	0.7107			positive regulation of antigen processing and presentation	3.7	0.0398	6	1.40012			Zfp931	Lratd2	Rasal1			Frmd4a	3.37	3.75	3.11	2.87	3.2	2.62
	Ciita	0.0466696	1.33097													0.8817				positive regulation of leukocyte tethering or rolling	4.14	0.0317	5	1.49894			Cdk20	Adgrl2	Tlr7			Nrp2	3.64	3.61	3.87	3.88	3.8	4.02
	Ctse	0.039833	1.39976																								Jag1	Zap70	Xylt1			Sgk1	1.28	1.79	1.36	2.2	3.13	2.41
	Cxcr4	0.0450741	1.34607													Rel. x-fold expression: Ciita											Ttyh2	Fgd2	Zc3h12d			Ptpn13	3.07	3.69	2.85	3.65	4.31	3.54
	Diablo	0.0243913	1.61277													Ctrl	TFEB KO										1810046K07Rik	Slco4a1	Havcr1
	Ercc1	0.0419399	1.37737													1.001	0.8114										Rragd	Cd79a	Hpgds
	Foxp1	0.00748182	2.12599													1.0567	0.6148										Mansc1	Bank1	Ccl22
	Gsk3a	0.0263179	1.57975													1.0879	0.7725										Ptchd1	Svil	Klhl13
	H2-Aa	0.00478851	2.3198													0.869											Sema6b	Ephb2	Fcmr
	H2-Ab1	0.0160825	1.79365																								Syna	Sh3bgrl2	Nr4a3
	H2-DMa	0.0313649	1.50356													Rel. x-fold expression: H2-Oa											Iglc3	Pde8a	Ffar2
	H2-DMb2	0.0281459	1.55058													Ctrl	TFEB KO										Acer2	Dse	Scml4
	H2-Eb1	0.013387	1.87332													1.2126	0.8485										Gja1	Gpr174	Sla
	H2-Eb2	0.0387027	1.41226													0.9786	0.636										Rbpms2	Lpcat2	Naip5
	H2-Ob	0.0128682	1.89048													0.942	0.6827										Lpxn	Ahnak2	Tnfrsf18
	Hmgb1	4.8432e-05	4.31486													0.8946											Ccer2	Tmem123	Fry
	Ighg3	1.4756e-07	6.83104																								Gm38910	Tlr3	Frmd4b
	Lck	0.0312785	1.50475																								Sh3pxd2b	Asb2	Smagp
	Nfkb1	0.0373757	1.42741																								Gprc5b	Abcb4	Cd82
	Notch2	0.00867815	2.06157																								Spp1	Cyria	Arhgef3
	Polm	0.0341638	1.46643																								Ntn1	Ptprs	Xaf1
	Prkcb	0.0456469	1.34059																								Lgr4	Lacc1	Ackr4
	Prkcd	0.0210106	1.67756																								Nckap1	Grap2	Ifngr1
	Pycard	0.0382084	1.41784																								Slc9b2	Nod1	Map3k8
	Rnf8	0.047629	1.32213																								Cabp1	Calcrl	Fcer2a
	Shld1	0.0103664	1.98437																								Tnfrsf1b	Ldlrad3	Zfp429
	Swap70	0.0312172	1.50561																								Fam53b	Carmil1	Il5ra
	Syk	4.9658e-06	5.30401																								Dgkh	Wdfy2	Ceacam1
	Tnfrsf21	0.00221209	2.6552																								Bmp2k	Marcks	Entpd1
	Tnfrsf23	0.00913706	2.03919																								Bcar3	Pecam1	Hepacam2
																											Iqsec2	Ak7	Aldh3b1
																											Lgals7	Echdc3	Plekhg3
																											Bcl6b	Rasgef1b	Smad1
																											Pappa2	Sytl1	Pkib
																											Abr	Dclk2	Plgrkt
																											Syn1	Lpar6	Sdc3
																											Ighg1	Slc28a2	Edaradd
																											Fcamr	Prodh	Myo18b
																											Axl	Hmga1	Pde4b
																											Rhou	Kynu	Afap1
																											Dgki	Micu1	Efnb1
																											Wnt16	Chst1	Ap1s2
																											Gm15848	Tmem154	Trim62
																											Ms4a6c	Ddx60	Ptafr
																											Alcam	Cnn3	Zfp658
																											Gm6145	Ptpn14	Smyd1
																											Spint1	Cd1d1	Padi4
																											Ms4a4c	Pkm	Camk1d
																											Scd4	Ccdc125	Specc1
																											Il1rn	Asap2	Apoe
																											Fibcd1	Mcf2l	Fcrl1
																											Itgam	Hip1	Neurod4
																											Ankrd35	BC028528	Smim3
																											Tcf7l1	Ptger4	Dennd11
																											Smim24	Cd36	Cr2
																											Hnf1a	Gbp3	Nfam1
																											Neurl3	Evi2b	Adssl1
																											Tacc2	Eepd1	Tec
																											Ak8	Rapgef4	Nampt
																											Arl5c	Iqsec1	Gfi1
																											Clec12a	Cdkn1b	Pigz
																											Npr2	Tnfrsf21	Tns1
																											Arsi	Evi2	Clic5
																											Kbtbd11	Calhm2	Gpr18
																											Arhgap8	Notch2	Slc6a12
																											Grb7	Zbtb10	Siglecg
																											Rorc	Fhod3	Samd9l
																											Rrad	Pde4d	Tnip3
																											Slc37a1	L3mbtl3	Cd84
																											Neurog3	S100a11	Lmo2
																											Wdfy3	Slc37a2	Tcn2
																											Hoxb6	Rnasel	Btbd11
																											Fscn1	Igkv4-78	Tfeb
																											Ebi3	Idh2	Myof
																											Dennd3	Tspan32	Fam20c
																											Krt14	Crebl2	Pacsin1
																											Nbea	Serpine2	Car13
																											Gm37120	Ddx54	Rnf43
																											Nrl	Cd69	Cxcr4
																											Aldoc	Lrba	Runx2
																											Gm12576	Rgs18	Mreg
																											Ggnbp1	Parp8	Irs2
																											Fam241b	Tnfrsf19	Trib2
																											Cd300a	Rin3	B3gnt5
																											Gm15931	Map4k3	Tent5c
																											Heyl	Pip5k1b	Obscn
																											Hoxb5	Cltb	Frmd4a
																											Septin3	Utrn	Ptpn13
																											Golga7b	Zcwpw1	Nrp2
																											Dnajb13	Gpr34	Il10ra
																											Gm5148	Abca5	Rnf144b
																											Fut1	Pla2g7	Irak3
																											Adgrb2	Fcgrt	Spata13
																											Tmem64	Gpm6b	Igf2bp3
																											Atp11a	Tcf19	Cdh17
																											Thrb	Osbpl3	Bmpr2
																											Gm572	Terb1	Lax1
																											Gm43916	Acad10	Pgap1
																											Spock2	Kifc1	Cytip
																											Mab21l1	Pstpip1	Acsbg1
																											Vmn1r55	Naa40	Matn2
																											Erich3	Zfp72	Chd7
																											Ifi27l2a	Ipcef1	Eef2k
																											Serpind1	Klk1	Lmcd1
																											Amigo2	Gimap3	Sirpa
																											Tead2	Ppfia4	Serpinb1a
																											Siae	Col27a1	Prxl2a
																											Epha4	Cd55	Anxa1
																											Bbs9	Clcf1
																											Cd40	Pik3r6
																											Irf7	Cobll1
																											I730030J21Rik	Tjp2
																											Rasgrf2	Dglucy
																											AI838599	Ifi214
																											Gm31718	Tlr1
																											Ephx1	Axin2
																											Plxna1	Arap2
																											Gm36043	Gucd1
																											Lpl	Cnst
																											Akr1e1	Optn
																											Cblif	Tspan5
																											Ccr7	N4bp2l1
																											Lztfl1	Rnf10
																											Ndrg4	Atxn1
																											Serpinb6b	Pdcd4
																											Hamp2	Gvin-ps4
																											Slc29a4	Oas3
																											Zan	Ift140
																											Adamts6	Rangap1
																											Gm16712	Tuba1b
																											Eci2	Trim30a
																											9430069I07Rik	Cdca5
																											Gm3052	Zcchc24
																											Tuft1	Rhbdf2
																											Reps2	Acadsb
																											Plac8	Galnt6
																											Ypel2	Mef2b
																											Slamf7	Tbc1d9
																											Zc3h12c	Kctd12
																											E330020D12Rik	Sh2d1a
																											Pcdh1	Tmcc3
																											Brinp2	Zfp420
																											Bcl7a	Themis2
																											Zfp946	Gm4956
																											Padi3	Gpcpd1
																											Mcub	Cyb561a3
																											Pomt2	Jaml
																											Akap12	Ifi206
																											Gm36161	Pou2af1
																											Itgb1	Gm10233
																											Jchain	Tcp11l2
																											Gnb3	Mfhas1
																											Togaram2	Gbp5
																											Scube3	Slc35d2
																											H1f2	Hhex
																											Inpp4b	Cenpv
																											1300002E11Rik	Armc7
																											Tubb2b	Ssh1
																											Gin1	Ube2c
																											Chit1	Ifi203
																											Padi1	Bmpr1a
																											Chil1	Tmem198b
																											Usp47	Psmd3
																											Oas1a	Gzmb
																											Atcay	Ighv1-15
																											Pon3	Tmtc2
																											Doc2a	Kdm5b
																											Ppip5k2	Prkch
																											F8a	Gm6545
																											Pinlyp	Gvin-ps6
																											Dysf	St3gal1
																											D1Ertd622e	Plpp3
																											Upb1	Ncf1
																											Notumos	Gvin-ps5
																											Zfp955a	Gm8369
																											Rnf157	Ces2c
																											Hif3a	Arsb
																											Gramd3	Abcb1a
																											Hoga1	Dsel
																											Cux2	Gpr65
																											Ciita	Stc1
																											Shank1	Gm49369
																											Ttc30a1	Cd8a
																											Ndst3	Zfp831
																											Cpeb1	Prkcb
																											H2-Eb1	Traf3ip3
																											Heg1	Hmgb1
																											Ankrd13b	Serpinb8
																											Adm	Irf2bpl
																											Prkag3	Cd19
																											Denn2b	Gbp9
																											Endod1	Lmo4
																											Slc39a8	Filip1l
																											Frmpd3	Dock10
																											Egr1	Naip6
																											Palld	Ube2d1
																											Gm1043	Stk10
																											D630045J12Rik	Tsga10
																											Nptx1	Aff3
																											1600012P17Rik	Ccdc28b
																											Car12	Gprc5a
																											Rcn1	Gnaz
																											Cntn2	Gbp7
																											Rgs2	Nid1
																											Mcc	Trim30b
																											Neurl1b	Anxa6
																											Plxnc1	Spns2
																											Elf3	Dhcr24
																											Gm13648	Itga8
																											Unc80	Nyx
																											Hnf1b	Themis
																											Oas2	Trim30c
																											Golm1	Pld4
																											Map2	Prcp
																											Acpp	Fmnl1
																											Pim2	Hps3
																											Usp18	Rnf130
																											Oasl1	Rnd3
																											Bmx	Cryl1
																											Gm37121	Dok2
																											Hpn	Pa2g4
																											Gm38256	Slc14a1
																											Pros1	Klrd1
																											Ehf	Nedd4
																											Slc8a2	Snx11
																											Mrgpre	Rflnb
																											Radx	Sell
																											H2-Ab1	Cyth4
																											Stk26	I830077J02Rik
																											Fzd4	Gimap8
																											5830418P13Rik	Vash2
																											Maged1	Il27ra
																											Wdr19	Pelp1
																											Cacng5	Pard3b
																											Ptgir	Jdp2
																											Gask1b	Skap2
																											Rcbtb1	Nr4a1
																											Rhobtb2	Hap1
																											Gm49223	Lef1
																											Fxyd6	Cers6
																											Gm21188	Cd38
																											Ankrd61	Oosp1
																											Prkca	Lrrc3
																											Unc5a	Camkmt
																											Cstf2t	Coq5
																											Adamts14	Smoc1
																											Rbbp9	Map3k19
																											Igfbp5	Smpd3
																											Gm2420	Cenpb
																											Dtx1	Stk39
																											Bdh1	Tm6sf1
																											Slc44a1	Nr4a2
																											Kcnk3	Igkv4-58
																											Xk	Vwa5a
																											Acsl6	Mrc1
																											Gm41386	Klrb1f
																											Iglc1	Rpgrip1
																											H2-Ea	Rora
																											Ryr2	Adam28
																											Vps45	Nlrp10
																											Gm6377	Rflna
																											Prnp	Pde5a
																											1700019D03Rik	Med17
																											Bhlhe40	Kcnn4
																											Pou2f3	9930111J21Rik2
																											2900026A02Rik	Ahr
																											Pgbd5	Ice1
																											Kcnq4	Ttc28
																											Phyhip	Zbtb46
																											Cd274	Pglyrp2
																											Arhgap20	Lgals9
																											Dtx4	Acbd4
																											Gm45847	Raf1
																											Gm31166	Casp3
																											Gm15508	Galm
																											Prickle1	Macf1
																											Ovol1	Ceacam2
																											Tmem161b	Fgf13
																											H2-Aa	Slc46a3
																											Itgb3	Lamb3
																											Cd226	Sh3bp2
																											Ripk3	Tubb4b
																											Tnfrsf22	Dstyk
																											Kif26a	Csnk1e
																											Ighg3	Ccr9
																											Vwf	Tmem184b
																											Spata17	Evi2a
																											Egfl6	Cd4
																											Tnfrsf8	Slc25a10
																											Cadm1	Abcf1
																											Bcl2l15	Tespa1
																											Macc1	Rassf3
																											Kifc3	Grk5
																											Gm12495	Frmd6
																											A230107N01Rik	Sfxn3
																											Gm43497	Psmc3
																											Cdhr2	Mycbp2
																											Klk4	Myh13
																											Dab2ip	Pgd
																											Cdx1	Fchsd1
																											Cldn7	Bcas3
																											Unc5cl	Ctsw
																											Mzb1	Ackr2
																											Gm12678	Smarca2
																											Dpp4	Nlrc4
																											Arhgap15	Pirb
																											Cp	Emp1
																											Mgat3	Fam149a
																											Elovl7	Rassf5
																											Ip6k3	Gapt
																											Sim1	Dyrk4
																											Syne2	Rab20
																											Gm26588	Pebp1
																											Myo1d	Rasgrp2
																											Rph3a	Fbxo32
																											Ehhadh	Rabep2
																											Tmed6	Ighv15-2
																											Plch1	Klf3
																											Slc16a12	Cnrip1
																											Dst	Ccnb2
																											Chst15	Ralgps2
																											Scel	Atg4c
																											Sgk1	Rtp4
																											Afm	Adora2a
																											Gm29695	Ptprj
																											Rbm47	Cdca8
																											Asph	Fbxw10
																											1700010I14Rik	Abcg3
																											Bmf	Armc2
																											Plxna2	Zfp874a
																											Klhl22	Basp1
																											Mgll	Eif1ad
																											Dock11	Pip4k2a
																											Ctse	Fbxo38
																											Gm49760	Pals2
																											Gm37233	Slco3a1
																											Pld5	Sord
																											Asah2	Phf1
																											Afp	Hnrnpab
																											Myo1b	Fam184a
																											Gm8995	Gm14137
																											Samsn1	Stac2
																											Trpm5	Mfsd9
																											Trim40	Zfp661
																											Stk3	Nuf2
																											Nova2	4930523C07Rik
																											Mpzl3	Tifab
																											Ebf3	Mad1l1
																											Hs3st3b1	Tns3
																											Eps8	Akt1
																											Sh2d7	Slc8a1
																											Slamf1	Morc3
																											Nab2	Bcl2
																											Scube1	Sox4
																											Kctd14	Rab5b
																											Asb16	Mcm5
																											Elfn2	Cfp
																											Arhgdig	Otud1
																											Pmaip1	Ccdc92
																											Cebpd	Pgam1
																											Bpgm	Arhgef10
																											Megf9	Ccnd2
																											Ttn	Dna2
																												Bcl11a
																												Tomm40
																												Trim7
																												Ube2a
																												Epcam
																												Cnksr3
																												Sgk3
																												Sp100
																												Mppe1
																												Robo1
																												Hbp1
																												Aldh6a1
																												Bcl9
																												Gm8730
																												Igkv4-57
																												St3gal6
																												Ppm1l
																												Rhof
																												H2ax
																												Ikzf2
																												Psip1
																												Hpse
																												Sh2d6
																												Nek2
																												Emb
																												Mcm7
																												Slc30a4
																												Pdgfa
																												Cln8
																												Pxdc1
																												Gbp2
																												Smco4
																												Ifi207
																												Anp32e
																												Atp6v1c2
																												Prex1
																												Aurka
																												Tpi1
																												Slc1a5
																												Zfp36l1
																												Slc25a37
																												Gvin-ps7
																												Foxo3
																												Il12a
																												Samd8
																												Tle3
																												Arhgap19
																												Rdx
																												Pptc7
																												P2ry14
																												Aars
																												Ruvbl1
																												Abca2
																												Ggh
																												Bmi1
																												Lonp1
																												P2ry10b
																												Irgm1
																												Enpp1
																												Tnfaip2
																												Mknk1
																												Itpa
																												Trpm2
																												Gm5134
																												Zmym2
																												Endou
																												Ncaph
																												Slc2a9
																												Dennd4b
																												Skap1
																												Gtse1
																												Grip2
																												Vcl
																												Ubl4a
																												Bin1
																												Rap2a
																												Il1b
																												Pik3cb
																												Zfp945
																												Mxd4
																												Gm11346
																												Abca1
																												Ski
																												Tbc1d12
																												Gab2
																												Sidt1
																												Mcoln3
																												Ldlrad4
																												Hspg2
																												Wwc2
																												Jrkl
																												Gsap
																												Tubb5
																												Alad
																												Raly
																												Grk3
																												Zmynd11
																												Cryz
																												Mccc1
																												Naip2
																												Oasl2
																												Egr3
																												Gsdmd
																												Rgs14
																												Cept1
																												Fbxl5
																												Usp39
																												Flot2
																												Polh
																												Ptgs2
																												Calcoco1
																												Tango2
																												Vac14
																												Zfp827
																												Mybpc1
																												Kdm7a
																												Mob3c
																												Foxp1
																												Gsn
																												Gm15387
																												Klhl6
																												Metap1d
																												Gvin2
																												Fcrl5
																												Zfp532
																												Dennd2d
																												Rrm1
																												Ripor2
																												Atp5a1
																												Ddx39a
																												Retreg1
																												Itga4
																												Tub
																												Prmt5
																												Ung
																												Rab11fip4
																												Zeb2
																												Arhgef9
																												Epb41l4b
																												Aaas
																												Rec8
																												Sema7a
																												Gm5948
																												Lilra6
																												Hs3st1
																												Psme2b
																												Zfp383
																												Drd5
																												Psat1
																												Mcm2
																												Cdc20
																												Neurl1a
																												Tent5a
																												Tet2
																												Ighd
																												Rell1
																												Cdkl3
																												Runx3
																												Plekha1
																												Mthfd2l
																												Rnf13
																												Phyh
																												Pycr2
																												Ctnnd1
																												Shtn1
																												Gnb1
																												Sash1
																												Pdk3
																												Nsdhl
																												Tipin
																												Pole
																												Chic1
																												Sav1
																												Zfp318
																												Lck
																												Prkab2
																												Gpr171
																												Zfp82
																												Lig1
																												Dlg4
																												Arhgef39
																												Adgre5
																												Letm2
																												Snrpb
																												Kcnip3
																												Gpr183
																												Mlkl
																												Pik3r5
																												Dnm3
																												Mbd2
																												Il18rap
																												Bco2
																												Farp1
																												Errfi1
																												Sft2d2
																												Prep
																												Gm5641
																												Gch1
																												Pign
																												Ice2
																												Gars
																												Dram2
																												Ly6c2
																												Zwint
																												Dtnbp1
																												Pfn2
																												Hsh2d
																												Arhgap4
																												Mtmr14
																												Myo1c
																												Trim65
																												Ptma
																												Wipi1
																												Dgcr6
																												Rgs10
																												Pira13
																												Snap29
																												Crim1
																												Ifi209
																												Nlrc3
																												Capg
																												B3galnt1
																												Slc12a4
																												Net1
																												Eif5a
																												Agl
																												Sh2d3c
																												Gimap6
																												Shisa5
																												Zfp691
																												Mpeg1
																												Cd9
																												Rpa2
																												Ccdc73
																												Slc25a24
																												Ly75
																												Gna13
																												Hspa9
																												Mgat5
																												Arrdc4
																												Akap17b
																												Rffl
																												Sorbs3
																												Ifit1
																												Tert
																												Mcm6
																												Gimap4
																												Itpkc
																												H2-T24
																												Fam50b
																												Hpf1
																												Ms4a14
																												Adarb1
																												Gm14165
																												Cd96
																												Tbc1d10c
																												Ndufab1
																												Igkv19-93
																												Cdk1
																												Zrsr1
																												Kcnc3
																												Snrk
																												Macir
																												Slc29a1
																												Ldhb
																												Rasgef1a
																												Slain1
																												Snrnp40
																												Naip3-ps1
																												Tlnrd1
																												Evi5
																												E2f1
																												Klf7
																												Gpsm2
																												Sytl3
																												Ruvbl2
																												Arhgef1
																												Pin1
																												Il7r
																												Cd37
																												Cdca3
																												Ehd2
																												Mctp1
																												Uba52-ps
																												Scd1
																												Art5
																												Il18
																												Gm5281
																												Apol7c
																												Ikbke
																												P2ry10
																												Gm9625
																												Otud7b
																												Hps5
																												Mib2
																												Ppp1r9b
																												Ccr6
																												Uqcrc1
																												Plcl1
																												Fzd6
																												Grpel1
																												Cks1b
																												Tmem71
																												Reep2
																												Tnfsf10
																												S100a6
																												Gspt1
																												Tubg2
																												Atad1
																												Pkd1
																												Rbm12b2
																												Lfng
																												Pik3r1
																												Cbx6
																												Tarsl2
																												Gpr31b
																												Ehd1
																												Npc1
																												Gm28802
																												Arid3b
																												Uba7
																												Bub3
																												Dok3
																												Racgap1
																												Gcat
																												Dkk3
																												Rab31
																												Knstrn
																												Prkcq
																												Oxsr1
																												Plcb2
																												Josd1
																												Slfn8
																												Pip4k2c
																												Zpbp
																												Sdr39u1
																												Neb
																												Gm3020
																												Pkd1l3
																												Ifi208
																												Psap
																												Arhgap9
																												Foxp3
																												Tnfrsf17
																												Smarca4
																												Pnkd
																												Cemip2
																												Gm36298
																												Zfp958
																												Hdgf
																												Ighv6-6
																												Isyna1
																												Gm10340
																												Miga1
																												Icos
																												Ogt
																												Ccdc91
																												Klhl18
																												Zfp518a
																												Aldh7a1
																												E2f8
																												Tpx2
																												Arpp21
																												9930111J21Rik1
																												Thra
																												Irf5
																												Atosb
																												Uchl3
																												Epb41l5
																												Fut8
																												Nrep
																												Nmnat3
																												Map10
																												Tmem65
																												Fbxl20
																												Ran
																												Asf1b
																												Pde1b
																												Kif22
																												Cd5
																												Lamp1
																												Cmpk1
																												Tgfbr3
																												Trps1
																												Gtpbp2
																												Cd53
																												Ttc37
																												Cacnb3
																												Rbbp4
																												Slx4
																												Gng12
																												Ubash3a
																												Ssx2ip
																												E2f4
																												Traip
																												Rrs1
																												Acvr2a
																												Kif4
																												Gm13461
																												Zdhhc18
																												Kcnk10
																												Qrfp
																												Atp1b1
																												Ercc5
																												Niban3
																												Samd1
																												4833439L19Rik
																												Flna
																												Steap3
																												Dnmt3a
																												Cdc25b
																												Renbp
																												Aco2
																												Igkv2-116
																												Itih5
																												Melk
																												Plod1
																												Stat4
																												Wnk2
																												Fasl
																												Itgax
																												Nhs
																												Recql4
																												Pcdhgc3
																												Ppp4r2
																												Zfp626
																												Arsk
																												Ddx19a
																												C8a
																												Msh6
																												Ugt1a7c
																												Gns
																												Fzr1
																												Zc3h12a
																												Micu2
																												Kcnj1
																												Dll4
																												Ahdc1
																												Tmco4
																												Ephb6
																												Il15ra
																												Sf3b4
																												Ldha
																												Zfp984
																												Dnajb2
																												Pcbp1
																												Glrx3
																												Kbtbd8
																												Rigi
																												Camk2d
																												Tubg1
																												Wipf3
																												Igkv4-57-1
																												Gm8153
																												Rnft2
																												Bmp8a
																												Ercc6l
																												Shisa7
																												Il2ra
																												Gsk3a
																												Cep76
																												Rpp30
																												Armc3
																												Adrb2
																												Aacs
																												Rassf8
																												Ahnak
																												Suv39h1
																												Pfkp
																												Tmem97
																												Trerf1
																												Nsg2
																												Irgc1
																												Etnk2
																												Papolg
																												Dennd1c
																												Tle1
																												Il2rg
																												Cd55b
																												Bmt2
																												Syk
																												Pisd-ps1
																												Incenp
																												Slco5a1
																												Anapc5
																												Helq
																												Thbs3
																												Cdc45
																												Map7d1
																												Zswim6
																												Tdp1
																												Cds1
																												Ripk4
																												Col5a3
																												Tmod3
																												Tmem14a
																												Itsn1
																												Galk1
																												Zfp386
																												Zfp275
																												Tnfsf11
																												Rnf122
																												Vegfb
																												Mapkap1
																												Appl2
																												Capn2
																												Nup37
																												Ppm1g
																												Ranbp9
																												Sbk1
																												Myo1g
																												Igf2r
																												Scaper
																												Zmym5
																												Nlrp1b
																												Lpcat1
																												Pfas
																												Wsb2
																												Dhfr
																												Tmem201
																												Ppp2r5b
																												Ube2w
																												Zfp90
																												Gpr146
																												Hdgfl3
																												Ighv9-4
																												Nbl1
																												Nusap1
																												Lyrm4
																												P3h2
																												Ass1
																												AU041133
																												Hmgb1-ps3
																												Chil3
																												Rpap3
																												Gm21762
																												Exosc8
																												Rsad2
																												Sar1b
																												Rabepk
																												Ube2l3
																												Mrps22
																												Ube2e2
																												Cyb5r1
																												Rbbp7
																												Gm28035
																												Camk4
																												Tdrd7
																												Fam172a
																												Chd2
																												Cd33
																												Mbnl2
																												Retreg2
																												H2az1
																												Kcnb1
																												Lrrc8b
																												Amz1
																												Fdps
																												Cd7
																												Tmc3
																												Grm6
																												Noc4l
																												Zfp266
																												Lrrc56
																												Ranbp1
																												Mad2l1
																												Zfp456
																												Ighv1-56
																												Tsc22d3
																												Dph5
																												Fam216a
																												Pkp4
																												Cacng6
																												Cep55
																												Cpne7
																												Gfra2
																												Ticam1
																												Psd4
																												Zup1
																												Cep83
																												Tbc1d30
																												Entpd4
																												Abcc3
																												Hcrtr2
																												Fam114a1
																												Ncf4
																												Lrtm2
																												Lonp2
																												Ctnna1
																												Gpr137b
																												Foxn3
																												Zfp608
																												Cwc27
																												Arhgdia
																												Psmc1
																												Mapk1ip1
																												Tex11
																												Col23a1
																												Man2b2
																												Pml
																												Tcea3
																												Zdhhc15
																												Gan
																												Ncf2
																												Cxcr5
																												Hnrnpd
																												Tssk6
																												Stmn1
																												Arhgap26
																												Tgfbr1
																												Psd3
																												Aunip
																												Cdc14b
																												Tmem26
																												Hnrnpa3
																												Wls
																												Tgm2
																												Pole3
																												B4galnt1
																												Ska1
																												Csnk2b
																												Ero1b
																												Rxfp1
																												Ndc80
																												Hat1
																												Ric3
																												Anp32b
																												Bend4
																												Plk1
																												Pnma8c
																												Pola2
																												Samm50
																												Exd2
																												Synpo
																												Casr
																												Il1a
																												Eif1ax
																												Mical3
																												Peds1
																												Gm7251
																												Abcb9
																												Akna
																												Klhdc2
																												Hopx
																												Slfn5
																												Gm49027
																												Rgl1
																												Cdk5r1
																												Vamp5
																												Csf2rb
																												Oser1
																												Rplp0-ps1
																												Extl3
																												Socs5
																												Igkv4-81
																												Gprin3
																												Kif2c
																												Atp6v1h
																												Cblb
																												Fam207a
																												Ube2g2
																												Arap1
																												Raver1
																												Plvap
																												Arhgef18
																												Bend6
																												Sla2
																												Itm2c
																												Trbc2
																												Stat6
																												Armcx6
																												Evc2
																												Ranbp6
																												Nutf2-ps1
																												Cdca4
																												Supt16
																												Bard1
																												Igkv5-39
																												Setd1b
																												Adcy7
																												Myom1
																												Spry2
																												Cenpp
																												Nav1
																												Tyrobp
																												Tsku
																												Ar
																												Gna11
																												Batf3
																												Rundc3b
																												Rsu1
																												Dock5
																												Klf5
																												Klf8
																												Fbxl18
																												Gbp10
																												Mterf2
																												Scn2b
																												Unkl
																												Ikbip
																												Unc119b
																												Atp1b3
																												Rnaseh2b
																												Dgka
																												Pih1d1
																												Poc1a
																												Dnase1
																												Ska3
																												Igkv12-41
																												Actn4
																												Nbr1
																												Ccnb1
																												Cd1d2
																												Dnaja4
																												Top2a
																												Rps13-ps2
																												Gm5497
																												Pclaf
																												Lrp1
																												Slc2a1
																												Ak2
																												Elk4
																												Man1a
																												Pak1
																												Fam135a
																												Cklf
																												Soat1
																												Sgip1
																												Ighv5-4
																												Gng2
																												Ypel4
																												Eme1
																												Kif11
																												Fgd3
																												Gm6278
																												Tox
																												Ndc1
																												Cmtm8
																												Ptprn
																												L1cam
																												Kpna2
																												Mapre3
																												Tmem63b
																												Vasp
																												Dctpp1
																												Kif20a
																												Art2b
																												Met
																												Sephs2
																												Calm2
																												Nubp1
																												Ank1
																												Trbv3
																												Ifit2
																												Fam169b
																												Trac
																												Elac1
																												Ccna2
																												Cd177
																												Tnfsf8
																												Ints14
																												AA414768
																												Set
																												Dclk1
																												Igha
																												Cct6a
																												Rfc4
																												Usp6nl
																												Gm3854
																												Ticrr
																												Rab37
																												Fcgr2b
																												Gypc
																												Dcp1b
																												Rnf167
																												Tdg-ps2
																												Tppp
																												Nup85
																												Msrb2
																												Ighv1-9
																												Nudt1
																												Senp7
																												Myo1e
																												Zbtb32
																												Tfpi
																												Pira2
																												Adap2
																												Lmnb1
																												Cmtm7
																												Psmc4
																												Mettl14
																												Dusp10
																												Cd80
																												Slc22a15
																												Vps37a
																												Ssrp1
																												Spc25
																												Tmem51
																												Ccser1
																												Tifa
																												Steep1
																												Gm5931
																												Cubn
																												Rp2
																												Prdm9
																												Bub1b
																												Ifnlr1
																												Adcy6
																												Nebl
																												Prxl2c
																												Gm5173
																												Gatad2a
																												Mgat1
																												Eif5a2
																												Ssbp3
																												Gm5340
																												Vcp
																												Tubb3
																												Apba3
																												Arhgap5
																												Cd22
																												Galnt10
																												Lipc
																												Gpr132
																												Scn4b
																												Niban2
																												Tbc1d32
																												Zcchc2
																												Muc3a
																												Zfp758
																												Tsg101
																												Cdkn3
																												Gdi1
																												Alpk1
																												Zfp619
																												Timm50
																												Rusc1
																												Slc2a4rg-ps
																												Immt
																												Slc25a33
																												Pou2af2
																												Pcp4
																												Galnt17
																												Wbp4
																												Napsa
																												Bin2
																												Tcea1
																												C6
																												Lefty1
																												Acaa2
																												Arhgap10
																												Gm16044
																												Chaf1b
																												Cenpn
																												Sema4g
																												Tiam1
																												Rad23a
																												Rad21
																												AB124611
																												Rslcan18
																												Cdh1
																												Deptor
																												Itgal
																												Ttk
																												Gm18119
																												Akap5
																												Itgae
																												Hnrnpc
																												Pcna
																												Cgas
																												Stk17b
																												Lynx1
																												Wdr44
																												Fam168a
																												Thap1
																												Abca6
																												Dapp1
																												Ly6c1
																												Gpr156
																												Tcerg1l
																												Jakmip1
																												Gm8113
																												Mrpl18
																												Mterf3
																												Slfn1
																												Camkk1
																												Atp1a2
																												Acap2
																												Zfyve28
																												Esyt1
																												Add3
																												Inpp5f
																												Rps6kc1
																												Decr2
																												Tmeff1
																												Gm6311
																												Sel1l3
																												Adam11
																												Notch4
																												Trim3
																												Lhfpl4
																												Slc9a5
																												Erh
																												Thy1
																												Shmt2
																												Prdx1
																												Snx10
																												Tmem120b
																												Iglv1
																												Smad3
																												Satb1
																												Kctd15
																												Alpk3
																												Cd28
																												Eif4h
																												Anxa11
																												Fen1
																												Rfc3
																												Stk24
																												Pcbp3
																												Pnp
																												Litaf
																												Pdcd1lg2
																												Zbtb22
																												Gm8199
																												Gm19680
																												Birc5
																												E130311K13Rik
																												Pip5k1a
																												Foxj1
																												Ids
																												Igkv6-15
																												Zfp937
																												Igkv10-95
																												1700017B05Rik
																												Mturn
																												Cln6
																												Csf2rb2
																												Zfp950
																												Hddc3
																												Atf6
																												Rnps1
																												Thoc3
																												Cldn10
																												Mnd1
																												Pdk2
																												Got2
																												Nphp3
																												Gstp1
																												Slc25a36
																												Tmem8b
																												Gmnn
																												Tlcd5
																												Matk
																												Chst2
																												Ttbk1
																												Cpeb4
																												Map3k1
																												Ier5
																												Hnrnpa0
																												Slc5a9
																												Fam167b
																												Eif2ak4
																												Inpp5k
																												Bcat1
																												Gm5539
																												Itln1
																												Pex10
																												Uba2
																												Tacc3
																												Cyb561d1
																												Isoc2a
																												Ifng
																												Ttyh3
																												Cdh11
																												Ttc27
																												Irak1bp1
																												Rcc2
																												Ybx1
																												Gm4335
																												Fam8a1
																												Ube2o
																												Slc38a9
																												Ubxn4
																												Ttll5
																												Gtf2f1
																												Gnptab
																												Kdr
																												Pts
																												Marveld2
																												Dnmt1
																												Nup62
																												Ppp1r2
																												Igkv3-2
																												Spic
																												Tasor2
																												Ipo5
																												Pcmtd2
																												Relch
																												Rin2
																												Prr5
																												Mx2
																												Enkur
																												Polr2g
																												Mrps18a
																												Zfand4
																												Tspan14
																												B4galnt2
																												Cfap126
																												Nrp1
																												Rcc1
																												Fam83b
																												Amz2
																												Ivd
																												Il1rap
																												Rab1b
																												Polr3g
																												Epb41l3
																												Ipo11
																												Slc22a23
																												Bysl
																												Zfp397
																												Ubac2
																												Rps18-ps5
																												Uba3
																												Ciart
																												Zscan18
																												Psmd12
																												Metrn
																												Marchf8
																												Psmc5
																												Ift22
																												Gata3
																												Gm12166
																												Rnf144a
																												Ykt6
																												Gm5431
																												Oaz1-ps
																												Txn1
																												Nfe2l2
																												P2rx7
																												Pja1
																												Ada
																												Idua
																												Pip4p2
																												Ywhae
																												Cul9
																												Tnik
																												5730409E04Rik
																												Klf2
																												Dcaf12
																												Cdyl
																												Rmi2
																												Khnyn
																												Rapgefl1
																												Klf12
																												Mms22l
																												Sulf2
																												Pnrc1
																												Hmgn1
																												Cd160
																												Cdc6
																												Srgap3
																												Nmrk1
																												Ngp
																												Shcbp1
																												Psmc2
																												Rab29
																												Atp10a
																												Tuba1c
																												Gm2808
																												Zfp317
																												Eif3b
																												D2hgdh
																												Mllt3
																												Diaph1
																												Mapre2
																												Tmem87b
																												Timm22
																												Gramd1b
																												Cyp4f16
																												Imp4
																												Gpr68
																												Izumo1r
																												Nlrx1
																												Mrpl23
																												Trim44
																												Zfp28
																												Sh2b2
																												Zfp788
																												Stom
																												Birc3
																												Mtmr12
																												Gpn2
																												Mfsd2a
																												Ube2s
																												Zcchc3
																												Gm9416
																												Zfp874b
																												Cryzl2
																												Nucks1
																												Elmod2
																												Maml3
																												Casp8
																												Gon7
																												Plbd1
																												2610008E11Rik
																												Ilf2
																												Maz
																												Tesk1
																												Lmo7
																												Meis1
																												Irgm2
																												Zfp369
																												Ercc1
																												Nfkb1
																												Ninl
																												Iglon5

## Sheet: Fig. 6
Fig. 6a
	Norm. Surface expression - MHCII (HLA-DR/DP/DQ)-BV421
		Ramos parental			TFEB KO #A-2			TFEB KO #A-31			TFEB KO #B-24
	unstim.	1	1	1	0.316103	0.30189	0.431081	0.283345	0.23814	0.264973	0.751724	0.743902	0.708108
	+IgM 6h	1.28276	1.24695	1.15676	0.358621	0.368902	0.374216	0.331552	0.304756	0.226108	0.803448	0.945122	0.648649
	+IgM 24h	1.62414	1.28049	1.35135	0.493103	0.317073	0.440054	0.31469	0.304878	0.281514	0.824138	0.85061	1.19459
Fig. 6b
	Norm. Surface expression - MHCII (I-A/I-E)-BV421
		WEHI-231 parental			TFEB KO #A-59			TFEB KO #B-20			TFEB KO #B-51
	unstim.	1	1	1	0.15368	0.169873	0.166054	0.00952	0.00689873	0.00756757	0.15504	0.139241	0.162108
	+IgM 6h	1.208	1.05696	1.14054	0.16592	0.157532	0.173027	0.00992	0.00721519	0.00740541	0.17416	0.178228	0.164162
	+IgM 24h	1.224	1.13291	1.23243	0.51272	0.491203	0.556757	0.01768	0.0199367	0.0296757	0.30304	0.273354	0.320054
Fig. 6c
	Norm. Surface expression - CCR7
		Ramos parental			TFEB KO #A-2			TFEB KO #A-31			TFEB KO #B-24
	unstim.	1	1	1	0.861224	0.881148	0.844961	1	0.92623	0.953488	0.995918	0.971311	0.930233
	+IgM 6h	1.15918	1.29508	1.18605	0.889796	0.881148	0.841085	0.979592	0.983607	0.934109	1.01633	1.03279	1
	+IgM 24h	1.19184	1.29918	1.2907	0.840816	0.860656	0.899225	0.853061	0.877049	0.899225	0.906122	0.995902	1.10465
Fig. 6d
	Norm. Surface expression - IL-7R
		Ramos parental			TFEB KO #A-2			TFEB KO #A-31			TFEB KO #B-24
	unstim.	1	1	1	0.54262	0.585278	0.546855	0.237006	0.236984	0.251605	0.237006	0.217235	0.234917
	+IgM 6h	3.62578	3.31418	2.62901	1.13098	0.944345	0.776637	0.31185	0.285458	0.29525	0.397089	0.346499	0.370988
	+IgM 24h	1.49688	1.33214	1.04365	0.719335	0.594255	0.554557	0.243243	0.210054	0.205392	0.31185	0.276481	0.237484
Fig. 6e
	Norm. Surface expression - CXCR4-BV421
		unstim.			10µg/ml anti-IgM, 6h			+10µg/ml anti-IgM, 24h
	WEHI-231 parental	1	1	1	1.259	1.466	1.576	1.006	0.707	0.723
	TFEB KO #A-59	0.712	0.766	0.669	0.608	0.696	0.638	0.619	0.527	0.535
	TFEB KO #B-20	0.334	0.365	0.398	0.268	0.257	0.315	0.296	0.293	0.292
	TFEB KO #B-51	0.651	0.55	0.575	0.58	0.566	0.493	0.454	0.361	0.398
Fig. 6f
		Parental	TFEB KO #A-59	TFEB KO #B-20	TFEB KO #B-51
	Transwell migration to CXCL12 (% of input)	16.3462	10.4462	1.25679	8.43729
		11.0663	5.85314	2.92795	4.18772
		22.7855	9.24362	3.00081	9.80621
		17.5715	8.13966	3.27418	12.7732
Fig. 6g
	% migration		CXCR4 expression
	X	Error Bar	Mean	SD	n
	16.2367	4.81	1	0	4
	9.2489	1.954	0.667661	0.0529516	4
	2.64644	0.9176	0.288952	0.0579414	4
	9.69248	3.569	0.527566	0.105822	4
Fig. 6h
	Rel. mRNA Expression - HRK
		unstim.			+10µg/ml anti-IgM, 6h			+10µg/ml anti-IgM, 24h
	Ramos parental	1	1	1	10.6557	7.3112	8.0333	4.6219	5.18	6.0482
	TFEB KO #A-2	0.4712	0.5512	0.403	2.9369	3.9918	1.6705	1.7599	2.7457	1.5745
	TFEB KO #B-31	0.3	0.6543	0.3919	1.4969	1.4962	1.2602	0.8896	2.0613	1.8994
	TFEB KO #B-24	0.6828	0.4038	0.4153	3.6645	2.1193	1.6292	4.3035	2.8664	2.5051

## Sheet: Fig. 7
Fig. 7a
	% Early apoptosis (Annexin V+ / 7-AAD-)
		WEHI-231 Parental			TFEB KO #A-59			TFEB KO #B-20			TFEB KO #B-51
	unstimulated	4.8	7.29	6.7	13.7	15	10.8	5.28	9.16	4.2	5.64	9.52	14.6
	+anti-IgM, 24h	10.5	10.3	8.75	22.9	32.4	21.4	26.1	18.2	14	17.1	28.4	20.9
	+anti-IgM, 48h	45.9	41.5	34.4	67.8	65.3	57.8	63.2	63.7	51.9	70.5	56.6	60.1
	% Late apoptosis (Annexin V+ / 7-AAD+)
		WEHI-231 Parental			TFEB KO #A-59			TFEB KO #B-20			TFEB KO #B-51
	unstimulated	1.71	7.42	2.8	1.88	3.55	4.15	1.98	3.88	4.32	0.56	1.26	1.92
	+anti-IgM, 24h	2.41	8.2	9.73	1.85	5.05	8.18	2.88	2.82	13.7	0.91	2.76	4.54
	+anti-IgM, 48h	37.5	48.2	54.8	11.6	22.3	28.6	10.2	10.1	12.4	16.2	28.2	22.7
Fig. 7b
	% Caspase-3 positive cells
		unstimulated			+anti-IgM, 24h
	WEHI-231 Parental	2.97	3.38	2.88	6.49	6.08	7.37
	TFEB KO #A-59	2.34	2.4	1.84	4.02	4.17	5.27
	TFEB KO #B-20	3.52	2.93	2.02	2.98	4	3.63
	TFEB KO #B-51	2.84	2.23	1.59	3.12	2.62	3.37
	% Caspase-3 positive cells
		unstimulated			+anti-IgM, 48h
	WEHI-231 Parental	2.97	3.38	2.88	6.49	6.08	7.37
	TFEB KO #A-59	2.34	2.4	1.84	4.02	4.17	5.27
	TFEB KO #B-20	3.52	2.93	2.02	2.98	4	3.63
	TFEB KO #B-51	2.84	2.23	1.59	3.12	2.62	3.37
Fig. 7c
	Delta% Cytochrome c release - anti-IgM vs. unstim.
		WEHI-231 Parental				TFEB KO #A-59				TFEB KO #B-20				TFEB KO #B-51
	DMSO	11.7	11.1	12	9.7	1.7	3	2	2.3	1.8	2.5	3	2	0.5	0.5	1
	BIM 1µM	4.1	2.5	3.7	3.3	0.05	0.05	0.12		2.28	2.35	2.72	2.17	0.8	2.5	2.3	4.45
	BAD 1µM	40	44.2	47.2	33.1	20.3	16.7	1.4		24.7	25.3	23.3	24.1	4.3	15.9	21.1	3.8
	HRK 1µM	25.8	21.4	21.1	22.4	3.1	5.8	2.4	3.7	5.3	6.1	5.6	8.1	5.5	3.7	3.9
	MS1 1µM	21.8	17.8	20.3	22.1	13	1.3	7.5	9.5	14	9.2	11.1	13.5	4.8	4.3	6.2
	FS-1	5.1	3.7	3.5	4.7	0.75	0.37	0.48	0.4	6.05	5.55	5.53	5.14	-0.9	1	3.4	3.2
	PUMA	4.1	3.3	3.7	2.4	0.13	0	-0.05	-0.02	3.52	3.19	3.42	2.93	2.4	1.8	1.2
Fig. 7d
		WEHI-231 Parental				TFEB KO #A-59			TFEB KO #B-20			TFEB KO #B-51
	anti-IgM:	-	-	+	+	-	+	+	-	+	+	-	+	+
	anti-CD40:	-	+	-	+	-	-	+	-	-	+	-	-	+
	Norm. Expression: Bcl-xL	1	1.51319	0.843296	1.24556	0.830372	0.742057	1.48573	0.997307	0.861605	1.39795	0.691976	0.735057	1.09908
		1	1.35976	0.978681	1.25983	0.923384	0.943371	1.68288	1.02732	1.00266	1.54097	0.800133	0.876749	1.33911
		1	1.43717	1.02807	1.19318	0.907086	0.904412	1.59479	0.987968	1.01537	1.59358	0.764706	0.78877	1.22259
Fig. 7e
		WEHI-231 Parental				TFEB KO #AA-59
	3 days unstim.	91.2	91.9	90.7	89.8	92.3	92	92.6	92.6
	3 days α-IgM	19.4	25.4	19.6	21.6	24.9	25.5	26.7	23.9
	6 days unstim.	95.1	94.4	94.9	95.7	95.4	95.8	96.1	95.6
	3 days α-IgM + 3 days unstim.	14.2	15.1	16.7	11.5	29.3	29.8	32.8	27.2
	3 days α-IgM + 3 days α-CD40	80.3	81.5	80.8	78.8	88.9	88.5	89.2	87.6
Fig. 7f
	anti-IgM [h]:	0	0	1	1	6	6	24	24
	anti-CD40:	-	+	-	+	-	+	-	+
	% Cells with nuclear TFEB	14.02	39.82	75.37	80.32	55.51	62.44	22.95	54.63
		6.982	27.654	62.078	70.329	35.271	49.333	11.034	51.097
		8.507	24.606	68.483	71.061	29.86	41.82	10.762	44.145
		12.413	31.97	76.439	80.85	29.569	34.894	7.43	38.486
Fig. 7g
	anti-IgM [h]:	0	0	24	24
	anti-CD40 [h]:	0	24	0	24
	% Cells with nuclear TFEB	24.8747	26.6961	43.7147	55.9654
		9.8045	7.8957	41.4465	47.1986
		9.7944	14.014	41.1345	52.7104
		22.5312	27.782	64.4015	71.3788
Fig. 7gh
	anti-IgM [h]:	0	0	24	24
	anti-CD40 [h]:	0	24	0	24
	MFI: TFEB (FITC)	53439.1	56584.5	61692.8	67253.4
		40740	45943.5	56905.5	61157.8
		48089.9	43546	54238.6	57341.3
		42788.4	44339.6	46792.2	53562.7

## Sheet: Fig. 8
Fig. 8c
	% Cells with nuclear TFEB
		non-GC				GC
	resting	14.5155	16.139	16.1683	20.0132	20.4567	17.5049	16.6115	24.9231
	+anti-IgM, 60min	75.685	92.5135	89.0822	88.4204	39.3889	66.9037	61.4367	68.75
Fig. 8d
	MFI: TFEB (FITC)
		non-GC				GC
	resting	54139.5	53093.1	54887.2	28898	93182.8	107357	100350	49479.7
	+anti-IgM, 60min	60818.5	59290.3	62113.3	33035.7	104139	107983	121016	51593.3
Fig. 8e
	MFI: Nuclear TFEB (FITC)
		non-GC				GC
	resting	29669.3	29353.1	31246.4	16379.2	43085.6	48792	48024.2	25019.1
	+anti-IgM, 60min	49116.5	49141	51538.5	27660.8	55033.3	69713.2	75622.5	37988
Fig. 8g				Fig. 8h
	Abs. no. of B220+ splenocytes				% GC B cells among B220+ splenic B cells
	Ctrl	TFEB KO			Ctrl	TFEB KO
	11100000	36600000			0.3	0.73
	23000000	31900000			0.3	0.88
	10600000	13800000			2.31	1.57
	12700000	9890000			1.81	1.51
	10100000	7650000			1.7	0.36
	25200000	15100000			1.6	0.42
	10700000	12700000			0.3	0.57
	9050000	18200000			0.94	0.98
	15000000	9440000			0.5	1.15
	25300000	26100000			2.73	1.04
	38700000	16700000			2.4	0.34
	10700000	9900000			0.84	0.57
	39700000	18700000			2.14	0.56
	33200000	43300000			2
	19100000				1.18
	40900000				1.59
Fig. 8i
	% of total GC B cells
	Ctrl		TFEB KO
	LZ	DZ	LZ	DZ
	50.9	47	77.7	19.9
	36.7	61.3	57.8	39
	28.8	68.1	31	65.9
	30.2	66.9	35.5	61.9
	26.1	71.2	35.7	61
	23.5	73.1	43	52.5
	29.9	64.2	46.6	48.4
	34.7	61.1	38.6	57.1
	26	70.4	31	64.7
	37.2	59.5	34.5	60.6
	32	64.2	35.1	61.1
	27.8	68.1	36.1	57.6
	31.7	64.5	46	51.8
	27.3	69.7
	30.8	65.6
	27.5	69
Fig. 8j
	% Cells with Active Caspase-3
		Ctr - Non-GC			TFEB KO - Non-GC			Ctr - GC			TFEB KO - GC
	+anti-IgM/IgG	20.6	26.4	19.1	19.2	24.6	28.2	45.8	36.5	31.7	26	34.2	29
	+anti-CD40	14.9	17.9	15.6	12.9	17.6	19.9	24.3	19.4	21.9	11.1	12.8	13.8

## Sheet: Fig. S1
Fig. S1a					Fig. S1b					Fig. S1c					Fig. S1d					Fig. S1e
	Protein ID	Fwd: Log2FC: 15min (H) / 0min (L)	Log2Intensity			Protein ID	Fwd: Log2FC: 30min (M) / 0min (L)	Log2Intensity			Protein ID	Rev: Log2FC: 15min (L) / 0min (M)	Log2Intensity			Protein ID	Rev: Log2FC: 30min (H) / 0min (M)	Log2Intensity			α-IgG [min]	Log2 fold change of protein within the nucleus
	Larp4	1.62817	30.7274			Atp6v1d	1.59445	29.0485			Elf2	2.53642	26.9338			Atp6v1d	2.51154	28.0103				fwd experiment				rev experiment
	Kpcb	0.936289	31.0231			Rel	1.20188	26.8			Pkcb	1.79211	31.7673			Lonp1	2.43114	25.6103				H1-1	REL	PKCB	CD36	TFEB	PKCB	TFEB	CHMPB4	ANXA6
	Ap2a2	0.878058	27.5001			Znf687	0.959177	25.6706			Mapre2	1.69605	25.9831			Pkcb	1.79689	30.8765			5	0.365021	0	0.521754	0.271545	0.123931	1.51959	0.218719	0	1.8266
	Cd36	0.858061	29.5526			Tfeb	0.86132	29.9041			Tuba4a	1.50541	28.4022			Chmp4b	1.45286	28.0732			15	0.443819	0.620305	0.936289	0.858061	0.66612	1.79211	0.911614	1.15978	1.2552
	Ptprc	0.799419	25.3419			Larp4	0.798838	29.7959			Tuba1b	1.44532	34.6009			Chaf1a	1.22064	29.4778			30	0.351176	1.20188	0.632175	0.755742	0.86132	1.79689	0.77543	1.45286	1.0958
	H2-Eb1	0.67428	27.3075			Kdm5a	0.791189	25.424			Tubb5	1.43304	34.37			Fam98a	1.18123	29.4831			60	0.44964	1.46341	1.06881	0.95293	0.91762	1.97767	1.02765	1.29124	1.0605
	Tfeb	0.66612	29.6216			Ptprc	0.766977	25.6626			Tubb4B	1.4053	31.2413			Anxa6	1.09579	26.0663
	Ss18	0.659377	27.1938			Cd36	0.755742	29.69			Cad	1.38263	28.9289			Ms4a1	1.0439	28.1027
	Anapc2	0.656634	26.7803			Pdia6	0.689031	25.3275			ChmP4b	1.29124	25.124			Cdc37	1.02609	24.6621
	Gdi2	0.645794	25.7025			Psmd2	0.681134	27.5026			Anxa6	1.25515	25.9788			Mmtag2	1.01078	26.6615
	Aldoa;Aldoart1	0.639047	26.3035			Ncaph2	0.676809	26.8771			Galk1	1.22331	25.5147			Sart3	0.924784	26.6599		Fig. S1h
	Cct6a	0.637935	26.3555			Ndc1	0.636079	27.9071			ChmP4b	1.22236	27.1239			Grsf1	0.923035	25.7127
	Nfrkb	0.632361	26.9098			Pkcb	0.632175	30.5066			Pou2af1	1.06377	27.2354			Aldoa;Aldoart1	0.890408	26.3891			α-IgM [min]	0′	5′	15′	30′	45′	60′
	Rel	0.620305	27.7698			H2-Ea	0.630405	25.4855			Tuba1a;Tuba3a	1.01914	28.4759			Tnnt2	0.805788	25.7371			% Cells with nuclear TFEB	0.7	0.6	9.3	53.1	77.9	87.7
	Rasa3	0.617393	25.3037			Rhoa;Rhoc	0.611361	27.0998			Dync1h1	0.997233	29.1263			Atp5d	0.804549	31.8751				0.5	0.5	12.5	48.7	65.8	73.2
	Nthl1	0.594835	28.2855			Mrps15	0.607674	25.5743			Dnaja2	0.932416	30.4472			Pkm	0.789604	28.4964				0.4	0.9	11.9	52.8	63.2	71.7
	H2-Ab1	0.577344	30.895			Cd74	0.596744	26.7909			Tfeb	0.911614	29.7584			Tfeb	0.77543	30.4899
	Ino80e	0.543298	28.8551			Tfrc	0.583038	25.2102			Rbm15b	0.840577	28.5893			H2-Eb1	0.735869	27.2433
	Syngr2;Gm20708	0.539035	29.1974			Trrap	0.570851	26.2828			Cbll1	0.839854	28.671			Daxx	0.700884	26.8113
	Rala	0.523562	27.4428			Gng2	0.55454	26.733			Rbm27	0.834262	26.6178			Fbll1	0.66029	32.6339		Fig. S1j
	Zfp740;Znf740	0.510861	27.6981			Zfp362	0.53963	28.65			Eef1a1	0.794958	35.5473			Ptprc	0.658463	25.221
	Chd3	0.48944	30.6991			Paf	0.533962	27.8908			Sumo2;Sumo3	0.775367	31.1061			Nfkb1	0.63812	25.9229			α-IgM [min]	0′	15′	30′	60′
	Znf148	0.461948	29.7799			Dgcr14	0.527771	25.992			Luc7l2	0.761727	29.5414			Dync1h1	0.633664	24.6508			% Cells with nuclear TFEB	3.515	57.225	74.53	50.215
	E030010N08Rik	0.457542	28.4587			Cstf3	0.512783	26.0311			Myo1e	0.753774	30.9862			Cd48	0.588421	26.0232				7.445	65.645	77.01	60.45
	Sdad1	0.456806	29.3906			H2-Aa	0.500802	29.8285			Cpsf6	0.728383	28.9187			Hspe1	0.587077	27.5667				4.05	49.415	68.39	47.185
	H1-1	0.443819	35.8422			Morf4l2	0.481506	27.8827			Cyb5r3	0.705359	27.7732			Clk1	0.572987	26.222
	H2-Aa	0.437867	29.1301			Pop5	0.478299	26.4983			Paxbp1	0.689171	27.5686			Rbm5	0.563256	26.1145
	Slc1a5	0.436375	28.1672			Pop5	0.441696	26.2085			Map4k1	0.688636	24.6361			Pgam1	0.553262	25.6805
	Taf4a	0.434775	25.8556			H2-Ab1	0.441696	30.1738			Sqstm1	0.678441	26.3402			Xrcc6	0.520749	26.7543
	Tma16	0.416407	27.5147			Hspa4	0.425889	27.2221			Anp32e	0.676803	28.9855			Nr2c2	0.500802	26.4207
	H2-Ea	0.411643	25.6809			Canx	0.424492	29.3964			Trmt1l	0.662643	27.7031			Mina	0.498864	27.4557
	Cd2bp2	0.411643	29.147			Pold2	0.424062	27.6373			Akap8l	0.659062	28.3061			Irf2	0.490057	27.0657
	Fyn	0.408277	31.8891			Prim2	0.423847	28.2039			Ipo5	0.657992	28.2681			Fam208b	0.489132	25.3124
	Chaf1a	0.406754	29.4762			Ap2a1	0.422986	28.2786			Anp32b	0.608232	29.5659			Polr2l	0.478713	29.3843
	Zbtb7a	0.401958	28.6318			Taf9	0.417596	28.8189			Dnaja1	0.606101	29.5083			Smarca2	0.477366	27.4609
	Mbd2	0.395282	31.0682			H2-Eb1	0.413919	28.0976			Gars	0.589225	25.7559			Msh6	0.470094	26.4638
	Ap1g1	0.392317	28.0111			Prim1	0.397912	28.0385			Pold1	0.566955	28.128			Psmd3	0.465609	26.4856
	Ldha	0.390888	25.5207			Whsc1	0.394075	30.3721			Nudt21	0.5606	29.9211			Pcm1	0.464145	27.0457
	Pola1	0.389677	26.4075			Znf830	0.384271	26.4486			Dnajc9	0.556478	27.6958			Hmgxb4	0.462157	26.9547
	Rpa2	0.38648	27.773			Pyhin1;BC094916	0.380508	26.851			C130026I21Rik	0.549726	29.5041			Myo1d	0.459537	28.9393
	Pop4	0.382169	27.6164			Sart3	0.376402	26.2721			Ylpm1	0.547953	27.055			Phgdh	0.457227	28.3736
	Zfp280d;Znf280d	0.380951	27.9962			Cenph	0.373732	27.3447			Plec	0.547004	28.2755			Cacybp	0.437121	26.8346
	Snip1	0.373286	31.3403			Gm884	0.365021	26.8547			Smarca2	0.539394	26.8485			Fanci	0.436801	28.364
	Zc3h15	0.346078	27.6531			Ldha	0.357946	26.299			Clp1	0.538828	27.6811			Cdk7	0.43328	30.2507
	Znf687	0.344942	26.0661			Kras;Nras;Hras	0.356707	26.6494			Myl6	0.528802	29.0999			Rad23b	0.432639	28.0524
	Brd8	0.342669	28.1829			Kras;Nras;Hras	0.352646	28.1727			Phgdh	0.500687	30.2237			Xpc	0.430392	25.8859
	Senp7	0.341986	29.7566			Hist1h1a	0.351176	35.7059			Tpr	0.491531	31.4935			Grwd1	0.42975	30.5662
	Bcl6	0.340619	27.906			Satb2	0.348799	27.4473			Rac2	0.483541	27.3794			Ylpm1	0.422018	25.2276
	Clk1	0.340163	28.6867			Pphln1	0.345737	28.4606			Cct8	0.472569	29.1972			Ldha	0.404903	26.1517
	Whsc1	0.338339	30.7892			Snap23	0.332278	28.9615			Elf1	0.470209	27.1492			Gnas	0.399445	29.6582
	Eif1;Eif1b	0.333996	27.1834			Cggbp1	0.326537	28.7492			Ppp2r1b	0.458743	25.0573			Emc2	0.396817	26.3631
	Recql5	0.333996	25.7739			Ebf1;Ebf2	0.325962	27.3223			Gapdh;Gm3839	0.455614	30.9484			Cpne3	0.394734	28.9999
	Pgk1;Pgk2	0.330444	28.7409			Ing5	0.323312	28.1754			Clic1	0.451938	27.6862			Myh14	0.386038	27.0332
	Ywhah	0.326997	28.5053			Rrp36	0.312433	29.9963			Sp140	0.451721	32.0483			Zbtb7a	0.386038	26.6532
	Tkt	0.325847	27.7756			Birc5	0.307545	28.3702			Get4	0.449946	25.5381			Hist1h2bc;Hist1h2bh;Hist2h2bb;Hist1h2bm	0.378512	29.6229
	Spen	0.31823	28.288			Srp14	0.303225	28.222			Mllt10	0.449375	27.2293			Zfp362	0.3667	27.9704
	Ranbp1	0.318114	28.2758			Gnl2	0.302524	30.663			Trp53;Tp53	0.439813	27.428			Bsg	0.365357	25.3432
	Ms4a1	0.31487	28.2665			Ube2i	0.300417	27.7908			Nars	0.439383	26.6374			Dhx8	0.362554	28.7009
	Rap1a;Rap1b	0.312084	31.8911			Nle1	0.300065	29.8525			Lima1	0.432941	28.6128			H2-Ab1	0.349139	30.1116
	3110052M02Rik;Zfp273;Zfp85;Zfp932;Zfp708;Zfp791;Zfp948;Zkscan7;Zfp287;Znf431;Znf354c;Znf287	0.310456	31.6792			Lsm4	0.297954	30.2714			MYH9	0.43084	35.1218			Pgk1;Pgk2	0.344828	26.895
	Foxr1	0.306729	26.5551			Cpne3	0.291721	30.9648			Gm15128;Gm15093;Luzp4;Gm15097;Gm15127;Gm15114	0.426781	27.2311			Zfp800;Znf800	0.34426	26.6019
	Hist1h2bc;Hist1h2bh;Hist2h2bb;Hist1h2bm	0.305095	28.8462			Znf22	0.290542	29.7752			Kat6a	0.424939	25.3899			Myo1g	0.34153	27.8445
	Gltscr2	0.304161	31.3265			Ints2	0.288772	27.9222			Ercc3	0.404974	26.5345			Sdha	0.338225	26.4184
	Zfx;Zfa	0.301471	27.1793			Recql5	0.287827	27.1826			Kansl2	0.404076	26.2441			Terf2ip	0.335483	27.3955
	Dhx33	0.292428	30.3328			Hira	0.287709	26.8876			Dnajc7	0.394961	27.0508			Itih2	0.331591	28.6591
	Ywhae	0.291721	32.5207			Fam208b	0.285698	25.1559			Banf1	0.390434	29.3196			Mrps2	0.329985	25.6543
	Rras2	0.289834	29.6795			Zhx1	0.285225	26.0939			Cyb5b	0.39034	27.1561			Mdh2	0.325847	29.525
	Bcl7a	0.285816	27.9903			Exosc1	0.282973	28.0737			C330007P06Rik	0.385149	28.2033			Hnrnpa3;Gm6793	0.317651	34.4764
	Dhx16	0.283329	29.4639			Pcna	0.279768	33.8994			Arf1;Arf3;Arf5;Arf2	0.37977	25.202			Gltscr2	0.317188	30.035
	Pcna	0.283092	34.2122			Chd3	0.279055	30.7506			Myh14	0.373608	28.4478			Stip1	0.310107	25.2996
	Mrpl46	0.282025	24.9911			Hmg20a	0.276913	27.8374			Cct6a	0.372729	25.551			Dhx33	0.306496	29.7626
	Ezh2	0.27965	31.963			Naa40	0.276318	29.2281			Arglu1	0.370042	32.2724			Znf865;Zfp865	0.305679	25.4569
	Naa40	0.277271	29.8263			Nthl1	0.273217	28.4222			Idh3a	0.368141	25.8807			Flot2	0.305329	25.6831
	Ino80b	0.276318	26.8836			Ppwd1	0.272143	28.5654			Xpc	0.366076	26.7441			Ppwd1	0.304861	27.9461
	Mina	0.272382	28.3973			Srp9	0.272023	30.1529			Hmgxb4	0.363327	26.9115			Kmt2a	0.303576	26.1909
	Lsm3	0.272262	29.192			Clk1	0.271904	28.2279			Baz2b	0.359749	25.7198			Acat1	0.302407	26.2453
	Dus3l	0.271545	26.5362			Gltscr2	0.27023	30.9604			Ywhab	0.35814	29.6633			Rhoa;Rhoc;4930544G11Rik	0.301822	28.0675
	Wdr76	0.27035	32.3834			Set	0.269632	26.9789			Mdh2	0.354723	29.4149			Plgrkt	0.297837	29.8772
	Sp100	0.269512	26.0138			Rsbn1l	0.266876	26.2761			Mavs	0.350743	25.7347			H2afy	0.296898	34.3102
	Pmf1	0.267116	27.1169			Mrgbp	0.266277	28.968			Cd48	0.349419	27.0261			Dnmt3a	0.296663	29.2982
	Swap70	0.266037	30.1615			Morf4l1	0.265077	30.3826			Mboat7	0.346463	26.1112			Hspd1	0.294665	31.5658
	Ppwd1	0.263635	28.5674			Brd9	0.264837	27.3225			Sptan1	0.346005	27.6562			Ercc3	0.289834	29.1101
	Acat1	0.262433	27.5422			Ezh2	0.263515	31.3678			Lonp1	0.342689	26.0852			Mga	0.289126	24.7527
	Znf830	0.259544	28.0192			Zbtb11	0.261952	27.466			Psmc4	0.342159	25.6089			St14	0.278698	30.3574
	Kmt2a	0.258097	26.8492			H2afx	0.259905	33.5258			Esf1	0.341885	32.3097			Senp7	0.277509	27.8681
	Suz12	0.256769	32.5744			Cox5a	0.259182	28.7118			Vps72	0.340185	28.0044			Slc1a5	0.273098	28.5806
	Gnl2	0.255682	31.1179			Cdca2	0.259182	29.7779			Serinc3	0.339473	29.1303			Cd36	0.27274	30.3368
	Zmat2	0.253868	32.0404			Cdca2	0.257373	29.3613			Got2	0.338032	28.6923			Hadha	0.271426	28.5387
	Rrp36	0.252537	30.4641			Cdca8	0.256648	31.0506			Cstf2	0.336446	30.119			Hist1h1a	0.270828	35.0001
	Pop1	0.251083	30.8971			Mpnd	0.254352	26.189			Eef2	0.335954	29.0802			Zmym4	0.268075	25.908
	Wdr89	0.250355	29.0191			Hnrnpa3;Gm6793	0.249385	35.2654			Kpna4	0.335572	28.8001			Serinc3	0.262313	27.6287
	Grwd1	0.247806	32.0002			Ablim1	0.245861	27.3016			Utp23	0.33528	30.1096			Nthl1	0.261711	27.5201
	Nfkb1	0.246834	28.3563			Exosc5	0.243547	28.9168			Cdk9	0.335135	25.3723			Polr1d	0.258459	27.49
	Cpne3	0.245131	30.8366			Rcc1	0.241352	34.222			Kdm1a	0.327964	27.7864			Pold2	0.254957	25.7045
	Hnrnpul2	0.243669	34.3808			Dot1l	0.23585	25.2322			Mmtag2	0.326552	28.0802			Rbm19	0.250355	31.148
	Cwc22;Gm13695;Gm13697	0.24245	30.3719			H2-Ab1	0.235482	27.1109			Derl1	0.322271	27.8194			Chaf1b	0.250234	30.0073
	Kdm1b	0.241108	25.8967			Leo1	0.235237	28.369			Cenpa	0.318812	28.3229			Idh3a	0.248292	25.8753
	Ints8	0.240253	26.5117			Idh3a	0.234992	25.0286			Hsp90aa1	0.315899	31.2151			Ndufs5	0.247077	26.2266
	Eed	0.239887	32.8692			Dhx16	0.230572	28.3972			Gm20425;Srprb	0.315074	29.4595			Ncoa5	0.246712	25.5132
	Ints12	0.239765	30.044			Isg20l2	0.228234	30.4696			Hnrnpul1	0.311775	29.1821			Cpsf7	0.240986	25.8659
	Kifc1	0.237074	28.8495			BC027231	0.227371	27.6622			Dnah7c;Dnah7b;Dnah7a	0.311757	30.0173			Nolc1	0.240497	34.8005
	Znf22	0.233152	30.1513			Syngr2;Gm20708	0.226262	28.7919			Znf451	0.309324	27.2534			Anp32e	0.239765	27.393
	Rac1;Rac3	0.232783	33.3294			Bud31	0.225028	31.1685			Tcof1	0.307716	35.9309			Actr8	0.234624	28.7499
	Mllt6	0.229711	27.0047			Rpp40	0.224781	28.1739			Ccdc137	0.306109	28.4587			Reep4	0.231432	26.5059
	Pkm	0.228357	29.0374			Snip1	0.224411	30.6461			Fancd2	0.298353	29.7371			Ccdc86	0.23131	31.9957
	Abcd3	0.227495	27.7043			Uhrf1	0.223546	34.4474			Cyp3a11	0.296439	27.5867			Morf4l1	0.231064	29.3775
	Cirbp	0.227371	28.4814			Snrpc	0.221939	30.9818			Hnrnpdl	0.294579	28.5352			H2-Ab1	0.228357	27.0727
	Chaf1b	0.225398	31.3733			Znf319	0.221815	27.6179			Rpa1	0.28736	29.0455			Def6	0.227495	26.0605
	Hnrnpd	0.22367	27.7052			Sf3b4	0.219091	32.0659			Cactin	0.28641	25.4654			Ikzf3	0.223546	32.6548
	Rftn1	0.223052	32.5101			Efr3a	0.218843	26.9765			Ncbp2	0.284458	26.7814			Cct2	0.22231	26.9583
	Ilf3	0.220825	34.497			Gm10770	0.215989	25.048			No66	0.282386	30.734			Cse1l	0.221197	33.2696
	Creb1;Crem	0.220454	28.5208			Dnah7c;Dnah7b;Dnah7a	0.215244	29.49			Myo1d	0.281825	27.9655			Wdr74	0.220082	30.5703
	Usp36	0.219091	30.2464			Eif1;Eif1b	0.214	27.4716			Myl12a;Myl12b;Myl9	0.281649	30.7753			Pak1ip1	0.218595	31.0185
	Znf319	0.218843	28.1845			Incenp	0.213752	31.7504			Hspd1	0.280983	31.5023			Syf2	0.218099	28.0049
	Ints5	0.218719	26.3113			Rpa2	0.211386	27.9953			Ddx41	0.280615	30.379			H2-Aa	0.217851	28.9832
	Kri1	0.217107	31.0264			Rp2	0.208268	29.7332			Actr5	0.28044	28.6422			Micalcl	0.217603	25.6945
	Terf1	0.212258	29.3334			Zfp62	0.206768	25.5527			Luc7l3	0.279406	31.4748			Ccdc137	0.21661	28.5915
	Mrpl12	0.211511	28.273			Nusap1	0.205267	30.9072			Hsph1	0.278566	27.6661			Wdr76	0.20989	31.4636
	Hsd17b12	0.211386	30.7433			Orc1	0.204642	32.2667			Pdia6	0.277586	25.6904			Gprin3	0.209765	29.889
	Lyn	0.211012	29.3761			Suz12	0.204266	32.1315			Tpm3	0.27638	29.1682			Champ1	0.20964	29.3049
	Pdcd6	0.210888	26.93			Xpc	0.203139	25.7747			Brd8	0.275978	28.6385			Ranbp1	0.208517	28.0495
	Rcc1	0.208642	34.3215			Xpc	0.203013	28.8156			Def6	0.274582	28.1326			Senp3	0.207893	27.4415
	Hmgxb4	0.205893	27.5275			Cirbp	0.201383	26.8132			Tpm3-rs7	0.272367	33.4121			Surf6	0.205017	32.0167
	Ywhag	0.205643	30.6674			Creb1;Crem	0.20063	29.2673			Ino80e	0.26979	26.9388			Znf592	0.20389	29.7357
	Vrk3	0.20389	29.2521			Cbx2	0.200504	29.0865			Tdp1	0.267774	27.285			Spata22	0.203139	31.6968
	Rpp38	0.202386	27.0256			Rap1a;Rap1b	0.198997	29.814			Rbm5	0.267114	28.3609			Sfswap	0.201885	26.7312
	Eif5a;Eif5a2	0.201634	28.8703			Cenpi	0.198871	27.4176			Ccnb1	0.266646	26.6581			Chd2	0.201006	27.3067
	Nolc1	0.199625	35.4977			Npm3	0.198746	32.5866			Tap2	0.266594	25.5759			Hnrnpul2	0.201006	33.8677
	Gm15128;Gm15093;Luzp4;Gm15097;Gm15127;Gm15114	0.197865	27.354			Zfp91	0.197991	28.1009			Noc2l	0.265275	28.6774			Mbd2	0.200128	29.7279
	Cbx1	0.196733	31.4312			Ranbp1	0.196859	27.4131			Atad2b	0.264824	28.6189			Nifk	0.199876	33.1791
	Snap23	0.196481	29.4913			Tma16	0.195977	27.0116			Dhx8	0.264807	30.6863			Numa1	0.199374	35.4309
	Ints1	0.196355	30.3349			Rab35	0.195852	29.7907			Spcs3	0.262244	27.5436			Bptf	0.198746	32.0928
	Paf	0.1956	29.0337			Polr2j	0.194465	28.4576			Cpm	0.261275	27.8526			Fancd2	0.197614	29.4705
	Gnas	0.195348	30.3551			Cacybp	0.193709	25.5095			Wdr74	0.259547	32.4014			Cbx8	0.195852	28.661
	Sypl1;Sypl	0.194844	26.6724			Anapc5	0.192699	26.1666			Ptprc	0.257787	26.5747			Gapdh;Gm3839	0.193709	29.7498
	Ddx42	0.193961	32.7565			Ddx49	0.192447	31.4373			Gnl3	0.256339	33.6734			Hist1h1e	0.193078	34.3741
	Atrx	0.193583	32.1102			Hsd17b12	0.190046	29.1277			Knop1	0.252363	30.4361			Pop4	0.193078	25.7974
	Dis3	0.193456	26.8837			Zbtb7a	0.189034	27.0791			Zfp362	0.249359	28.755			Dlst	0.190678	25.8171
	Dync2h1	0.193078	31.7923			Ddx42	0.187768	31.4276			Clk1	0.247765	28.7279			Atrx	0.189666	31.6297
	Ccdc59	0.191184	27.3751			Ywhae	0.185613	31.9894			Nup88	0.244565	25.8493			Znf512	0.187641	30.9234
	Nle1	0.190931	29.6404			Top2b	0.184598	35.8739			Numa1	0.243609	29.1882			2310022A10Rik	0.186501	29.2364
	Ywhab	0.188148	29.7923			Znf143	0.184344	28.63			Pkm	0.242823	28.8731			Rexo4	0.18612	31.6666
	Bptf	0.185613	32.8885			Rpa1	0.183709	30.7102			Sfswap	0.24156	27.5385			Rrp15	0.18612	31.1452
	Cpsf3l	0.185232	27.5284			Nfkb1	0.181802	26.5345			Bmi1	0.240998	29.2437			Rab6b;Rab6a;Rab39a	0.18574	28.7404
	Brpf1	0.18409	28.0105			Zfp444	0.179129	27.5307			Nsl1	0.240316	27.301			Acad9	0.184725	27.1767
	Hcfc2	0.183709	26.0337			Kmt2b	0.178874	26.3127			Rad23b	0.239226	26.5928			Hcfc2	0.184725	25.0132
	Ikzf3	0.182947	33.1253			Lsm3	0.178874	29.2138			Avil	0.235654	31.8859			Nle1	0.183455	27.509
	Ints4	0.182057	28.6674			Atp5l	0.177089	27.1139			Dhx9	0.234465	27.8741			Slc7a1	0.182438	30.0918
	Hadhb	0.181929	28.3054			Ppp1r8	0.174534	29.089			Pgk1;Pgk2	0.232328	29.3414			Hist1h1c	0.182057	38.6521
	Mecp2	0.180657	31.2923			Emc10	0.171975	25.8048			Ccar2	0.231549	29.7827			Hist1h2bf;Hist1h2br;Hist1h2bk;Hist1h2bp;Hist1h2bb;Hist1h2ba	0.180912	38.9356
	Zfp444	0.179384	28.6902			Srbd1	0.171591	29.4395			Swap70	0.230618	30.548			Gnl2	0.178619	29.6541
	Srp68	0.178874	27.3701			Pola1	0.171591	25.2071			Cltc	0.228503	30.0946			Rest	0.177727	25.5113
	Mybbp1a	0.178364	37.5547			Pag1	0.169797	26.8513			Ptbp2	0.227337	29.9702				0.176195	29.1493
	Hp1bp3	0.176195	34.5886			Rac1;Rac3	0.168514	32.6749			Slc3a2	0.226696	28.7686			Thoc3	0.175173	29.2422
	Hspd1	0.175429	31.6326			Ints9	0.164014	29.5684			Nup35	0.22457	28.7056			Gpkow	0.174662	27.2474
	Lyar	0.17479	35.3462			Rbm28	0.163499	32.703			Itih2	0.224233	29.5782			Znf687	0.173767	26.468
	Ctdsp1	0.172744	26.1117			Rif1	0.16337	33.67			Psma3	0.221556	28.328			Esf1	0.172872	30.9893
	Ddx50	0.172616	30.6618			Hspd1	0.161178	31.5641			Nup62	0.221018	26.5546			Vrk3	0.171847	28.8572
	Nsd1	0.171975	27.4814			Anapc1	0.161049	29.035			Psmc1	0.219858	25.5218			Kat8	0.171591	28.0221
	Gnb2	0.171207	31.1621			Safb2	0.161049	29.9966			Csk	0.219152	27.1839			Nop56	0.169284	35.8213
	Ap2a1	0.167872	29.805			Rps27a;Gm8797;Uba52;Kxd1;Ubc;Ubb	0.160404	37.2747			Lactb	0.218934	26.9397			Polr1c	0.166972	30.2033
	Rbm22	0.167743	32.7979			Ywhah	0.1595	27.446			Prpf38b	0.218649	30.5406			Anapc2	0.166201	32.8819
	Max	0.165044	27.8665			Cdca7l	0.158983	30.717			Bax	0.217625	28.1792			Eef2	0.165944	29.7291
	Anxa6	0.161952	29.0415			Mogs	0.156914	26.6956			Tmpo	0.216284	33.9797			Pdcd11	0.165301	35.0594
	Mdh2	0.158854	29.2445			Rfc2	0.155102	31.6366			Zcrb1	0.215999	28.4477			Numa1	0.1644	27.5505
	Surf6	0.158725	32.6932			Mina	0.154972	29.1784			Psma1	0.215999	29.7696			Zmynd8	0.163885	30.4886
	Ap2m1	0.15782	30.361			Emg1	0.154194	32.6821			Fbll1	0.214542	33.191			Cwc27	0.16221	28.2097
	Ywhaq	0.15769	28.5542			Usp7	0.153935	32.0439			Nfkb1	0.214223	26.2356			Ccdc12	0.161307	27.1103
	Numa1	0.157561	36.0721			Aurkb	0.153287	31.6396			Sltm	0.21327	33.8858			Hadhb	0.161049	26.7219
	Taf9	0.156138	27.2014			Zmat2	0.153157	31.0022			Eif5a;Eif5a2	0.213069	27.1602			Nfkb2	0.160533	32.5878
	H2afy	0.156008	34.8576			Cenpf	0.152768	28.5001			Eno1	0.211799	30.0005			Myo1d	0.158983	28.2612
	Neil1	0.155102	33.1651			Ppih	0.152638	29.832			Psmc5	0.209979	28.1197			Hp1bp3	0.158466	33.8068
	Rfc1	0.154454	31.1513			Trmt1l	0.151339	28.1721			Psma7;Psma8	0.209662	26.938			Hsp90ab1	0.157044	33.8045
	Rab35	0.154454	30.5755			Znf148	0.151079	29.5031			Polr1c	0.209111	31.0313			Tcof1	0.156785	35.3043
	Hist1h1d	0.153027	36.1286			Iqgap1	0.150949	27.5687			Kpna3	0.208778	30.4329			Polr2j	0.156138	28.6931
	Hnrnpr	0.152768	35.4846			Acat1	0.14978	26.9805			Kat8	0.208461	28.0978			Zfp740;Znf740	0.156138	26.3008
	Exosc1	0.152638	29.3279			Pop1	0.148999	29.5821			Tbp;Tbpl2	0.208211	29.4832			Pinx1	0.155361	27.378
	Atp5l	0.151339	27.947			Rpp30	0.146394	31.3115			Sgol2	0.207644	26.3872			Hist1h1b	0.155231	36.4363
	Ice1	0.1503	25.6022			Pwp1	0.146264	29.0512			Dstn	0.203967	27.3248			Mrto4	0.155231	32.6279
	Knop1	0.14978	29.043			Supt6h	0.145612	32.3813			Rpf1	0.20395	31.73			Trmt1l	0.154713	25.9348
	Hnrnpa3;Gm6793	0.148999	34.7001			Lyar	0.14483	35.2551			Cdk1	0.202804	30.1536			Noc3l	0.153805	32.3002
	Hnrnpa0	0.147437	35.9918			Myo1e	0.144438	30.0951			Hsp90ab1	0.202672	33.5897			Ezh2	0.153287	31.1503
	Cdca8	0.146786	31.5623			Cdca5	0.144046	29.9786			Hspa9	0.20214	32.6522			Rbm34	0.152897	30.8823
	Hells	0.145091	33.4878			Ywhaq	0.142609	27.7307			Mis18a	0.201394	27.4211			Smc5	0.152897	29.9114
	Plrg1	0.143655	34.1185			Snrpb2	0.141302	33.0003			Ddx54	0.201294	33.0902			Tkt	0.1503	28.2084
	Iqgap1	0.142348	28.6433			Cul4b	0.14104	31.9112			Bop1	0.200266	33.4586			Ice1	0.14965	24.5671
	Tp53bp1	0.142217	33.0295			Hist1h2bf;Hist1h2br;Hist1h2bk;Hist1h2bp;Hist1h2bb;Hist1h2ba	0.14104	38.8013			Pinx1	0.200266	29.741			Men1	0.148999	30.1991
	Ctcf	0.142087	34.146			Gprin3	0.140386	29.8888			Prkacb	0.1976	26.6803			Nsa2	0.148609	30.3762
	Ddx47	0.141956	33.3573			Rfc1	0.139077	30.8944			Cenpv	0.196624	34.784			Sdad1	0.147046	28.8378
	Pdcd11	0.141433	35.1931			Kifc1	0.138945	28.3617			Dhx33	0.196459	29.788			Ints4	0.146655	28.4458
	Rexo4	0.140909	32.8212			Brd8	0.138421	27.9055			Psmd2	0.195864	26.8873			Dnah7c;Dnah7b;Dnah7a	0.146394	29.648
	Morf4l1	0.140648	30.8788			Rexo4	0.13711	32.9515			Srfbp1	0.195104	31.0168			Mybbp1a	0.146134	36.8535
	Urb1	0.140517	32.9809			Atad5	0.136848	28.7652			Aaas	0.191475	27.9107			Hist2h2ac;Hist2h2aa1	0.146003	29.6352
	Canx	0.139601	30.2278			Polr2d	0.136585	30.8262			Ngdn	0.190635	32.3041			Hnrnph3	0.146003	29.8676
	Tinf2	0.139208	26.3355			Cecr2	0.134747	28.8177			Krr1	0.190092	32.3282			Cenpc	0.145743	29.9655
	Arhgap11a	0.138945	27.1521			Pds5b	0.134352	26.6579			Wdr12	0.189516	33.0028			No66	0.145482	29.5109
	Urb2	0.136716	31.9314			Znf329	0.134221	29.4015			Rbm17	0.189483	31.422			Terf1	0.145482	28.9632
	Calr	0.136585	28.3453			Ndufv1	0.133827	28.5507			Twistnb	0.189269	30.7529			Spag5	0.14483	30.29
	1700009N14Rik	0.136454	25.7672			Hnrnpa0	0.133169	35.9971			Fanci	0.188365	29.931			Snip1	0.143002	28.7523
	Ddx49	0.136191	31.221			Hist1h2af;Hist1h2ah;Hist1h2ak;Hist3h2a	0.132774	38.2954			Nup214	0.187674	29.1808			Kri1	0.142479	29.9136
	Sumo2;Sumo3	0.133695	32.62			Gnb2	0.131326	31.7062			Nsa2	0.187411	31.5601			Hist1h3b;Hist1h3a	0.141433	38.4142
	Sp1	0.133564	30.2899			Cct6a	0.130272	30.1			Asf1a	0.187231	26.8932			Gm21992;Rbm4;Rbm4b	0.140909	27.8068
	Ddx51	0.132116	32.8796			Atp5c1	0.129613	30.5124			Cct5	0.185917	28.4065			Clic1	0.140386	26.6342
	Mta1	0.131721	32.6147			Rbm34	0.129085	32.0145			Mbd1	0.185228	30.2713			Urb2	0.140255	30.9991
	Whsc1l1	0.131589	26.8126			Exosc10	0.128293	30.7988			Top1	0.184031	37.2888			Arid4a	0.139993	27.5379
	Ints7	0.128953	28.8738			Zfp619;Zfp663;Zfp788;Gm5141;Zfp709;Zscan2;Znf629	0.127369	29.2201			Ywhaz	0.179351	31.9795			Zfp444	0.139862	26.9096
	Mcrs1	0.127369	29.3755			Cbx3	0.127237	35.0292			Nrf1	0.176756	28.4821			Macf1	0.139731	26.3004
	Ing5	0.126841	28.9268			Zfx;Zfa	0.127105	25.9844			Uncharacterized protein C7orf50 homolog	0.174084	30.8855			Bcap31	0.138683	26.9025
	Pqbp1	0.126444	30.8002			Vrk3	0.126841	29.819			Cbfb	0.173889	27.3748			Nop58	0.13829	35.0592
	Top2b	0.126048	36.1839			Zfml;Znf638	0.12618	29.6354			Vrk3	0.173677	29.7985			Ak2	0.138159	25.8768
	Rpp14	0.125783	27.6497			Mybbp1a	0.12618	37.1416			Rab7a	0.173498	28.6743			Nrf1	0.137897	28.0986
	Gnai2	0.125387	33.6251			Prdx4;Prdx1	0.125387	27.7208			Fbl	0.173466	36.4984			Lyar	0.137635	34.2794
	Ccdc86	0.125387	32.1256			Smndc1	0.125387	31.2421			Sin3b	0.171271	27.2739			Apool	0.137635	28.5655
	BC027231	0.124063	27.1308			Grwd1	0.125254	31.3822			Ghitm	0.170946	30.9788			Brix1	0.137635	32.8006
	Ints9	0.123004	29.7771			Eed	0.125254	32.4347			Slu7	0.169664	28.7857			Chmp1b1	0.13711	25.3062
	Orc6	0.122739	26.4205			Nom1	0.125122	30.3927			Atad2	0.168415	32.8341			Rpl7l1	0.136454	33.1503
	Nom1	0.122739	30.9983			Mrto4	0.124328	33.4606			Nhp2l1	0.168398	32.38			Nsd1	0.135929	26.9751
	Cdc40	0.122739	32.5077			Vps72	0.123931	28.5784			Puf60	0.165774	33.1703			Vrk1	0.135929	33.1066
	Atad2b	0.122076	27.6139			Rbm15	0.123401	31.8986			Rab2a;Rab2b	0.164868	27.6406			Abcd3	0.135404	28.4796
	Cbx2	0.121015	27.9066			Ppie	0.122739	30.9481			Tkt	0.162719	28.8991			Eif5a;Eif5a2	0.135272	27.3411
	Ints2	0.120883	27.9898			Rfc4	0.122341	32.0639			Ppan	0.162347	33.9424			Krr1	0.134352	31.5716
	Atp6v1d	0.120352	28.859			Exosc6	0.121413	31.0857			Pole	0.160976	26.6649			Ddx50	0.133958	28.55
	Cenpi	0.119954	27.1577			Brd7	0.12075	28.6192			Ppil2	0.160314	26.8754			Zfp91	0.132906	27.8473
	Cenpc	0.119688	31.6367			Ddx47	0.119954	32.9971			Cfap20	0.157946	29.6784			Nol8	0.131853	30.6535
	Ehmt2	0.118493	30.9511			Mis18a	0.11929	25.8694			Zbtb11	0.157721	26.9492			Npm1	0.131589	36.836
	Eno1	0.11836	29.7159			Slu7	0.118227	28.6161			Nfrkb	0.157399	28.2732			Csrp1	0.131458	24.8711
	Birc5	0.117429	28.6807			Myl6	0.118094	32.5789			Gyk;Gk	0.155839	29.2909			Nkapl;Nkap	0.131326	26.5524
	Glyr1	0.117163	32.499			Top2a	0.118094	35.8753			Actbl2	0.154731	30.662			Pabpn1;Gm20521	0.131194	32.7627
	Cdca5	0.117163	30.2486			Dync2h1	0.117828	31.7287			Tcf20	0.15396	30.2582			Ino80b	0.130667	27.5448
	Ran	0.115965	34.6254			Polr1e	0.117296	32.339			Rab6b;Rab6a;Rab39a	0.153302	29.3814			Gar1	0.128425	32.6515
	D2Wsu81e	0.115433	32.182			Cpsf4	0.116232	28.8472			Nol7	0.152949	32.1164				0.127765	26.7242
	Gatad2a	0.1141	32.8671			Pwp2	0.115433	33.0778			Cstf1	0.152083	27.4616			Ints9	0.127633	29.5189
	Phip	0.1133	33.4598			Urb1	0.114767	33.0474			Nop56	0.150193	35.9272			Utp23	0.127237	28.6073
	Gnb1	0.112633	32.6147			Ddx52	0.114634	32.5981			Twf1	0.149617	29.0373			Ints3	0.12499	29.717
	Incenp	0.112633	32.3273			Ncoa5	0.1141	31.5517			Aldoa;Aldoart1	0.149265	27.7858			Fbl	0.124593	35.396
	Rbm34	0.111566	32.1506			Ikzf3	0.1125	33.3837			Nkrf	0.149185	28.6478			Sumo2;Sumo3	0.123666	32.4288
	Ddx52	0.111432	33.5858			Abt1	0.111966	30.5508			Atp5c1	0.148849	31.6866			Srfbp1	0.121015	30.8553
	Rbmx2	0.11023	28.6292			Cebpz	0.111833	33.8781			Nol10	0.148769	32.746			Dkc1	0.120617	34.8474
	Gna13	0.109829	28.5981			Strn3	0.111699	27.0468			Acad9	0.148641	28.0712			Nol6	0.120485	33.0348
	Hist1h1b	0.109294	36.5112			C130026I21Rik	0.111432	30.1189			Rrp15	0.148545	31.8763			Nfyb	0.119954	27.8978
	Kin	0.109294	31.4269			Ep400	0.111031	28.308			Myo6	0.147889	25.4532			Rac1;Rac3	0.119954	32.9501
	Baz2a	0.109026	28.8648			Kif20b	0.110764	29.9024			Pop1	0.147825	28.3706			Mbd1	0.119423	29.2542
	Cenpq	0.108892	26.4447			Exosc2	0.11063	30.8299			Hist1h1b	0.147745	36.6858			Ebna1bp2	0.119423	32.9113
	Plgrkt	0.108759	29.3756			Thoc7	0.110363	28.686			Grwd1	0.146867	31.2704			Pop1	0.119423	27.5765
	Flot2	0.108223	28.0987			Actr8	0.110363	28.0437			Cpne3	0.146643	28.3523			Rbbp7	0.11929	31.1115
	Hist1h1c	0.107822	38.8656			Ubn2	0.109829	26.0084			Rpl7l1	0.145925	33.778			Gna13	0.117695	27.5242
	Cd48	0.106884	26.6966			Terf1	0.109561	29.9314			Nom1	0.145494	29.1125			Ehmt1	0.116764	31.227
	Satb2	0.106616	28.0577			Rsl1d1	0.10916	35.4786			Nop58	0.145302	35.1714			Rcc1	0.116631	33.024
	Nol8	0.10608	31.544			Myh6	0.108223	29.2386			Rbm19	0.144632	31.8294			Rpp38	0.116498	26.6101
	Asun	0.105544	29.9454			Nol12	0.107018	28.7633			Hacd3	0.143118	27.9441			Rrp36	0.116498	29.7458
	Dnmt3a	0.105142	31.2346			Crnkl1	0.10675	31.8499			Dido1	0.14256	31.2183			Ywhab	0.116232	28.2744
	Pak1ip1	0.104471	32.0512			Hmgxb4	0.106482	26.711			Arhgap11a	0.142146	27.0552			Rbm22	0.116098	31.6409
	Kras;Nras;Hras	0.103531	28.1271			Scaf1	0.106348	29.4834			Polr1a	0.141955	33.1936			Kiaa0020	0.116098	33.8049
	Sfn	0.103397	29.2139			Prpf4b	0.105946	30.8453			Prpf40a	0.141812	33.0299			Znf830	0.116098	24.5539
	Cul4b	0.101784	32.6026			Nop16	0.105276	32.4196			Psma4	0.14116	28.4868			Sf1	0.115965	30.5581
	Atf7;Gm28047	0.101784	28.3222			Ddx24	0.104202	32.3644			Cdk11b	0.140921	30.6346			Zfml;Znf638	0.115166	28.811
	Ubn2	0.100305	26.6674			Cdc27	0.104068	30.9719			Clic4	0.140762	26.4896			Ikzf5	0.115166	27.7425
	Snw1	0.10017	33.8102			Ncoa5	0.1038	26.3877			Bud13	0.138029	30.1244			Fyn	0.114767	31.8466
	Gprin3	0.10017	29.2501			Men1	0.103263	30.4676				0.137378	28.7275			Mta3	0.114367	29.8014
	Cdyl	0.100036	29.5001			Rbm45	0.103263	30.4231			Prdm10	0.136125	25.5672			Gnai2	0.1133	32.9587
	Nol6	0.0999011	34.1482			Rfc3	0.103128	31.6581			Fiz1	0.135475	26.6065			Ddx10	0.1133	31.9604
	Nusap1	0.0999011	31.718			Atp8b4	0.101784	31.044			Rpf2	0.135126	33.4698			Gm20390;Nme1;Nme2	0.1125	28.1044
	Sf3b4	0.0989585	31.9484			Rbmx	0.101784	32.0707			Surf6	0.13481	32.0539			Bcas2	0.112366	31.6431
	Bcas2	0.09815	33.1823			Wdr46	0.101381	33.2166			Ccdc86	0.13443	31.7552			D2Wsu81e	0.112366	31.3066
	Gnai3	0.09815	30.4389			Hells	0.10044	33.2997			Ebna1bp2	0.133844	33.7705			Ccar2	0.110898	29.3293
	Hnrnph1	0.0976109	34.7344			Wdr76	0.0993626	31.9931			Nup205	0.13348	30.5921			Hnrnpc	0.109026	36.1167
	Ppia	0.0973411	32.2898			Cdc40	0.0992279	31.8921			Nhp2	0.132878	32.7266			Znf319	0.108223	25.2139
	Hnrnph3	0.0972062	30.0709			Senp7	0.0990932	28.5451			Kmt2a	0.132499	30.663			Ctnnbl1	0.10809	30.64
	Rbm15	0.0972062	32.4075			Terf2	0.0985544	30.9822			Cbx4	0.132262	27.99			Smarcc2	0.107956	31.7795
	Wdr46	0.0969364	33.6641			Ywhag	0.0962619	29.9097			Ncapd2	0.132009	27.5649			Mta1	0.107018	31.9575
	Cdc5l	0.0963968	34.613			Prpf3	0.0959919	32.346			Ddx55	0.13155	27.81			Pogz	0.10675	31.8763
	Phf8	0.0961269	26.7498			Rbm22	0.0958569	32.8074			Rcl1	0.131045	32.9938			Snrnp40	0.10675	32.9035
	Hist1h3b;Hist1h3a	0.0959919	38.7753			Slc2a1	0.0949116	25.3451			Gm340	0.130918	27.5318			Eno1	0.106348	28.2593
	Phf6	0.0958569	31.1998			Nop10	0.0947765	30.8547			Actb	0.130697	39.791			Ctcf	0.106214	32.638
	Rpp30	0.095587	31.8526			Rbm19	0.0943712	32.2192			Imp3	0.13046	29.5734			Gnai3	0.105142	30.1868
	Znf592	0.0949116	29.4588			Phip	0.0941009	33.1194			Mcm3	0.130097	32.9334			Prdx4;Prdx1	0.105142	28.7001
	Terf2	0.0939657	30.9263			Mak16	0.0938305	32.0009			Tmem209	0.130018	27.9079			Rrp1	0.105008	32.1024
	Rbbp4	0.0939657	35.9503			Znf865;Zfp865	0.0923428	27.4105			Lmnb1	0.129513	36.592			Sfn	0.103531	28.8175
	Cdca7l	0.0938305	30.4893			Dnajc8	0.0923428	29.4394			Ywhaq	0.128409	28.0657			Rab10	0.103263	29.2066
	Uhrf1	0.0932897	34.8046			Mbd2	0.0923428	30.7439			Pcbp1	0.126927	32.7282			Rsl1d1	0.101919	35.102
	Maz	0.0927488	31.6037			Rrs1	0.091666	34.1367			Gm9774;Adrm1	0.126502	26.6462			Plrg1	0.10165	33.2982
	Smarcc2	0.0926134	31.8647			Usf2	0.0908535	25.9766			Vdac3	0.12647	32.671			Rpp30	0.100709	30.5024
	Daxx	0.0923428	27.9548			Sfpq	0.090447	34.4202			Rps19bp1	0.125998	30.4068			Rpf1	0.100574	30.6081
	Wbscr22	0.0918014	28.3137			Utp3	0.0897694	32.483			Cd3eap	0.125557	31.6157			Prpf19	0.100036	34.9773
	Psip1	0.0915306	36.5298			2310022A10Rik	0.0894982	30.8308			Hk2	0.124912	31.5847			Polr1e	0.0999011	31.4215
	Zmynd8	0.0912597	30.2636			Tinf2	0.0890913	27.6996			Ccnk	0.124707	28.3256			Cct4	0.0994973	28.9994
	Ccdc137	0.090447	28.9226			Daxx	0.0889556	27.5889			Rbm25	0.124204	33.0476			Knop1	0.098689	28.7867
	Hist1h1e	0.0900404	35.5191			Bcas2	0.0889556	31.8271			Zfml;Znf638	0.123921	30.0384			Spen	0.0984196	26.8321
	Smarcd2	0.0894982	33.4064			Exosc9	0.0886844	30.2946			Champ1	0.123245	30.0488			Cct3	0.09815	28.23
	Ak2	0.0893625	25.4249			Glyr1	0.0885487	31.8349			Lcp1	0.12268	31.0691			Chd3	0.0959919	30.6298
	Rsl1d1	0.0893625	35.951			Anapc7	0.0875986	30.4515			Esco2	0.122052	28.7516			Nhp2l1	0.095587	34.7439
	Cacybp	0.0889556	27.9469			Ywhab	0.0875986	28.9623			Osbpl8	0.121832	25.9887				0.0953169	31.9403
	Noc2l	0.0886844	33.8356			Snrnp40	0.0871912	34.0092			Dsn1	0.1218	27.1043			Ddx51	0.0951818	32.3102
	Prpf38a	0.0885487	31.6141			Sp110	0.0870554	33.7384			Rrp8	0.121	31.7976			Dhx16	0.0942361	28.3365
	Rif1	0.0885487	33.7926			Brix1	0.0869197	33.9752			Mycbp2	0.120028	25.8438			Nsmce4a	0.0938305	27.8447
	Anapc4	0.0882773	26.5539			Ebna1bp2	0.0856966	34.0079			Flii	0.119777	27.4305			Casp8ap2	0.0936954	24.6358
	Sart1	0.0875986	32.8752			Sf3b6	0.0852886	32.205			Fv4	0.119636	29.4489			Tra2b	0.093425	32.5794
	Cebpz	0.0871912	34.54			Hnrnpu	0.0847447	37.6371			Tfip11	0.118633	27.8611			Maz	0.0926134	26.9504
	Ctnnbl1	0.0870554	31.7128			1110037F02Rik;Kiaa1429	0.0843364	29.5362			Ftsj3	0.118523	34.1965			Lemd3	0.0920721	27.2746
	Ddb1	0.0869197	34.327			Snrpe	0.0839282	31.9413			Ddx50	0.118038	30.7066			Ywhaq	0.0911243	27.309
	Zcchc7	0.0867838	27.0099			Hnrnpa2b1	0.0836559	38.8857			Mki67	0.116848	37.2907			Orc5	0.0908535	30.9649
	Fkbp3	0.0854246	28.5923			Rpl7l1	0.0836559	33.4277			Noc3l	0.116692	32.8568			Cdc5l	0.0901759	33.5456
	Orc1	0.0852886	32.8287			Chd1	0.0825664	27.7892			Ppie	0.11627	31.406			Ywhae	0.0899048	31.8682
	Top2a	0.0840642	36.1776			Dazap1	0.081885	29.9706			Gar1	0.115019	33.1456			Cdk11b	0.0896338	30.3912
	Paxbp1	0.0839282	29.9143			Exosc8	0.0816123	30.6837			Gpatch4	0.114754	30.1587			Myef2	0.0888201	33.243
	Spin1	0.0837921	29.68			Rras2	0.0813396	28.7645			Smarcd1	0.114629	31.1567			Chd1	0.0881415	29.0212
	Prpf19	0.0813396	35.9797			Kansl1	0.0802483	27.4109			Dkc1	0.114191	35.743			Uchl5	0.0875986	26.0624
	Rfc2	0.0813396	31.6425			Ep400	0.0802483	30.1			Cbx8	0.113957	30.4597			Prpf38a	0.087327	31.3545
	Xab2	0.0807941	32.4834			Snw1	0.0799754	33.5063			Nup93	0.11299	29.6634			Ints5	0.0871912	27.3986
	C330007P06Rik	0.0802483	28.6132			Noc2l	0.0798389	33.4985			Cbx5	0.111711	34.6343			Rrs1	0.0871912	32.7224
	Hnrnph2	0.0792927	30.9424			Hist1h1d	0.0792927	36.2963			Imp4	0.111586	32.1665			Swap70	0.0870554	29.8199
	Ppp1r8	0.0787465	29.2152			Hist1h1c	0.0791561	38.9827			Kiaa0020	0.111493	34.0256			Nol10	0.0863761	32.1095
	Npm3	0.0780633	32.7144			Rftn1	0.0787465	31.8643			Slc1a5	0.111212	29.043			Rbmxl1	0.0863761	35.4256
	Ap2b1	0.0779266	30.6703			Thoc1	0.0784732	32.7231			Ppig	0.110573	30.9406			Esco2	0.0858326	28.3163
	No66	0.0777899	30.7697			Parp2	0.0783365	27.4608			Strbp	0.110262	34.2781			Znf280c	0.0852886	30.4898
	Anapc5	0.0772429	26.2216			Ddx56	0.0781998	32.8018			Psmd6	0.108301	26.6029			Ftsj3	0.0851526	33.2583
	Aurkb	0.0765591	31.7107			Pak1ip1	0.0780633	31.8927			Larp7	0.108239	31.4424			Ints12	0.0850168	29.7761
	Isg20l2	0.0764222	31.0218			Utp23	0.0779266	29.6404			Iqgap1	0.10785	28.6804			Znf48	0.0847447	26.6885
	Tex10	0.0760118	31.7151			Atp5a1	0.0776532	33.3379			Nsun5	0.107694	29.6049			Ints2	0.0843364	26.19
	Brd1	0.0754641	29.023			Ddx51	0.0776532	32.1581			Mrto4	0.107492	33.1608			Cwc15	0.0842003	30.21
	Rsf1	0.0753272	32.1587			Rpf2	0.0773797	33.5042			Ddx18	0.107399	34.9876			Rap1a;Rap1b	0.0835197	30.278
	Atad5	0.0751904	28.3041			Xab2	0.0762854	32.1541			Utp6	0.107306	33.159			Twistnb	0.0828389	29.9334
	Pop5	0.0743684	27.411			Nsa2	0.0761487	31.1005			Polr1b	0.107166	30.8038			Tra2a	0.0812032	30.667
	Mta2	0.0742315	35.0278			Agk	0.0754641	26.5194			Ddx24	0.106933	32.4846			Cmas	0.0809305	31.2281
	Lig3	0.072586	29.9993			Phf5a	0.0749164	32.6391			Stip1	0.106824	28.4462			Ddx24	0.0803847	31.499
	2310022A10Rik	0.0709388	30.4522			Nsmce1	0.0736831	29.1489			Vrk1	0.106762	34.0583			Isg20l2	0.0798389	29.1682
	Wdr75	0.0709388	33.5431			Sugp1	0.0729976	27.397			Ino80c	0.106607	28.1353			Cpsf3l	0.0797024	28.0566
	Pcid2	0.0705267	27.7583			Ehmt2	0.0721745	30.7939			Ddx27	0.105846	33.9154				0.0791561	29.1074
	Rbm28	0.0695647	33.2385			Hist1h4a	0.0721745	39.8157			Mdc1	0.105365	33.3902			Hist1h2af;Hist1h2ah;Hist1h2ak;Hist3h2a	0.0787465	38.1624
	Fen1	0.0690147	31.0521			Dhx15	0.0719	34.3525			Cdkn2aip	0.104946	30.8617			Polr2d	0.0784732	30.9971
	Cdyl2	0.0683268	27.0239			Cwc27	0.0713507	29.5799			Nat10	0.104542	34.4542			Anapc1	0.0775164	29.7154
	Stag2	0.066537	33.9733			Imp3	0.0713507	31.432			Znf48	0.102884	27.6534			Mrgbp	0.0772429	27.9951
	Hnrnpu	0.0662615	38.1024			Srcap	0.0709388	30.4903			Rassf5	0.102729	31.463			Nfkbid	0.0771063	25.4345
	Rassf5	0.0659859	31.0053			Tbl3	0.0708015	33.811			Psma5	0.102465	28.5244			Rbm28	0.0771063	32.2505
	Rrp1b	0.0655723	33.4448			Ints4	0.0705267	28.7555			Ddx46	0.102125	31.3925			Glyr1	0.0768327	31.4642
	Srbd1	0.0650208	30.2103			Cwc22;Gm13695;Gm13697	0.0703893	30.2128			Nucks1	0.100623	28.0522			Zbtb14	0.0766959	29.7387
	Nsmce1	0.0647449	29.4177			Wdr75	0.0701146	33.0787			Nol8	0.1005	31.1537			Top1	0.0765591	36.7106
	1110037F02Rik;Kiaa1429	0.0640551	31.5822			Gatad2a	0.0698396	32.2622			Psmc2	0.0998191	28.4855			Ndnl2	0.0758749	29.6187
	Alyref	0.0629506	34.605			Alyref	0.0697021	34.2684			Rrp12	0.0994945	34.6201			Dhx9	0.0758749	36.2118
	Utp15	0.0629506	33.9381			Atp5b	0.0697021	33.6861			Baz1b	0.099479	34.7179			Nars	0.0751904	27.3623
	Rpp40	0.0628125	28.3642			Hnrnpr	0.0694271	35.0341			Erlin1	0.0988918	27.795			Tox4	0.0743684	29.048
	Smarca5	0.0625362	36.3705			Exosc3	0.0690147	29.7555			Myef2	0.0985055	33.7165			Urb1	0.0721745	32.4964
	Rbm19	0.0618453	32.9764			Mta2	0.0690147	34.5817			Utp11l	0.0984901	33.0791			Ddx55	0.0713507	26.2242
	Hnrnpa2b1	0.0607391	38.6504			Nol9	0.0688772	31.033			Zfr	0.0978724	32.666			Shmt2	0.0712136	30.6229
	Kiaa0020	0.0603242	34.6191			Exosc7	0.0688772	30.5661			Atp5o	0.097363	30.2294			Rbbp4	0.0710762	34.7587
	Pds5b	0.0597706	27.3482			Srek1	0.0687396	29.4668			Dnttip2	0.0971161	32.9			Baz1b	0.0708015	34.5275
	Mre11a	0.0597706	30.0996			Ppp1cc	0.068602	31.0927			Znf280c	0.0968229	31.1032			Ilf3	0.0706641	33.9982
	Cct3	0.0594937	28.0709			Rrp1b	0.0684644	33.2412			Fcf1	0.0961442	29.2766			Gnl3	0.070252	33.3779
	Rab10	0.0594937	29.0467			Eif6	0.0683268	32.1238			Atp5a1	0.0951422	34.4203			Ints1	0.0701146	29.0216
	Safb2	0.0590784	29.4922			Tkt	0.0677764	27.4371			Dnmt3a	0.0946183	29.3887			Tcea1	0.0699771	26.7651
	Nop58	0.0579701	35.851			Orc4	0.067088	31.0402			U2af2	0.0944488	34.0868			Hnrnph1	0.0697021	33.3236
	Wtap	0.0574155	30.6522			Mdh2	0.0668125	28.7397			Nup210	0.0937405	31.5467			Znf148	0.0697021	28.8984
	Pogz	0.057277	31.6925			Mtco2	0.0666747	27.8763			Dhx37	0.0936327	32.3165			Drap1	0.0695647	25.8221
	Kat8	0.057277	29.5847			Cbx1	0.0663992	29.8786			Nifk	0.0928478	34.0944			Wdr89	0.0695647	27.9825
	Mak16	0.0571383	32.2769			Smarcd2	0.065848	33.224			Bms1	0.0925401	33.4736			Ino80	0.0692898	29.953
	Mocs3	0.0567222	33.4973			D2Wsu81e	0.0655723	32.4561			Atrx	0.0921556	32.719			Phf14	0.0690147	27.9402
	Thoc6	0.0567222	31.8322			Ctcf	0.0652966	33.515			Spag5	0.0920018	30.4755			Abt1	0.0687396	29.9366
	Arid2	0.0563061	30.8361			Dimt1	0.0652966	31.3762			Aqr	0.0915714	33.7932			Zmat2	0.0687396	30.1663
	Hist1h2af;Hist1h2ah;Hist1h2ak;Hist3h2a	0.0563061	38.7554			Zcchc10	0.0650208	27.526			Tpm3	0.0915714	26.5836			Hnrnpdl	0.068602	32.0371
	Cdc23	0.0560286	29.7059			Raly	0.0648829	35.4037			Actr8	0.0911564	29.3285			Brd1	0.0684644	28.2822
	Scaf1	0.0560286	29.4243			Isy1	0.0648829	29.6289			Gtf2h4	0.0910949	28.9388			Banf1	0.0680517	31.6036
	Safb	0.0554733	34.9674			Atp5f1	0.0646069	29.6614			Chd7;Chd9;Chd6	0.0901271	24.386			Hnrnpa0	0.0680517	35.1188
	Gar1	0.0553346	34.1463			Fkbp3	0.063641	27.7178			Zfp82;Zfp14	0.0895897	26.6703			Hist1h4a	0.0662615	39.9951
	Nfyc	0.0550568	28.8945			Scamp2	0.0635029	27.222			Mcm7	0.0894976	32.5065			Rsf1	0.065848	31.945
	Tsr1	0.0550568	28.1137			Thoc6	0.0633648	32.1676			Sf1	0.0890985	30.6825			Ilf2	0.0654344	33.6713
	Ppil3	0.054779	27.8406			Hnrnpd	0.0633648	36.0792			Aatf	0.0881167	32.5811			Gtpbp4	0.0654344	34.2946
	Eftud2	0.0546401	35.641			Pdcd11	0.0628125	34.9183			Pes1	0.0879174	33.9388			Mocs3	0.0641931	33.2927
	Pwp1	0.0543624	31.1411			Dhx8	0.0626743	30.6017			Mrgbp	0.0877947	29.4329			Cebpz	0.0640551	33.1514
	Cwc27	0.0535284	29.9351			Nup107	0.0619835	31.2514			Utp20	0.0870743	34.5014			Pqbp1	0.063779	30.4967
	Rfc4	0.0532504	32.2769			Nol8	0.0618453	31.4124			Scamp2	0.0863236	27.3745			Usp39	0.0619835	31.4432
	Nsa2	0.0522768	30.9337			Nol8	0.0618453	26.0549			Dhx9	0.0859713	36.8529			Ddx21	0.0612924	36.5191
	Smndc1	0.0519985	32.4947			Ftsj3	0.0615688	34.0116			Gprin3	0.0853131	31.3251			Phip	0.0610158	33.4173
	Cirh1a	0.0515809	33.6235			Dmap1	0.0615688	30.7429				0.0852365	30.0982			Wdr12	0.0600474	32.0082
	Mtf2	0.051024	30.2841			Rbm3	0.0603242	33.7583			Nfkb2	0.0850988	33.0229			Suz12	0.0590784	31.6674
	Fanci	0.051024	26.4427			Rrp7a	0.0600474	32.4258			Scaf11	0.0850681	33.2689			Surf1	0.0585243	25.2521
	Pds5b	0.0506061	33.6087			Pds5b	0.059909	33.1901			Zcchc10	0.0845326	28.4753			Nol9	0.0579701	30.515
	Gins3	0.0503276	27.3003			Surf6	0.0594937	32.8592			Hist1h4a	0.0842879	38.8525			Polr2a	0.0578315	33.3238
	Tcf20	0.0501883	29.6248			Cirh1a	0.0589399	32.8588			Hnrnpm	0.0842879	36.053			C330007P06Rik	0.057277	26.5545
	Ccdc12	0.0499095	27.2136			Syf2	0.0585243	28.2727			Arid2	0.0840738	31.5086			Mphosph10	0.0571383	32.1478
	Elavl1	0.0487942	34.9879			Ran	0.0582473	33.5501			Ssb	0.082637	34.6248			Ppia	0.0567222	32.4952
	Numa1	0.0483758	28.2768			Nol6	0.0581087	33.3606			Ndc1	0.0825147	25.4039			Mcrs1	0.0564447	28.4213
	Kmt2b	0.0480967	27.1212			Safb	0.0578315	34.3524			Znf512	0.0821176	31.2858			Ddx49	0.0563061	30.1797
	Wdr43	0.0469799	34.6932			Cox6b1	0.0576928	26.6592			Lbr	0.0817512	35.9275			Dis3	0.0557509	26.8903
	Npm1	0.0465608	37.5309			Nsd1	0.0574155	27.9836			Znf329	0.0817054	29.151			Smarca5	0.0557509	35.1193
	Wdr3	0.0461418	33.7019			Sap130	0.0568609	28.2816			Calm1;Calml3	0.0815985	27.6569			Cdca5	0.0551957	29.5528
	Men1	0.0455827	30.722			Hnrnpa3	0.0557509	37.6935			Atp5b	0.0804387	34.4685			Ddx18	0.0550568	34.9273
	Ddx39a	0.0455827	34.0072			Ilf3	0.0550568	34.14			Slc7a1	0.0798897	29.8465			Baz1a	0.054779	33.6408
	Sf3a1	0.0454429	35.4108			Ddx21	0.0550568	36.7008			Srsf7	0.0798287	35.6191			Kras;Nras;Hras	0.0545011	27.953
	Tbl3	0.0451634	34.3048			Pbrm1	0.0545011	32.7996			Snrpd1	0.0790208	31.0936			Iqgap1	0.0542234	28.0631
	Rfc3	0.0451634	31.8823			Nip7	0.0542234	33.1836			Crnkl1	0.0781981	31.9855			Mak16	0.0538064	31.3729
	Aqr	0.0447438	32.6213			Psip1	0.0538064	36.2149			Uncharacterized protein C1orf131 homolog	0.0772846	31.0813			Pes1	0.0529723	33.9075
	Wdr55	0.044464	28.4592			Tp53bp1	0.0536674	32.8046			Cse1l	0.0771932	32.9554			Kifc1	0.0517201	28.5359
	Hdac1	0.0443242	34.6252			Kin	0.0536674	30.8418			Ddx23	0.0765693	33.1215			Nfyc	0.0514416	27.6779
	Bcap31	0.0440444	26.3209			Itih2	0.0529723	30.0169			U2surp	0.0761738	32.6502			Snw1	0.0511633	33.2893
	Wbp11	0.0436244	32.0797			Phf6	0.0529723	30.8761			Bdp1	0.0760066	25.9019			Cpm	0.0508847	27.6715
	Nfyb	0.0434844	28.507			Pgk1;Pgk2	0.0528332	26.2685			Pak1ip1	0.0759305	31.2357			Ddx54	0.0506061	32.7679
	Pphln1	0.0434844	27.5736			Tpx2	0.0526941	33.5919			Eif5	0.0752768	26.8526			Sltm	0.0504668	32.3672
	Zc3h13	0.0429245	30.5566			Nifk	0.0526941	34.1292			Rcor1	0.0752464	29.4683			Stag2	0.0497701	31.4951
	Thoc2	0.0416635	33.1665			Ccdc137	0.0522768	29.5941			Psmc3	0.0751856	27.6888			Nop2	0.0496307	34.088
	Rrp12	0.0409626	34.3778			Ddb1	0.0517201	33.6297			Nup37	0.075064	31.0714			Hnrnph2	0.0494913	30.2893
		0.040682	32.0076			Gatad2b	0.0515809	32.6766			Zc3h13	0.0740461	30.4907			Rbmx2	0.0490731	28.8113
	Gm10770	0.040121	25.9714			Gatad2b	0.051024	26.3816			Npm1	0.0730594	37.4941				0.0489336	30.1877
	Hnrnpa3	0.0398403	37.7198			Slc1a5	0.0504668	29.1177			Cct3	0.0728166	29.0948			Supt6h	0.0483758	32.3936
	Anapc1	0.0395595	28.8365			Gtpbp4	0.0500489	34.4471			Brd1	0.0721491	29.5314			Rpp40	0.0482362	27.0341
	Znf512	0.0394191	31.302			Ddx39b	0.0492126	36.3767			Rhox5	0.0715273	30.745			Enthd1	0.0478175	31.5236
	Heatr1	0.0391384	34.9097			Mcm4	0.0487942	31.6545			Wdr36	0.0715273	33.3233			Pcdh15	0.0471196	28.9696
	Snrnp200	0.038998	36.0924			Cwc15	0.0487942	30.5947			Mcm5	0.0715273	32.5562			Hnrnpd	0.0468402	35.1525
	Dhx15	0.0388575	35.0796			Hist1h1e	0.0485151	35.7111			Gtf3c5	0.0713757	29.0655			Psip1	0.0468402	35.3545
	Ino80	0.0388575	29.1673			Hist1h1b	0.0485151	36.6923			Gtpbp4	0.0707089	34.5159			Rrp1b	0.0468402	32.556
	Znf329	0.0382958	29.7609			Hnrnph2	0.0483758	31.4533			Sap30bp	0.0706937	28.057			Safb2	0.0468402	29.4657
	Smu1	0.0380147	34.8575			Dcaf13	0.0483758	33.1108			Hspa14	0.0706937	26.5064			Chd4	0.0462816	34.2225
	Gatad2b	0.0380147	32.9251			Eftud2	0.0482362	34.8492			Utp14a	0.0700727	33.6573			Cdyl	0.0460021	28.8942
	Zcchc10	0.037593	28.5046			Nop2	0.0480967	34.4145			Dcaf13	0.0698153	33.1918			Utp20	0.0457225	33.539
	Smc1b;Svs1	0.037312	28.9575			Gnai2	0.0473989	33.6051			Ctcf	0.0693611	33.1044			Zc3h13	0.0454429	29.2676
	Rbmxl1	0.0370308	36.4621			Ino80e	0.0471196	28.7059			Phf14	0.0692249	29.7146			Rnps1	0.0453032	31.0978
	Eif6	0.0361869	32.3893			Ap2m1	0.0471196	30.5486			Atp5h	0.0691189	29.8659			Smc6	0.0451634	30.5201
	Ddx10	0.0361869	32.4111			LRWD1	0.0469799	32.773			Cct4	0.069013	29.1035			Utp15	0.0448837	33.3593
	Casz1	0.0359054	25.7668			Supt5h	0.0468402	32.6733			Nupl2	0.0687254	28.0632			Cyp3a11	0.0447438	28.6991
	Emg1	0.0356239	33.2952			Hist1h3b;Hist1h3a	0.0462816	38.6495			Utp3	0.0687103	32.6317			1110037F02Rik;Kiaa1429	0.044464	29.8832
	Phgdh	0.0354831	28.7366			Prpf6	0.0461418	33.2149			Ddx31	0.0680447	31.7499			Yy1	0.0437644	30.0803
	Ppil1	0.0344974	30.9058			Fen1	0.0461418	30.3206			Brix1	0.067954	33.8733			Mta2	0.0433446	34.5141
	Nono	0.0342158	34.3831			Arhgap11a	0.0460021	26.4074			Polr1e	0.0678632	32.3977			Noc2l	0.0427844	33.125
	Mrto4	0.0342158	33.8889			Wdr43	0.0457225	33.8998			Rrp9	0.0678027	34.1989			Pcbp1	0.0423643	31.9163
	Znf280c	0.033652	31.9194			Utp15	0.0455827	33.8351			Sec13	0.0674248	29.6941			Ywhag	0.042084	29.234
	Exosc3	0.0333701	29.4944			Smarcb1	0.0454429	31.8008			Srrm2	0.066518	31.8043			Pds5b	0.0415233	33.4447
	Dnajc8	0.032524	29.5047			Arid2	0.0446039	30.6093			Bptf	0.0661102	33.3052			Kdm1b	0.0409626	24.7897
	Ddx21	0.0313951	37.2499			Sp3	0.044464	28.77			Rrp1	0.0658384	31.8561			Vezf1	0.0396999	28.5127
	Hmgn5	0.0305479	34.8839			Sfn	0.0437644	29.1903			Rbpj	0.0653853	28.1052			Mecp2	0.0388575	30.1126
	Pwp2	0.0304067	33.3812			Numa1	0.0436244	35.7844			Ddx10	0.0651287	32.5988			Arf1;Arf3;Arf5;Arf2	0.0384361	28.0295
	Son	0.0302654	34.421			Orc3	0.0434844	32.2962			Nvl	0.0646609	32.9615			Zfp280d;Znf280d	0.0382958	25.4677
	Rrs1	0.0299829	34.2353			Khsrp	0.0433446	31.8125			Znf592	0.0643893	29.8675			Heatr1	0.037593	34.8295
	Nop14	0.0294175	33.3576			Cse1l	0.0429245	33.0515			Urb2	0.0637861	32.2328			Hsp90aa1	0.037312	32.0589
	Kifc5b	0.0292761	32.611			Mrps2	0.0415233	26.0724			Dlst	0.063771	26.9312			Fam208a	0.0371714	26.859
	Cggbp1	0.0292761	29.3725			Cmss1	0.0415233	30.2051			Tmpo	0.0634845	33.3722			Scaf1	0.0371714	29.6446
	Sf3a2	0.0291349	33.8378			Gtf2h3	0.041243	28.4921			Cdc73	0.0633037	32.657			Orc2	0.0367495	31.6894
	Kat7	0.028852	31.5528			3110052M02Rik;Zfp273;Zfp85;Zfp932;Zfp708;Zfp791;Zfp948;Zkscan7;Zfp287;Znf431;Znf354c;Znf287	0.0411028	30.5513			Ccnl1	0.0628816	28.2479			Znf22	0.0367495	29.0107
	Dkc1	0.028852	36.0867			Son	0.0409626	34.284			Orc5	0.062731	31.5219			Ddb1	0.0363276	33.0412
	Prpf8	0.0287106	36.3808			Ctdspl2	0.0409626	31.8746			Ep400	0.0625954	28.8061			Ywhaz	0.0359054	31.0171
	Wiz	0.0285691	32.2642			Exosc4	0.040682	29.0139			Pogz	0.0616314	31.989			Nhp2	0.0356239	32.8075
	Xpc	0.0277203	26.1452			Lsm5	0.0391384	28.0715			Wdr75	0.0616314	32.7064			Dnttip2	0.0353423	32.2376
	Myef2	0.0277203	33.8131			Nono	0.0385766	33.9383			Tra2a	0.0614357	32.3391			Gatad2b	0.0352017	32.123
	Thoc1	0.0277203	32.9083			Pcid2	0.0381553	28.7841			Nsun2	0.0611647	33.0549			Kin	0.03492	29.3777
	Rfc5	0.0277203	30.6171			Cdc23	0.0380147	29.573			Wbp4	0.0607132	26.8826			Ddx52	0.03492	33.0779
	Usp7	0.0275787	32.6091			Lsm8	0.0378742	31.6799			Wtap	0.0603822	31.027			Pdia3	0.0340749	30.2105
	Hist1h4a	0.0275787	39.9669			Gnas	0.0377336	30.5214			Baz1a	0.0603672	33.8433			Zcchc10	0.0339339	27.5138
	Noc3l	0.0272956	32.9578			Ddx5	0.0377336	37.0192			Gtf2i	0.0596002	27.0232			Set	0.033652	28.7676
	Ftsj3	0.0272956	34.9344			Gpatch4	0.0374524	31.231			Znf865;Zfp865	0.059525	27.8428			Tex10	0.0332292	31.7502
	Khsrp	0.0271541	32.4191			Neil1	0.0366088	33.1524			Glipr2	0.0592694	27.811			Imp4	0.0329472	31.8117
	Rbm45	0.0270125	30.6036			Heatr1	0.0356239	34.7498			Heatr1	0.0591342	34.9956			Nkrf	0.0326651	30.2514
	Rp1	0.0264459	32.4325			Sf3a3	0.0356239	34.1504			Hist1h2bf;Hist1h2br;Hist1h2bk;Hist1h2bp;Hist1h2bb;Hist1h2ba	0.0590439	38.7858			Wdr46	0.0326651	33.0147
	Lsm5	0.0263043	28.3478			Cct5	0.0353423	28.6232			Utp18	0.0586984	33.5781			Tpm3	0.032524	25.7979
	Ngdn	0.0261627	31.9819			Nbn	0.0353423	29.3211			Hp1bp3	0.0586082	34.0636			Nsmce1	0.032242	28.7573
	Hnrnpl	0.0257376	37.8204			Aatf	0.0352017	32.431			Rbmx2	0.0580073	29.6816			Pcna	0.032242	33.3971
	Ddx18	0.0257376	35.5136			H2afy	0.0350608	35.1082			Diexf	0.0574968	30.8623			Cbll1	0.0321009	28.6443
	Utp20	0.0255958	34.0582			Wbscr22	0.0346383	28.8192			Brca1	0.0572416	25.8833			Zcrb1	0.0316775	26.6614
	Coil	0.0254541	28.3985			Orc5	0.0342158	31.8084			Znf319	0.0570764	26.7098			Hnrnpd	0.0306892	29.531
	Krr1	0.0254541	32.4846			Ahctf1	0.033652	33.0819			Dnajc11	0.0568063	29.4203			Hnrnpa2b1	0.0304067	38.0565
	Baz1a	0.0250289	33.653			Bud13	0.033652	30.6156			Trip12	0.0564312	33.3614			Wdr43	0.0301242	34.1419
	Rpl7l1	0.0247452	34.0572			Utp11l	0.033652	32.3977			Atp5f1	0.0562962	30.5329			Dmap1	0.028852	30.3822
	Chd4	0.0243196	35.0989			Ints12	0.033652	30.2401			Cmas	0.0562362	32.0791			Snap23	0.0285691	28.5838
	Arf1;Arf3;Arf5;Arf2	0.0236102	28.7886			Dhx37	0.0333701	32.3297			Enthd1	0.0561912	31.4741			Dido1	0.0284277	29.6179
	Mrgbp	0.0236102	29.3374			Baz1b	0.0332292	34.1647			Hnrnpc	0.0560262	37.1096			Lrch1	0.0280033	28.7571
	Celf1	0.0229004	32.7418			Nol7	0.0326651	31.6392			Kdm5a	0.0557263	27.5826			Utp3	0.0278618	31.464
	Prim2	0.0226164	27.4846			Hnrnpab	0.0323829	36.1976			Rbm42	0.0555763	29.5763			Polr2b	0.0272956	32.7509
	Nip7	0.0219061	33.8542			Acin1	0.0318186	34.0926			Sf3b5	0.0554263	27.8405			Wdr75	0.0271541	32.4802
	Ddx24	0.021764	32.3329			Fyn	0.0312541	32.051			Smc1b;Svs1	0.0553964	28.9406			Gtf3c3	0.0270125	28.9766
	Ikzf1	0.0214797	33.5195			Rsf1	0.0311129	31.8827			Nop16	0.0550816	32.899			Sart1	0.0263043	32.2177
	Baz1b	0.0210533	34.5421			Bysl	0.0294175	33.0223			Numa1	0.0548119	36.1794			Tfrc	0.0257376	27.1024
	Sf3a3	0.0204844	34.5233			Kif22	0.0294175	30.9792			Hist1h1c	0.0547069	39.117			Ddx56	0.0255958	32.3973
	Nop56	0.0204844	36.3641			Dek	0.0294175	33.8853			Polr2c	0.0545421	31.2298			Kat7	0.0250289	30.9015
	Snrpa1	0.0199154	34.3134			Hnrnph3	0.0292761	30.4384			Kri1	0.0543923	30.8576			Kifc5b	0.024887	32.2706
	Atp8b4	0.0196308	31.9663			Wdr3	0.0282862	33.4373			Cacybp	0.0539728	25.9315			Phf6	0.024887	30.2114
	Rpa1	0.0190613	31.3441			Aqr	0.0277203	33.6558			Kif20a	0.0539279	30.9475			Hmgb1	0.0246034	28.6568
	Actn4	0.0187766	35.5553			Znf280c	0.0271541	31.3636			LRWD1	0.0535236	32.4516			Bop1	0.0246034	32.9624
	Myo1d	0.0186342	28.9948			Kiaa0020	0.0268709	33.7981			Rbm39	0.0530596	33.6893			Vps72	0.0246034	27.5911
	Snrpb2	0.0170667	34.3336			Rrp15	0.0265876	31.8682			Srsf10	0.0519972	33.2994			Hmgn5	0.0241777	33.9479
	Hnrnpd	0.0169242	36.1131			Utp6	0.0258793	33.1713			Hnrnpa1	0.0518178	37.3496			Hdac1	0.024036	33.6972
	Fbll1	0.0150693	33.0572			Cul1	0.0254541	27.4477			Abt1	0.0513095	30.733			Usf2	0.024036	27.9591
	Ilf2	0.0147838	34.4163			Ppan	0.0251707	33.9365			Utp15	0.0510254	33.3415			Slc3a2	0.0227584	28.818
	Bysl	0.014641	33.0497			Pax5	0.0246034	31.2992			Nup160	0.0505473	32.2306			Usp36	0.0226164	28.1793
	Ddx39b	0.0144981	36.6216			Utp18	0.0246034	33.4442			Bclaf1	0.0504576	34.1064			Ss18	0.0221902	27.3542
	Ddx56	0.0142124	32.8432			Khdrbs1	0.0246034	33.5383			Wdr46	0.0495017	33.0401			Irf8	0.021764	29.3814
	Hist1h2bf;Hist1h2br;Hist1h2bk;Hist1h2bp;Hist1h2bb;Hist1h2ba	0.0137839	39.1895			Ctr9	0.0246034	29.4409			Ddx51	0.0490091	32.7816			Cct7	0.0211954	27.6634
	Champ1	0.0130691	31.125			Maz	0.0244615	29.0052			Zcchc9	0.048636	29.1431			Pik3r4	0.0210533	33.7376
	Rad21	0.0130691	32.8269			Znf326;Zfp326	0.0236102	32.0275			Akap8	0.0485167	26.3663			Rab35	0.0210533	30.5064
	Rpl27	0.0129261	34.4369			Lsm6	0.0236102	31.5876			Nup85	0.0484569	31.2211			Znf771	0.0210533	27.5755
	Utp18	0.0129261	33.961			Stag1	0.0234683	31.2198			Rrp1b	0.0482183	33.3666			Cdc40	0.0209111	31.6441
	Ptbp1	0.0126402	35.9185			Sf3b5	0.0233263	33.3681			Nsmce4a	0.0480691	29.7498			Cct8	0.0206267	30.0624
	Nkrf	0.0124972	31.3493			Snrpa1	0.0231843	33.6784			Rnf2	0.047249	31.4929			Trip12	0.0204844	32.5636
	Suds3	0.0123541	28.493			Snrnp200	0.0230425	35.8591			Gtf2h1	0.0462952	28.8682			Gltscr1	0.0194884	25.9035
	Wdr18	0.0117819	33.1764			Zcchc9	0.0230425	26.961			Nfyb	0.0457143	29.0014			Tcf20	0.0193461	28.6657
	Dhx9	0.0116388	37.1182			Hp1bp3	0.0226164	34.0485			Mecp2	0.0456846	30.5967			Orc4	0.0186342	29.2413
	Lsm7	0.0114957	30.2878			Kat8	0.0226164	29.4679			Rrs1	0.0454165	33.8415			Prpf8	0.017922	35.4321
	Ercc3	0.0113525	30.5434			Hnrnpdl	0.0226164	32.982			Hsd17b10	0.0451635	26.4097			Ino80e	0.0176369	28.4829
		0.0110662	28.6818			Actl6a	0.0226164	34.2358			Hnrnpul2	0.0449402	34.1872			Rcl1	0.0174944	32.0026
	Cmas	0.0110662	32.5371			Nxf1	0.0224743	32.0857			Pik3r4	0.0439136	32.2627			Snrnp200	0.0172092	35.5909
	Cactin	0.0103502	26.093			Phc2	0.0224743	29.0676			Rbm45	0.0437649	30.0436			Rrp8	0.016639	31.4659
	Cwc15	0.0100636	30.4938			Bms1	0.0223323	33.0722			Orc2	0.0434526	32.1936			Crnkl1	0.0164963	31.5637
	Abt1	0.0100636	31.33			Fam76b	0.0221902	30.2517			Noc4l	0.0431256	31.8316			Supt5h	0.0159258	31.7569
	Hsp90ab1	0.00963388	33.2566			H2afv;H2afz	0.0220482	34.4483			Dnajc17	0.0427837	27.8418			Hnrnpm	0.0149266	35.7203
	Zfr	0.00934718	33.1116			Utp20	0.0219061	34.0308			Smarca5	0.0423825	36.2052			Xrn2	0.0144981	32.4052
	Ebna1bp2	0.00920381	33.6555			Nup37	0.021764	30.2771			Parn	0.0415507	28.3054			Rrp12	0.0144981	33.4667
	Terf2ip	0.00891703	30.04			Vezf1	0.0214797	28.6601			Zc3h18	0.0403337	31.7591			Raly	0.0142124	34.9763
	Sf3b1	0.00834347	35.9583			Xpo1	0.0211954	24.9028			Syf2	0.0399183	28.302			Srsf4	0.0142124	30.3511
	Las1l	0.00690831	32.507			Ddx18	0.0211954	34.9183			Ctdspl2	0.0396514	31.3901			Nip7	0.0139266	32.7002
	Pold2	0.0067647	27.032			Sgol1	0.0211954	27.0466			Ctbp1	0.0393549	28.9759			Slu7	0.0136409	28.3023
	Api5	0.00633396	32.9178			Gna13	0.0204844	28.8026			Mcm4	0.0392807	31.9431			Hnrnpa1	0.013498	36.4424
	Znf143	0.00633396	27.9717			Coil	0.0201999	28.4879			Cebpz	0.0385693	34.1185			Aatf	0.0127833	32.0785
	Bud31	0.0060466	32.0604			Zmat3	0.0199154	28.8205			Nolc1	0.0382582	35.1884			Nol11	0.0116388	32.9261
	Prpf6	0.0060466	33.9722			Myef2	0.0199154	33.0878			Noc2l	0.0381989	33.3408			Sf3a1	0.0114957	34.4841
	Utp23	0.0060466	30.4116			Srsf6	0.0197731	35.1742			Nol11	0.0379767	33.0278			Rpf2	0.0113525	32.9163
	Flot1	0.00590291	28.6501			Rrp9	0.0197731	34.1544			1110037F02Rik;Kiaa1429	0.0376657	30.9025			Eif6	0.0112093	32.4238
	Nop2	0.00504059	34.7267			Ccdc101	0.0192037	25.7459			Nop2	0.0376509	34.4109			Nol7	0.0112093	31.1353
	Ppie	0.0048968	30.6051			Champ1	0.0187766	30.9575			Arid4a	0.0373103	28.0424			Whsc1	0.0107799	30.9133
	Thoc3	0.00432164	31.1428			Imp4	0.0187766	32.178			Rpp38	0.0372215	27.9091			Sf3b4	0.0104934	29.7467
	Crnkl1	0.00403388	32.1886			Bptf	0.0184917	32.9313			Mtch2	0.0359637	31.1765			Snrpa1	0.00963388	33.1496
	Srsf6	0.00374607	34.9122			Srsf1	0.0182068	35.4263			Suv39h1	0.0357566	31.3381			Cd3eap	0.00920381	30.674
	Sf3b2	0.00374607	35.1749			Snrpb;Snrpn	0.0180643	34.0576			Chtop	0.0352982	32.9119			Ruvbl2	0.00906043	32.8214
	Ssrp1	0.00360232	35.159			Rbmxl1	0.0177795	36.5441			Edc3	0.0352982	26.3443			Sin3a	0.00805652	30.8141
	Nsun2	0.00360232	33.5803			Smarca5	0.0172092	35.6451			Cenpc	0.0349139	31.3649			Ddx39a	0.00762616	32.7028
	Aatf	0.00345838	32.8542			Ncf2	0.0169242	26.524			Ruvbl2	0.0342489	33.8309			Dpf2	0.00762616	30.6585
	Syf2	0.00288247	29.5652			Rrp1	0.0167816	32.0789			Supt6h	0.034116	33.0832			Brd9	0.00733906	27.3668
	Dek	0.00259443	33.7885			Mphosph10	0.0167816	32.3166			Nup43	0.0339683	29.3209			Zfr	0.00733906	31.2608
	Cse1l	0.00245056	36.17			Hnrnpl	0.0164963	37.4002			Marc2	0.0333776	31.3968			Nom1	0.00690831	29.6954
	Macf1	0.00216244	29.7605			Zfr	0.0157831	32.1444			Lyar	0.033289	35.2954			Ddx31	0.00690831	30.9822
	Vapb	0.00201835	28.4796			Nat10	0.0157831	34.3098			Ythdc1	0.0328167	31.0303			Eftud2	0.00619029	34.5019
	Snrnp40	0.00173014	33.9031			Supt16;Supt16h	0.0156403	34.84			Smc5	0.0322264	31.0547			Arpc1a	0.00619029	28.2706
	Ehmt1	0.00158601	31.0501			Erh	0.015212	34.5516			Eif6	0.0320937	33.1029			Phf2	0.00590291	29.2984
	Rp2	0.00158601	29.3007			Prmt1	0.0149266	29.1017			Pno1	0.0320641	32.8074			Ikzf1	0.0057592	32.5517
	Supt6h	0.000865329	32.8251			Sp100	0.0149266	26.792			Ppp1r12a	0.0318871	26.5845			Hdac2	0.00518438	31.3326
	Itih2	0.000288558	29.8186			Nop14	0.0147838	32.6834			Tomm70a	0.0317544	27.6994			Hnrnpl	0.00460933	36.9883
	Orc5	0.000288558	32.2583			Rp1	0.014641	31.8987			Hmg20a	0.0316806	28.5896			Hnrnpu	0.00460933	37.2928
	Gm21992;Rbm4;Rbm4b	-0.000432859	28.9901			Ikzf1	0.0144981	33.1885			Ehmt1	0.0316512	31.002			Sf1	0.00460933	25.942
	Ppp2r1a	-0.000692654	31.6246			Npm1	0.0142124	37.6444			Cirh1a	0.0313858	32.739			Elavl1	0.00432164	34.6193
	Slu7	-0.000721562	29.4212			Myl12a;Myl12b;Myl9	0.0140695	30.465			Bud31	0.0313562	30.0227			Hells	0.00432164	32.6864
	Dhx38	-0.000995779	28.3908			Cdkn2a	0.013355	28.6648			Ott;Gm15107;Gm15080;Gm15097;Gm15091;Gm15127;Luzp4;Gm10439	0.030914	31.0252			Wdr18	0.00417777	31.2758
	Psmd3	-0.00141456	27.5275			Trip12	0.0130691	32.8586			Sfn	0.0306193	29.5645			Wtap	0.00403388	28.8788
	Hnrnpf	-0.00168891	35.7986			Hnrnph1	0.0129261	34.3806			Rrp7a	0.0306193	32.7073			Ppp2ca;Ppp2cb	0.00302647	28.0602
	Sfpq	-0.00180454	34.7736			Znf771	0.0129261	29.2812			Pdcd11	0.0303982	35.4142			Rbm15b	0.00259443	25.4947
	Smc3	-0.00307618	35.2339			Hnrnpf	0.0123541	35.4555			Rsl1d1	0.0301478	35.4476			Cenpf	0.00173014	27.9042
	Arid1a	-0.00358228	32.6881			Plrg1	0.0119249	33.8814			Glyr1	0.0291905	32.0005			Nsun2	0.000576886	32.9463
	Ints10	-0.00385713	30.1327			Fam111a	0.0119249	29.5355			Ddx52	0.0288667	33.0044			Prpf6	-0.000577203	33.0218
	Pelp1	-0.00387162	32.6705			Chaf1a	0.0116388	28.4491			Ppwd1	0.0281604	29.6857			Actr5	-0.00106798	29.0529
	Dcaf13	-0.00433462	33.2144			Prpf8	0.0112093	36.1319			Ddx21	0.028028	36.8543			Fen1	-0.00114018	29.3682
	Tardbp	-0.00450825	35.3863			Ywhaz	0.0110662	31.255			Zmynd8	0.0278661	30.4342			Sf3b1	-0.00135681	34.9291
	Isy1	-0.0047253	29.7656			Baz1a	0.010923	33.2799			Nsmce2	0.0276456	28.3374			Dcaf13	-0.00179007	31.9938
	Nxf1	-0.00491356	32.6494			Thoc2	0.00992034	32.9847			Srsf1	0.027572	35.6458				-0.00194893	27.5886
	Ywhaz	-0.00510176	31.9566			Ssrp1	0.00906043	34.3943			Isy1	0.0273367	29.6708			Syngr2;Gm20708	-0.00206449	28.9546
	Orc4	-0.005623	31.3251			No66	0.00877379	29.3969			Prpf31	0.027131	31.8952			Tbl3	-0.0028449	33.504
	Actl6a	-0.005623	33.96			Rpl27	0.00848693	34.1468			Srsf9	0.0269398	33.6017			Sf3a3	-0.00285938	33.6008
	Sf3b3	-0.00573894	35.7147			Rpp38	0.0082	27.681			Srsf4	0.0268516	30.6186			Ndc1	-0.00348108	26.7004
	Rrp7a	-0.00582579	32.1023			Gnb1	0.0082	32.7392			Poldip3	0.0265871	33.5933			Rad21	-0.00365461	32.1758
	Drap1	-0.00588373	26.5058			Wdr36	0.00791302	33.201			Nup107	0.0265724	31.3265			Hacd3	-0.00397285	27.2123
	Pno1	-0.00611558	33.0729			Rbbp4	0.00791302	36.0003			Snrpa1	0.026161	33.9677			Fv4	-0.00417541	31.6325
	Exosc5	-0.00684012	30.2544			Mta1	0.00733906	31.9064			Ino80	0.0257937	29.9176			Smc3	-0.00424777	34.2121
	Nifk	-0.00691261	33.9537			Myh14	0.00733906	28.8984			Rab10	0.0257644	29.4576			Hist1h1d	-0.00453715	35.5662
	Vrk1	-0.00695607	34.6445			Smarcc2	0.0060466	31.6449			Zc3h8	0.0253385	27.8903			Rrp9	-0.00540581	33.1342
	Nol10	-0.00742006	32.4615			Ncapd3	0.00590291	29.1846			Matr3	0.0252358	35.2966			Paf1	-0.00555066	30.8209
	Dhx8	-0.00768112	30.1202			Nfyc	0.00590291	28.8325			Urb1	0.0249275	33.1785			Hspa4	-0.00560858	29.919
	Nfkb2	-0.00771017	33.571			Rrp12	0.00590291	33.851			Emg1	0.0249275	33.2273			Rfc3	-0.00630393	30.7813
	Hnrnpab	-0.00797119	36.0777			Ptbp1	0.00561564	35.7579			Hnrnph2	0.024766	31.2673			Cirh1a	-0.00747806	32.7528
	Hmgb2	-0.00846457	30.7442			Pik3r4	0.0054719	32.1869			Cct2	0.0241644	27.1728			Utp18	-0.00762311	33.3199
	Rbbp7	-0.00846457	32.3116			Rfc5	0.00518438	31.3729			Nol6	0.0233577	33.6599			Ubtf	-0.00800024	33.0738
	Brix1	-0.00862417	33.808			Usp36	0.00504059	30.272			Ruvbl1	0.022874	33.5407			Atad2	-0.00807279	32.7884
	Snrpb;Snrpn	-0.00884192	34.6401			Tcf20	0.0048968	29.4373			Srsf2	0.0228593	34.0704			Cdkn2aip	-0.00807279	30.1387
	Zfp62	-0.00892897	25.991			Sf3b2	0.00432164	34.624			Cenph	0.0223464	26.7684			Lmnb1	-0.00831944	36.5177
	Dock8	-0.00900156	32.2672			Zc3h13	0.00417777	30.1252			Kpna1	0.022156	28.167			Rps19bp1	-0.00847902	31.0095
	H2afx	-0.00914677	34.7935			Tcerg1	0.00417777	31.7945			Ncor1	0.0220974	25.2534			Arid2	-0.00847902	30.5752
	Lsm8	-0.00996002	31.9931			Tcerg1	0.00417777	29.8578			Polr2a	0.022068	34.0772			Tp53bp1	-0.00868222	32.2847
	Hmgb1	-0.0100327	30.6098			Magoh;Magohb	0.00388999	33.2255			Anapc5	0.0217458	26.5171			Gnb2	-0.00897258	30.7931
	Usp39	-0.0101344	32.5522			Hmgn5	0.00388999	33.8183			Dis3	0.0214383	28.1564			Utp11l	-0.00913223	32.045
	Kif20a	-0.0102215	31.1768			Srsf10	0.00360232	33.0151			Hist1h2bc;Hist1h2bh;Hist2h2bb;Hist1h2bm	0.0212186	30.7504			Srsf5	-0.00948076	31.8718
	Ctdspl2	-0.0115589	32.2199			Ubl5	0.00345838	28.6994			Casp8ap2	0.0211308	23.7995			Ngdn	-0.00988738	31.3774
	Lsm4	-0.0119662	31.4406			Bri3bp	0.00302647	29.4811			Hspa4	0.0210429	30.5991			Ehmt2	-0.0101489	31.312
	Phc2	-0.0125482	28.959			Thoc3	0.00288247	31.2207			Prpf8	0.0210429	36.2735			Hnrnpa3	-0.0102506	36.8763
	Nol11	-0.0125627	33.296			Rbm42	0.00273846	30.2291			Mybbp1a	0.0208673	37.5799			Snrpb2	-0.0102506	32.7327
	Gtpbp4	-0.0129848	34.9497			Ints7	0.00173014	28.5421			Pcdh15	0.0207063	27.826			Calr	-0.0105703	28.057
	Orc3	-0.0130721	33.1059			Pes1	0.00158601	34.3176			Mcm2	0.0206917	31.3714			Fam207a	-0.0110209	29.6297
	Thoc5	-0.0130867	32.1739			Scaf11	0.00115371	33.1089			Nop14	0.0202966	33.2272			Uhrf1	-0.0111081	33.6086
	Zc3h11a	-0.0136983	31.9265			Sf3a2	0.00115371	33.7002			Gltscr1	0.0199308	26.8347			Scaf4	-0.0115153	30.7767
	Imp4	-0.0142664	32.3635			Cdc5l	0.00100953	33.8369			Rbm34	0.0191557	32.2727			Orc3	-0.011908	32.2536
	Taf15	-0.014281	32.9733			Mecp2	0.00100953	30.1117			Topbp1	0.0190827	28.317			Smc1a	-0.011937	34.2192
	Noc4l	-0.0146744	32.4866			Sf3b1	0.000432815	35.4539			Tbl3	0.0187027	33.7933			Pcid2	-0.0123299	28.0207
	Smarcb1	-0.015068	31.978			Micalcl	0.000288558	26.1204			H2afx	0.0182935	32.8378			Hsd17b10	-0.0126064	28.1361
	Hnrnpdl	-0.0158263	28.6262			Srsf3;Gm12355	0.000144286	34.9556			Ccdc47	0.0182497	24.9107			Smc1b;Svs1	-0.0129412	28.0121
	Trip12	-0.0162931	33.1251			Asun	0	29.691			Pcbp2	0.0175485	33.8231			Nsmce2	-0.0129848	24.6828
	Rrp1	-0.0163807	32.2397			Cenpc	-7.21e-05	30.4534			Orc4	0.0174316	32.3256			Exosc2	-0.0131304	29.5278
	Ostc	-0.0169936	28.744			Ints10	-0.000144301	29.4725			Srrm1	0.0171396	31.202			Gatad2a	-0.0132323	31.9619
	Supt16;Supt16h	-0.0174462	35.6653			Zfp106;Znf106	-0.000202008	26.3972			Hist1h2af;Hist1h2ah;Hist1h2ak;Hist3h2a	0.0161472	38.0848			Ep400	-0.013407	27.8932
	Adnp	-0.0174609	31.1876			Myh9	-0.000678201	35.3479			Ep400	0.0157825	30.8807			Exosc3	-0.013509	29.0123
	Dnttip2	-0.0175339	33.3455			Ints1	-0.00106798	30.2519			Cd2bp2	0.0154763	28.6787			Nop16	-0.0138294	32.5178
	Fbl	-0.0175777	36.1313			Casp8ap2	-0.00124122	24.8412			Snrnp200	0.0153596	36.0562			Wbp11	-0.013975	32.0052
	Nrf1	-0.0179283	27.3408			Fcf1	-0.00160231	28.1729			Nup155	0.0151992	27.8107			Eed	-0.0150535	31.3567
	Kif20b	-0.0180158	29.8407			Srsf7	-0.00193447	35.7686			Flot1	0.0143393	26.6178			Arid1a	-0.0156367	31.8375
	Yeats4	-0.0183226	30.9621			Ddx27	-0.00199233	34.0869			Kras;Nras;Hras	0.013742	28.9173			Hnrnpr	-0.0156805	34.9231
	Sap30	-0.0196968	29.4749			Numa1	-0.00218015	28.1653			Pqbp1	0.0119662	31.0172			Dhx9	-0.0158263	27.0565
	Ahctf1	-0.0199454	33.3544			Eif4a3;Gm8994	-0.00233905	35.6419			Gnai2	0.0118643	33.6543			Cecr2	-0.0162201	29.3008
	Wdr36	-0.0199747	33.825			Atp5h	-0.00249806	29.9937			Myo1c	0.0117043	31.3868			Thrap3	-0.0162931	33.2667
	Pbrm1	-0.0207502	33.0568			Gar1	-0.00254139	33.3207			Shmt2	0.0109482	31.5945			Smarcb1	-0.0166725	30.9705
	Cpm	-0.021658	28.3549			Mcm7	-0.002657	31.869			Ikzf1	0.0108174	33.047			Scaf11	-0.0176361	33.2433
	Mta3	-0.0217751	30.7787			Frg1	-0.00323526	30.9589			Stub1	0.0107737	26.1065			Rfc1	-0.0186734	30.0287
	Thyn1	-0.0220094	29.7182			Terf2ip	-0.00371246	28.8647			Pcid2	0.0101344	27.7174			Rbmx	-0.0191119	30.2797
	Gm10094;Sap18	-0.0223024	34.3714			Nop58	-0.00378479	35.5103			Rbm26	0.00997457	30.5042			Sf3a2	-0.0198431	32.9767
	Sf1	-0.0224783	31.3432			Polr2b	-0.00403071	33.2088			Ahctf1	0.00913223	33.8611			Spin1	-0.0201795	28.646
	Pcdh15	-0.0232991	24.9548			Noc3l	-0.00526098	32.6084			Gdi2	0.00836294	25.6295			Pwp2	-0.0203843	32.8348
	Utp11l	-0.0234458	32.6681			Atp5o	-0.00549265	29.9779			Ddx56	0.00836294	32.5952			Mcm4	-0.0207795	31.5786
	Zfml;Znf638	-0.0249862	29.1399			Urb2	-0.0058548	31.1539			Tbl1x	0.0083485	28.2899			Sf3b2	-0.0208673	34.1645
	Mmtag2	-0.0263079	28.3465			Nol11	-0.00591274	32.7007			Cfl1	0.00814535	34.2027			Tcerg1	-0.0214383	31.4145
	Ep400	-0.0264548	29.1592			Wdr18	-0.00639082	32.3612			Rbmxl1	0.00811629	36.1948			Suds3	-0.0222878	27.4159
	Phf14	-0.0265577	29.5244			Nsl1	-0.00670966	26.6642			Suv39h2	0.00808732	26.7372			Actr6	-0.0223024	25.8847
	Actr8	-0.0269839	29.0697			Baz2a	-0.00734755	28.9217			Pspc1	0.00704309	30.2404			Mcm2	-0.022918	30.8439
	Hnrnpm	-0.0270427	36.4464			Rassf5	-0.00746354	30.8164			Polr2b	0.00672417	33.8006			Fus	-0.023563	33.6283
	Ncoa5	-0.0274691	32.3616			Dnttip2	-0.00778262	32.2604			Myo5a	0.00660824	32.4864			Terf2	-0.023695	31.0723
	Dmap1	-0.0275573	31.0979			Ngdn	-0.00798572	32.3192			Prpf19	0.00659373	35.2862			Orc1	-0.0242377	31.9668
	Srcap	-0.0279102	31.0008			Cenpq	-0.00807279	26.4897			Hnrnpl	0.00641984	36.9008			Srsf9	-0.0243111	32.62
	Myo18a	-0.0279985	30.0276			Ppil1	-0.00829038	30.7105			Son	0.00636189	34.6826			Matr3	-0.0244725	34.8994
	Tor1aip1	-0.028587	29.9581			Tsr1	-0.00966955	27.484			Hspa8	0.00598518	36.8637			Acin1	-0.0245018	34.2062
	Mphosph10	-0.0289844	32.6447			Sp1	-0.0106866	28.236			H2afy	0.00592724	35.1741			Taf15	-0.0246192	32.3698
	Snrpc	-0.0295734	31.7002			Cbll1	-0.0109482	28.7356			Capzb	0.00589823	32.7584			Gnb1	-0.0246633	31.9171
	Polr2j	-0.0297353	28.2974			Hadhb	-0.01105	28.5525			Hist1h1d	0.00588373	36.435			Actl6a	-0.0250009	32.6134
	Raly	-0.0298237	35.4146			Noc4l	-0.0121553	32.51			Snrpb2	0.00556507	33.5699			Neil1	-0.0255588	32.2003
	Spag5	-0.0300888	30.566			Pno1	-0.012228	32.3824			Prc1	0.00544923	29.7538			Snrpb;Snrpn	-0.0260141	33.5265
	Polr1e	-0.0301625	31.9757			Prpf4	-0.0124026	33.1077			Mcm6	0.00484117	32.9049			Kif20b	-0.0270721	30.3688
	Acin1	-0.0303982	34.7389			Ints6	-0.0124608	27.184			Bysl	0.00455164	32.959			Bmi1	-0.0274103	27.0112
	Ccar1	-0.0305898	32.5411			Brd1	-0.0125045	28.6591			Rsf1	0.00447927	32.9574			Alyref	-0.0274838	33.496
	Nsmce4a	-0.0307813	30.6036			Polr2c	-0.0126792	30.8045			Xab2	0.00404519	32.4541			Cltc	-0.0274985	28.9501
	Bms1	-0.0310614	33.5437			Snrpd3	-0.0128974	34.8405			Pex14	0.00326422	26.3445			Pelp1	-0.0285282	31.9021
	Cwf19l1	-0.0314742	26.7455			Sf3a1	-0.012912	34.8216			Ncl	0.00313409	38.5395			Nono	-0.0290286	33.9769
	Nol7	-0.0325215	32.0172			Stag2	-0.0131013	32.1647			Ndnl2	0.00294615	29.8975			Smu1	-0.0292788	33.475
	Smc1a	-0.0326838	34.4762			Sart1	-0.013407	32.431			Sf3b1	0.00278709	35.8892			Fkbp4	-0.0294261	27.5575
	Pax5	-0.0328609	31.3989			Kif20a	-0.0135235	30.3709			Snw1	0.00277262	33.3932			Ruvbl1	-0.0294997	32.6957
	LRWD1	-0.0338502	33.528			Ncl	-0.0143393	38.6931			Ino80b	0.00275814	29.9904			Wdr36	-0.0295291	33.2437
	Ik	-0.0341012	33.9492			Prpf19	-0.015695	35.4398			Nsmce1	0.00272928	28.8589			Polr1a	-0.0297501	32.779
	Ep400	-0.0344411	30.2252			Chd4	-0.0158992	34.8733			Nip7	0.00264252	31.0779			Msi2	-0.0302214	25.886
	Ddx54	-0.0351505	33.5643			Mcm6	-0.0160014	32.7249			Wdr43	0.00251245	34.2715			Wdr3	-0.0303245	33.1349
	Ppib	-0.0352391	32.3373			Rbm39	-0.0160451	33.5919			Actc1;Actg2;Acta1;Acta2	0.00246912	35.0754			Zscan21	-0.0307813	26.1205
	Hadha	-0.0356383	27.5373			Ddx31	-0.0163223	31.6793			Yy1	0.00168891	29.0113			Utp6	-0.0311941	33.0418
	Trrap	-0.0357566	32.6734			Orc2	-0.0163661	31.7696			Mtf2	0.00150116	29.8751			Mrpl46	-0.0314004	24.3711
	Hnrnpdl	-0.0367775	33.2214			Smc1a	-0.0164244	34.134			Vdac2	0.0014001	34.2665			Sf3b3	-0.0317396	34.4783
	Ints3	-0.0369699	31.7208			Polr2a	-0.0165266	33.6091			Baz2a	0.00138564	30.0288			LRWD1	-0.0320641	32.8128
	Snrpd3	-0.0375768	35.3462			Rnps1	-0.0167893	31.6214			Coro1c	0.00109689	33.3807			Ran	-0.0321084	33.3812
	Pik3r4	-0.0377545	33.0372			Rcl1	-0.0169061	32.9437			Sdha	0.00093804	26.5271			Smndc1	-0.0324034	31.7125
	Srsf4	-0.0381989	31.3158			Ss18	-0.0172418	28.2915			Isg20l2	0.000923584	30.4237			Ints6	-0.0326691	27.0884
	Cbx3	-0.0383174	35.1758			Sarnp	-0.0173002	33.885			Rbm28	0.000461761	32.8147			Bub3	-0.0330676	31.1852
	Utp6	-0.0383323	33.5206			Senp3	-0.0183812	29.0442			H2-Eb1	1.44466e-05	27.8823			Tmpo	-0.0335253	32.9644
	Sumo1	-0.0388953	32.0307			Wbp11	-0.0187757	32.2307			Tpx2	-0.00100953	34.1374			Ncl	-0.0335547	38.2628
	Eif4a3;Gm8994	-0.0398442	35.7569			Smu1	-0.0190388	34.4244			Tcea1	-0.00129789	30.6661			Tardbp	-0.0337024	34.2273
	Nol9	-0.040037	31.2771			Mettl16	-0.0195213	30.7003			Hnrnpu	-0.00129789	37.6294			Stag1	-0.0339831	30.0073
	Thrap3	-0.0401409	34.8838			Pogz	-0.0198723	31.7144			Rbm22	-0.00144204	32.9503			Ddx27	-0.0341012	33.6171
	Sarnp	-0.0404821	34.2352			Cdyl2	-0.0203697	27.3283			Ubtf	-0.00187425	33.4081			Nsun5	-0.0342194	27.9454
	Mki67	-0.0408976	37.1518			Ppp2ca;Ppp2cb	-0.020516	28.8013			Bak1	-0.00201835	29.6218			Cad	-0.0345445	28.2999
	Akap9	-0.0409124	30.3287			Cfap20	-0.0205745	27.1134			Mettl16	-0.00230651	30.6293			Ppan	-0.0346923	33.4806
	Vwa9	-0.0414022	29.5471			Fnbp4	-0.0206039	26.4632			Ddx47	-0.00245056	33.1831			Srcap	-0.0349139	29.5258
	Fus	-0.0417735	34.3435			Polr2i	-0.020677	28.7154			Ranbp1	-0.00259443	28.2575			Safb	-0.0352982	33.6069
	Zcchc9	-0.042026	27.6584			Polr2i	-0.0208965	32.1862			Ilf2	-0.00273846	34.6227			Paxbp1	-0.0359342	28.4353
	Mbd1	-0.0425162	30.5798			Pinx1	-0.0209844	29.847			Tpm1	-0.00345838	28.6184			Lyn	-0.0365998	28.0386
	Ott;Gm15107;Gm15080;Gm15097;Gm15091;Gm15127;Luzp4;Gm10439	-0.0429174	32.848			Enthd1	-0.0210576	31.5768			Slc25a3	-0.00374607	32.5324			Rras2	-0.036659	29.4788
	Srsf10	-0.0438095	33.407			Enthd1	-0.0211747	29.94			Gnb1	-0.00388999	32.9674			Aurkb	-0.0370291	30.9012
	Hsd17b10	-0.0438095	29.2007			Sf3b3	-0.0214383	35.0434			Cherp	-0.00460933	30.657			Xab2	-0.0370735	31.5542
	Sp3	-0.0446426	29.1216			Ppp1ca	-0.021658	33.2921			Zfp91	-0.00504059	27.6836			Top2b	-0.0371031	36.1916
	Rpf1	-0.0447021	31.1439			Ruvbl2	-0.0216872	33.8469			Vezf1	-0.00504059	28.7517			Phf23	-0.0372956	27.5472
	Ubl5	-0.0447467	29.2163			Las1l	-0.0222145	31.9678			Snrnp40	-0.00518438	34.1147			Actn4	-0.0376953	34.9672
	Snrpf	-0.044836	33.5436			Myo18a	-0.0222292	30.1571			Arpc4	-0.00532815	31.7842			Lbr	-0.0380211	35.5623
	Ythdc1	-0.0450741	31.1759			Snrpa	-0.0228154	34.155			Strn	-0.00561564	26.0444			Psmd14	-0.03811	26.6113
	Cdc27	-0.0452676	28.42			Rbm8a	-0.0234311	33.3543			Rab5c;Rab5a;Rab5b	-0.00561564	28.7055			Srbd1	-0.038347	28.4365
	Tial1;Tia1	-0.0459824	28.8569			Pspc1	-0.0235777	29.7441			Ap2b1	-0.0057592	30.4239			Chd7;Chd9;Chd6	-0.0383767	26.5134
	Lbr	-0.0464144	36.3294			Sumo1	-0.0237684	31.277			Arpc2	-0.00690831	33.9251			Ppp1r8	-0.0386286	28.772
	Banf1	-0.0468614	31.5329			Phf10	-0.0239004	28.4186			Pnkp	-0.00719549	27.1386			Lsm6	-0.0387323	31.6638
	Rbmx	-0.0470701	32.1614			Ints3	-0.0241351	30.3603			Rbbp6	-0.00733906	32.6175			Mbd3	-0.0389102	29.9513
	Hnrnpa1	-0.0472043	37.6445			Krr1	-0.0244285	32.4267			Hnrnpa3	-0.00791302	37.7622			Rfx5	-0.0391325	28.6817
	Esrra;Esrrb	-0.0475024	25.1301			Srfbp1	-0.0247513	31.8419			Orc3	-0.0082	32.5042			Lig1	-0.0392956	28.5324
	Rpf2	-0.0475471	33.671			Kat5	-0.0247807	26.568			Akap9	-0.00848693	27.7867			Tomm70a	-0.0398442	27.8923
	Mllt10	-0.0477858	26.3159			Sptan1	-0.0249275	25.5312			Timm50	-0.00848693	30.4168			Ik	-0.0399776	33.28
	Nhp2	-0.0478155	33.4446			Wbp4	-0.0252211	27.5651			Sp110	-0.00891703	33.6184			Noc4l	-0.0409718	31.5814
	Pinx1	-0.0478454	29.9442			Gnl3l	-0.0252651	29.5154			Leo1	-0.00920381	26.4723			Thoc2	-0.0414022	33.1607
	Smc5	-0.0478603	31.0812			Trrap	-0.0259112	32.5673			Mtx2	-0.0102069	28.3339			Pbrm1	-0.0418032	33.1393
	Znf48	-0.048084	27.0688			Ctnnbl1	-0.0264696	30.9931			Nusap1	-0.0107799	30.7731			Ppil1	-0.0418626	30.9299
	Dimt1	-0.0484271	31.1971			Hdac1	-0.0266018	34.5885			Snrnp70	-0.010923	34.4319			Mki67	-0.0421746	36.5764
	Khdrbs1	-0.0490091	33.706			Suv39h1	-0.0270427	31.7186			Snrpb;Snrpn	-0.0112093	34.7705			Brd7	-0.0422934	30.3537
	Mdc1	-0.0493225	33.2145			Ddx10	-0.0271456	32.1018			Cwc22;Gm13695;Gm13697	-0.0114957	31.1988			Trrap	-0.0428135	31.5034
	Zfp91	-0.0494719	28.9327			Rbmx2	-0.0271456	29.1954			Plrg1	-0.0114957	33.1342			Thoc5	-0.0433486	31.6004
	Smarce1	-0.04989	32.9456			Fus	-0.0277485	33.1747			Mphosph10	-0.0117819	32.3089			Wbscr22	-0.043527	27.4894
	Tra2a	-0.0499796	31.9706			Gtf2i	-0.0278368	27.7085			Hdac2	-0.0119249	31.9758			Nop10	-0.0440475	31.2644
	Srsf9	-0.0500393	33.5871			Tor1aip1	-0.0279397	30.2106			Nol12	-0.012068	28.848			Phc2	-0.0443152	27.1096
	Wdr74	-0.0501439	32.048			Rrp8	-0.0279397	32.2972			Pabpn1;Gm20521	-0.0122111	33.8192			Dek	-0.044345	32.755
	Dhx9	-0.0504726	28.4401			Zc3h11a	-0.0280868	32.1345			Ociad1	-0.0123541	28.0747			Rbbp6	-0.0443896	31.5788
	Sf1	-0.0509208	28.4311			Taf1	-0.0285135	28.862			Brpf1	-0.0124972	26.3304			Baz2a	-0.0444342	29.1093
	Tcerg1	-0.0512347	32.4927			Mtf2	-0.0287489	30.0926			Stoml2	-0.0124972	30.7813			Nsl1	-0.045089	26.0266
	Smpd4	-0.0513393	27.8019			Ddx54	-0.0290286	33.0819			Hnrnph1	-0.0137839	34.4028			Ssrp1	-0.0451337	34.3575
	Bud13	-0.0519972	30.7256			Smc3	-0.0294261	34.7344			Sf3b2	-0.0139266	35.0238			Supt16;Supt16h	-0.0452975	34.6364
	Tmpo	-0.052461	34.1565			Ndnl2	-0.0295734	30.293			Polr2e	-0.0142124	32.6548			Cul4b	-0.0454463	31.8184
	Ints6	-0.0534637	29.0096			Nop9	-0.0298679	31.4573			Rpp30	-0.0147838	31.2427			Hnrnpf	-0.0454761	34.6199
	Wbp4	-0.0542126	26.8071			Hnrnpc	-0.0299563	37.2998			Rac1;Rac3	-0.0147838	32.4132			Ddx47	-0.0462356	32.1423
	Arid1b	-0.0542725	26.9698			Ddx39a	-0.0300299	33.8447			Phip	-0.0150693	33.8549			Rangap1	-0.0468465	31.0604
	Xrn2	-0.0547369	33.0315			Gm10094;Sap18	-0.0303687	33.852			Terf1	-0.0154976	30.4803			Vapb	-0.0474428	26.8261
	Slc7a1	-0.0550666	30.7634			Rad21	-0.0304719	32.1268			Sf3b3	-0.0156403	35.2279			U2af2	-0.0481735	34.0237
	Rfx5	-0.0553664	28.9028			Elavl1	-0.0306635	34.9867			Fam178a	-0.0159258	27.228			Lsm2	-0.0483675	31.0911
	Exosc9	-0.0553814	30.2467			Spin1	-0.0308403	28.9806			Pwp1	-0.0159258	29.8278			Gtf3c1	-0.0484421	29.9364
	Tra2b	-0.0566862	33.4111			Hnrnpa1	-0.0308698	37.4438			Prpf6	-0.0167816	33.5972			Emg1	-0.0485465	32.0462
	Imp3	-0.0567613	32.2714			Cbx8	-0.0311793	29.2418			Smc6	-0.0172092	31.2051			Ing5	-0.0491882	28.3388
	Thoc7	-0.0570314	28.4949			Dhx9	-0.0312825	36.4542			Cdc5l	-0.0173518	34.1356			Wdr5	-0.0492031	31.7836
	Pes1	-0.0574817	34.6912			Tcea1	-0.031312	28.5348			Mthfd1	-0.0174944	26.0841			Prpf40a	-0.0492927	32.2935
	Top1	-0.0576319	37.4619			Cmas	-0.0315774	32.3104			Cct7	-0.0186342	27.3559			Rif1	-0.0493674	33.315
	Myo1c	-0.057737	32.2566			Srsf9	-0.0315774	32.922			Prpf4b	-0.0187766	31.1391			Pax5	-0.0495465	30.1365
	Celf2	-0.0581124	32.7096			Esco2	-0.0326543	29.6463			Hist1h3b;Hist1h3a	-0.0190613	38.4466			Myo1c	-0.0496361	29.9275
	Pdia3	-0.0587885	30.184			Lsm2	-0.0327429	30.6834			Xrn2	-0.0196308	32.6857			Ubl5	-0.0505174	28.7174
	Rrp8	-0.0590439	32.5907			Nup43	-0.0328461	29.4204			Mak16	-0.0203421	32.0416			Hnrnpab	-0.0507863	35.1377
	Ddx27	-0.0596002	34.4397			Pabpn1;Gm20521	-0.0332595	33.9105			Prcc	-0.0203421	27.1674			1700009N14Rik	-0.0509208	24.9907
	Sltm	-0.0596603	33.972			Lsm7	-0.0333038	29.1511			Phc2	-0.0210533	29.4064			Bysl	-0.0513244	31.7916
	Ddx5	-0.0596904	37.6017			Ik	-0.0334219	33.2225			Thoc6	-0.0213375	31.9957			Sp1	-0.0518926	28.9499
	Orc2	-0.0598709	32.5084			Snrpd2	-0.0337467	34.5341			Tada3	-0.0216219	25.6078			Ccnl1	-0.0525956	28.3975
	Enthd1	-0.0602919	32.0586			Ilf2	-0.0341603	34.5612			Snrpd3	-0.0223323	31.8468			Rnf2	-0.0526555	30.1732
	Nup107	-0.060307	31.8083			Msl1	-0.0344115	26.7392			Sf3a3	-0.0224743	33.9931			Polr2c	-0.0527453	30.5489
	Ruvbl1	-0.0603822	34.0378			Nhp2l1	-0.0347366	34.623			Orc1	-0.0224743	32.6283			Try10	-0.0530147	30.2772
	Ddx31	-0.0610142	32			Thoc5	-0.0350321	31.6084			Sgol1	-0.0227584	27.2058			Khdrbs1	-0.0531644	33.4776
	Lmnb1	-0.0613454	37.026			Arid1a	-0.0352391	32.7322			Hnrnpdl	-0.0229004	33.325			Rassf5	-0.0532093	29.8794
	Ncl	-0.0614056	38.8489			Smarce1	-0.0353426	32.2874			Srcap	-0.0231843	31.1264			Znf143	-0.0532691	25.7721
	Myo5a	-0.0618422	31.1372			Mre11a	-0.0353426	29.4256			Trrap	-0.0236102	32.8897			Mdc1	-0.053329	32.5219
	Polr2g	-0.0618573	30.9575			Taf15	-0.0355792	32.266			Pphln1	-0.0236102	28.2843			Arid1b	-0.0534189	26.2258
	Hspe1	-0.0618573	28.2999			Kmt2a	-0.0356975	26.9513			Sec62	-0.0236102	26.3643			Ddx42	-0.0534937	31.196
	Snrpd1	-0.0621735	34.8475			Fbl	-0.0357418	36.1201			Nup153	-0.024036	31.3281			Mob4	-0.0537033	28.5506
	Gtf2h3	-0.063575	28.0005			Gtf3c4	-0.0367922	28.4452			Srsf11	-0.0244615	30.7111			Smarcd2	-0.0537333	32.5362
	Sap130	-0.0636956	27.7671			Ppig	-0.0379026	30.8353			Hist1h1e	-0.0247452	35.7055			Mcm7	-0.0537633	32.2763
	Zc3h18	-0.0639068	30.6364			Atp5d	-0.0380952	29.0224			Rangap1	-0.024887	31.463			Poldip3	-0.0538232	32.8521
	Gtf3c1	-0.0640425	30.3397			Cherp	-0.0384952	29.8904			Ncoa5	-0.0251707	32.0652			Ahctf1	-0.0540178	32.9114
	Ube2i	-0.0647666	29.6563			Kri1	-0.0387323	30.2579			Tardbp	-0.0255958	35.4262			Ints10	-0.0541976	29.4266
	Hnrnpc	-0.0650835	37.0654			Yeats4	-0.0388953	27.77			Sart1	-0.0261627	32.8102			Smarca4	-0.0558312	34.2352
	Rbm42	-0.0654156	30.5631			Nup98	-0.0389398	31.2786			Ddb1	-0.0263043	33.6537			Gtf2b	-0.0560711	24.8772
	Ubtf	-0.0654911	33.7951			Apex1	-0.0390287	30.749			Blm	-0.0264459	27.394			Ap2a1	-0.0565512	28.0271
	Cpsf4	-0.0656118	29.6144			E030010N08Rik	-0.0391029	29.4966			Ppp1r10	-0.0264459	30.8542			Exosc4	-0.0572416	29.0608
	Matr3	-0.0660497	35.8417			Snrpf	-0.0392214	33.2273			Snrpf	-0.0265876	28.8699			Rbm17	-0.0573316	30.2001
	Yy1	-0.0663216	30.9998			Srrm1	-0.0397107	30.6958			Acat1	-0.0265876	28.0538			Son	-0.0585331	33.6215
	Cecr2	-0.0669714	28.3922			Prpf31	-0.0397404	32.2311			Znf326;Zfp326	-0.0267293	31.9794			Tmem209	-0.0614056	26.3263
	Utp3	-0.0671829	33.1939			Smarca4	-0.0398739	34.0469			Rexo4	-0.0270125	32.7007			Rbm10	-0.0615411	30.2372
	Utp14a	-0.067198	34.1386			Cd3eap	-0.0404672	31.5576			Safb	-0.0272956	34.4289			Exosc5	-0.0620229	27.7249
	Mcm4	-0.0679388	32.4509			Wdr12	-0.0414022	33.1318			Ccnt1	-0.0272956	26.065			Rbm15	-0.0622037	31.463
	Prpf4	-0.0680447	33.4112			Nolc1	-0.0416844	35.3777			Ctnnbl1	-0.0274371	31.2721			Wdr55	-0.0623694	26.3775
	Smarca4	-0.0685741	34.1138			Mta3	-0.0418478	30.7069			Sf3a2	-0.0275787	33.2056			Actr2	-0.0624145	32.9463
	Srsf1	-0.0687557	35.5255			Sdad1	-0.0424865	28.8418			Prpf38a	-0.0280033	32.4646			Yeats4	-0.0632132	28.2368
	Nop10	-0.0688768	31.5738			Rbbp6	-0.0429323	32.4265			Zfp800;Znf800	-0.0282862	25.3295			Tbp;Tbpl2	-0.0639671	26.8741
	Cpsf7	-0.0691945	27.5399			Polr2e	-0.0429621	32.7137			Pbrm1	-0.0282862	33.4863				-0.064148	29.6727
	Znf771	-0.0692097	28.8115			Sf1	-0.0431107	30.9762			Hnrnpf	-0.0282862	35.3473			Srsf1	-0.0641782	34.9838
	Smc6	-0.0695579	31.1918			Actn4	-0.043408	35.0128			Gle1	-0.0287106	26.6724			Sfpq	-0.0649325	34.0877
	Lsm2	-0.0701787	31.3147			Mcm3	-0.0439136	32.9661			Ywhag	-0.0297002	30.5215			Slc2a1	-0.0651287	25.9109
	Nhp2l1	-0.0707089	34.9859			Wdr1	-0.0439731	32.974			Gnai3	-0.0298416	30.1597			Top2a	-0.0652646	36.1335
	Meaf6	-0.0707998	28.4329			Dpf2	-0.0443003	31.472			Gm10094;Sap18	-0.0305479	33.2042			Srsf2	-0.0658081	33.0654
	Snrpg	-0.0710726	32.7868			Tardbp	-0.0454761	35.1088			Wdr3	-0.0313951	33.4838			Armc10	-0.0659289	26.7141
	Anapc7	-0.0715425	28.9086			Tmpo	-0.0458037	33.726			Actr2	-0.0316775	33.8901			Cbx5	-0.0659591	33.6299
	Brd9	-0.0719822	27.2542			Tex10	-0.0458782	32.3296			Zfp444	-0.0319598	27.901			Rbm25	-0.0660497	32.6131
	Snrpe	-0.0720126	32.8594			Vrk1	-0.0463697	33.9865			Scaf4	-0.0321009	31.025			Nat10	-0.06608	33.7996
	Hspa4	-0.0723311	28.5993			Srsf5	-0.046474	33.1448				-0.0323829	32.4818			Zfx;Zfa	-0.0662008	25.671
	Phf10	-0.0723765	28.5157			Suds3	-0.046772	28.4221			Pola1	-0.0326651	26.2389			Cenpa	-0.066382	28.5465
	Tmpo	-0.0723917	33.4981			Diexf	-0.0468912	30.2987			D2Wsu81e	-0.0328061	31.7916			Rfc2	-0.0681051	30.9364
	Diexf	-0.0725283	30.5809			Utp14a	-0.0469061	33.8598			Rbbp7	-0.0328061	31.8961			Zmat3	-0.06868	28.5225
	Bcl2l1	-0.0728621	27.3704			Mdc1	-0.0472341	32.7616			Rae1	-0.0328061	30.202			Luc7l3	-0.0690886	31.037
	H2afv;H2afz	-0.0731049	34.6967			Nhp2	-0.0476515	33.1386			Kif23	-0.033652	28.7548			Nfrkb	-0.069134	26.0064
	Xpo1	-0.0732414	25.4232			Api5	-0.0476963	32.4283			U2af1	-0.033652	33.1269			Adnp	-0.069891	30.7495
	Kat5	-0.0733478	27.6853			Bzw1	-0.047741	28.6948			Tra2b	-0.0342158	33.5161			Ubn2	-0.0701939	27.5084
	Rbm39	-0.0737728	34.1948			Hnrnpm	-0.047741	35.9405			Seh1l	-0.0343565	31.0488			Gpatch4	-0.0708301	29.8923
	Reep4	-0.0739399	28.144			Nupl2	-0.04792	27.9159			Ss18	-0.0344974	26.7598			Gtf3c5	-0.0708453	28.4158
	Mettl16	-0.074988	31.1308			Prpf38a	-0.0480244	32.2433			Snip1	-0.0347792	31.0812			Mtf2	-0.071012	28.5602
	Rangap1	-0.0750944	32.2066			Mki67	-0.048084	36.9287			Scaf1	-0.0350608	28.291			Prpf31	-0.0714819	31.4762
	Nat10	-0.0758545	34.912			Vwa9	-0.0485017	29.8917			Rrp36	-0.0357646	30.5168			Lsm8	-0.0715425	31.7267
	Tmem209	-0.077178	27.1337			Fyttd1	-0.0485614	31.2888			Ap2m1	-0.0361869	29.9148			Eif4a3;Gm8994	-0.0716032	34.577
	Apex1	-0.0773759	30.6039			Spen	-0.0488897	28.1328			Pwp2	-0.037593	33.293			H2afv;H2afz	-0.0719216	34.4279
	Rrp9	-0.077589	34.3296			Lbr	-0.0490987	35.9762			Rnps1	-0.0380147	31.7987			Tmpo	-0.071967	33.3463
	Mbtd1	-0.0777413	27.1156			Ruvbl1	-0.0492927	33.6705			Chaf1a	-0.0381553	29.5593			Dnajc17	-0.0722552	27.0492
	Sp110	-0.0786703	34.0803			Tra2b	-0.0493375	33.723			Arpc3	-0.0385766	32.2417			Ptbp3	-0.0724069	32.7173
	Rps27a;Gm8797;Uba52;Kxd1;Ubc;Ubb	-0.0787769	37.3734			Polr2g	-0.049666	30.42			Ppp2r1a	-0.0387171	31.1551			Mettl16	-0.072589	30.7904
	Ppp2ca;Ppp2cb	-0.0788684	29.3249			C330007P06Rik	-0.0500842	26.6718			Adar	-0.0388575	27.3647			Bms1	-0.0726193	33.6423
	Sf3b5	-0.0807591	32.945			Chaf1b	-0.0501737	31.0696			Cbx1	-0.0396999	31.1592			Mtatp8	-0.0739095	29.0568
	Fancd2	-0.0810185	28.0714			Pqbp1	-0.0505024	31.078			Ppil1	-0.0398403	29.7962			Cbx1	-0.0739399	30.8784
	Polr2a	-0.081339	33.9538			Wdr74	-0.0510105	32.2409			Ndufv1	-0.0399806	29.8332			Lsm3	-0.0740158	29.591
	Prpf31	-0.0817054	32.5082			Hnrnpul2	-0.0511899	34.1267			Raly	-0.040121	35.6272			Smarce1	-0.0742132	31.9388
	Ruvbl2	-0.082194	34.0028			Marc2	-0.0513244	32.2621			Srsf5	-0.0402613	32.6661			Pphln1	-0.0746082	27.893
	Vezf1	-0.0826675	27.3353			Celf2	-0.0514141	31.6317			Actl6a	-0.0404014	33.5737			Utp14a	-0.074912	33.5073
	Snrpd2	-0.0833094	34.7082			Znf592	-0.0516534	29.2264			Eftud2	-0.040682	34.966			Tma16	-0.0755656	26.0668
	Atp5b	-0.0833399	33.6626			Ppib	-0.0519076	32.4211			Usp39	-0.0409626	32.258			Wiz	-0.0758545	31.4322
	Leo1	-0.083768	28.4516			Nop56	-0.0525059	35.822			Xrcc5	-0.042084	26.0039			Ott;Gm15107;Gm15080;Gm15097;Gm15091;Gm15127;Luzp4;Gm10439	-0.076113	31.1823
	Fam76b	-0.083768	30.4222			Ints5	-0.0525508	27.6122			Nono	-0.042084	33.7571			Srsf6	-0.0761435	34.0572
	Atp5a1	-0.0839515	33.7427			Thyn1	-0.053344	29.1836			Cmss1	-0.0422241	30.83			Nup133	-0.0774063	31.3599
	Rbm8a	-0.0847009	33.7625			Mocs3	-0.0535686	33.8728			Pmf1	-0.0425042	24.8609			Ctdspl2	-0.077452	31.45
	Sgol1	-0.0848692	27.0543			Gnai3	-0.0535686	30.9863			Mdn1	-0.0426443	34.8853			Rcor1	-0.077589	29.4961
	Cdkn2aip	-0.0850222	30.3961			Dnmt3a	-0.0536734	30.7826			Ilf3	-0.0433446	34.2643			Xrcc1	-0.0780763	30.8915
	Znf207;Zfp207	-0.0852365	31.1273			Tra2a	-0.0537483	31.9491			Mis12	-0.0433446	24.6396			Ppie	-0.0782895	30.5319
	Ppp1r10	-0.0861857	31.0409			Mcm5	-0.0539579	31.919			Acin1	-0.0433446	34.6702			Bud13	-0.0786703	29.1353
	Exosc8	-0.0870283	30.8891			Mcm2	-0.0547369	31.5605			Canx	-0.0441843	30.8903			Snrpc	-0.0790208	30.6026
	Exosc10	-0.0870743	31.8202			Rpf1	-0.0549767	31.6652			Supt5h	-0.0448837	32.9667			Isy1	-0.079158	28.7015
	Zmat3	-0.0873808	29.4925			Atrx	-0.0552615	32.0792			Gtf3c3	-0.0448837	28.2864			Sumo1	-0.0794018	31.2369
	Rcl1	-0.087626	32.8712			Paxbp1	-0.0562211	28.3741			Pnn	-0.0453032	33.8689			Ddx39b	-0.0796153	35.2
	Stip1	-0.0881474	26.8104			Kifc5b	-0.0562962	32.5055			Hnrnph3	-0.0460021	30.1461			Las1l	-0.0802557	31.0962
	Sin3a	-0.0884695	31.5814			Thrap3	-0.0565362	33.9815			H2afv;H2afz	-0.0460021	33.6225			Psmd11	-0.0808659	26.6351
	Nup133	-0.0885001	32.6098			Sltm	-0.0582176	33.152			Yeats4	-0.0460021	29.6357			Hdgfrp2	-0.0813237	29.6548
	Srsf3;Gm12355	-0.0889605	35.3086			Ncapg2	-0.0609239	27.7091			H2-Ab1	-0.0461418	31.4705			Ctr9	-0.0814764	28.8179
	Rnf2	-0.0890218	31.0981			Topbp1	-0.0619175	28.2703			Ppp2ca;Ppp2cb	-0.0462816	28.6409			Nupl2	-0.0822399	25.0272
	Srrm1	-0.0900503	31.1211			Phf2	-0.0621585	29.3136			Atp6v1e1	-0.0467006	30.7755			Srsf10	-0.0822399	32.4854
	Fam111a	-0.0901578	30.4972			Ehmt1	-0.0628665	30.7142			Cpsf2	-0.0469799	29.8176			Pspc1	-0.082805	30.1885
	Trmt2a	-0.0910027	28.4027			Cstf1	-0.0628665	27.408			Dhx38	-0.0469799	28.7945			Mcm6	-0.0832024	32.4375
	Ncoa5	-0.0918788	26.4402			Fkbp8	-0.0630022	27.8459			Dmap1	-0.0471196	29.8884			Coro1c	-0.0838138	32.2246
	Pnn	-0.0918788	34.2469			Nsun2	-0.0641179	33.1851			Samm50	-0.0483758	29.3425			Lrpprc	-0.0839515	25.7832
	Cbx8	-0.0929555	29.7336			Pkm	-0.0644648	28.5251			Elavl1	-0.0485151	35.2637			Myo18a	-0.0851293	29.7638
	Gpatch4	-0.093448	31.5148			Dkc1	-0.0649175	35.3273			Znf771	-0.0489336	28.4807			Mdn1	-0.0853131	34.046
	Scaf11	-0.0941408	33.2565			Lrrc59	-0.0657326	32.0965			Psip1	-0.0492126	36.0349			Thoc6	-0.0856345	30.9491
	Ncapd3	-0.0944643	29.0582			Polr1a	-0.0658081	32.8148			Zmat3	-0.049352	29.6879			Ddx41	-0.0866146	29.7036
	Exosc4	-0.0945104	30.5254			Lmnb1	-0.0659591	36.6414			Hdgf	-0.0496307	30.5252			Aqr	-0.0867372	33.8648
	Eef1g	-0.0951113	31.5494			Hmgb1	-0.0667144	29.1082			Snrpa	-0.0496307	34.3548			Npm3	-0.0869364	32.5683
	U2af2	-0.0954658	34.62			Usp39	-0.0669411	32.1194			Eed	-0.0503276	32.0096			Fcf1	-0.0869977	29.0172
	Srek1	-0.0958204	30.2824			Zfp280d;Znf280d	-0.0672283	27.6606			Rpa2	-0.0508847	30.2237			Gm9774;Adrm1	-0.088178	25.7672
	Srsf7	-0.0968846	35.536			Swap70	-0.0681051	28.4947			Magoh;Magohb	-0.051024	30.5844			Rfc4	-0.08916	31.0989
	Dpf2	-0.097008	31.9406			Cdkn2aip	-0.0683926	30.0689			Capza2	-0.0514416	31.0686			Exosc9	-0.0894669	30.079
	Taf1	-0.0978878	27.0164			Snrpg	-0.0684531	32.731			Tomm40	-0.0519985	31.8271			Ranbp3	-0.0904035	25.4199
	Dynll2;Dynll1;BC048507	-0.0980268	31.4171			Mbd3	-0.0688313	30.7807			Capza1	-0.0521377	32.3584			Oip5	-0.0910334	25.8157
	Nuggc	-0.0985055	30.5951			Ythdc1	-0.0690281	30.5537			Taf15	-0.0521377	32.3596			Polr1b	-0.0911717	30.9619
	Exosc6	-0.0998346	31.3473			U2af1	-0.0690735	32.4715			Hspa1l	-0.0522768	28.2429			Rbm39	-0.0912639	33.7561
	Atad2	-0.0999428	32.501			Pnn	-0.069134	33.6054			Cdca5	-0.052555	29.966			Irf2bp1	-0.0917712	25.96
	Coro1c	-0.10135	33.6474			Tmpo	-0.0695124	33.2082			Fubp1	-0.0531114	32.4679			Pom121	-0.0918327	28.3528
	Tcof1	-0.101536	35.6388			Ewsr1	-0.0696487	28.7647			Rcc2	-0.0531114	32.332			Exosc10	-0.0920787	30.8361
	Gnl3	-0.102822	34.4667			Nup133	-0.0697244	31.7923			Nup133	-0.0531114	32.664			Cenpv	-0.0921556	34.1123
	Znf326;Zfp326	-0.102837	32.6889			Adnp	-0.0698001	30.8541			Ywhae	-0.0536674	32.866			Sp3	-0.092817	28.3792
	Cbx5	-0.103054	34.6415			Rab10	-0.0700727	29.3072			Tomm22	-0.0538064	28.7015			Srsf3;Gm12355	-0.0937558	34.9934
	Phc3	-0.104015	27.2986			Hcfc2	-0.0711939	25.5689			Apool	-0.0540844	29.2703			Atp5l	-0.0942486	27.3835
	Twistnb	-0.104294	28.5577			Eif5a;Eif5a2	-0.0719367	27.5565			Wiz	-0.0553346	31.9782			Rrp7a	-0.0944334	31.5245
	Pcnp	-0.10493	27.3084			Chtop	-0.0742588	32.7066			Ewsr1	-0.0560286	28.9706			Ppp1r10	-0.0947261	30.5542
	Phf2	-0.105411	29.4761			Cenpv	-0.0743499	34.5311			Taf1	-0.0561673	27.4545			Pds5b	-0.0952192	27.5992
	Lrrc59	-0.105613	32.1028			Rad50	-0.074593	32.3978			Znf787	-0.0561673	26.0101			Atp5c1	-0.0964218	30.6111
	Suv39h1	-0.105799	31.5443			Dhrs7b	-0.0750944	24.6468			Rbm10	-0.057277	30.8953			Tpr	-0.0965452	30.1475
	Aifm1	-0.106063	26.2253			Arid1b	-0.0757176	26.7854			Parp1	-0.0574155	36.889			Dld	-0.0977798	25.7147
	Dido1	-0.106622	30.6309			Smarcc1	-0.0757176	34.7694			Tinf2	-0.0578315	28.2708			Incenp	-0.098691	31.3529
	Polr2b	-0.106855	34.1662			Lig1	-0.0762195	28.4437			Snrpe	-0.0581087	29.7669			Ints7	-0.0995408	28.4534
	Rbbp6	-0.107353	32.6573			Prc1	-0.0765846	29.9017			Atp6v1a	-0.0583859	30.753			Ywhah	-0.100005	27.6264
	Fam207a	-0.107974	30.3749			Zfp740;Znf740	-0.0770867	28.8052			Kif20b	-0.0593554	30.9344			Rbm42	-0.101134	30.2023
	Bop1	-0.10827	33.4397			Impdh2	-0.0771324	29.5747			Ppih	-0.0596321	28.5727			Tdp1	-0.101366	26.6738
	Nup85	-0.109203	31.9887			Puf60	-0.0777717	33.2612			Smu1	-0.0596321	34.2193			Ythdc1	-0.101598	29.5482
	Phf5a	-0.109686	32.4567			Rbm14	-0.0786551	33.4535			Eif4a3;Gm8994	-0.0596321	35.7544			Coil	-0.10183	28.6421
	Prpf3	-0.110028	32.8234			Dido1	-0.0787313	30.6851			Mta1	-0.0604624	32.8708			Srrt	-0.10214	31.8073
	Senp3	-0.110075	29.481			Atad2	-0.078975	32.3715			Sfpq	-0.0606008	34.3937			Phf10	-0.102388	27.9797
	Tpx2	-0.110854	33.72			Lig3	-0.0792494	29.9971			Terf2ip	-0.0607391	29.8713			Srsf7	-0.102527	35.0168
	Wdr1	-0.110885	33.1767			Actr6	-0.0794322	26.572			Khsrp	-0.0610158	31.1817			U2af1	-0.103426	32.458
	Kansl1	-0.111103	26.6079			Snrnp70	-0.0800879	34.4149			Hnrnpab	-0.0614305	36.3777			Smarcd1	-0.103689	31.799
	Atp5c1	-0.11157	30.0958			Magt1	-0.0801031	27.5088			Cux1	-0.0621218	29.6538			Prdm2	-0.104248	24.1947
	Polr2l	-0.111617	30.2125			Banf1	-0.0811253	31.1055			Nipbl	-0.0621218	32.9189			Dhx37	-0.104542	31.0639
	Prpf40a	-0.112412	33.2262			Wiz	-0.0812169	31.9645			Ptbp3	-0.06226	33.1585			Baz2b	-0.105271	24.3331
	Dhx37	-0.112631	32.7603			Nup85	-0.081278	31.656			Kpna2	-0.06226	31.6496			3110052M02Rik;Zfp273;Zfp85;Zfp932;Zfp708;Zfp791;Zfp948;Zkscan7;Zfp287;Znf431;Znf354c;Znf287	-0.105334	29.7672
	Nsun5	-0.114066	28.7781			Sap30bp	-0.0816901	26.2818			Thoc3	-0.0625362	30.4198			Smarcc1	-0.106731	34.1848
	Micalcl	-0.114238	25.3472			Csnk1a1	-0.0821329	30.5332			Gtf2h2	-0.0639171	29.0303			Exosc6	-0.107011	30.408
	Magoh;Magohb	-0.115144	34.1478			Znf207;Zfp207	-0.0823315	31.0194			Top2a	-0.0640551	36.3724			Atp5b	-0.107384	33.547
	Ppan	-0.116504	34.447			Ppp2r1a	-0.0826522	31.599			Mcrs1	-0.0641931	29.6018			Gtf3c4	-0.107415	26.9661
	Stag1	-0.116864	32.1131			Ddx46	-0.0828203	30.0375			Srsf6	-0.064469	34.6424			Thoc7	-0.108223	29.5793
	Nvl	-0.117396	33.4518			Nol10	-0.0829273	31.7527			Cbx3	-0.0648829	34.8328			Atp5a1	-0.108659	33.8992
	Vars	-0.117709	31.3749			Fbll1	-0.0836609	33.2253			Smndc1	-0.0663992	32.2429			Capza2	-0.109997	29.9683
	Brd7	-0.117897	29.0224			Yy1	-0.0837985	30.44			Psma6	-0.0663992	28.3526			Ncoa5	-0.110153	30.9507
	Def6	-0.118445	28.0334			Myo5a	-0.0842573	30.9345			Hadhb	-0.0672257	28.4283			Imp3	-0.110713	31.4836
	Nup37	-0.118711	30.6255			Xrn2	-0.0846244	32.3236			Gnas	-0.067501	31.6067			Znf787	-0.110994	26.8918
	Zfp106;Znf106	-0.119683	27.4492			Brca1	-0.0850834	25.6557			Arpc1b	-0.067914	33.9718			Xpo1	-0.111773	26.9783
	Ppih	-0.120122	30.6675			Nsmce2	-0.0863236	27.1427			Irf8	-0.0681893	30.7756			Nxf1	-0.113005	31.5152
	Trim28	-0.120467	33.7822			Bub3	-0.0866758	32.7945			Bcas2	-0.0688772	31.8334			Dhx15	-0.113068	34.0633
	Bub3	-0.120937	32.3557			Bcl7c	-0.0868291	27.7282			Lrch1	-0.0690147	29.8934			Cbx2	-0.113536	28.3274
	Cbx4	-0.121173	28.8929			Ddx41	-0.0869516	29.6997			Rbmx	-0.0690147	31.6217			Cct5	-0.113895	28.1636
	Scaf4	-0.121377	30.7672			Scaf4	-0.0875494	30.4718			Hmgn5	-0.0691523	34.3888			Brpf1	-0.114582	25.3652
	Morf4l2	-0.12202	26.6736			Ccdc86	-0.0886843	31.5352			Arpc1a	-0.0691523	28.6384			Ptbp1	-0.115051	35.373
	Ranbp2	-0.122052	32.762			Ddx23	-0.0902192	33.2668			Ppia	-0.0694271	27.7381			Ep400	-0.115394	29.3104
	Atp6v0d1	-0.122083	28.0131			Ubtf	-0.0906032	33.3743			Fam111a	-0.0694271	29.1084			Snrpg	-0.115707	32.4695
	Rbm17	-0.122586	30.6765			Mcrs1	-0.0907415	29.8792			Rprd2	-0.0697021	29.0828			Gtf2h2	-0.115785	28.407
	Zbtb14	-0.122758	30.1213			Ino80	-0.0907875	28.9303			Actr3	-0.0697021	34.3297			Tcp1	-0.116113	28.5584
	U2af1	-0.123245	33.1033			Calm1;Calml3	-0.0912178	29.214			Kif22	-0.0698396	31.3495			Atad5	-0.116285	28.0499
	Poldip3	-0.123481	34.0944			Znf512	-0.0925863	31.4984			Khdrbs1	-0.0703893	33.6041			Fubp1	-0.11641	31.9803
	Polr1a	-0.124582	33.1377			Pelp1	-0.0926478	32.4201			Sf3a1	-0.0709388	34.8633			Bud31	-0.116739	30.8125
	Pcbp1	-0.12477	32.5182			Nup205	-0.0932941	32.9232			Fyttd1	-0.0717627	32.7616			Anapc5	-0.117443	26.6167
	Actr5	-0.125195	29.6689			Seh1l	-0.0934634	30.8679			Pax5	-0.0723116	30.3507			Dimt1	-0.117647	30.512
	Polr1b	-0.125227	32.5678			Ott;Gm15107;Gm15080;Gm15097;Gm15091;Gm15127;Luzp4;Gm10439	-0.0940793	31.9727			Chaf1b	-0.0727232	30.7102			Mcm5	-0.117944	31.8943
	Gtf3c3	-0.125227	29.4941			Taf11	-0.0943718	25.7353			Xrcc1	-0.0736831	31.3095			Zc3h18	-0.118476	30.1685
	Mdn1	-0.125652	34.639			Trim28	-0.0944488	33.4769			Kifc5b	-0.0743684	32.4716			Kif20a	-0.118915	31.3153
	Cox6b1	-0.126423	27.0278			Gtf2h1	-0.0947723	28.205			Thoc2	-0.0745054	33.244			Glipr2	-0.118946	28.7696
	Usf2	-0.128472	26.6077			Nsun5	-0.0950805	30.215			Cecr2	-0.0746424	28.7126			Snrpd2	-0.119197	34.6055
	Rbm14	-0.128582	33.957			Pnkp	-0.0952347	29.7744			Sdad1	-0.0751904	29.9482			Letm1	-0.119244	27.1096
	Ppp1ca	-0.129702	33.1903			Tial1;Tia1	-0.0954967	29.2206			Atad5	-0.0756011	27.8245			Snrpa	-0.120435	33.8907
	Esco2	-0.129844	29.0529			Ccar1	-0.0955737	31.8692			Supt16;Supt16h	-0.0761487	35.3651			Api5	-0.120498	32.3904
	Snrpa	-0.130539	34.4446			Gtf2h2	-0.0957895	29.3282			Xrcc6	-0.0766959	28.2075			Tpm1	-0.120765	27.266
	Rbpj	-0.130887	29.1004			Rnf2	-0.0958358	31.3133			Ndufs3	-0.0771063	29.0343			Znf326;Zfp326	-0.121848	31.7859
	Frg1	-0.132119	30.7473			Zmynd8	-0.0960825	30.0779			Ikzf3	-0.0772429	33.396			Ppp2r1a	-0.123214	30.4784
	Pnkp	-0.13253	30.0789			Ercc3	-0.0964527	30.2317			Brd7	-0.0772429	30.5955			Nop14	-0.123764	32.638
	Msn	-0.132657	31.0712			Parp1	-0.0966069	36.8118			Rbm8a	-0.0783365	33.197			Khsrp	-0.124865	31.8052
	Rnps1	-0.134588	32.1259			Emd	-0.096684	26.0454			Wbp11	-0.0786098	31.8123			Sarnp	-0.124912	33.5854
	Srfbp1	-0.134905	31.9578			Ino80b	-0.0968229	29.1784			Sin3a	-0.0788831	32.1558			Lsm7	-0.124975	29.7232
	Rprd2	-0.135158	28.6063			Mdn1	-0.0968691	34.5437			Hnrnpd	-0.0788831	35.9978			Lsm5	-0.125888	27.7608
	Exosc2	-0.135222	30.8219			Smc6	-0.0979805	30.4909			Kpnb1	-0.0791561	32.6711			Exosc7	-0.12625	29.7719
	Dazap1	-0.135443	30.7323			Bop1	-0.0991699	33.2117			Cwc15	-0.0791561	30.6067			Sptan1	-0.128062	24.4499
	Nop9	-0.135618	32.3717			Sap30	-0.0998036	28.0067			Srek1	-0.0794293	29.8458			Blm	-0.128866	27.5103
	Nup210	-0.136284	30.3433			Smc5	-0.101118	30.6103			Tcerg1	-0.0797024	32.3847			Ppig	-0.129939	30.4861
	Hnrnpk	-0.138203	36.1843			Srsf11	-0.102094	30.6195			Cdca7l	-0.0807941	29.0553			Celf1	-0.130697	31.9851
	Polr2e	-0.138442	32.8874			Zbtb14	-0.102434	30.1255			Tfrc	-0.081067	26.5302			Rbm45	-0.130839	28.611
	Gnl3l	-0.139887	29.9595			Rbbp7	-0.102465	31.6491			Ik	-0.0813396	33.4744			Ptges3	-0.133195	27.9502
	Erh	-0.140348	34.7859			Ms4a1	-0.102512	29.1506			Zfp619;Zfp663;Zfp788;Gm5141;Zfp709;Zscan2;Znf629	-0.0821575	28.5084			Nup107	-0.133353	31.3249
	Nsmce2	-0.140826	28.3155			Ddx50	-0.102713	29.4383			Sympk	-0.0832474	31.5828			Arpc1b	-0.134049	33.0835
	Nbn	-0.141828	29.4766			Cdyl	-0.103581	29.2191			Thrap3	-0.0832474	34.4376			Anp32b	-0.135079	29.3379
	Runx1	-0.142115	28.2149			Brd4	-0.103968	30.7916			Apex1	-0.0839282	31.4972			Cdca8	-0.135079	31.0379
	Myo1e	-0.14213	31.494			Srsf2	-0.104558	33.8156			Ccna2	-0.0839282	29.2971			Hspa9	-0.135206	32.3975
	Chd1	-0.142146	28.3704			Gtf3c5	-0.104744	29.6986			Mga	-0.0847447	25.449			Sf3b6	-0.135285	31.8603
	Wdr5	-0.142831	32.3014			Bmi1	-0.105225	28.76			Cabin1	-0.0847447	26.5095			Dnajc9	-0.136077	27.7405
	Gtf2h1	-0.143261	28.7894			Srsf4	-0.105504	30.9747			Uchl5	-0.0850168	28.976			Polr2e	-0.136363	32.2201
	Nop16	-0.143309	32.388			Nfyb	-0.106343	28.2237			Snrpd2	-0.0855606	32.052			Asf1a	-0.136569	27.5286
	Hdac2	-0.144648	31.7688			Cpsf3l	-0.1067	28.4786			Emc2	-0.0855606	26.8148			Cmss1	-0.13687	29.4414
	Rbm25	-0.144903	33.7514			Cstf2	-0.106747	29.7862			Gtf3c1	-0.0856966	31.4494			Cpsf4	-0.137061	27.8991
	Cmss1	-0.144919	30.9614			Hadha	-0.107337	28.1639			Stag1	-0.0858326	32.1626			Gm10094;Sap18	-0.137235	32.568
	Cdc42	-0.144935	27.644			Rbm6	-0.109639	27.222			Rab14	-0.0861043	29.2			Snrpd3	-0.138378	34.3316
	Rbm10	-0.145127	31.0335			Polr2h	-0.110324	31.0622			Ehmt2	-0.0862402	30.9489			Sp110	-0.138807	33.0675
	Gtf3c5	-0.145829	29.7014			Phc3	-0.110729	26.7007			Myo1g	-0.0863761	29.2506				-0.139188	29.643
	Zc3h4	-0.146228	25.797			Polr1b	-0.111321	31.5737			Arpc5l	-0.0863761	30.7643			Tinf2	-0.140428	26.2026
	Ppp1cc	-0.147026	31.2036			Slc25a3	-0.111524	30.7937			Rprd1b	-0.0871912	30.4293			Sf3b5	-0.140873	32.8401
	Hcfc1	-0.14765	33.0664			Ccnk	-0.111882	28.1901			Terf2	-0.0871912	30.8582			Nudt21	-0.142194	28.477
	Gtf2h2	-0.147809	29.4888			Wdr82	-0.11235	30.6969			Chd4	-0.0871912	35.088			Rpl27	-0.142322	34.5637
	Hist2h2ac;Hist2h2aa1	-0.148225	31.7748			Smc1b;Svs1	-0.112599	27.9733			Fip1l1	-0.0880058	30.9577			Snrpe	-0.142672	31.9742
	Tcea1	-0.149857	29.5489			Rbm25	-0.114863	33.1006			Atp6v1d	-0.0885487	29.2338			Rpl35;Gm10269	-0.143261	29.1548
	Csnk1d;Csnk1e	-0.149985	30.0111			Rcor1	-0.116192	29.7325			Nup98	-0.0889556	32.08			Wdr1	-0.143261	32.3905
	Rps19bp1	-0.151122	30.9916			Traf3ip3	-0.116317	27.9499			Cdyl	-0.0892269	29.4634			Parn	-0.144042	29.125
	Esf1	-0.151186	32.2465			Nvl	-0.116473	32.9366			Cdyl2	-0.0893625	25.2854			Supt4h1b;Supt4h1a	-0.144536	29.0117
	Gtf2h4	-0.15133	30.2712			Tdp1	-0.116723	28.0459			Senp3	-0.0893625	29.7632			Snrpd1	-0.144808	33.8115
	Nup160	-0.152212	32.6356			Nfkb2	-0.116723	33.5192			Uncharacterized protein C19orf43 homolog	-0.0896338	29.1581			Cdk1	-0.144903	28.4244
	Polr2d	-0.15242	30.6507			U2af2	-0.117036	34.5568			Men1	-0.0897694	30.3433			Actc1;Actg2;Acta1;Acta2	-0.145829	34.469
	Supt5h	-0.152805	33.2721			Irf8	-0.117662	30.4198			Srsf3;Gm12355	-0.0897694	35.2495			Nup43	-0.146212	28.4609
	Srsf2	-0.152821	34.0092			Gnl3	-0.117678	33.6946			Asun	-0.0903115	30.589			Cbx3	-0.146292	34.8927
	Topbp1	-0.152869	27.3355			Dhx33	-0.118931	29.4671			Lig3	-0.090718	30.0318			Ube2i	-0.146499	27.5515
	Phf23	-0.153382	27.0295			Setd1a	-0.119714	27.7629			Ap1b1	-0.0912597	25.5757			Seh1l	-0.146883	30.6788
	Bclaf1	-0.153783	28.0245			Nup160	-0.120482	31.4662			Rif1	-0.0919367	34.2614			Rbm14	-0.146883	33.4526
	Cstf3	-0.154538	27.9553			Tbl1xr1	-0.120718	28.0161			Ccar1	-0.0922074	32.1077			H2afx	-0.146915	32.6139
	Ndnl2	-0.155743	30.4182			Ddx55	-0.120875	26.8452			Suds3	-0.0926134	28.1931			Cdk9	-0.147474	25.4442
	Smarcc1	-0.155823	35.4457			Srrm2	-0.121518	31.7581			Prpf4	-0.0926134	32.3436			Suv39h1	-0.14765	30.3094
	Prmt1	-0.156852	28.812			Clic1	-0.121722	25.3489			Sp3	-0.0930192	28.7357			Actr3	-0.148369	33.2282
	Pspc1	-0.157142	28.7022			Strbp	-0.122303	34.018			Hmgb1	-0.093425	28.57			Ddx5	-0.148481	36.82
	Brd4	-0.157496	30.1866			Cbx5	-0.122381	34.1779			Znf143	-0.0938305	27.6652			Ranbp2	-0.149377	31.8273
	Aaas	-0.158285	28.6221			Lyn	-0.123041	28.8347			Smarcc2	-0.0938305	31.697			Ppp1cc	-0.150001	30.3171
	Fam208b	-0.160137	24.6823			Knop1	-0.123151	29.6062			Srrt	-0.0939657	32.1264			Atp8b4	-0.150289	29.7938
	Mcm6	-0.160701	32.9939			Phf14	-0.12378	29.6962			Dhx16	-0.0941009	29.6833			Sec11a	-0.150401	27.8303
	Mcm5	-0.161185	33.1126			Snrpd1	-0.124566	33.8949			Actn4	-0.0942361	35.3757			Mcm3	-0.150577	32.6849
	Ctr9	-0.163139	30.2846			Rbpj	-0.1254	28.7886			Cpsf1	-0.0946415	31.306			Cd2bp2	-0.150913	28.4757
	Psmd12	-0.163526	27.3298			Wdr61	-0.125683	29.8381			Srbd1	-0.0953169	28.0958			Lig3	-0.150961	29.3396
	Srsf5	-0.163688	32.9358			Meaf6	-0.125951	25.4775			H2-Aa	-0.0953169	30.2632			Strbp	-0.151442	34.216
	Mcm7	-0.164448	32.2036			Krtcap2	-0.126439	28.0646			Rbbp4	-0.0953169	35.3926			Bclaf1	-0.151618	32.7873
	Mob4	-0.166584	29.2998			Ppia	-0.127305	31.7483			Cenpf	-0.095722	29.4858			Mrpl12	-0.152276	28.5689
	Mcm3	-0.166956	33.1264			Irf2	-0.12792	27.8724			Cdc23	-0.0958569	30.2015			Thoc1	-0.152484	32.3761
	Znf451	-0.169161	27.2837			Polr1d	-0.128314	27.4926			Rab11b;Rab11a	-0.0958569	29.4914			Pnn	-0.154297	33.3001
	Pabpn1;Gm20521	-0.170345	34.5925			Cd2bp2	-0.12885	28.6899			Sf3b4	-0.0958569	31.7321			Exosc8	-0.154474	30.3125
	Srp14	-0.17093	29.0357			Dynll2;Dynll1;BC048507	-0.129087	31.2079			Cdca8	-0.0961269	32.039			Dock8	-0.155164	31.7973
	Snrnp70	-0.170946	34.7393			Rpl32	-0.129876	32.0469			Suz12	-0.0968015	31.2731			Snrnp70	-0.155357	34.2432
	Fcf1	-0.171303	29.0437			Skiv2l2	-0.129971	33.1518			Ccdc12	-0.0973411	27.1497			Marc2	-0.156659	31.3681
	Ptbp3	-0.17145	33.419			Rbm5	-0.130713	28.607			Rp1	-0.0973411	31.2898			Fam111a	-0.156868	28.7135
	Vps72	-0.17223	28.5703			Aldoa;Aldoart1	-0.131045	27.1674			Pelp1	-0.0973411	32.6498			Tial1;Tia1	-0.157029	28.951
	Exosc7	-0.172246	30.9356			Matr3	-0.13106	35.2775			Mbd3	-0.0973411	31.2668			Anapc7	-0.157834	29.633
	Lrch1	-0.172766	29.0806			Mau2	-0.131582	29.8755			Ctr9	-0.0978804	30.2764			Thyn1	-0.158075	28.9014
	Cct4	-0.173027	28.8329			Atad2b	-0.132009	27.6386			Incenp	-0.0980152	32.0147			Prpf4	-0.158107	32.3685
	Calm1;Calml3	-0.174296	29.9158			Hcfc1	-0.132056	32.4874			Yme1l1	-0.09815	27.5685			Pcbp2	-0.158204	33.0769
	Ppig	-0.175436	31.4002			Taf5	-0.132214	28.2918			Twf2	-0.0993626	29.3406			Gtf2h4	-0.158301	27.896
	Akap8	-0.17568	29.4647			Polr2l	-0.132499	29.5429			Hnrnpa2b1	-0.0994973	38.955			Rftn1	-0.158317	31.6719
	Cherp	-0.176055	30.4568			Luc7l3	-0.132657	31.8772			Nup50	-0.100036	31.328			Nup214	-0.158478	28.2919
	Bcl7c	-0.176234	27.2705			Nsmce4a	-0.132736	30.3201			Kin	-0.10017	30.5834			Dnajc8	-0.158961	28.6555
	Mcm2	-0.178682	32.3916			Rpl10a	-0.133084	33.6918			Mbnl1;Mbnl2	-0.101516	31.7968			Nup153	-0.15967	31.8526
	Rcor1	-0.179319	29.6227			Man2a1	-0.133211	25.3335			Cdc40	-0.101784	30.9345			Adar	-0.160298	27.1869
	Prpf4b	-0.179629	31.186			Armc10	-0.13329	27.4645			Celf2	-0.101919	33.072			Myh9	-0.160427	34.4968
	Ddx55	-0.18025	27.7576			Hmgb2	-0.13348	29.3458			Rfx1	-0.101919	27.0382			Ssb	-0.161072	33.935
	Bclaf1	-0.181133	34.2362			Smpd4	-0.134287	25.7653			Fubp3	-0.102053	31.905			Ddx23	-0.164448	32.6237
	Sfswap	-0.183228	27.2563			Psmd14	-0.134651	26.6947			Dimt1	-0.102053	31.7153			Larp7	-0.164803	31.0402
	Eif5	-0.183802	27.0305			Poldip3	-0.135174	33.8887			Ezh2	-0.102725	30.1394			Asun	-0.164852	26.9138
	Wdr12	-0.1839	33.3848			Iws1	-0.135602	29.1693			Mtx1	-0.10286	28.2151			Cdc27	-0.165985	27.561
	Msi2	-0.184523	26.1249			Dock8	-0.135697	31.9636			Letm1	-0.102994	27.3366			Hmgb2	-0.166438	29.8548
	Cfap20	-0.185163	28.2162			Nelfa	-0.136823	25.4896			Cstf3	-0.103263	28.6304			Rbm8a	-0.166438	33.3688
	Irf8	-0.185195	30.1905			Ppp1cb	-0.137203	29.5071			Wdr5	-0.103397	31.7721			Cfl1	-0.167475	34.4829
	Set	-0.185359	29.2174			Fubp3	-0.137886	30.3124			Ssrp1	-0.103397	34.6245			Ptbp2	-0.167799	30.329
	Hmg20a	-0.186032	28.9402			Slc7a1	-0.138807	30.7832			Vdac1	-0.103665	33.7025			Taf1	-0.168139	25.5207
	Gapdh;Gm3839	-0.186295	28.9947			Flot2	-0.139093	28.4858			Dynll2;Dynll1;BC048507	-0.104337	28.2303			Zc3h4	-0.169031	27.2602
	Uchl5	-0.186541	27.7831			Gtf3c3	-0.139204	27.7261			Ints5	-0.104471	28.228			Psmd2	-0.169355	26.9229
	Fv4	-0.187017	32.2299			Top1	-0.14151	37.0341			Nfyc	-0.105008	28.7831			Twf2	-0.169371	28.9222
	Arid4a	-0.188085	27.0148			Brpf1	-0.141621	25.6606			Slc25a20	-0.105544	28.9091			Gtf2h3	-0.171027	27.6704
	Cct5	-0.188759	28.495			Rpl3	-0.142513	34.5573			Sarnp	-0.106214	34.2943			Znf207;Zfp207	-0.171872	30.3488
	Polr2c	-0.189253	31.1132			Bclaf1	-0.143484	33.4654			Kifc1	-0.106214	28.5932			Got2	-0.173807	27.6089
	Rpl3	-0.191953	34.6368			Anxa6	-0.145334	26.7065			E030010N08Rik	-0.10742	29.0366			Ppp1ca	-0.177392	32.7544
	Chtop	-0.192464	33.2344			U2surp	-0.145334	32.1405			Hmgb2	-0.107688	30.6584			Tbl1xr1	-0.178176	26.2943
	Mbd3	-0.19375	30.9406			Lrpprc	-0.145334	26.2998			Rbm15	-0.107956	32.3962			Arglu1	-0.178339	30.2457
	Eef2	-0.194823	29.0411			Dad1	-0.145605	29.6386			Ranbp2	-0.108625	33.0267			Rpa1	-0.179172	29.4255
	Arpc1a	-0.195715	29.2593			Srrt	-0.145717	32.0545			Psmd11	-0.108759	26.7643			Fkbp3	-0.179809	27.6127
	Abcf1	-0.196459	27.8727			St14	-0.146579	29.3477			Snrpg	-0.108892	27.6643			Sap130	-0.179923	27.7127
	Hsp90aa1	-0.196591	31.788			Rprd1b	-0.146867	29.7181			Polr2d	-0.10916	26.7124			Canx	-0.181199	29.8579
	Krtcap2	-0.196756	28.5428			Shmt2	-0.147074	31.157			Smarcc1	-0.110096	35.2261			Rcc2	-0.181526	31.78
	Mars	-0.196938	29.0958			Rbm17	-0.147745	30.6536			Set	-0.11023	30.4498			Sec13	-0.182049	28.9685
	Eif1ax;Eif1a	-0.198394	30.8424			Polr1c	-0.147937	31.2276			Las1l	-0.110363	32.0214			Cpsf2	-0.183228	29.5651
	Nup98	-0.198626	31.8783			Aimp2	-0.148417	28.2736			Vcp	-0.110497	31.0475			Ap2b1	-0.183392	29.858
	Sf3b6	-0.19899	32.756			Csnk2a2	-0.149057	28.875			Hcfc1	-0.110764	32.8239			Topbp1	-0.183834	26.7585
	Strbp	-0.200448	34.5593			Yaf2	-0.149777	27.1126			Dek	-0.110898	33.5722			Pno1	-0.184064	31.7005
	Prc1	-0.200515	30.5492			Phf23	-0.150577	27.3771			Celf1	-0.111165	33.1303			Atp2a2	-0.185491	29.6704
	Scamp2	-0.200647	26.7024			Skp1	-0.150689	29.5824			Zmym4	-0.111165	28.6252			Nup98	-0.186557	30.8971
	Rrp15	-0.200996	31.7605			Prr11	-0.150929	26.6449			Aurkb	-0.111298	31.9918			Rfc5	-0.187132	30.5772
	Trmt1l	-0.201394	28.5494			Sin3a	-0.151186	31.4114			Lig1	-0.111298	29.6068			Nup210	-0.187806	31.1958
	Shmt2	-0.201941	30.7479			Qki	-0.152195	29.4367			Csnk2b	-0.1125	31.7186			Atp5h	-0.187839	31.1915
	Sptan1	-0.202472	35.5269			Ranbp2	-0.152821	32.5314			Spen	-0.1129	28.3323			U2surp	-0.188167	31.6316
	Cd3eap	-0.203485	30.6728			Coro1c	-0.153543	33.6827			Atp5d	-0.113167	26.6398			Cherp	-0.190141	29.8415
	Clic4	-0.203784	26.6067			Strip1;Strip2	-0.153751	25.6195			Smarca4	-0.113701	34.4266			Ccar1	-0.190158	30.814
	Zc3h14	-0.204798	32.2357			Celf1	-0.154137	32.2814			Bub3	-0.113967	32.2856			Phf5a	-0.190602	32.77
	Srrm2	-0.205879	31.572			Eif1ax;Eif1a	-0.154972	30.4173			Spin1	-0.114234	29.4809			Nol12	-0.191771	28.482
	Ppp1r9b	-0.206612	27.2166			Pole	-0.155438	25.9277			Uimc1	-0.114367	26.8719			Nup205	-0.194823	30.4313
	Rpl10a	-0.206628	34.4261			Akap8	-0.155904	28.0314			Thoc7	-0.114367	31.0432			Naa40	-0.195946	28.3191
	Srrt	-0.207594	32.8963			Larp7	-0.156466	31.3469			Prpf3	-0.115699	32.5564			Gtf2h1	-0.197302	26.1659
	Ddx23	-0.207928	33.5362			Abcf1	-0.157158	28.1033			Pag1	-0.115832	27.5707			Nup160	-0.20151	31.1381
	Lig1	-0.208628	29.8533			Ash2l	-0.157254	30.2442			Smc1a	-0.115965	34.8619			Wdr82	-0.202074	29.9735
	U2surp	-0.209295	32.7849			Plekho1	-0.157753	27.1515			Pds5b	-0.116098	33.5796			Cdc42	-0.202091	25.9869
	Rpn2	-0.209361	31.5524			Cpsf3	-0.157914	30.4891			Exosc8	-0.116232	29.9796			Zcchc7	-0.202622	23.7299
	Rcc2	-0.209912	32.1888			Taf4a	-0.157979	27.2022			Emc3	-0.116498	26.0641			Cenpi	-0.203319	26.8788
	Ewsr1	-0.210479	28.703			Wdr55	-0.159315	28.1595			Hnrnpa0	-0.116897	36.159			Prpf4b	-0.206362	30.4122
		-0.211465	27.7273			Akap9	-0.160734	27.5582			Ubn2	-0.11703	26.6019			Sap30bp	-0.206578	27.0311
	Hdgfrp2	-0.211899	29.5842			Ndufa10	-0.161121	27.8917			Coro1a	-0.11703	34.8887			Phc3	-0.207078	25.9187
	Yaf2	-0.212317	28.9871			Cdc42	-0.161185	25.5175			Whsc1	-0.117296	29.8558			Ctbp1	-0.208328	28.332
	Rpl21	-0.212501	31.2038			Wtap	-0.162105	30.5623			Exosc2	-0.117296	31.0214			Magoh;Magohb	-0.208444	33.1855
	Ssb	-0.213019	35.1145			Zc3h14	-0.162234	31.8022			Vapb	-0.118227	26.8934			Rad50	-0.210646	31.811
	Kif4	-0.213052	27.0984			Zc3h14	-0.162412	27.7017			Rad21	-0.118758	32.6445			Nup93	-0.211248	30.4967
	Polr2i	-0.21322	29.7361			Cd48	-0.162638	27.5546			Polr2g	-0.11929	29.4247			Prpf3	-0.211381	31.5832
	Rbm3	-0.213236	34.1729			Rpl23a	-0.162767	33.1722			Erh	-0.11929	32.0445			Rae1	-0.211531	29.0534
	Rprd1a	-0.21332	25.2849			Hspa5	-0.162783	32.6671			Ints7	-0.119423	29.0321			Fyttd1	-0.211582	31.0454
	Slc25a3	-0.214324	31.2582			Trmt2a	-0.163042	26.4279			Sap130	-0.119688	28.6633			Dynll2;Dynll1;BC048507	-0.211615	31.8027
	Sptbn1	-0.215278	35.4096			Sptbn1	-0.163575	35.3315			Ndufaf1	-0.119688	25.8283			Myo5a	-0.211799	31.1431
	Nup43	-0.215747	30.6331			Rpl7a	-0.163591	34.5827			Gmps	-0.119821	27.9913			Eef1a1	-0.212049	34.5329
	Srp9	-0.21922	29.0819			Hsp90ab1	-0.163607	32.9921			Cdkn2a	-0.120352	28.558			Nvl	-0.212651	32.604
	Chd2	-0.21927	26.9524			Sptan1	-0.163753	35.5561			Wdr18	-0.12075	32.7964			Cdc73	-0.213153	32.5444
	Luc7l3	-0.219925	31.8375			Nup214	-0.164157	28.7646			Rbm14	-0.121015	33.6368			Nop9	-0.214994	31.319
	Baz2b	-0.221102	26.1529			Tmem209	-0.166422	27.9601			Zc3h14	-0.121148	31.4322			Metap1	-0.215479	29.1136
	Tram1	-0.221876	28.3721			Rpl18	-0.167523	34.0368			Rap1a;Rap1b	-0.121679	31.6338			Tfip11	-0.216602	26.9331
	Polr1d	-0.222162	29.0754			Rpl23	-0.168042	34.9452			Safb2	-0.121679	30.6041			Puf60	-0.216719	33.1073
	Zcrb1	-0.222431	28.9596			Gtf2h4	-0.168155	29.9803			Sart3	-0.122076	27.1388			Mre11a	-0.217759	30.5178
	Parn	-0.223761	28.849			Gtf2h4	-0.169144	29.9502			Znf207;Zfp207	-0.122739	30.1727			Nup85	-0.218968	31.3309
	Ddx41	-0.223997	30.3143			Ppp1r10	-0.169355	30.5121			Wdr61	-0.122871	29.8484			Ndufs2	-0.219018	28.608
	Atp5o	-0.224604	29.9429			Nup50	-0.169956	32.3228			Bag2	-0.124063	29.1589			Hcfc1	-0.22048	32.1299
	Tbl2	-0.227996	27.6541			Paf1	-0.17054	30.5487			Dhx15	-0.124593	34.2043			Cstf2	-0.220715	28.8973
	Dld	-0.228317	27.2391			Prpf40a	-0.170637	33.0225			Dnajc8	-0.124593	29.8208			Apex1	-0.220917	29.566
	Nupl2	-0.228943	28.8904			Rps19bp1	-0.170719	31.1298			Hnrnpr	-0.12499	35.1317			Rsbn1l	-0.220917	26.3858
	Paf1	-0.229247	31.0505			Pcbp1	-0.17106	32.6828			Top2b	-0.125916	36.3775			Spty2d1	-0.221775	26.096
	Rps24	-0.229501	30.9805			Rpl4	-0.171823	35.1359			Cdca2	-0.126444	29.8814			Mtx1	-0.222515	26.9316
	Rpl4	-0.229636	35.0118			Kdm2a	-0.173092	30.0254			Msn	-0.126841	31.1608			Nup37	-0.222633	29.205
	Cenpv	-0.230161	34.9319			Rad23b	-0.17314	28.5207			Phf10	-0.127633	28.2897			Pnkp	-0.222751	29.4339
	Eef1b2;Eef1b	-0.231667	30.3202			Stub1	-0.174182	26.6596			Traf3ip3	-0.128425	23.9954			Ppp1cb	-0.223306	28.7311
	Strn3	-0.231871	27.5173			Sympk	-0.174426	30.6384			Wdr76	-0.129481	31.8056			Taf5	-0.224722	27.1137
	Slc25a11	-0.233006	27.9067			Phf8	-0.176528	26.9046			Ddx17	-0.129876	33.9896			Birc5	-0.225582	28.6487
	Psmd14	-0.234516	26.8557			Kat7	-0.176609	31.0733			Nsd1	-0.130008	27.383			Srrm1	-0.225751	30.8463
	Ncapg2	-0.237013	29.4041			Mbd1	-0.177131	29.804			Chd3	-0.131458	31.6572			Lsm4	-0.226037	30.7066
	Taf5	-0.23749	28.7622			Twf2	-0.177327	29.9768			Tcp1	-0.132774	28.6886			Avil	-0.226071	32.3763
	Paxip1	-0.238681	26.9513			Ncbp1	-0.177768	32.2809			Fyn	-0.132774	31.9768			Sap30	-0.226392	26.7272
	Rps8	-0.23926	34.04			Gm21992;Rbm4;Rbm4b	-0.179057	29.1987			Ndufv2	-0.132906	27.6921			Meaf6	-0.226966	25.0955
	Etf1	-0.239702	25.7855			Ptbp3	-0.182017	33.1601			Eif2s1	-0.1333	32.674			Rp2	-0.227067	27.679
	Mbnl1;Mbnl2	-0.241083	31.7932			Fubp1	-0.182098	31.6939			Uqcrc2	-0.1333	32.5702				-0.227101	29.5014
	Fip1l1	-0.241305	30.9211			Sp140	-0.184162	31.3042			Chd2	-0.133564	28.9067			Srek1	-0.22754	29.2379
	Setd1a	-0.243626	28.4176			Katnal2;Spata5	-0.185261	27.8207			Clint1	-0.134221	27.4044			Vwa9	-0.22781	29.0578
		-0.243677	31.2288			Dhx38	-0.185868	27.3193			Hdac1	-0.134352	33.947			Slc25a3	-0.22901	31.4377
	Rad50	-0.243967	32.6514			Mob4	-0.187543	28.2801			Api5	-0.134878	32.4515			Brca1	-0.230144	24.4904
	Rpl35a	-0.245147	33.8582			Cpsf1	-0.188381	31.1985			Tsr1	-0.135929	27.8755			Osbpl8	-0.231888	25.1223
	Wdr61	-0.245147	30.6324			Gtf3c1	-0.189433	30.3265			Chd1	-0.136979	29.8821			Ncbp1	-0.232583	30.863
	Strip1;Strip2	-0.245369	26.0319			Lars	-0.189927	27.7883			Pdia3	-0.13711	29.6401			Skp1	-0.235008	29.7498
	Csnk2a2	-0.247782	27.924			Dhx9	-0.191195	27.5847			Taf7	-0.138159	26.1964			Lct	-0.235297	30.6241
	Seh1l	-0.248776	30.6506			Wdr5	-0.193057	32.5464			Hnrnpa3;Gm6793	-0.138552	35.3987			Snrpf	-0.238306	33.2711
	Kpnb1	-0.248965	33.3387			Flot1	-0.193239	27.9974			Hadha	-0.138552	28.9748			Rbpj	-0.238493	28.5459
	Rpl19	-0.248999	32.1898			Ncbp2	-0.19408	29.99			Nxf1	-0.139077	31.7132			Tceb2	-0.239038	28.0083
	Zfp362	-0.249359	28.6647			Nkrf	-0.194691	30.8632			Rcc1	-0.13947	34.233			Strn	-0.23989	26.3161
	Ash2l	-0.251401	29.6217			Esf1	-0.196376	31.462			Racgap1	-0.139601	31.1995			Psma5	-0.240111	26.232
	Mtco2	-0.253137	28.5441			Farsa	-0.196905	27.4262			Znf22	-0.139862	30.4827			Tbl1x	-0.240606	28.1989
	Puf60	-0.253464	33.5608			Zc3h18	-0.197616	31.2505			Bcl7c	-0.140124	28.8191			Polr2g	-0.240725	30.3714
	Kif22	-0.253945	31.8524			Myo1d	-0.199504	26.1743			Smarce1	-0.140648	33.1076			Rpl3	-0.240947	33.572
	Skp1	-0.254048	30.2578			Ssb	-0.2001	34.8435			Ppp1ca	-0.140648	33.2822			Rpa2	-0.241117	27.1854
	Bmi1	-0.254375	27.7412			Cpsf7	-0.201626	27.4602			Zmat2	-0.140909	29.9489			Tsr1	-0.243984	27.096
	Magt1	-0.256683	27.3858			Srp72	-0.201941	25.9539			Taf6	-0.141171	28.7004			Erh	-0.245027	34.6799
	Rpn1	-0.256683	33.6869			Rpl15	-0.203419	33.6425			Tox4	-0.141433	29.5203			Cwc22;Gm13695;Gm13697	-0.246361	30.2058
	Kdm2a	-0.256838	30.05			Rps27l	-0.204266	31.6151			Prkar2a	-0.141825	28.9665			Sp100	-0.246567	24.647
	Tomm70a	-0.25777	28.207			Ap2b1	-0.204466	29.8525			Nol9	-0.141825	31.3543			Polr2h	-0.248159	30.521
	Bzw1	-0.258011	28.2672			Rps8	-0.204931	33.4116			Ddx39a	-0.143002	33.6766			Usp3	-0.248828	25.8421
	Nol12	-0.259616	29.5589			Rae1	-0.205048	30.4852			Rfc3	-0.143785	31.6332			Arpc2	-0.249908	33.1561
	Phf3	-0.259806	30.1292			Prpf38b	-0.20568	30.2805			Immt	-0.144046	31.5483			Brd4	-0.251419	30.6356
	Rfx1	-0.262504	27.4482			Nrf1	-0.206013	27.9646			Eif2s3x;Eif2s3y	-0.144177	33.2605			Hdgf	-0.251504	29.4186
	Polr2h	-0.262711	31.0411			Rpl37a	-0.206778	31.0368			Thoc5	-0.144438	32.2747			Magt1	-0.251831	25.2131
	Nup205	-0.263958	29.0562			Kpnb1	-0.207328	33.0426			Gnl3l	-0.145221	27.6455			Rpl34	-0.253481	34.431
	Pcbp2	-0.263975	33.3704			Aifm1	-0.209028	30.2981			Cyc1	-0.146264	31.0861			Nusap1	-0.25379	30.8506
	Rpa3	-0.264045	27.4002			Rpl11;Gm10036	-0.211164	33.7904			Adnp	-0.147176	31.7436			Ndufv1	-0.255012	27.5239
	Stub1	-0.26498	25.4947			Sin3b	-0.212334	26.2293			Ctsz	-0.148479	27.3468			Chtop	-0.255959	32.7321
	Polr1c	-0.265032	31.1256			Cpsf2	-0.213671	30.0844			Smc3	-0.148739	35.2474			Cfap20	-0.257718	27.2884
	Cstf1	-0.265587	28.5646			Tcof1	-0.213956	35.4999			Uqcrc1	-0.148739	32.012			Hnrnpk	-0.258477	35.1282
	Nmt1	-0.267149	28.58			Cfl1	-0.215479	34.8183			Emc8	-0.148999	27.1317			Rps27a;Gm8797;Uba52;Kxd1;Ubc;Ubb	-0.259685	37.2062
	Ncapg	-0.267705	25.2974			Rpl13	-0.215529	34.1663			Rfc4	-0.149389	32.4081			Atp5o	-0.260878	30.9428
	Nedd8	-0.268052	26.8805			Arpc5l	-0.217843	31.1784			Fam207a	-0.14952	27.8082			Bcl2l1	-0.261984	26.8215
	Cct7	-0.269895	28.1498			Hnrnpk	-0.218246	35.5969			Cbx2	-0.15043	28.5199			Bcl7c	-0.263092	27.6479
	Csnk1a1	-0.270626	29.3164			Rpn2	-0.218665	31.6069			Atf1	-0.15043	30.941			Zc3h14	-0.263161	30.8541
	Mphosph8	-0.272838	26.2079			Rpl14	-0.219068	33.1708			Mta2	-0.15056	34.6531			Sptan1	-0.263612	34.8746
	Fubp3	-0.2735	31.2078			Sec13	-0.220093	30.1062			Psmc6	-0.151859	25.6597			Luc7l2	-0.263646	28.9193
	Coro1b	-0.274529	30.1708			Ctbp1	-0.220934	29.6298			Slc25a1	-0.152118	30.3315			Arpc3	-0.264374	32.6527
	Cenpa	-0.275472	29.3372			Rcc2	-0.221472	31.8682			Ssu72	-0.152638	26.6319			Capzb	-0.267444	32.0215
	Sympk	-0.275612	31.3232			Pcbp2	-0.222145	33.4782			Mau2	-0.152768	30.1234			Skiv2l2	-0.267618	32.4509
	Hspa1l	-0.275961	28.6344			Rangap1	-0.223138	31.4474			Paf1	-0.153805	31.0661			Dazap1	-0.267861	29.4666
	Nup50	-0.276153	32.4908			Rps4x;Gm15013	-0.223256	34.2926			Hira	-0.154842	26.9046			Fip1l1	-0.268104	30.5594
	Rpp25l	-0.277796	27.2279			Dlst	-0.224149	27.6162			Usp36	-0.15549	30.5172			Hnrnpul1	-0.268469	26.975
	Pole	-0.278601	26.8342			Rpl34	-0.224435	34.1991			Csnk2a1	-0.156008	31.8276			Rpp25l	-0.270887	26.2939
	Rpl18	-0.28072	34.7682			Hdac2	-0.224503	32.3389			Hcls1	-0.156138	28.1549			Eif5	-0.270991	27.042
	Ebf1;Ebf2	-0.280773	27.318			Rps17	-0.224671	32.1834			Creb1;Crem	-0.156397	29.9736			Actbl2	-0.271392	30.7046
	Ccdc101	-0.281895	25.0362			Smarcd1	-0.224756	32.3962			Chchd3	-0.156397	29.9765			Trim28	-0.271862	33.0944
	Wdr82	-0.282369	30.6752			Actr3	-0.22538	34.384			Atad1	-0.156526	28.488			Cdc23	-0.272245	29.8727
	Naa10;Gm16286;Naa11	-0.282439	25.6841			Cdc73	-0.226004	32.6874			Ndufb10	-0.156914	28.5267			Ddx46	-0.273831	30.5486
	Smarcd1	-0.283404	32.6618			Zcrb1	-0.226172	28.2856			Coro1b	-0.157561	29.9906			Eif2s2	-0.274093	31.1276
	Morc3	-0.283597	30.5792			Arid4a	-0.226307	28.3419			Coil	-0.158078	26.8464			Wdr33	-0.27542	29.3643
	Mum1	-0.284616	28.249			Csnk1d;Csnk1e	-0.226797	30.0561			Nle1	-0.158337	29.216			Rab5c;Rab5a;Rab5b	-0.275769	26.4906
	Psma3	-0.285266	28.8943			Rpl13a	-0.227456	32.8386			Nr2c2	-0.158596	27.5629			Slc25a11	-0.276538	27.7847
	Fyttd1	-0.286498	31.2666			Nipbl	-0.227641	32.0331			Gm5269	-0.158596	28.1354			Aaas	-0.277062	27.6144
	Metap1	-0.286586	30.3132			Rpl6	-0.228182	34.498			Tex10	-0.158725	31.0478			Akap8	-0.277219	27.1599
	Tecr	-0.287871	30.7016			Tbl2	-0.228858	27.3797			Dhx30	-0.159629	30.0827			Diexf	-0.277289	30.625
	Rps6	-0.287906	33.788			Rpl22	-0.230211	33.0649			Rfc2	-0.159629	31.9125			Mbnl1;Mbnl2	-0.277604	30.6407
	Twf2	-0.288664	29.8323			Arf1;Arf3;Arf5;Arf2	-0.233379	26.8791			Ppp1cb	-0.159888	29.7225			Sptbn1	-0.277831	34.6748
	Cdk11b	-0.290286	30.9683			Prkaca	-0.233685	25.1854			Nfkbid	-0.160017	26.7506			Srsf11	-0.278356	30.6051
	Qki	-0.290427	26.4437			Arglu1	-0.235841	31.4184			Ddx5	-0.16092	37.0567			Tor1aip1	-0.280194	29.5649
	Wdr33	-0.291062	29.7726			Rpl5	-0.236096	34.4586			Gnb2	-0.161436	32.0099			Dnaja2	-0.28023	29.7165
	Atp2a2	-0.291539	28.1437			Bod1l	-0.2363	30.2498			Arpc5	-0.161565	29.6015			Zc3h11a	-0.281509	31.3966
	Lsm6	-0.292546	31.4011			Znf48	-0.237388	26.9294			Anapc1	-0.161694	29.2713			Fam76b	-0.284933	29.6952
	Kif2a	-0.29297	28.9348			Rpl19	-0.23749	32.1336			Phf8	-0.161694	27.9786			Qki	-0.285495	25.8626
	Smc2	-0.293164	31.5536			Rps6	-0.238272	33.422			Myo18a	-0.162339	30.64			Capza1	-0.285636	31.3565
	Gmps	-0.294261	26.5605			Nuggc	-0.23863	30.1927			Smc4	-0.162597	30.106			Cdca7l	-0.28604	29.3518
	Tpm3	-0.295411	26.8557			Rps13	-0.239038	33.3428			Atp6v0d1	-0.162597	30.6189			Exosc1	-0.28641	27.9072
	Hdlbp	-0.296368	29.2069			Gm9493;Rps7	-0.239617	33.5161			Cdk2;Cdk3	-0.163628	27.6612			Cpsf3	-0.287624	31.0379
	Tcp1	-0.297786	28.0444			Hdgf	-0.239754	30.4288			Dock8	-0.164786	32.7639			Nipbl	-0.287888	31.8424
	Rps5	-0.297821	33.5844			Rpl8	-0.240554	33.4679			Parp2	-0.164915	27.5953			Actb	-0.287994	39.0762
	Vcp	-0.297839	31.8139			Reep4	-0.242601	29.2747			Sptan1	-0.165815	35.8948			Coro1b	-0.288787	29.5348
	Rab6b;Rab6a;Rab39a	-0.298921	29.5167			Rps5	-0.243865	33.3901			Ppib	-0.165815	32.5234			Wbp4	-0.289422	26.0924
	Trim27	-0.30155	25.8839			Hnrnpd	-0.244497	29.9948			Exosc9	-0.165815	29.918			Rbbp5	-0.289669	29.5666
	Cfl1	-0.304006	35.2245			Rpl12	-0.244753	33.13			Taf9	-0.165944	29.5526			Mau2	-0.289915	29.4794
	Hdgf	-0.304042	29.6507			Rpl7	-0.244976	34.8083			Vapa	-0.16633	32.2192			Ppib	-0.291221	31.6957
	Trmt112	-0.304327	27.9916			Rprd2	-0.245044	28.3057			Spcs2	-0.166587	28.6536			Nbn	-0.29366	28.9978
	Rpl14	-0.305253	33.8734			Vapb	-0.245078	27.4253			Dld	-0.167229	28.2527			Fiz1	-0.293819	26.4468
	Cbll1	-0.305985	27.7857			Ccar2	-0.245711	29.7214			Exosc7	-0.167358	29.5242			Myl6	-0.293925	31.9856
	Rps4x;Gm15013	-0.307376	34.9318			Wdr33	-0.246721	29.5207			Sptan1	-0.169797	26.3369			Nup50	-0.294827	31.4271
	Prpf38b	-0.308734	31.241			Dnajc17	-0.246909	29.0469			Frg1	-0.170181	30.8227			Atad2b	-0.296191	27.8667
	Rbm6	-0.311614	27.335			Pds5a	-0.2472	32.2306			Nuggc	-0.171719	28.4901			Pdcd6	-0.297591	26.4246
	Srsf11	-0.31502	31.4692			Capza1	-0.247423	32.2381			Csnk1a1	-0.172359	30.4686			Gnl3l	-0.297981	28.63
	Myh14	-0.315612	28.7595			Anapc2	-0.247782	26.3037			C1qbp	-0.173	31.1423			Tmem214	-0.302529	28.2499
	Xrcc1	-0.316582	30.1691			Rps15a	-0.248622	32.1742			Ppp1cc	-0.173128	31.5134			Gmfb	-0.304202	28.3954
	Rprd1b	-0.316618	29.9705			Nup210	-0.248896	30.8705			Nthl1	-0.173383	28.5481			Cdca2	-0.304897	27.3895
	Rpl13	-0.317966	34.5548			Dnmt1	-0.248896	35.1965			Rfx5	-0.174023	29.1835			Sp140	-0.305075	30.8322
	Ccnk	-0.318182	29.1732			Vars	-0.249496	30.6745			Ogt	-0.174406	30.4922			Fubp3	-0.307055	31.1667
	Gm17669;Rpl29;Gm3550	-0.318776	32.3746			Morc3	-0.250148	29.4894			Tecr	-0.174662	30.7686			Cdk2;Cdk3	-0.307412	26.5057
	Cdca2	-0.31928	29.8948			Eef1b2;Eef1b	-0.250989	29.4798			Sptbn1	-0.175301	35.6818			Usp7	-0.307519	31.1806
	Rpl8	-0.319514	33.4716			C1qbp	-0.251041	30.3113			Lmo7	-0.176323	27.5292			Rprd2	-0.308359	29.0851
	Rpl31	-0.32027	34.1911			Cbx4	-0.25202	27.7417			BC027231	-0.176706	28.6307			Vdac3	-0.309878	31.5443
	Ccar2	-0.322253	29.9845			Fam207a	-0.253412	30.0655			UPF0461 protein C5orf24 homolog	-0.176961	30.2924			Nup35	-0.310361	28.349
	Rbbp5	-0.322686	30.7914			Smc2	-0.254203	31.31			Phb2	-0.177344	33.9869			Kif2a	-0.312223	28.2275
	Arglu1	-0.323155	31.4642			Rbbp5	-0.254685	30.1731			Rab35	-0.177854	30.769			Parp1	-0.31233	36.3283
	Ddost	-0.323173	31.1593			Kdm1a	-0.255305	27.2634			Rftn1	-0.177982	31.829			Sfxn1	-0.312921	28.7331
	Kdm1a	-0.324672	28.8726			Fip1l1	-0.255443	30.6324			Senp7	-0.179129	28.3549			Kpnb1	-0.31319	32.6187
	Sap30bp	-0.324852	28.66			Kif2a	-0.256959	28.7969			Tp53bp1	-0.179129	33.3693			Mis12	-0.31432	24.4837
	Atad1	-0.325648	27.4255			Cct4	-0.257839	29.2526			Lrpprc	-0.179384	31.1751			Aldh18a1	-0.315163	27.0807
	Psma7;Psma8	-0.325973	29.9629			Rest	-0.258857	26.1668			Exosc4	-0.179766	28.5608			Dnajc13	-0.315594	24.047
	Hspa5	-0.326606	33.1974			Parn	-0.259064	28.1287			Rras2	-0.181039	30.9498			Cpsf1	-0.316528	31.0353
	Cstf2	-0.326661	30.434			Gapdh;Gm3839	-0.259945	29.1549			Plk1	-0.181039	27.9899			Vrk2	-0.316762	26.7388
	Gmfb	-0.327511	29.5447			Arpc3	-0.259945	32.8214			Fus	-0.181166	33.9351			Frg1	-0.317031	29.7852
	Sec61a1	-0.328236	29.2923			Smchd1	-0.26048	33.1419			Tial1;Tia1	-0.181166	30.2137			C1qbp	-0.317247	30.479
	Ddx20	-0.33052	28.4805			Rpl36a;Gm6525	-0.260584	31.6338			Gatad2b	-0.181166	32.7292			Msn	-0.318128	31.3253
	Rpl7a	-0.330937	34.6748			Rpl30	-0.260964	33.9814			Zfp740;Znf740	-0.181421	28.7949			Rbm26	-0.321153	29.9856
	Rpl6	-0.331064	34.0847			Taf8	-0.26304	26.463			Eif2s2	-0.182311	32.27			Atp6v0d1	-0.321658	29.2794
	Fubp1	-0.33248	32.7067			Twistnb	-0.263577	30.689			Exosc1	-0.183074	28.5792			Taf9	-0.321838	28.8583
	Rae1	-0.333607	30.3827			Rbm27	-0.264911	25.616			Dpf2	-0.184471	31.331			Rrbp1	-0.323083	30.4802
	Rad23b	-0.334243	29.2929			Phf3	-0.26701	29.7568			Mta3	-0.184852	30.785			Csnk1d;Csnk1e	-0.323751	28.7661
	Cdc16	-0.335863	26.4856			Hsd17b10	-0.267479	28.242			Mocs3	-0.184979	33.8605			Timm50	-0.324401	29.0383
	Stt3a	-0.336592	31.1323			Kif2c	-0.26833	30.4747			Wdr33	-0.186247	28.9786			Kif5b;Kif5c	-0.325087	27.1406
	Larp7	-0.338779	31.9035			Psmd12	-0.269025	27.0226			Wapal	-0.186501	28.2014			Uqcrb	-0.325684	27.8647
	Ncbp1	-0.339382	32.461			Gm9774;Adrm1	-0.269217	26.1157			Eif4g1	-0.186627	29.1959			Leo1	-0.325774	27.0646
	Traf3ip3	-0.34108	27.4657			Cct7	-0.270626	27.9445			Ddx49	-0.186881	30.8358				-0.32686	26.5418
	Rps17	-0.342854	32.4104			Rpl36	-0.271392	30.685			Rfc5	-0.187514	32.0773			Celf2	-0.327493	31.8364
	Chd7;Chd9;Chd6	-0.343	24.3432			Epc1	-0.271444	26.6718			Thoc1	-0.188148	32.9704			Smpd4	-0.327674	26.7148
	Actr3	-0.343165	34.7565			Rps14	-0.271775	33.563			Atp6v1h	-0.188907	28.5713			C130026I21Rik	-0.328326	28.2087
	Cenpf	-0.343732	26.2397			Rpl21	-0.272297	30.9712			Ppp1r8	-0.189287	30.2128			Aifm1	-0.328924	29.1122
	Cct2	-0.343751	28.3714			Tmem214	-0.272454	29.4594			Sp1	-0.189287	29.4156			Nuggc	-0.329468	29.5108
	Gm20425;Srprb	-0.344978	29.2566			Rps11	-0.272698	33.2269			Ddx39b	-0.189287	36.0038			Arpc5l	-0.331972	31.175
	Psmb7	-0.345088	26.9941			Rpl35a	-0.273308	33.6421			Nop9	-0.190172	31.683			Etf1	-0.33661	25.4658
	Timm50	-0.345216	27.2052			Spag5	-0.275245	30.2755			Atp6v1b2	-0.191184	30.5362			Srrm2	-0.337831	29.4796
	Ncaph2	-0.345381	26.5169			Rhox5	-0.275402	30.5851			Slc25a5	-0.191689	35.2474			Hk2	-0.340952	30.628
	Psma6	-0.346078	29.1183			Actr2	-0.276048	33.7505			Exosc6	-0.192194	31.4589			Ppih	-0.341135	30.4955
	Nup155	-0.346114	26.3034			Tpm1	-0.276992	28.2557			Ran	-0.194591	34.3323			Cux1	-0.342104	27.6542
	Rpl15	-0.346958	33.8109			Tpm3-rs7	-0.277149	33.0469			Arid1a	-0.194844	32.9629			Eif2s3x;Eif2s3y	-0.342287	32.348
	Actr2	-0.347325	33.68			Fbxw11;Btrc	-0.277377	28.3837			Phb	-0.195222	32.7745			Arpc4	-0.342616	33.1862
	Snd1	-0.349125	31.4404			Arpc1b	-0.277534	33.7154			Tor1aip1	-0.195726	30.0899			Ncbp2	-0.3443	32.2361
	Zfp82;Zfp14	-0.350283	27.4963			Stt3a	-0.277849	31.9818			Ptbp1	-0.195977	35.672			Twf1	-0.345143	28.1185
	Rps3a	-0.350798	35.373			Rpl31	-0.277884	33.7581			Cdk7	-0.196355	26.6874			Traf3ip3	-0.345894	26.4524
	Rpl38	-0.352713	30.4258			Cyp3a11	-0.278024	27.0625			Smarcb1	-0.196607	32.4505			Psma6	-0.345986	28.1361
	Rpl7	-0.354188	34.778			Tbl1x	-0.278636	29.1422			Hells	-0.197236	33.484			Morc3	-0.34606	28.9771
	Rpl27a	-0.354354	32.5129			Hnrnpul1	-0.280124	27.9705			Hist2h2ac;Hist2h2aa1	-0.197614	27.6514			Gmps	-0.346114	25.7012
	Cdc73	-0.355553	32.7304			Nup155	-0.280878	26.4471			Cpsf3l	-0.198117	29.2051			Nomo1	-0.34661	24.339
	Armc10	-0.356015	27.0674			Rps24	-0.281667	30.2388			Uqcrfs1	-0.198243	30.2636			Eef1b2;Eef1b	-0.348666	29.4903
	Zfp619;Zfp663;Zfp788;Gm5141;Zfp709;Zscan2;Znf629	-0.356532	29.7454			Eif5	-0.282228	27.4309			Smarcd2	-0.198871	32.9614			Atp5f1	-0.348721	29.8642
	Nipbl	-0.357215	32.3454			Eef1g	-0.283492	31.5139			Wdr82	-0.199248	30.19			Tpm3-rs7	-0.349621	32.1834
	Cpsf1	-0.357973	31.6754			Nup153	-0.284124	31.3923			Grsf1	-0.201258	25.9107			Kdm5a	-0.352124	26.8681
	Nup153	-0.358158	30.8204			Rps3a	-0.284405	34.6107			Mina	-0.201258	28.8739			Nedd8	-0.352676	26.7212
	Cybb	-0.358324	27.0861			Hspa1l	-0.285583	28.85			Trim28	-0.201383	33.6158			Ewsr1	-0.359102	28.5884
	Cul1	-0.35838	28.3129			Tox4	-0.285689	29.8085			Anapc2	-0.20201	26.1012			Mbtd1	-0.360527	26.2895
	Cpsf3	-0.358898	31.2353			Arpc2	-0.288153	33.7615			Slc25a4	-0.202136	31.4116			Myl12a;Myl12b;Myl9	-0.361287	30.5155
	Farsb	-0.359805	28.3758			Ddost	-0.289034	30.7619			Npm3	-0.204016	32.2771			Dad1	-0.364608	29.6939
	Atp6v0a1	-0.361546	27.9248			Arpc4	-0.289034	33.4665			Hist1h1a	-0.204141	35.7881			Mrps15	-0.364756	25.5014
	Ctbp1	-0.364403	29.8078			Ddx17	-0.289157	33.8459			Smpd4	-0.205017	28.946			Arpc5	-0.365388	30.4079
	Tox4	-0.365574	30.1045			Blm	-0.29078	27.2198			Uhrf1	-0.208642	33.6707			Prim2	-0.369091	26.2215
	Bod1l	-0.36682	29.816			Map4	-0.291592	25.5551			Morc3	-0.208767	29.5343			Pole	-0.369408	25.8459
	Dcp1a	-0.368309	25.7897			Rps16	-0.291892	33.643			Wdr89	-0.208892	29.9719			Ddost	-0.369408	29.92
	Cpsf2	-0.369129	30.8906			Mbnl1;Mbnl2	-0.291981	31.4567			Ndufs1	-0.209266	30.5842			Tomm40	-0.369837	30.872
	Cdk5rap3	-0.369352	27.1423			Csnk2b	-0.292139	31.132			Smchd1	-0.210015	33.7539			Sympk	-0.370079	30.3214
	Ncbp2	-0.369595	30.2696			Nup93	-0.293483	30.6451			Exosc3	-0.210389	30.026			Rbm3	-0.370881	33.632
	Psmd2	-0.369762	27.2702			Dis3	-0.296368	27.1743			Znf830	-0.213876	27.7763			Gm20425;Srprb	-0.373252	27.8909
	Gm9493;Rps7	-0.369856	34.2077			Atad1	-0.296864	27.904			Mbd2	-0.214747	30.7923			Csnk2a1	-0.379151	30.8187
	Pds5a	-0.370601	32.6722			Srpk1	-0.297201	28.5827			Cul4b	-0.214871	32.2516			Tpx2	-0.379301	33.4348
	Ppp1cb	-0.372337	29.7576			Naca	-0.29846	29.3242			Flot2	-0.216734	27.4564			Hspa8	-0.38116	37.1908
	Psmc2	-0.373122	27.9799			Gmfb	-0.298655	28.0479			Stau2	-0.217727	25.9913			Lcp1	-0.382419	31.5331
	Hspa9	-0.374449	32.3884			Rps9	-0.29988	34.1432			Zcchc7	-0.218223	26.2391			Cox6b1	-0.38432	26.2398
	Sfxn1	-0.375216	28.3117			Rfx5	-0.300111	27.8808			Vwa9	-0.219091	29.4514			Slc25a4	-0.38464	29.916
	Arpc1b	-0.375534	33.7161			Rpn1	-0.300288	32.623			Timm23	-0.219215	27.3731			Ndufs1	-0.384942	29.8949
	Smc4	-0.37589	30.946			Smc4	-0.301141	30.5017			Rad50	-0.219215	32.2774			Kdm2a	-0.38513	28.5725
	Rps13	-0.377988	33.46			Slc25a4	-0.301959	30.768			Kdm2a	-0.219711	29.4176			Prpf38b	-0.386449	30.4193
	Vapa	-0.379038	32.094			Tpm4	-0.302155	26.6422			Trrap	-0.220082	27.0265			Atp6v1e1	-0.386619	29.8363
	Gemin4	-0.38039	26.6218			Rps10	-0.302386	32.5536			Ints4	-0.220701	28.2589			Trim56	-0.386827	24.8125
	Rpl18a	-0.381141	33.1864			Arpc5	-0.302529	30.1002			Tapbp	-0.222805	28.4409			Dhx38	-0.389564	26.2585
	Rpl32	-0.381367	32.3323			Nup62	-0.302707	26.3715			Exosc5	-0.222805	29.3393			Atf1	-0.390321	29.044
	Smchd1	-0.381705	33.0855			Gm17669;Rpl29;Gm3550	-0.302742	32.2091			Fam172a	-0.224411	26.0165			Ndufs3	-0.391702	29.3944
	Rpl35;Gm10269	-0.382683	29.5311			Rps19	-0.303241	33.1344			Exosc10	-0.224411	30.7574			Prc1	-0.393368	29.8769
	Sgol2	-0.383115	25.6385			Cdk11b	-0.303383	30.8807			Kat7	-0.224658	31.3407			Rpl4	-0.394468	33.788
	Atp6v1b2	-0.383172	31.4062			Rps2;Gm8225	-0.304345	33.4497			Eif4a1;Eif4a2	-0.225275	32.5768			Vcp	-0.394942	31.4781
	Clic1	-0.383567	25.6714			Drap1	-0.305378	25.6806			Wdr1	-0.226632	32.7976			Rpn2	-0.395834	31.1351
	Tefm	-0.384942	24.8693			Fancd2	-0.305521	27.9484			Cdc27	-0.226878	28.1812			Cstf3	-0.39591	29.5012
	Psmd7	-0.387317	25.721			Myo1c	-0.30586	31.0693			Gnl2	-0.226878	30.3027			Ndufa9	-0.396935	28.4421
	Rpl23	-0.39034	34.689			Rplp2	-0.306234	30.2983			Stag2	-0.227002	32.9554			Kif22	-0.397258	30.5088
	Atp5d	-0.390661	29.3306			Rpl18a	-0.307251	33.0397			Cox15	-0.228234	28.9213				-0.39895	25.515
	Rbm26	-0.390831	30.5736			Atp2a2	-0.307394	29.0522			Phf6	-0.229219	30.4951			Taf6	-0.401787	27.5847
	Parp1	-0.392819	37.3874			Vapa	-0.308716	31.6636			Psmd14	-0.230203	28.7469			Zfp619;Zfp663;Zfp788;Gm5141;Zfp709;Zscan2;Znf629	-0.403752	28.7881
	Rpl12	-0.395891	33.4561			Rps26	-0.309056	31.3145			Cpsf3	-0.230818	30.4863			Hspa1l	-0.404286	28.7492
	Tmem214	-0.399654	30.3488			Metap1	-0.310951	30.0268			Aifm1	-0.231555	28.9298			Eif2s1	-0.40484	32.1168
	Farsa	-0.400149	28.0188			Ccnl1	-0.311471	26.8533			Naa40	-0.232292	30.0911			Ash2l	-0.404916	29.6351
	Cox5a	-0.400606	28.2621			Rpl35;Gm10269	-0.311936	29.8038			Runx1	-0.232661	27.3145			Psmc1	-0.405318	28.5594
	Sec13	-0.400797	29.6193			Aaas	-0.312026	28.401			Cpsf4	-0.234379	28.0156				-0.406407	27.9803
	Hspa8	-0.401597	37.391			Znf787	-0.31285	26.4739			Alyref	-0.237197	34.3457			Alkbh5	-0.409259	29.1929
	Ddx46	-0.402893	31.3669			Msn	-0.31423	30.6695			Sfxn1	-0.237319	30.6564			Smc2	-0.410237	30.2435
	Plekho1	-0.404993	27.87			Rpl26	-0.314338	33.1231			Llph	-0.238175	27.8634			Pop5	-0.411445	26.4833
	Pom121	-0.405318	28.8835			Tram1	-0.314553	28.6554			Phf2	-0.238175	29.7338			Ablim1	-0.412501	26.798
	Tbl1x	-0.405413	30.4921			Rps12	-0.316923	33.3295			Smc2	-0.242694	31.5405			Tecr	-0.413384	29.46
	Slc25a4	-0.405604	31.1724			Slc25a11	-0.319406	27.184			Edc4	-0.243182	30.7137			Rprd1b	-0.415711	29.3253
	Rpl17	-0.406828	32.9776			Mef2b;2310045N01Rik	-0.319514	25.5008			Ints1	-0.243791	30.2273			Recql5	-0.41754	25.388
	Rfxap	-0.406962	25.4686			Zcchc8	-0.319604	29.3886			Ncbp1	-0.244156	32.1706			Smchd1	-0.423371	33.4587
	Cct8	-0.407077	30.0659			Atf1	-0.321171	29.7759			Scaf8	-0.244278	25.8361			Stoml2	-0.423391	29.4871
	Rpl11;Gm10036	-0.407268	33.626			Mef2a;Mef2d;Mef2c	-0.322577	27.0488			Mre11a	-0.2444	30.9296			Bzw1	-0.426664	27.0737
	Katnal2;Spata5	-0.407631	28.2013			Lrch1	-0.323137	28.0397			Znf148	-0.247198	29.987			Kpna3	-0.427246	30.1695
	Arpc5l	-0.408416	31.9798			Cenpa	-0.323227	29.164			Msh3	-0.248171	27.3305			Slc25a1	-0.429712	29.3087
	Rps14	-0.409681	33.4073			Rbm26	-0.323967	30.3889			Cybb	-0.248413	29.5519			Psma7;Psma8	-0.430587	28.9038
	Rps10	-0.409681	32.8753			Psmc5	-0.324076	27.6631			Rpp40	-0.248535	26.3924			Vdac2	-0.430801	33.2078
	Rpl26	-0.410237	33.855			Uchl5	-0.324292	27.578			Zfp280d;Znf280d	-0.248535	25.4195			Uqcrc1	-0.431598	30.7401
	Nudt21	-0.411771	29.5759			Kif4	-0.325557	27.5325			Cwc27	-0.249385	28.8751			Psma3	-0.432902	28.4984
	Iap	-0.414787	33.848			Eif3k	-0.325684	28.222			Dazap1	-0.249385	30.0846			BC027231	-0.433623	25.2839
	Rpl28	-0.415441	33.3472			Csnk2a1	-0.326046	32.3624			Rp2	-0.251568	28.8507			Hsd17b12	-0.433954	29.6949
	Rpl37a	-0.416404	31.3803			Rpl9	-0.326263	32.5752			Ints10	-0.253384	29.9232			Calm1;Calml3	-0.434052	28.7058
	Lsm14a	-0.417174	26.5988			Capza2	-0.329667	30.5279			Ash2l	-0.253505	29.849			Stub1	-0.434578	25.2338
	Rreb1	-0.417945	25.0327			Ddx20	-0.330683	26.8539			2310022A10Rik	-0.254473	30.1219			Pds5a	-0.436139	31.9474
	Sart3	-0.41808	25.3909			Pdia3	-0.332226	30.4024			Csnk2a2	-0.254473	28.2013			Tapbp	-0.436588	27.2457
	Rpl9	-0.418774	33.4763			Cox4i1	-0.332408	30.3721			Toe1	-0.255078	27.9081			Coro1a	-0.436725	33.8425
	Fnbp4	-0.419333	26.9018			Vcp	-0.33268	31.4085			Morf4l1	-0.255561	30.0247			Mtx2	-0.438698	28.5292
	C1qbp	-0.419816	31.0215			Rps23	-0.332862	33.1311			Gltscr2	-0.256045	30.2439			Stt3a	-0.438737	30.7554
	Capza1	-0.420009	32.3357			Wdr89	-0.334207	29.2918			Ccdc101	-0.256528	24.6235			Bri3bp	-0.439598	28.6997
	Atp6v1e1	-0.420743	30.8384			Mtx2	-0.335317	27.6383			Ndufa10	-0.256648	29.5787			Ncapd3	-0.439892	29.3598
	Dnajc17	-0.421902	28.5936			Nudt21	-0.336592	28.509			Armc10	-0.256648	27.5618			Ddx17	-0.441203	33.995
	Arpc3	-0.422385	33.0645			Psmd13	-0.337175	26.772			Uncharacterized protein C17orf85 homolog	-0.257735	31.5178			Mlec	-0.442712	28.7801
	Mtx2	-0.42432	28.8684			Sec61a1	-0.338269	30.4779			Iws1	-0.257735	29.7555			Eef1g	-0.443046	30.1718
	Nup93	-0.428275	30.9649			Ndufs5	-0.338907	25.7889			Wbscr22	-0.259664	29.5967			Phf3	-0.444694	28.3014
	Rpl36	-0.431987	30.6087			Myo1g	-0.338944	25.7545			Thyn1	-0.260869	29.6108			Mtch2	-0.447367	29.9119
	Rpl23a	-0.433896	33.1941			Bcap31	-0.339984	26.5013			Neil1	-0.261952	33.3877			Srp72	-0.448686	25.2174
	Arpc5	-0.436881	30.307			Sfxn1	-0.340075	28.7545			Ing3	-0.262313	25.12			Atp6v1a	-0.449454	31.0717
	Rps12	-0.437018	33.5311			Cox5b	-0.340112	28.4223			Taf8	-0.263395	26.5685			Tuba4a	-0.450006	28.1004
	Rpl30	-0.437975	33.9862			Ncln	-0.340386	25.8716			Agk	-0.263395	27.6056			Mtco2	-0.450636	27.3815
	Tapbp	-0.438073	26.6823			Xrcc1	-0.340989	30.1484			Kif4	-0.263756	29.9466			Bod1l	-0.454348	29.6184
	Capza2	-0.439735	30.708			Sfswap	-0.342397	25.9588			Slc25a13	-0.264837	27.7025			Csnk1a1	-0.454486	29.4496
	Myl12a;Myl12b;Myl9	-0.439853	29.9166			Spty2d1	-0.344154	26.62			H2-Ea	-0.264957	24.961			Kif4	-0.457534	27.6593
	Bri3bp	-0.441243	29.0547			Cct2	-0.344593	27.123			Rpl27	-0.265797	33.4966			Cybb	-0.457732	26.6711
	Rps19	-0.441595	33.2072			Zranb2	-0.34474	27.5797			Rbbp5	-0.266157	30.4765			Ppil3	-0.458882	27.2833
	Tpr	-0.442379	30.9496			Gm20425;Srprb	-0.344758	28.2525			Nbn	-0.266397	27.4756			Rmdn3	-0.45904	26.1703
	Eif2a	-0.442477	29.6482			Rps28	-0.344978	32.2017			Daxx	-0.269033	27.6346			Csnk2b	-0.464166	31.1771
	Psma1	-0.442536	30.2909			Pcm1	-0.345821	26.1219			Metap1	-0.27011	31.2739			Cul1	-0.4656	27.0329
	Rps23	-0.442693	33.2059			Atp6v1g1	-0.345931	28.3416			Mtco1	-0.27035	27.3433			Emc3	-0.467154	25.4725
	Zc3h8	-0.444518	28.7242			Alkbh5	-0.346573	30.853			Brd9	-0.271067	27.2823			Csnk2a2	-0.467593	27.4377
	Trim56	-0.446207	24.2642			Prkar2a	-0.346683	28.4187			Rhoa;Rhoc;4930544G11Rik	-0.272382	27.7949			Tbl2	-0.472109	25.772
	Rpl24	-0.446246	33.3186			Rps3	-0.347307	34.4766			Rfc1	-0.273576	31.4428			Ociad1	-0.473571	25.5252
	Morc2a	-0.446305	28.9776			Atf7;Gm28047	-0.347894	27.1076			Cdc16	-0.273814	25.7441			Atp6v1g1	-0.473631	27.6721
	Rpl5	-0.446384	34.2638			Actc1;Actg2;Acta1;Acta2	-0.34806	34.8935			Bcap31	-0.274172	28.5872			Psmd12	-0.476779	27.1017
	Skiv2l2	-0.447997	33.6607			Phgdh	-0.349254	28.8747			Fen1	-0.276437	31.3302			Chchd3	-0.478889	29.2399
	Cox5b	-0.448253	28.1923			Rab6b;Rab6a;Rab39a	-0.352492	29.103			Zfx;Zfa	-0.278223	27.0235			Lrrc59	-0.48217	31.5441
	Capzb	-0.448725	32.6278			Snd1	-0.354188	31.3517			Fkbp8	-0.279768	28.602			Krt76	-0.482372	30.9077
	Tceb2	-0.44908	28.0873			Bag2	-0.354741	27.7415			Atad3;Atad3a	-0.28238	31.0309			Ccnk	-0.482835	28.7538
	Csnk2b	-0.450498	31.3721			Actr5	-0.354981	28.8815			Zc3h11a	-0.282855	31.5887			Nup155	-0.483743	25.4291
	Rpl13a	-0.451662	32.9605			Tfip11	-0.357382	26.7864			Ints3	-0.285106	31.2692			2700094K13Rik;Selh	-0.483965	29.5645
	Sp140	-0.451682	31.7372			Rpl24	-0.357659	33.0889			Rpp25l	-0.285225	25.6824			Rpl6	-0.484691	33.8533
	Tpm1	-0.453182	27.6946			Kpna2	-0.358029	32.4098			Phc3	-0.285343	25.3663			Katnal2;Spata5	-0.484893	27.9622
	Mau2	-0.453518	29.902			Luc7l2	-0.358731	29.1743			Setd1a	-0.285343	28.1006			Vapa	-0.485095	30.7057
	Dnajc7	-0.453854	26.9195			Mtpap	-0.359453	24.2113			Katnal2;Spata5	-0.285935	27.8342			Cpsf6	-0.486388	29.8768
	Myl6	-0.45417	32.2309			Gltscr1	-0.361435	25.2394			Cul1	-0.286171	25.0483			Rpn1	-0.490395	32.6356
	Edc4	-0.454723	30.1551			Rfx1	-0.363141	27.2878			Uncharacterized protein C7orf26 homolog	-0.287118	28.9773			Pwp1	-0.493886	29.2143
	Psmd11	-0.455317	27.6647			Serbp1	-0.365593	32.8317			Rps27a;Gm8797;Uba52;Kxd1;Ubc;Ubb	-0.287236	37.3061			Slc25a5	-0.494881	34.2482
	Rps11	-0.456187	33.5014			Hdgfrp2	-0.368961	29.9104			Hnrnpk	-0.289598	35.5521			Atp6v1b2	-0.496265	30.1781
	Arpc2	-0.456663	33.7737			Ckap5	-0.36965	30.0852			Hnrnpd	-0.290306	29.4407			Rpl14	-0.496773	32.5038
	Lamtor2	-0.457058	27.3258			Fv4	-0.370247	31.7336			Atp8b4	-0.291368	28.1605			Plekho1	-0.497771	25.0899
	Dad1	-0.459179	29.3195			Rps21	-0.37131	31.0954			Psmd12	-0.296193	27.5896			Rpl13	-0.498321	33.4462
	Nr2c2	-0.461065	27.2551			Atp6v1a	-0.373028	31.294			Ncapd3	-0.297837	29.5988			Psma1	-0.499157	28.9791
	Mlec	-0.461224	29.8049			Rpl17	-0.37501	32.3227			Slc2a1	-0.30381	27.5783			Uqcrfs1	-0.499524	27.015
	Cux1	-0.462177	27.3557			Arpc1a	-0.375216	29.689			Slc25a12	-0.305212	29.8455			Ktn1	-0.500463	30.0037
	Chchd3	-0.463669	30.8101			Ktn1	-0.375815	31.0149			Pom121	-0.305562	29.6546			Mogs	-0.500585	26.9014
	Kif2c	-0.463848	30.958			Hist1h2bc;Hist1h2bh;Hist2h2bb;Hist1h2bm	-0.377594	28.4155			Ints9	-0.307312	29.6394			Gyk;Gk	-0.502096	27.7193
	Rars	-0.464564	30.8989			Gm10260;Rps18	-0.377801	33.1293			Rala	-0.308943	28.832			Cxxc1	-0.504878	28.1791
	Nup214	-0.46542	28.3467			Iars	-0.378457	25.4188			Ddx42	-0.309293	31.0437			Tomm22	-0.506189	30.2156
	Cdkn2a	-0.466397	29.3797			Hsp90aa1	-0.379526	31.4193			Pds5b	-0.310805	27.0491			Dhrs7b	-0.508896	26.1222
	Ndufs1	-0.468791	29.2343			Cops5	-0.379676	26.3048			Gna13	-0.312201	28.824			Dnajc7	-0.509286	26.4101
	Arpc4	-0.470969	34.0316			Gnb2l1	-0.380052	33.9885			Zfp106;Znf106	-0.312433	28.3151			Rpl19	-0.509676	31.1504
	Rps9	-0.471249	34.5936			Hnrnpdl	-0.380747	28.8177			Qars	-0.31545	27.9753			Rpl18	-0.510498	34.1164
	Psmc4	-0.471469	26.5816			Abcf2	-0.381104	31.3056			Ndufs2	-0.315566	29.768			Rpl10a	-0.511135	33.8111
	Slc25a1	-0.47297	29.2466			Slc25a5	-0.381235	34.2431			Atp6v1c1	-0.31823	27.1075			Ccdc101	-0.512123	25.8037
	Rps15a	-0.474252	33.3511			Hspa8	-0.382532	36.8505			Prdm2	-0.318577	25.3484			Farsb	-0.514037	28.1317
	Brd3	-0.481586	29.4261			Psmc2	-0.384	27.9519			Prmt1	-0.318924	29.5522			Wdr61	-0.514449	27.3551
	Impdh2	-0.483884	28.5685			Dhx36	-0.384132	27.9791			Rrbp1	-0.320542	30.7207			Pou2af1	-0.514656	26.4626
	Rps28	-0.48461	32.3636			Prkacb	-0.38545	25.4095			Brd4	-0.320542	31.2951			Bag2	-0.520273	28.3606
	Cox4i1	-0.490071	30.0786			Calr	-0.385507	28.5735			Cggbp1	-0.322274	28.0107			Rpl35a	-0.520666	32.327
	Eef1d	-0.490294	30.8735			Rpl10;Rpl10l	-0.386129	32.1188			Ints12	-0.326307	27.8982			Cyc1	-0.52585	30.015
	Dnmt1	-0.490618	35.3877			Rpl27a	-0.386468	32.3934			Pds5a	-0.326537	33.127			Sec61a1	-0.528594	29.3413
	Rrbp1	-0.490659	30.1637			Trmt112	-0.389035	27.3204			Hcfc2	-0.327228	27.3299			Tram1	-0.529885	28.3434
	Myh9	-0.493215	35.0165			Csnk1e	-0.389905	26.4794			Gm29609;Gtf3c2	-0.327457	27.2753			Rpl18a	-0.53001	32.0157
	Syncrip	-0.493479	35.0754			Zmym4	-0.391664	26.7136			Anapc7	-0.330558	30.46			Gm29609;Gtf3c2	-0.534015	25.839
	C130026I21Rik	-0.494983	29.9119			Ccna2	-0.392857	29.7793			Dcp1a	-0.330558	24.8408			Zfp106;Znf106	-0.535959	25.4725
	Eif2s2	-0.496183	32.4752			Syncrip	-0.39572	34.2466			H2-Ab1	-0.330903	27.5065			Rpl7	-0.538639	34.0353
	Actr6	-0.496326	26.8873			Coro1a	-0.396403	34.8387			Macf1	-0.333767	27.9454			Psmc3	-0.539226	26.2523
	Eif2s3x;Eif2s3y	-0.496346	32.8893			Rplp0	-0.396422	33.6416			Gatad2a	-0.336283	31.4818			Cstf1	-0.542752	25.9532
	Prkar2a	-0.496672	27.2752			Cux1	-0.397334	27.0188			Cyba	-0.336398	26.8905			Raver1	-0.543005	27.0915
	Smarca2	-0.497099	26.3548			Chchd3	-0.398798	30.5292			Lyn	-0.337997	28.1981			Dhx36	-0.543215	28.6522
	Vti1b	-0.498383	25.9174			Tomm22	-0.399121	30.4474			Bzw1	-0.338567	28.5744			Vti1b	-0.545024	24.7471
	Iws1	-0.499076	28.3325			Ndufb5	-0.399616	26.7334			Cxxc1	-0.338681	27.273			Rpl5	-0.545613	33.716
	Fam98b	-0.499382	27.5095			Farsb	-0.401063	28.5563			Psme3	-0.341644	27.0983			Psmc4	-0.546962	25.5915
	Ndufs3	-0.505984	29.9806			Cxxc1	-0.40295	28.8864			Fam76b	-0.341872	30.7271			Plec	-0.547341	26.1932
	Ccnb1	-0.50707	25.7091			Dstn	-0.40337	27.682			Kansl1	-0.342896	27.2098			Slc25a20	-0.549177	27.015
	Rps27l	-0.507685	31.9957			Dld	-0.404916	27.7129			Ap2a1	-0.343351	28.4489			Smc4	-0.553087	31.1041
	Serinc3	-0.509142	28.6373			Avil	-0.405413	32.35			Phf3	-0.343578	30.6943			Psma4	-0.560026	28.458
	Mogs	-0.509204	26.2463			Psmc6	-0.406082	25.1092			Xpo1	-0.351289	28.2267			Bak1	-0.560856	29.0375
	Gm9774;Adrm1	-0.509923	27.046			Capzb	-0.406503	32.6789			Pdhb	-0.35208	29.4096			Rpl12	-0.561643	32.5969
	Apool	-0.510046	28.9593			Cybb	-0.408206	26.598			Morf4l2	-0.354452	27.0149			Ndufb10	-0.562644	25.7934
	Wapal	-0.513873	25.3133			Psma4	-0.410083	27.8951			Foxr1	-0.356933	26.3162			Rpl7a	-0.563263	33.9776
	Rbm5	-0.514285	28.6056			Strn	-0.410141	26.7604			Ints2	-0.357045	28.1512			Setd1a	-0.563561	25.6191
	Rps3	-0.514656	34.6915			Eef1d	-0.411368	31.5697			Raver1	-0.358734	29.8946			Vdac1	-0.564691	32.7788
	Eif3c	-0.515707	28.9815			Brd3	-0.412309	29.294			Arid1b	-0.360645	25.9337			Map4k1	-0.565801	26.706
	Rpl22	-0.516842	33.4964			Timm50	-0.413173	29.2011			Tram1	-0.362217	29.0719			Srp68	-0.566143	26.6988
	Purb	-0.518701	29.0837			Morc2a	-0.414384	29.3055			Kmt2b	-0.364348	26.695			Syncrip	-0.568174	34.1258
	Rps16	-0.519177	33.8958			Rps29	-0.414441	28.9657			Ndufa9	-0.366252	29.4566			Rpl26	-0.568666	32.99
	Eif3e	-0.520273	29.5588			Mlec	-0.415942	29.3417			Cenpi	-0.368042	27.1426			Lima1	-0.571557	28.0423
	Sipa1	-0.521225	26.8059			Rpl28	-0.416616	33.2102			Eif4e2	-0.368936	28.3924			Rala	-0.577702	25.8043
	Ndufv1	-0.522613	29.1062			Brd2	-0.417232	29.9801			Hsd17b12	-0.369159	29.7907			Scamp2	-0.57893	27.1366
	Atf1	-0.523795	29.7663			Cct8	-0.417868	30.0454			Ints6	-0.370834	28.1248			Rpl27a	-0.582598	32.2273
	Slc25a5	-0.524562	34.4191			Rplp1;Gm10073	-0.422192	30.6954			Usf2	-0.371838	28.2819			Rpl11;Gm10036	-0.583657	33.7894
	Ktn1	-0.525226	30.9177			2700094K13Rik;Selh	-0.424029	29.4128			Calr	-0.373398	28.9151			Toe1	-0.584112	26.3934
	Csnk1e	-0.525829	26.7416			Vrk2	-0.424997	27.0258			Cd36	-0.382391	30.7992			Anapc4	-0.584696	26.5405
	Cyc1	-0.52614	30.5625			Ptbp2	-0.427266	30.9012			Snap23	-0.383497	28.5126			Tnpo1	-0.585821	26.6979
	Csnk2a1	-0.52718	32.3394			Ybx3	-0.430489	26.013			Rab1;Rab1A	-0.385707	27.4507			Prkacb	-0.586774	24.6958
	Tpm3-rs7	-0.527491	33.5448			Scaf8	-0.430684	27.2468			Alkbh5	-0.385707	29.5736			Psmb7	-0.588986	26.6017
	Tpm4	-0.528324	27.3194			Fam98a	-0.433721	29.4532			Pcna	-0.387804	34.3428			Rpl17	-0.590745	32.5216
	Kpna2	-0.528906	32.6009			Actbl2	-0.433954	30.014			Gemin4	-0.396817	23.4721			Rpl36	-0.59778	30.708
	Ptbp2	-0.531969	30.9767			Nufip2	-0.43489	27.7256			Hdgfrp2	-0.403813	30.4397			Rpl23	-0.599593	33.1677
	Ndufs2	-0.533055	29.0752			Apool	-0.436237	28.8439			Ing5	-0.405666	29.8153			Pold1	-0.603599	26.5198
	Psma5	-0.533556	28.5264			Cpm	-0.436471	28.5791			Taf4a	-0.407951	28.032			Hspa5	-0.606188	32.3758
	Atp5h	-0.533597	28.6908			Bcl2l1	-0.43649	24.6024			Mtpap	-0.415759	25.7141			Kpna4	-0.606452	29.0622
	Atp6v0c	-0.534099	29.4897			Tmco1	-0.437526	27.7267			Nedd8	-0.418028	27.0991			Cox4i1	-0.606496	31.1854
	Toe1	-0.536168	28.4184			Eif5b	-0.43778	29.4172			Parl	-0.422879	27.8159			Trmt2a	-0.60665	27.0544
	Eif2s1	-0.537424	32.4292			Eif3m	-0.44136	27.2013			Mlec	-0.425244	29.6259			Timm23	-0.607485	27.2407
	Ndufa10	-0.538492	27.8213			Atp6v1e1	-0.441654	30.5393			Ldha	-0.429964	27.4343			Zc3h15	-0.608474	27.4137
	Spty2d1	-0.542879	27.8828			Rpsa	-0.443183	33.8642			Epb4.1l2;Epb41l2	-0.430499	26.4222			Farsa	-0.608958	28.8487
	Eif5b	-0.543047	29.0821			Mtdh	-0.44334	30.7691			Syncrip	-0.430927	34.2835			Vars	-0.609817	30.3434
	Nfkbid	-0.545445	28.3388			Ogt	-0.44334	29.5889			Plekho1	-0.431463	25.7339			Ap2m1	-0.613829	28.6877
	Fkbp8	-0.545993	27.7027			Rps20	-0.444007	32.6726			Nabp1	-0.432104	28.309			Prmt1	-0.614536	28.0341
	Psma4	-0.546056	28.7447			Tapbp	-0.444243	27.8101			Fbxw11;Btrc	-0.432211	26.7881			Morc2a	-0.616017	27.0713
	Cxxc1	-0.547426	28.8716			Kpna4	-0.445323	29.4711			Usp7	-0.433173	32.7461			Uqcrq	-0.616857	28.2534
	Dars	-0.549346	32.6925			Atp6v1b2	-0.445441	31.0675			Pdha1	-0.433921	28.2035			Ghitm	-0.617742	29.5263
	Ylpm1	-0.551353	27.2122			Znf593	-0.446364	26.3893			Skiv2l2	-0.434028	32.6224			Krtcap2	-0.618384	28.3245
	Strn	-0.551902	27.4502			Itpr2	-0.446502	29.1306			Ablim1	-0.437334	27.6578			Slc25a12	-0.620623	29.8289
	Rps2;Gm8225	-0.554104	33.3207			Hspa9	-0.446757	32.3331			Flnb	-0.438932	26.3185			Rpl32	-0.622776	32.5667
	Kars	-0.558729	30.9942			Tecr	-0.448371	30.0813			Ncapg2	-0.440633	26.3729			Rpl30	-0.628363	33.6747
	Atp6v1a	-0.561026	31.7404			Zc3h15	-0.448587	28.5991			Irf2	-0.444561	26.8102			Uqcrc2	-0.629322	30.8919
	Kpna3	-0.561558	30.8968			Rbm7	-0.448666	28.9628			Gigyf2	-0.445091	27.4354			Kif2c	-0.63064	30.9717
	Ckap5	-0.562069	28.313			Parl	-0.448843	26.6461			Syngr2;Gm20708	-0.447421	29.4105			Rps5	-0.631131	33.7288
	Immt	-0.565204	29.6886			Chd2	-0.450932	25.0858			Eif3d	-0.448055	29.9259			Atp6v1h	-0.635159	27.193
	Gnb2l1	-0.565823	33.7768			Psma1	-0.451879	28.7979			Rpl18	-0.44869	34.3687			Phb	-0.63675	31.9922
	Adar	-0.565887	26.8491			Rpl38	-0.456306	30.9043			Upf1	-0.451224	30.2318			Dnajc11	-0.637558	28.57
	Dhx36	-0.566677	28.9498			Kpna3	-0.456821	30.3179			Fkbp3	-0.452385	27.8987			Rpl31	-0.637626	34.2145
	Hspa14	-0.566912	27.3104			Nmt1	-0.462257	28.3871			Spaca1	-0.45249	27.3668			Kdm1a	-0.63803	27.3082
	Tbp;Tbpl2	-0.572587	27.6554			Nmt1	-0.462356	30.5724			Sugp1	-0.452912	27.4991			Ckap5	-0.639018	30.1908
	Dnajc9	-0.579275	28.6721			Psmc1	-0.462615	27.464			Dhx36	-0.456701	28.6121			Brd3	-0.639894	28.9518
	Ddx17	-0.583139	34.306			Cct3	-0.468312	28.7238			Ssr1	-0.458277	30.1235			Rpl9	-0.643698	33.0616
	Rps26	-0.584934	31.851			Mtco1	-0.471089	25.971			Cdc42bpb	-0.458802	26.648			Eef1d	-0.643744	30.492
	Gm10260;Rps18	-0.591027	33.0316			Pa2g4	-0.471809	33.0059			Ashwin	-0.460795	26.3291			Ndufa8	-0.645187	28.2327
		-0.591658	31.6245			Acad9	-0.472229	27.3123			Kif2c	-0.461424	30.6974			Rps10	-0.64548	30.9354
	Serbp1	-0.592789	32.5938			Cdk9	-0.472249	26.4347			Tma16	-0.464877	28.1148			Helz2	-0.647219	24.4934
	Dock2	-0.59318	26.1558			Gpkow	-0.476358	25.1419			Itpr3	-0.470511	25.6204			Atad1	-0.649548	27.2826
	Atp6v1h	-0.593833	27.5751			Toe1	-0.477623	28.4094			Rpl3	-0.477366	34.4037			Rps3a	-0.651224	34.0314
	Mtdh	-0.59586	31.2368			Twf1	-0.478045	28.6676			Pop4	-0.477677	26.512			Cox5b	-0.651473	28.531
	Ociad1	-0.596863	25.8208			Vdac1	-0.478487	33.5465			Aldh18a1	-0.482642	26.9773			Rps4x;Gm15013	-0.653264	33.9876
	Cdk2;Cdk3	-0.597147	26.0827			Rtcb	-0.480217	31.0376			Rqcd1	-0.485118	26.7131			Ddrgk1	-0.663282	28.0233
	Gigyf2	-0.597693	26.8805			Flii	-0.481344	27.2378			Rpl11;Gm10036	-0.48553	34.1694			Rps8	-0.665615	33.6076
	Avil	-0.603753	33.22			Pom121	-0.481767	27.6101			Ebf1;Ebf2	-0.493237	26.304			Iap	-0.668432	32.9618
	Hacd3	-0.604148	27.7967			Tceb2	-0.482654	27.5083			Rpn1	-0.49334	32.5096			Samm50	-0.669809	27.2288
	Helz2	-0.60621	25.9406			Psmd6	-0.483945	25.9895			Ddx1	-0.493545	31.5866			Rpl15	-0.669992	33.1289
	Fam98a	-0.606957	29.6348			Ing2	-0.48451	26.4775			Ndufa8	-0.498149	29.0577			Mtdh	-0.670612	30.4409
	Raver1	-0.609288	28.7805			Zc3h4	-0.487136	27.2205			Snrpc	-0.500496	30.3924			Atf7;Gm28047	-0.671646	26.8582
	Aimp2	-0.61553	28.1816			Ndufs2	-0.491916	29.197			Atp2a2	-0.501516	30.0371			Eif1ax;Eif1a	-0.673118	30.2029
	Elmsan1	-0.621222	28.9913			Psma6	-0.492383	28.163			Rbm3	-0.502229	31.5797			Hdlbp	-0.674199	28.6478
	Flii	-0.621466	26.6099			Gyk;Gk	-0.493073	29.1263			Rpl5	-0.504061	34.3635			Fkbp8	-0.678326	27.0691
	Dync1h1	-0.622221	31.5874			Tpr	-0.493987	30.7928			Dlat	-0.504875	28.9864			Csnk1e	-0.680081	25.6141
	FAM120A	-0.622243	26.4827			Eef2	-0.494251	28.433			Mum1	-0.506196	28.0077			Dnmt1	-0.684573	35.0197
	Actc1;Actg2;Acta1;Acta2	-0.622687	35.1329			Actb	-0.494963	39.4437			Stau1	-0.506703	27.5944			Rps14	-0.686801	33.5435
	Srpk1	-0.623154	28.8165			Ostc	-0.498423	28.8857			Rpl4	-0.507719	34.7187			Dnaja1	-0.692875	29.0006
	Vdac1	-0.624088	33.8481			Psma3	-0.50181	28.3907			Rpl10a	-0.508429	34.2869			Rpl13a	-0.695512	31.8788
	Emc3	-0.624265	25.2791			Eno1	-0.501933	28.6933			Lsm14a	-0.509544	26.3252			Atp6v0a1	-0.695582	26.3414
	Ssr1	-0.6256	29.3661			Ppil2	-0.502321	25.3755			Slc25a11	-0.509848	29.1999			Dhx30	-0.69881	28.7133
	Psmd6	-0.625979	26.7979			Racgap1	-0.502485	30.2382			3110052M02Rik;Zfp273;Zfp85;Zfp932;Zfp708;Zfp791;Zfp948;Zkscan7;Zfp287;Znf431;Znf354c;Znf287	-0.510759	30.3542			Rpl28	-0.699138	32.4631
	Man2a1	-0.626179	25.3687			Lct	-0.503159	31.0085			Rpl35;Gm10269	-0.512985	29.1948			Rps6	-0.699209	32.8718
	Tomm22	-0.626847	30.9958			Ndufs1	-0.505328	29.2841			Cdc42	-0.515612	27.2784			Abcf1	-0.701436	29.2313
	Actb	-0.627226	39.5039			Msi2	-0.509225	27.211			Trmt2a	-0.517124	27.5061			Rps13	-0.703267	33.0444
	Bak1	-0.628252	29.6391			Coro1b	-0.509676	30.2402			Anapc4	-0.521051	25.5096			Ncapg2	-0.70329	27.4832
	Rtcb	-0.63026	31.5067			Atxn2l	-0.510868	26.5395			Gm21992;Rbm4;Rbm4b	-0.522658	28.2417			Tubb4b;Tubb4a	-0.704677	30.3435
	Hk2	-0.630662	31.6617			Psma7;Psma8	-0.513255	28.9672			Cnbp	-0.523361	27.6856			Phb2	-0.705076	33.0156
	Tomm40	-0.632472	31.1738			Ssr4	-0.515418	30.0779			Rpl7a	-0.525067	34.7904			Immt	-0.705171	29.4929
	Cltc	-0.634576	28.4511			Rps15	-0.515666	30.299			Rpl36	-0.525067	29.7985			Psmd6	-0.706677	26.2715
	Tmco1	-0.638748	28.0305			Eif3g	-0.518494	28.4474			Rpl13	-0.527771	34.6957			Cox5a	-0.707312	29.3559
	Prkacb	-0.640231	25.3971			Psmd3	-0.521411	26.8158			Fmr1	-0.538339	30.7299			Rps25	-0.707501	30.7457
	Ssr4	-0.643608	30.1906			Dlat	-0.52166	27.5136			Fxr1	-0.539432	26.4337			Akap9	-0.713994	27.752
	Aimp1	-0.644127	28.857			Fanci	-0.524313	26.5748			Bod1l	-0.543001	29.9573			Uqcr10	-0.71641	29.2906
	Rpsa	-0.646812	33.5869			Atad3;Atad3a	-0.525621	30.3493			Tbl2	-0.543001	26.5709			Hnrnpc	-0.71807	27.7884
	Uqcrc2	-0.648145	31.579			Macf1	-0.526494	30.3502			Rpl12	-0.543397	32.3918			Edc3	-0.720018	25.9238
	Atp6v1g1	-0.649276	28.7141			Lamtor3	-0.526805	27.8965			Bcl2l1	-0.543694	27.3577			Atad3;Atad3a	-0.72142	28.9863
	Vdac3	-0.650476	32.3583			Cyc1	-0.526992	30.4437			Rpl6	-0.546956	34.6072			Ostc	-0.722182	27.8836
	Ddx1	-0.651745	31.5979			Iap	-0.527013	33.5092			Farsa	-0.548831	25.3947			Eif4h	-0.722801	27.4095
	Atad3;Atad3a	-0.652833	30.3958			Uqcrc1	-0.527221	31.2858			Ythdf2	-0.551295	29.125			Rpl23a	-0.723253	33.0128
	Stoml2	-0.654149	29.3922			Mtch2	-0.527325	30.3542			Rpl7	-0.554933	34.927			Sqstm1	-0.723468	28.8077
	Rpl10;Rpl10l	-0.656058	31.99			Lcp1	-0.527616	30.7216			Max	-0.557974	27.7758			Kpna2	-0.728789	31.6752
	Vdac2	-0.656535	34.1178			Ssbp1	-0.530823	28.1874			Morc2a	-0.561693	29.7686			Tmco1	-0.734803	27.0826
	Uqcrc1	-0.659085	31.0095			Mmtag2	-0.532032	28.1492			Ckap5	-0.562279	30.233			Snd1	-0.736341	31.7151
	Nup35	-0.660156	27.2196			Clint1	-0.533242	27.6273			Rpl27a	-0.564329	31.9907			Ncaph2	-0.737447	26.2057
	Timm23	-0.661615	26.6206			Sumo2;Sumo3	-0.536419	32.3518			Msi2	-0.565695	27.2711			Rad18	-0.739252	27.4829
	Mef2a;Mef2d;Mef2c	-0.662186	27.4685			Sumo2;Sumo3	-0.539708	30.1354			Eef1d	-0.567059	31.399				-0.741276	29.8385
	Rplp1;Gm10073	-0.663991	30.5355			Atp6v0d1	-0.542332	31.3222			Rpl30	-0.569199	30.5802			Ssr1	-0.742265	29.1181
	Lamtor3	-0.668341	28.2008			Bak1	-0.544435	28.9797			M6pr	-0.569491	26.206			Hmmr	-0.743183	25.6209
	Eprs	-0.669029	32.0455			Stoml2	-0.545319	29.2831			Rpl32	-0.570754	32.9431			Ndufa10	-0.746108	26.7866
	Mtch2	-0.669694	30.6293			Nup35	-0.545677	28.0556			Prim1	-0.571046	27.9176			Fnbp4	-0.74802	27.6895
	Anp32e	-0.670245	27.403			Pgam5	-0.547362	31.3765			Pgam5	-0.574731	31.5935			Eif4e2	-0.748966	27.0302
	Abcf2	-0.67036	31.3269			Derl1	-0.550761	27.2954			Tmco1	-0.575893	26.8165			Edc4	-0.749063	29.6946
	Coro1a	-0.670635	34.863			Slc25a12	-0.551902	29.7551			Rpl15	-0.576571	34.0397			Rps17	-0.754042	32.0966
	Rps15	-0.671715	29.3951			Dnajc7	-0.554104	26.3899			Lsp1	-0.577828	32.0691			Lactb	-0.75504	29.8515
	Pa2g4	-0.675558	32.6876			Ndufa9	-0.555036	28.7524			Rpl13a	-0.578504	33.4645			Pdha1	-0.759698	27.7966
	Ndufa9	-0.676987	28.2392			Samm50	-0.555481	27.9303			Ncaph2	-0.579856	26.7658			Srp14	-0.76004	28.3864
	Pgam5	-0.678187	31.7828			Eif3h	-0.555693	29.4089			Srp68	-0.580242	25.828			Ap1g1	-0.760822	25.5811
	Uqcr10	-0.681515	29.2159			Kif23	-0.557646	29.2078			Dnmt1	-0.582556	35.3918			Ssr4	-0.762338	29.961
	Eif4h	-0.685037	26.6628			Hdlbp	-0.558113	29.2696			Mrpl12	-0.587077	27.684			Mars	-0.765597	28.5032
	Rad18	-0.685826	28.0932			Dars	-0.55875	32.4589			Ddost	-0.588037	30.9042			Pgam5	-0.765965	30.9475
	Alkbh5	-0.688892	30.5043			Ssr1	-0.562367	29.3802			Strap	-0.590339	27.6644			Fbxw11;Btrc	-0.766799	27.471
	Cpsf6	-0.690009	29.239			Mars	-0.563923	29.6655			Rpl14	-0.591009	32.9933			Gigyf2	-0.767732	28.6841
	Psmc5	-0.693948	27.9473			Vdac2	-0.56796	33.9665			Gemin5	-0.593019	29.5912			Psmc2	-0.767904	26.9775
	Glipr2	-0.695839	29.9749			Ncapg	-0.568623	26.4808			Ezr;Rdx	-0.593306	26.3002			Rpl8	-0.770412	33.0963
	Naca	-0.704441	29.1329			Uqcr10	-0.568751	28.9404			Itpr2	-0.610606	28.7424			Psmc5	-0.776577	27.261
	Fbxw11;Btrc	-0.707477	28.4355			Eif2a	-0.569843	29.9531			Rps25	-0.6107	29.1939			Ndufb4	-0.780983	27.6228
	Eif3k	-0.709387	26.8404			Tomm40	-0.570186	31.6159			Rpl17	-0.611645	33.0818			Pa2g4	-0.781281	31.828
	Drg1	-0.71487	26.6528			Eif3f	-0.572887	30.0359			Rpl18a	-0.612305	33.1855			Stau1	-0.781876	26.714
	Dhx30	-0.715273	29.444			Hacd3	-0.576476	27.6703			Stt3a	-0.617393	31.5127			Rpl38	-0.789536	31.8326
	Mtx1	-0.719495	26.8565			Rps25	-0.577186	29.2282			Rpl23a	-0.617675	33.5017			Lamtor1	-0.789811	28.2592
	Upf1	-0.720921	30.1321			Slc25a20	-0.577638	27.8077			Mogs	-0.619366	26.607			Zcchc8	-0.78991	28.4253
	Pdhb	-0.724492	27.8819			Aimp1	-0.580202	29.4468			Etf1	-0.622087	25.9585			Rtcb	-0.792657	31.1078
	Qars	-0.727045	29.0526			Phb	-0.580396	32.061			Abcd3	-0.623305	28.8582			Phf8	-0.793657	26.5928
	Rpl36a;Gm6525	-0.728383	31.5051			Eif3l	-0.580396	30.8154			Rpl35a	-0.6291	30.7486			Rnf213	-0.794157	25.5513
	Kpna1	-0.729076	26.8898			Nfkbid	-0.580634	26.6469			Farsb	-0.631244	29.7704			Lsm14a	-0.795584	27.9353
	Chmp1b1	-0.729148	26.9836			Tcp1	-0.586558	28.0888			Srpk1	-0.635615	28.889			Nelfb	-0.800525	27.7176
	Ogt	-0.733387	29.3525			Lamtor1	-0.587923	29.1283			Rpl34	-0.6371	31.6715			Rhox5	-0.802613	29.0406
	Cdk1	-0.735211	28.4239			Uqcrh	-0.590745	28.0608			Cnot1	-0.63914	23.7027			Nup62	-0.80362	26.3074
	Ccna2	-0.737543	29.1117			Gmps	-0.591658	26.0792			Rpl26	-0.641084	32.7699			Kpna1	-0.808033	27.512
	Rps20	-0.739517	32.621			Tbp;Tbpl2	-0.592615	28.8073			Ddx6	-0.643579	30.9029			Rps28	-0.811776	30.7478
	Dnajc11	-0.741831	29.3282			Ddx1	-0.599375	30.8679			Kdelr2;Kdelr1	-0.654711	28.0203			Rpl22	-0.812359	33.2075
	Rplp0	-0.742144	33.2517			Rmdn3	-0.599703	26.7127			Ddrgk1	-0.662935	26.3793			Ddx1	-0.814844	31.1807
	Gtf3c4	-0.742651	27.3767			Ndufs3	-0.602657	29.6233			Eef1g	-0.668301	31.0979			Ogt	-0.815098	30.1269
	Phb	-0.74456	32.65			Immt	-0.602745	29.5676			Rpn2	-0.669118	31.4102			Eif3e	-0.818452	29.6968
	Rps25	-0.74819	29.1006			Strap	-0.602789	28.9924			Rbm7	-0.671656	29.5251			Arhgap11a	-0.82133	26.1637
	Kpna4	-0.74865	30.3587			Uqcrc2	-0.603621	31.5751			Sec61a1	-0.675003	30.6685			Slc25a13	-0.823779	27.1474
	Dstn	-0.75081	29.2053			Psmd11	-0.606694	26.614			Rpl9	-0.681404	32.9608			Nmt1	-0.825057	27.5754
	Mis18a	-0.755405	28.4214			Mtx1	-0.618606	28.0363			Rpl22	-0.681764	30.8842			Rps9	-0.83087	34.1957
	Emd	-0.757257	26.6162			Helz2	-0.618938	27.175			Rps5	-0.686254	33.9176			Gm9493;Rps7	-0.833285	32.7525
	Slc25a12	-0.768862	30.3499			Pold1	-0.621222	26.9519			Hspa5	-0.690372	32.7685			Psmc6	-0.836218	24.944
	Rplp2	-0.771101	31.0316			Rbm10	-0.624844	30.2205			Rpl21	-0.694301	31.1314			Rps24	-0.837919	30.3145
	Hnrnpul1	-0.77722	27.6566			Eif3a	-0.625979	31.0031			Rpl23	-0.696083	31.162			Bax	-0.845806	28.579
	Pold1	-0.777245	27.7253			Stau2	-0.626112	28.4815			Fam98a	-0.696617	27.6241			Strap	-0.846428	26.9791
	Parl	-0.780165	27.5435			Stau1	-0.627115	27.9321			Hnrnpc	-0.701771	28.6847			Prkar2a	-0.849908	26.6503
	Psmd13	-0.782149	26.0135			Eif2s1	-0.627404	32.4534			Prr11	-0.702037	26.0111			Rpl37a	-0.851573	29.8885
	Rhox5	-0.787518	30.9174			Ybx1	-0.63055	35.0182			Vars	-0.702126	31.5492			Parp2	-0.860871	27.859
	Eif3i	-0.789312	28.6235			Pdhb	-0.630751	29.0257			Zcchc8	-0.710614	30.375			Rplp1;Gm10073	-0.863887	30.1541
	Tfip11	-0.798316	27.792			Pdha1	-0.630863	28.1759			Pura	-0.713168	28.8675			Atp6v0c	-0.866936	29.3842
	Ddrgk1	-0.800475	27.8264			FAM120A	-0.632271	24.6805			Ubap2l	-0.714136	28.0649			Rps11	-0.86899	33.4952
	Lcp1	-0.80556	31.6077			Dnajc11	-0.632651	29.7434			Rprd1a	-0.714839	26.9136			Parl	-0.871865	25.9545
	Rps21	-0.806064	30.5408			Atp6v1h	-0.634173	26.1107			Nelfa	-0.727006	26.8271			Rps16	-0.876201	33.7333
	Ybx3	-0.808968	27.6557			G3bp1	-0.636459	32.0006			Lars	-0.730488	27.7997			Rpl21	-0.87681	31.0369
	Ghitm	-0.820336	29.6813			Lmo7	-0.63693	26.3783			Brd3	-0.734742	29.3084			Lamtor3	-0.878958	27.1703
	Stau1	-0.822146	27.4901			Ythdf2	-0.638411	27.9971			Rad18	-0.735089	28.4348			Rps12	-0.883688	33.5244
	Dlat	-0.823039	28.5251			Tomm70a	-0.64539	28.1261			Maz	-0.735435	26.1492			Hnrnpk	-0.889316	28.4363
	Twf1	-0.825849	28.4452			Eif3e	-0.645773	30.8055			UPF0568 protein C14orf166 homolog	-0.736215	29.4512			Rpl36a;Gm6525	-0.89167	31.652
	Luc7l2	-0.832565	29.0812			Dnajc9	-0.646857	28.562			Ythdf1;Ythdf3	-0.737168	26.0405			Ccna2	-0.895851	27.3217
	Mef2b;2310045N01Rik	-0.833773	27.7907			Pabpc4	-0.64792	30.8515			Lrrc59	-0.748204	32.6231			Rps27l	-0.896576	30.1678
	Ddx6	-0.841508	30.901			Atp6v0a1	-0.652992	27.711			Paxip1	-0.750607	26.348			FAM120A	-0.897974	24.7231
	Slc25a13	-0.845132	27.501			Cltc	-0.654149	28.4403			Elmo1	-0.750778	27.3719			Rpsa	-0.902308	33.1906
	Rpl34	-0.84757	34.2688			Slc25a13	-0.654172	27.3578			Larp4	-0.752492	25.6479			Eif2a	-0.904008	29.6646
	Akap8l	-0.854649	27.7293			Atp6v1c1	-0.655217	26.5475			Iap	-0.757706	33.2058			Gm10260;Rps18	-0.904224	32.72
	Dnaja1	-0.855379	30.9323			Raver1	-0.655581	27.6907			Rps13	-0.759326	32.3348			Kif23	-0.91156	28.3876
	Ybx1	-0.856606	34.7261			Elmsan1	-0.659654	28.8982			Eef1b2;Eef1b	-0.762476	30.0818			Rbm7	-0.915038	28.2227
	Gyk;Gk	-0.857155	28.1787			Spats2	-0.662666	26.6444			Impdh2	-0.762646	29.542			Kmt2d	-0.921172	26.6542
	Phb2	-0.861081	32.8257			Eprs	-0.66278	32.0475			Rtcb	-0.763667	29.8628			Brd2	-0.922265	30.2292
	Eif3l	-0.861238	30.7603			Eif2s3x;Eif2s3y	-0.663831	33.3177			Csnk1d;Csnk1e	-0.764856	27.4409			Tubb5	-0.923441	33.6883
	Tbl1xr1	-0.861788	28.0377			Dhx30	-0.66454	29.3234			Mars	-0.769941	28.41			Rps15a	-0.92799	32.5511
	Prr11	-0.872129	26.2539			Kars	-0.664745	31.1787			Rpl31	-0.774249	31.9382			Rps23	-0.930298	32.4375
	Edc3	-0.877791	26.4906			Eif2s2	-0.666714	32.4812			Eif5b	-0.784085	28.6535			Purb	-0.930958	28.1393
	Lamtor1	-0.877897	28.3283			Drg1	-0.667218	28.3253			Mtco2	-0.788017	31.1872			Rpl24	-0.936055	32.8291
	Eif3g	-0.881242	29.0052			Dock2	-0.667676	25.9406			Dars	-0.789688	31.3876			Tuba1a;Tuba3a	-0.936221	27.0916
	Anp32b	-0.882624	29.2796			Vdac3	-0.672566	31.921			Pabpc1	-0.793105	33.8926			Rplp2	-0.943417	30.0262
	Actbl2	-0.888301	29.6321			Kpna1	-0.672704	27.8982			Rps3a	-0.796016	34.9145			Ncln	-0.948614	25.8606
	Taf2	-0.890198	26.3142			Hk2	-0.678187	30.7975			Oxa1l	-0.796016	26.5531			Ybx3	-0.953355	25.9861
	Larp1	-0.891322	29.522			Gm20390;Nme1;Nme2	-0.681053	27.6907			Ybx3	-0.799502	30.575			Rps19	-0.954026	33.2691
	Eef1a1	-0.892178	35.0917			Eif4e	-0.681793	27.6485			Rpl28	-0.803806	32.8899			Eif5b	-0.959767	30.3747
	Nufip2	-0.897543	28.4498			Eif3c	-0.682812	27.7737			Nelfb	-0.807355	27.1499			Rars	-0.960019	30.0807
	Parp2	-0.900234	26.4528			Lsm14a	-0.683136	26.9483			Gm884	-0.810978	27.9065			Dlat	-0.964207	28.4018
	Ssbp1	-0.90444	29.4246			Nelfb	-0.684295	27.0936			Rps4x;Gm15013	-0.811389	34.6734			Naca	-0.966771	27.9579
	Elmo1	-0.909146	26.9944			Rqcd1	-0.686568	26.0036			Ybx1	-0.815985	34.4559			Rps3	-0.970328	34.0071
	Chmp4b	-0.913379	26.8595			Slc25a1	-0.690661	28.7076			Rps14	-0.822281	32.104			Aimp1	-0.970696	27.26
	Eif4e	-0.919151	27.7649			Sipa1	-0.692385	25.7313			Pabpc4	-0.823016	30.5244			Rplp0	-0.978918	32.746
	Pabpc4	-0.947862	30.9436			Pabpc1	-0.692432	34.2027			Rps6	-0.82432	33.9523			Rps2;Gm8225	-0.985445	32.7535
	Bax	-0.949282	29.2446			Ndufaf1	-0.692525	26.6146			Rps8	-0.826111	34.0519			Tuba1b	-0.992029	33.7462
	Eif3f	-0.952685	30.5012			Glipr2	-0.69764	30.1629			Ddx3y	-0.827738	27.677			Ddx6	-0.994528	29.8023
	Brd2	-0.953691	30.0169			Phb2	-0.698178	33.338			Nelfcd	-0.832363	27.0513			Rpl10;Rpl10l	-0.997434	31.9731
	Strap	-0.959711	28.7758			Purb	-0.701623	29.7255			Zc3h15	-0.836167	26.2745			Taf2	-0.997665	25.7231
	Eif3a	-0.959963	30.2784			Eif3b	-0.702656	29.6072			Dock2	-0.838427	27.6655			Dars	-1.01106	31.8188
	Fxr1	-0.965446	28.7331			Tmod3	-0.706182	28.2921			Eprs	-0.840201	32.1077			Rasal3	-1.01529	27.2817
	Eif3b	-0.975879	29.0619			Anp32b	-0.706794	28.7485			Rps11	-0.842456	33.1879			Gm17669;Rpl29;Gm3550	-1.02148	31.888
	Fmr1	-0.981964	30.3776			Ddx6	-0.710189	30.7833			Mtdh	-0.863225	30.3591			Gnb2l1	-1.02562	33.0332
	G3bp1	-0.988905	32.0854			Taf2	-0.716055	25.3617			Helz2	-0.866077	26.5774			Impdh2	-1.027	29.1645
	Dnah7c;Dnah7b;Dnah7a	-0.992087	30.3017			Plgrkt	-0.720612	29.3557			Brd2	-0.866631	30.5788			Itpr3	-1.03357	24.8562
	Ybx3	-0.995017	31.2887			Bax	-0.724659	28.3808			Nmt1	-0.875937	26.7347			Naa10;Gm16286;Naa11	-1.03978	24.7253
	Pura	-0.995477	29.3655			Ccdc47	-0.725589	26.3492			Abcf1	-0.87633	29.8594			Stau2	-1.04716	28.2793
	Csde1	-1.00468	27.6753			Rars	-0.72812	30.617			Rplp2	-0.889863	28.8382			Ndufb5	-1.04779	26.9315
	Cnot7	-1.00633	25.6033			Cnot1	-0.729076	27.0174			Kif2a	-0.899562	26.7656			Eif3g	-1.04859	28.4774
	Ythdf2	-1.01191	27.9021			Ylpm1	-0.737928	27.9689			Larp1	-0.901958	29.256			Serbp1	-1.05098	31.8062
	Lactb	-1.01718	30.1317			Clic4	-0.738963	25.657			Ktn1	-0.91311	31.471			Tmod3	-1.06567	27.2232
	Itpr3	-1.02926	24.6783			Gemin4	-0.747439	24.2438			Eif3f	-0.916706	29.204			Gng2	-1.07376	26.8405
	Dhrs7b	-1.03097	24.6537			Dcp1a	-0.747657	26.1353			Rps24	-0.917394	29.6189			Pdhb	-1.07385	29.2475
	Pabpc1	-1.0315	34.3734			Edc4	-0.755113	29.9432			Prrc2c	-0.919531	28.2136			Elmo1	-1.08174	27.792
	Tmod3	-1.03605	27.5909			Rrbp1	-0.755892	30.2929			Rasal3	-0.924252	25.7214			Rps20	-1.08244	32.6541
	Pdha1	-1.03632	26.371			Uqcrq	-0.761238	27.2665			Rps9	-0.932817	34.6974			Eprs	-1.0829	32.1445
	Pex14	-1.04148	26.7277			Elmo1	-0.767536	26.8535			Rpl19	-0.936365	32.6915			Fxr1	-1.08908	28.5547
	Dnaja2	-1.04177	31.1496			Ddrgk1	-0.769133	28.1105			Purb	-0.936666	29.4856			Eif4a1;Eif4a2	-1.09003	31.963
	Aldh18a1	-1.04362	27.2614			Ddrgk1	-0.7729	26.6402			Prrc2a	-0.942758	27.2644			Ssbp1	-1.09194	28.4956
	Eif4g2	-1.05946	24.9155			Fiz1	-0.773985	26.4813			Ybx3	-0.953303	26.3269			Rps21	-1.09246	31.1304
	Derl1	-1.06163	27.4743			Kmt2d	-0.783042	27.0101			Gm10260;Rps18	-0.953749	31.7612			Kars	-1.09795	31.0182
	Eif3h	-1.06649	28.7326			Dnaja1	-0.784185	30.6076			Rplp0	-0.956428	32.9432			Qars	-1.10262	29.4905
	Eif3m	-1.07443	31.2575			Lima1	-0.787045	27.9497			Pa2g4	-0.958954	32.6456			Rps26	-1.10625	30.2804
	G3bp2	-1.07491	30.7396			Fmr1	-0.805661	30.797			Rps12	-0.963474	28.1014			Rps15	-1.1092	30.096
	Zcchc8	-1.08097	29.816			Eif3i	-0.809777	30.0034			Rpl8	-0.973575	33.6188			Racgap1	-1.11301	31.2377
	Nelfb	-1.081	27.6367			Erlin1	-0.821916	27.7894			Kmt2d	-0.97761	25.9809			Eif3d	-1.11444	28.4763
	Rbm7	-1.09508	29.319			G3bp2	-0.825057	31.4			Nomo1	-0.980757	27.5363			Paf	-1.11616	26.7727
	Eif4a1;Eif4a2	-1.10383	32.1464			Ccdc124	-0.830024	26.6875			Aimp1	-0.999495	26.4869			Dock2	-1.11716	27.7943
	Racgap1	-1.10547	30.8558			Rad18	-0.843086	28.5006			Rps16	-1.00691	31.8485			Derl1	-1.11964	27.9313
	Epb4.1l2;Epb41l2	-1.10759	25.7206			Gemin2	-0.843163	27.0113			Hdlbp	-1.00992	30.0058			Nelfcd	-1.12293	26.6169
	Trp53;Tp53	-1.12334	25.3076			Eif3d	-0.843578	29.5086			Ddx3x;D1Pas1	-1.01192	32.3026			Abcf2	-1.12513	30.9522
	Kmt2d	-1.12359	26.768			Ybx3	-0.857966	31.4547			Eif3m	-1.01314	27.8001			Lsp1	-1.13546	30.9007
	Kif23	-1.12617	28.4257			Myo6	-0.870915	25.3352			Rps15a	-1.01535	28.6898			Gemin2	-1.14197	25.1502
	Eif3d	-1.12756	30.2328			Larp1	-0.878189	29.6777			Gm9493;Rps7	-1.02091	33.4473			Rqcd1	-1.14509	26.1236
	Hnrnpc	-1.14557	27.5106			Cpsf6	-0.880073	27.2725			Rars	-1.02205	29.7424			Rps27	-1.14886	26.9008
	Rqcd1	-1.14663	26.4712			Hspa14	-0.885153	27.4285			Eif3e	-1.02878	30.4251			Atxn2l	-1.16424	27.0023
	Prrc2c	-1.1496	27.6655			Cdk2;Cdk3	-0.885446	27.2111			Gpkow	-1.03569	25.6082			Aimp2	-1.18171	28.0287
	Clint1	-1.16443	26.9871			Edc3	-0.887553	26.5644			Iars	-1.03921	27.0863			Pabpc4	-1.18341	30.5452
	Eefsec	-1.17981	27.2309			Smarca2	-0.889075	26.8952			Rps17	-1.04467	31.0863			Kdelr2;Kdelr1	-1.19324	28.5168
	Zc3hav1	-1.18449	26.8508			Osbpl8	-0.896173	25.4919			Snd1	-1.05144	32.007			Eif3l	-1.21237	30.1597
	Sqstm1	-1.18564	27.6938			Ticrr	-0.896872	24.6335			Pcm1	-1.05478	26.4066			Ybx1	-1.21243	33.9614
	Osbpl8	-1.18771	25.0743			Hnrnpk	-0.897732	29.6348			Gm17669;Rpl29;Gm3550	-1.05728	32.105			Fmr1	-1.2183	30.2964
	Scaf8	-1.20357	26.923			Hnrnpc	-0.899614	27.6586			G3bp2	-1.05818	30.0831			Ythdf2	-1.21843	25.8987
	Rsbn1l	-1.23627	26.7452			Fxr1	-0.901742	29.0272			Naca	-1.06846	29.4369			Upf1	-1.21957	29.1983
	Zbtb11	-1.25336	28.4022			Gemin5	-0.904305	29.6025			G3bp1	-1.07437	31.4631			Drg1	-1.22321	28.1212
	Get4	-1.26129	24.6947			Upf1	-0.911967	29.9964			Eif3i	-1.07601	29.4072			Dhx29	-1.22756	26.6755
	Tuba4a	-1.29177	28.5733			Lactb	-0.916943	30.1283			Rpl24	-1.08154	32.2665			Ybx3	-1.25205	30.2563
	Rasal3	-1.33734	28.3575			Zc3h8	-0.921035	29.528			Skp1	-1.08311	28.8843			Eif3f	-1.25512	28.8721
	Prrc2a	-1.35203	27.1216			Prrc2c	-0.921117	28.5858			Eif3h	-1.09248	26.7465			Ythdf1;Ythdf3	-1.26178	27.6186
	Cad	-1.35783	27.3199			Pura	-0.926673	29.2319			FAM120A	-1.09714	26.5251			Gemin5	-1.27317	29.7255
	Gemin5	-1.3649	29.5566			Chmp1b1	-0.960525	25.4468			Rps23	-1.10084	31.7097			Eif3k	-1.27439	26.6144
	Eif4b	-1.39855	28.5736			Qars	-0.993982	29.7338			Abcf2	-1.1151	30.9634			Srpk1	-1.27701	27.0144
	Eif4e2	-1.40431	27.3735			Eif4a1;Eif4a2	-1.00717	32.5879			Rpl36a;Gm6525	-1.1161	30.7054			Eif4g1	-1.27932	28.2443
	Stau2	-1.42473	27.1946			Eif4e2	-1.00793	28.351			Eif2a	-1.12075	30.1861			Prrc2a	-1.28592	26.0316
	Lsp1	-1.43121	31.5007			Eefsec	-1.00839	27.6823			Aimp2	-1.12254	27.2537			Eif3a	-1.29336	31.36
	Pum2	-1.44564	27.0597			Itpr3	-1.00976	25.6702			Mrpl46	-1.13809	26.0847			Prrc2c	-1.29375	27.5131
	Gemin2	-1.45648	26.5881			Abcd3	-1.01902	28.7096			Rnf213	-1.14052	25.3278			G3bp1	-1.29665	31.2603
	Ddx3x;D1Pas1	-1.457	32.2326			Msh3	-1.03044	26.957			Rps10	-1.16124	31.0406			Pura	-1.29988	28.208
	Lima1	-1.50976	28.757			Akap8l	-1.04496	27.2691			Rpl10;Rpl10l	-1.16292	31.9955			Eif3c	-1.30836	29.2064
	Ubap2l	-1.52778	27.997			Dync1h1	-1.05799	27.6338			Rps19	-1.16311	31.0191			Pabpc1	-1.31764	33.8641
	Plec	-1.56103	26.7396			Map4k1	-1.08311	26.9834			Kars	-1.16704	30.6228			Clint1	-1.32142	26.385
	Pou2af1	-1.59244	26.1904			Prrc2a	-1.0973	25.5705			Drg1	-1.17114	27.2285			G3bp2	-1.33014	31.1909
	Tubb2b;Tubb2a	-1.60533	27.287			Tuba1a;Tuba3a	-1.09894	28.4995			Rps28	-1.18694	28.9423			Ddx3y	-1.33163	27.6841
	Epb41l5	-1.68108	27.6708			Serinc3	-1.12727	28.2089			Dnmt1	-1.20746	27.0322			Ddx3x;D1Pas1	-1.34674	31.9201
	Eif4g1	-1.70906	27.0168			Anp32e	-1.13565	27.1566			Rpsa	-1.20908	34.0596			Eif3b	-1.35875	29.0579
	Tuba1a;Tuba3a	-1.77241	28.1924			Eef1a1	-1.14867	34.9738			Rps3	-1.21126	34.6299			Gemin4	-1.39271	23.1645
	Dnmt1	-1.90271	27.4548			Pex14	-1.14867	26.8049			Eif3g	-1.21226	29.2684			Iars	-1.40687	26.1573
	Myo6	-1.93893	27.3859			Dnaja2	-1.16059	30.4736			Nufip2	-1.23008	27.8706			Nufip2	-1.4069	26.3533
	Tubb4b;Tubb4a	-2.03186	30.3863			Gigyf2	-1.16385	27.793			Oip5	-1.23186	25.7722			Eif3m	-1.4469	27.0726
	Rbm15b	-2.03505	27.8746			Sqstm1	-1.17465	27.8634			Rps2;Gm8225	-1.23248	33.7185			Eif3i	-1.4489	28.5106
	Mycbp2	-2.16146	25.3005			Ubap2l	-1.20616	27.2928			Dhx29	-1.25048	26.1608			Epb41l5	-1.45787	25.5702
	Tubb5	-2.17351	34.3528			Eif4g1	-1.20899	27.2363			Gnb2l1	-1.25423	33.9158			Larp1	-1.51821	28.6217
	Tuba1b	-2.18929	34.5543			Ddx3x;D1Pas1	-1.24568	31.4654			Eif4b	-1.26297	30.131			Gars	-1.53948	27.5064
	Ddx3y	-2.34022	27.0964			Dnmt1	-1.25653	27.1256			Atf7;Gm28047	-1.27071	26.6319			Dnmt1	-1.54806	27.8802
						Lsp1	-1.29573	31.8072			Tmem214	-1.28268	26.52			Lars	-1.56179	26.0769
						Ppp1r9b	-1.31437	27.0776			Rps15	-1.30439	27.5006			Eif4b	-1.58498	30.4403
						Ddx3y	-1.43827	27.537			Rps20	-1.32458	28.76			Lmo7	-1.60894	27.5146
						Plec	-1.48544	26.7428			Eif3a	-1.32746	31.2198			Larp4	-1.62131	25.1288
						Eif4b	-1.49078	29.8248			Rpl37a	-1.34449	26.972			Eif3h	-1.63308	28.1014
						M6pr	-1.51334	26.4442			Eif3b	-1.3562	28.8127			Gart	-2.01252	24.9688
						Pou2af1	-1.52612	27.1105			Rps26	-1.35873	30.6859			Ubap2l	-2.0275	26.2431
						Mycbp2	-1.5575	26.104			Eif3l	-1.42342	29.9442			Mycbp2	-2.27837	24.9439
						Ghitm	-1.58346	29.9586			Serbp1	-1.42589	32.7376			Hsp90b1	-2.48875	25.7969
						Tubb2b;Tubb2a	-1.59279	27.234			Cnot7	-1.43333	25.3105			Aco2	-2.75506	26.622
						Epb41l5	-1.68534	26.1386			Eif3c	-1.50716	29.204
						Rasal3	-1.85079	28.3127			Ms4a1	-1.64731	29.6478
						Tubb4b;Tubb4a	-2.02433	30.946			Epb41l5	-2.32276	27.1149
						Tuba4a	-2.09332	27.9362			Myh6	-4.29528	25.1903
						Tubb5	-2.19707	34.3101
						Tuba1b	-2.19952	34.5549
						Cad	-2.29018	27.2564
						Rbm15b	-2.33134	28.706
						Krt76	-2.37722	30.5765

## Sheet: Fig. S2
Fig. S2a																Fig. S2b																	Fig. S2d
																																		% Cells with nuclear TFEB among CD19+ human PBMCs
																																		resting	+anti-IgM/IgG/IgA
																																		8.35	90.67
																																		10.1	90.6
																																		7.3	84.4
																																	Fig. S2e
																																		MFI: TFEB among CD19+ human PBMCs
																																		resting	+anti-IgM/IgG/IgA
																																		36747	52291
																																		40102	53653
																																		41952	54143

[truncated: 7 more sheets: Fig. S3, Fig. S4, Fig. S5, Fig. S6, Fig. S7, Fig. S8, Fig. S9]
